# Supplementary material for: A Systems-Level Interrogation Identifies Regulators of Drosophila Blood Cell Number and Survival
Source: PLoS Genet. 2015 Mar 6;11(3):e1005056. doi: 10.1371/journal.pgen.1005056 (PMC4352040; doi:10.1371/journal.pgen.1005056)
Supplement: S1 Table — Amplicons of primary Pvr modifier screen with resulting ZDiff > = 2 or < = -2. Pvr Enhancers, Suppressors, and Upstream Regulators are indicated. (XLS) [file pgen.1005056.s009.xls]

## Sheet: SupplTable1
PVR1 Z	PVR2 Z	PVR AVE Z	GFP1 Z	GFP2 Z	GFP AVE Z	Z[PVR]-Z[GFP]	Type	DRSC Amplicon	Symbol	Gene Name	Annotation symbol	FlyBase ID	Human Homolog	Weighted DIOPT Score	Mouse Homolog	Weighted DIOPT Score	19 bp Matches
6.71581	8.08704	7.40142	-0.473516	-0.270307	-0.371911	7.77333	Suppressor	DRSC11351	gig	gigas	CG6975	FBgn0005198	TSC2	8.709	Tsc2	7.799	2
8.37211	8.91104	8.64157	1.12744	1.0041	1.06577	7.57581	Suppressor	DRSC16847	SNF4Agamma	SNF4/AMP-activated protein kinase gamma subunit	CG17299, CG5806	FBgn0264357	PRKAG2	6.749	Prkag2	6.749	0
2.21858	3.2829	2.75074	-2.77816	-2.25937	-2.51877	5.26951	Suppressor	DRSC03744	Sanger,DRSC03744								1
5.81063	5.87104	5.84084	0.907746	1.05738	0.982563	4.85827	Suppressor	DRSC16890	Tsc1	Tsc1	CG6147	FBgn0026317	TSC1	7.759	Tsc1	7.759	1
7.67266	0.874983	4.27382	0.642712	-1.35559	-0.356439	4.63026	Suppressor	DRSC07015	hppy	happyhour	CG7097	FBgn0263395	MAP4K3	7.759	Map4k3	6.849	2
4.16073	3.75985	3.96029	-0.0477546	-0.931949	-0.489852	4.45014	Suppressor	DRSC05966	L	Lobe	CG10109	FBgn0001332	PRAS40?		Akt1s1	0.91	7
4.83023	4.96422	4.89723	0.716597	0.256579	0.486588	4.41064	Suppressor	DRSC04910	EcR	Ecdysone receptor	CG1765, CG8347	FBgn0000546	NR1H3	6.694	Nr1h3	5.784	0
3.93731	4.38705	4.16218	-0.0577873	-0.225373	-0.14158	4.30376	Suppressor	DRSC05967	L	Lobe	CG10109	FBgn0001332	PRAS40?		Akt1s1	0.91	376
3.80687	3.29922	3.55304	-1.11939	-0.296068	-0.70773	4.26077	Suppressor	DRSC01615	btv	beethoven	CG15148	FBgn0023096	DYNC2H1	6.704	Dync2h1	6.799	1
2.52649	2.48941	2.50795	-1.57258	-1.89846	-1.73552	4.24347	Suppressor	DRSC21251	Pp4-19C	Protein phosphatase 19C	CG1459, CG18339, CG32505, CG1596	FBgn0023177	PPP4C	8.709	Ppp4c	8.709	1
4.23071	3.04628	3.63849	-0.569406	-0.560578	-0.564992	4.20349	Suppressor	DRSC07220	ClC-b	Chloride channel-b	CG8594	FBgn0033755	CLCN7	8.709	Clcn7	8.709	0
4.32492	4.04937	4.18715	-0.117756	0.250748	0.0664958	4.12065	Suppressor	DRSC09680	Sap130	Sin3A-associated protein 130	CG11006	FBgn0262714	SAP130	7.699	Sap130	7.699	1
2.03891	2.28197	2.16044	-1.75201	-1.39278	-1.57239	3.73283	Suppressor	DRSC14163	wdb	widerborst	CG5643	FBgn0027492	PPP2R5A	6.759	Ppp2r5e	7.699	0
5.25104	2.7991	4.02507	0.276185	0.481531	0.378858	3.64621	Suppressor	DRSC10847	AGO2	Argonaute 2	CG13452, CG7739, CG7439	FBgn0087035	AGO2	0.95	Ago2	0.95	0
1.84124	1.77883	1.81004	-1.56713	-1.92124	-1.74419	3.55422	Suppressor	DRSC09005	dpr6	dpr6	CG14162	FBgn0040823	CADM2	1.955	Amica1	1.005	27
3.93081	3.39943	3.66512	0.111373	0.333607	0.22249	3.44263	Suppressor	DRSC04527	CG6613		CG6613	FBgn0034694	PLEKHM3	3.741	Plekhm3	3.741	0
1.83724	7.52717	4.68221	1.3819	1.26175	1.32183	3.36038	Suppressor	DRSC15463	foxo	forkhead box, sub-group O		FBgn0038197	FOXO3	4.848	Foxo4	3.888	0
4.16817	3.37266	3.77042	0.172021	0.966643	0.569332	3.20108	Suppressor	DRSC02273	CG31635		CG31635, CG13768, CG13769	FBgn0051635	PPP1R37	5.691	Ppp1r37	7.699	0
3.04259	1.87183	2.45721	-0.400824	-0.918208	-0.659516	3.11672	Suppressor	DRSC20029	CG34422		CG34422, CG7274, CG7282	FBgn0085451	ARID4A	5.698	Arid4b	5.748	0
2.95236	3.00615	2.97925	0.138898	-0.378881	-0.119992	3.09925	Suppressor	DRSC21243	cic	capicua	CG5067, CG5060, CG43122	FBgn0262582	CIC	7.709	Cic	6.799	2
1.65411	2.12778	1.89095	-1.08834	-1.06231	-1.07533	2.96627	Suppressor	DRSC05177	Sanger,DRSC05177								14
2.54739	2.5316	2.53949	-0.55942	-0.225987	-0.392703	2.9322	Suppressor	DRSC01696	CHKov1	CHKov1	CG10618	FBgn0045761					2
1.82304	2.397	2.11002	-1.1265	-0.510715	-0.818609	2.92863	Suppressor	DRSC11756	Rcd2	Reduction in Cnn dots 2	CG4786	FBgn0037012	CRIM1	1.003	Crim1	1.003	0
2.04642	2.02945	2.03794	0.118218	-1.78483	-0.833305	2.87124	Suppressor	DRSC06987	CG6435		CG6435	FBgn0034165					0
2.10229	2.7407	2.42149	-0.206608	-0.665571	-0.436089	2.85758	Suppressor	DRSC12242	CG42574		CG42574, CG14656, CG17735	FBgn0260794	TRIP12	4.794	Trip12	3.884	19
1.97861	1.93645	1.95753	-0.78652	-0.994321	-0.890421	2.84795	Suppressor	DRSC18847	usp	ultraspiracle	CG4380	FBgn0003964	RXRB	6.756	Rxrb	7.759	12
1.61352	1.73838	1.67595	-0.736131	-1.46219	-1.09916	2.77511	Suppressor	DRSC17022	osa	osa	CG7467	FBgn0261885	ARID1B	7.709	Arid1a	5.746	0
4.03808	0.425791	2.23194	-0.61767	-0.433362	-0.525516	2.75745	Suppressor	DRSC18869	Sanger,DRSC18869								1
2.66387	2.41214	2.538	-0.124381	-0.150443	-0.137412	2.67542	Suppressor	DRSC08714	dre4	dre4	CG1828	FBgn0002183	SUPT16H	7.699	Supt16	8.709	0
2.00034	1.81263	1.90649	-0.611319	-0.750636	-0.680978	2.58747	Suppressor	DRSC11048	ptip		CG6532, CG8797, CG32133	FBgn0052133	PAXIP1	5.694	Paxip1	5.694	49
2.10724	1.14331	1.62527	-1.08072	-0.824403	-0.952564	2.57784	Suppressor	DRSC20248	Grip84	gamma-tubulin ring protein 84	CG3917	FBgn0026430	TUBGCP2	8.709	Tubgcp2	8.709	1
1.43676	1.4953	1.46603	-0.558634	-1.6618	-1.11022	2.57624	Suppressor	DRSC15729	GckIII	Germinal centre kinase III	CG5169	FBgn0266465	MST4	6.749			0
3.42276	1.48198	2.45237	0.828929	-1.0283	-0.0996844	2.55206	Suppressor	DRSC07415	Fen1	Flap endonuclease 1	CG8648	FBgn0025832	FEN1	7.706	Fen1	8.709	0
2.34511	1.7421	2.0436	-0.356512	-0.519502	-0.438007	2.48161	Suppressor	DRSC02274	CG31635		CG31635, CG13768, CG13769	FBgn0051635	PPP1R37	5.691	Ppp1r37	7.699	133
1.97925	2.23097	2.10511	-0.175823	-0.542539	-0.359181	2.46429	Suppressor	DRSC07354	Cam	Calmodulin	CG8472	FBgn0000253	CALM3	8.709	Calm3	6.799	0
2.2581	1.75471	2.0064	-0.581539	-0.266548	-0.424043	2.43045	Suppressor	DRSC04377	vir	virilizer	CG3496	FBgn0003977	KIAA1429	7.706	1110037F02Rik	8.709	1
2.80265	2.90786	2.85526	0.391656	0.500017	0.445837	2.40942	Suppressor	DRSC15985	CG6182		CG6182	FBgn0039158	TBC1D7	8.709	Tbc1d7	8.709	0
1.85379	0.569398	1.21159	-1.25612	-1.10764	-1.18188	2.39347	Suppressor	DRSC12367	Rpn5	Rpn5	CG1100	FBgn0028690	PSMD12	8.709	Psmd12	8.709	1
3.30259	3.04916	3.17588	0.794965	0.799339	0.797152	2.37872	Suppressor	DRSC08253	CG12099		CG12099	FBgn0035232	RNF10	8.709	Rnf10	8.709	0
2.43312	2.23152	2.33232	-0.086062	-0.000306287	-0.0431841	2.3755	Suppressor	DRSC03402	Pten	Pten	CG5671	FBgn0026379	PTEN	8.709	Pten	8.709	0
1.27321	1.30482	1.28901	-1.19209	-0.874728	-1.03341	2.32242	Suppressor	DRSC19577	CG14220		CG14220	FBgn0031036	SUDS3	7.704	Suds3	8.709	1
1.65608	1.49392	1.575	-0.877556	-0.544245	-0.710901	2.2859	Suppressor	DRSC02388	Sanger,DRSC02388								1
2.052	1.55909	1.80554	-0.889507	-0.0473776	-0.468442	2.27398	Suppressor	DRSC18419	dalao	dalao	CG7055	FBgn0030093	SMARCE1	6.694	Smarce1	6.694	2
2.05144	1.64836	1.8499	-0.124959	-0.709693	-0.417326	2.26723	Suppressor	DRSC10085	Mkp3	Mitogen-activated protein kinase phosphatase 3	CG14080, CG14081	FBgn0036844	DUSP7	7.759	Dusp6	5.859	1
0.948236	1.31701	1.13263	-0.965438	-1.27775	-1.12159	2.25422	Suppressor	DRSC01942	CG15269		CG15269	FBgn0028878	ZNF205	1.86	Zfp13	0.95	15
0.82057	1.8736	1.34709	-0.443598	-1.31543	-0.879513	2.2266	Suppressor	DRSC03599	raw	raw	CG9321, CG12437	FBgn0003209	RNASEL	0.95			0
1.2881	1.36816	1.32813	-1.02971	-0.750976	-0.890341	2.21847	Suppressor	DRSC03576	mtm	myotubularin	CG9115	FBgn0025742	MTMR2	8.709	Mtmr2	8.709	0
4.11744	3.55727	3.83735	1.74574	1.50832	1.62703	2.21032	Suppressor	DRSC19366	CG32626		CG32626, CG11058, CG11065, CG15762	FBgn0052626	AMPD2	6.804	Ampd2	6.804	0
1.60662	1.33299	1.46981	-0.467691	-1.01074	-0.739214	2.20902	Suppressor	DRSC02968	CG31855		CG31855, CG6537	FBgn0051855	DDA1	7.709	Dda1	4.854	4
1.59504	1.63401	1.61453	-0.433077	-0.744334	-0.588706	2.20323	Suppressor	DRSC01603	Sanger,DRSC01603								1
1.98053	3.08055	2.53054	0.149555	0.508372	0.328964	2.20157	Suppressor	DRSC01471	Sanger,DRSC01471								2
1.39187	0.833393	1.11263	-1.81613	-0.266239	-1.04118	2.15381	Suppressor	DRSC21447	TfIIFbeta	Transcription factor TFIIFbeta	CG6538	FBgn0010421	GTF2F2	7.704	Gtf2f2	8.709	1
1.49414	1.50033	1.49723	-0.630088	-0.638824	-0.634456	2.13169	Suppressor	DRSC21798	CG8539		CG8539	FBgn0035791	CPA2	1.931	Cpa5	1.931	1
2.60618	2.43496	2.52057	0.43744	0.343468	0.390454	2.13012	Suppressor	DRSC01574	CG31784		CG31784	FBgn0051784					0
1.96732	0.441763	1.20454	-0.647696	-1.19848	-0.92309	2.12763	Suppressor	DRSC04908	l(2)NC136	lethal (2) NC136	CG8426						2
2.95744	-0.0188675	1.46928	-0.461907	-0.82315	-0.642529	2.11181	Suppressor	DRSC09718	Pbgs	Porphobilinogen synthase	CG10335	FBgn0036271	ALAD	6.804	Alad	8.709	0
2.29753	1.3735	1.83552	-0.205444	-0.309272	-0.257358	2.09287	Suppressor	DRSC05195	Sanger,DRSC05195								29
1.27417	1.21531	1.24474	-1.17362	-0.521204	-0.847409	2.09215	Suppressor	DRSC22823	CG34205		CG34205, CG13504	FBgn0085234					0
2.1852	1.40677	1.79599	-0.335976	-0.188306	-0.262141	2.05813	Suppressor	DRSC09880	Best3	Bestrophin 3	CG12327	FBgn0036492	BEST2	4.896	Best2	4.896	0
1.93676	1.50769	1.72223	-0.0167728	-0.584588	-0.30068	2.02291	Suppressor	DRSC06787	Not1	Not1	CG1874, CG34407, CG1884	FBgn0085436	CNOT1	6.756	Cnot1	6.849	0
1.07596	1.505	1.29048	-0.601447	-0.836403	-0.718925	2.0094	Suppressor	DRSC17608	Sanger,DRSC17608								67
1.95834	1.93965	1.94899	-0.135538	0.0329579	-0.0512902	2.00029	Suppressor	DRSC18756	csw	corkscrew	CG3954	FBgn0000382	PTPN11	6.829	Ptpn11	6.829	2
0.694972	1.38583	1.0404	-1.21413	-0.651905	-0.933017	1.97342	Suppressor	DRSC18582	png	pan gu	CG11420	FBgn0000826	NEK11	1.88	Nek11	1.88	3
1.56099	1.36198	1.46149	-0.806898	-0.214454	-0.510676	1.97216	Suppressor	DRSC02486	CG15475		CG15475	FBgn0032867					1
0.664152	0.684927	0.67454	-6.33509	-5.68747	-6.01128	6.68582	Regulator	DRSC11330	brm	brahma	CG5942, CG18438	FBgn0000212	SMARCA4	8.709	Smarca4	8.709	1
-2.23092	-1.29241	-1.76166	-9.06369	-6.59281	-7.82825	6.06658	Regulator	DRSC03420	RpS26	Ribosomal protein S26	CG10305	FBgn0261597	RPS26	7.759			0
-1.70516	-1.46573	-1.58545	-6.5702	-8.16459	-7.36739	5.78195	Regulator	DRSC07088	dup	double parked	CG8171	FBgn0000996	CDT1	7.699	Cdt1	7.699	0
-2.02063	-2.30133	-2.16098	-7.92953	-7.89635	-7.91294	5.75197	Regulator	DRSC22819	RpL22	Ribosomal protein L22	CG7434	FBgn0015288	RPL22	6.694	Rpl22	4.781	8
-0.300768	0.741596	0.220414	-0.339081	-10.3929	-5.36598	5.5864	Regulator	DRSC08794	Cpr65Aw	Cuticular protein 65Aw	CG10461, CG32404	FBgn0052404					0
-1.58626	-1.624	-1.60513	-6.81568	-7.10283	-6.95926	5.35412	Regulator	DRSC10533	pix	pixie	CG5651	FBgn0086706	ABCE1	8.709	Abce1	8.709	0
-1.37358	-1.47189	-1.42273	-6.7725	-6.69431	-6.73341	5.31067	Regulator	DRSC06129	RpS15Ab, RpS15Aa	RpS15Ab: Ribosomal protein S15Ab, RpS15Aa: Ribosomal protein S15Aa	RpS15Ab: CG12324; RpS15Aa: CG2033						0
-2.41974	-2.07207	-2.24591	-8.12173	-6.69389	-7.40781	5.16191	Regulator	DRSC18707	RpL22	Ribosomal protein L22	CG7434	FBgn0015288	RPL22	6.694	Rpl22	4.781	8
1.88732	1.70698	1.79715	-3.17923	-3.52687	-3.35305	5.1502	Regulator, Suppressor	DRSC03574	mts	microtubule star	CG7109	FBgn0004177	PPP2CB	7.759	Ppp2cb	8.709	0
-1.44112	-1.28827	-1.36469	-6.70415	-6.29778	-6.50096	5.13627	Regulator	DRSC13081	Su(var)3-9	Suppressor of variegation 3-9	CG6476	FBgn0263755	EIF2S3	4.854	Eif2s3x	1.001	0
-1.40184	-1.37042	-1.38613	-6.96197	-6.0749	-6.51844	5.13231	Regulator	DRSC11272	RpS4	Ribosomal protein S4	CG11276	FBgn0011284	RPS4X	8.709	Rps4x	8.709	0
-2.73181	-2.50053	-2.61617	-7.95217	-7.17935	-7.56576	4.94959	Regulator	DRSC03801	RpL5	Ribosomal protein L5	CG17489	FBgn0064225	RPL5	6.804	Rpl5	3.851	4
-2.29217	-2.05045	-2.17131	-7.19975	-6.77473	-6.98724	4.81593	Regulator	DRSC04624	Mov34	Mov34	CG3416						1
-2.46617	-2.38773	-2.42695	-7.51299	-6.96658	-7.23979	4.81284	Regulator	DRSC04648	RpL23	Ribosomal protein L23	CG3661	FBgn0010078	RPL23	8.709	Rpl23	5.846	0
-1.96079	-1.63545	-1.79812	-6.87221	-6.27182	-6.57201	4.77389	Regulator	DRSC03416	RpL13	Ribosomal protein L13	CG4651	FBgn0011272	RPL13	8.709	Rpl13	7.706	0
-2.0201	-2.28525	-2.15267	-6.95974	-6.87457	-6.91716	4.76448	Regulator	DRSC03704	RpL21	Ribosomal protein L21	CG12775	FBgn0032987	RPL21	6.708	Rpl21	5.756	0
-1.20646	-1.37826	-1.29236	-6.17776	-5.85124	-6.0145	4.72214	Regulator	DRSC04344	RpL12	Ribosomal protein L12	CG3195	FBgn0034968	RPL12	8.709	Rpl12	6.804	0
1.67426	1.16642	1.42034	-3.60544	-2.91819	-3.26182	4.68216	Regulator	DRSC19337	Bap60	Brahma associated protein 60kD	CG4303	FBgn0025463	SMARCD1	7.709	Smarcd1	7.709	0
0.149998	0.665701	0.40785	-4.37827	-4.02407	-4.20117	4.60902	Regulator	DRSC04017	CG30424		CG30424	FBgn0050424					0
-2.18577	-2.29463	-2.2402	-6.70726	-6.92882	-6.81804	4.57784	Regulator	DRSC11269	RpL14	Ribosomal protein L14	CG6253	FBgn0017579	RPL14	8.709	Rpl14	8.709	0
-0.887802	-1.04756	-0.967682	-5.22532	-5.62031	-5.42281	4.45513	Regulator	DRSC03526	eIF-4a	Eukaryotic initiation factor 4a	CG9075	FBgn0001942	EIF4A2	7.759	Eif4a2	7.759	1
-0.314297	-0.0269127	-0.170605	-4.41939	-4.45039	-4.43489	4.26428	Regulator	DRSC11412	zetaCOP	zetaCOP	CG3948	FBgn0040512	COPZ1	7.759	Copz1	7.759	0
0.185504	0.246469	0.215986	-3.98224	-4.10568	-4.04396	4.25995	Regulator	DRSC06059	ACC	Acetyl-CoA carboxylase	CG11198, CG8723	FBgn0033246	ACACA	8.709	Acaca	8.709	95
-2.08575	-1.91857	-2.00216	-6.19827	-6.20085	-6.19956	4.1974	Regulator	DRSC08695	RpL8	Ribosomal protein L8	CG1263	FBgn0261602	RPL8	7.708	Rpl8	8.709	1
-1.70297	-1.5084	-1.60568	-6.04002	-5.54611	-5.79307	4.18738	Regulator	DRSC18712	RpS6	Ribosomal protein S6	CG10944	FBgn0261592	RPS6	8.709			4
-0.72975	0.0558742	-0.336938	-5.3272	-3.678	-4.5026	4.16566	Regulator	DRSC21646	RpL37a	Ribosomal protein L37a	CG9091	FBgn0030616	RPL37	7.709	Rpl37	5.796	0
-2.29643	-2.01818	-2.15731	-6.25389	-6.35595	-6.30492	4.14762	Regulator	DRSC08532	RpL8	Ribosomal protein L8	CG1263	FBgn0261602	RPL8	7.708	Rpl8	8.709	1
-2.43472	-2.13321	-2.28397	-6.60513	-6.21932	-6.41223	4.12826	Regulator	DRSC11016	RpL18	Ribosomal protein L18	CG8615	FBgn0035753	RPL18	8.709	Rpl18	7.759	2
-0.689513	0.191562	-0.248976	-4.37745	-4.28633	-4.33189	4.08292	Regulator	DRSC07553	SmD3	Small ribonucleoprotein particle protein SmD3	CG8427	FBgn0023167	SNRPD3	6.809	Snrpd3	7.709	1
-0.508808	0.0734312	-0.217688	-4.37735	-4.20867	-4.29301	4.07532	Regulator	DRSC06100	Rpb5	Rpb5	CG11979	FBgn0033571	POLR2E	7.799	Polr2e	8.709	0
-0.426926	-0.687051	-0.556988	-4.83651	-4.40784	-4.62217	4.06519	Regulator	DRSC00833	RpS21	Ribosomal protein S21	CG2986	FBgn0015521	RPS21	7.704	Rps21	8.709	0
-2.18571	-1.70478	-1.94525	-5.76321	-6.2571	-6.01015	4.0649	Regulator	DRSC22323	RpL18	Ribosomal protein L18	CG8615	FBgn0035753	RPL18	8.709	Rpl18	7.759	0
-0.879636	-0.799239	-0.839437	-4.8109	-4.84026	-4.82558	3.98614	Regulator	DRSC06900	eIF3-S9	eIF3-S9		FBgn0034237	EIF3B	8.709	Eif3b	8.709	0
0.00371348	0.0580736	0.0308936	0.623406	-8.40712	-3.89186	3.92275	Regulator	DRSC01150	Sanger,DRSC01150								1
0.804359	1.03408	0.919222	-3.00886	-2.96108	-2.98497	3.9042	Regulator	DRSC03171	CG9253		CG9253	FBgn0032919	DDX47	7.759	Ddx47	7.706	0
0.441318	0.585764	0.513541	0.595962	-7.34503	-3.37453	3.88807	Regulator	DRSC20084	CG8128		CG8128	FBgn0030668	NUDT6	7.709	Nudt6	6.799	0
-2.89412	-2.84148	-2.8678	-6.69194	-6.72381	-6.70787	3.84007	Regulator	DRSC07501	Pabp2	Pabp2	CG2163	FBgn0005648	PABPN1	7.699	Pabpn1	5.828	0
-1.67765	-1.59271	-1.63518	-5.59383	-5.28742	-5.44063	3.80545	Regulator	DRSC18293	RpL17	Ribosomal protein L17	CG3203	FBgn0029897	RPL17-C18orf32	4.854	Rpl17	7.759	5
0.780111	0.577676	0.678893	-3.76869	-2.45675	-3.11272	3.79161	Regulator	DRSC14729	Slu7	Slu7	CG1420	FBgn0039626	SLU7	8.709	Slu7	8.709	1
0.751975	-0.533349	0.109313	-3.95317	-3.40074	-3.67696	3.78627	Regulator	DRSC03185	RpL24	Ribosomal protein L24	CG9282	FBgn0032518	MRPL24	8.709	Rpl24	5.768	3
-2.37861	-2.04596	-2.21228	-5.63909	-6.2887	-5.96389	3.75161	Regulator	DRSC00781	RpL27A	Ribosomal protein L27A	CG15442	FBgn0261606	RPL27A	8.709			1
-2.81541	-2.39751	-2.60646	-6.57403	-6.09835	-6.33619	3.72973	Regulator	DRSC07538	RpL18A	Ribosomal protein L18A	CG6510	FBgn0010409	RPL18A	8.709	Rpl18a	8.709	0
-0.404676	-0.790976	-0.597826	-4.57492	-4.07278	-4.32385	3.72602	Regulator	DRSC03437	SmB	Small ribonucleoprotein particle protein SmB	CG5352	FBgn0262601	SNRPB	8.709	Snrpb	7.759	1
-0.271537	-0.159645	-0.215591	-4.60776	-3.20328	-3.90552	3.68993	Regulator	DRSC11341	eIF-2beta	Eukaryotic initiation factor 2beta	CG4153	FBgn0004926	EIF2S2	8.709	Eif2s2	7.759	2
-0.791041	-0.83589	-0.813465	-4.7177	-4.25206	-4.48488	3.67141	Regulator	DRSC03614	RpS2	Ribosomal protein S2	CG5920	FBgn0004867	RPS2	7.706	Rps2	7.759	0
-0.00357715	0.0400483	0.0182356	-4.12504	-3.17457	-3.64981	3.66804	Regulator	DRSC18755	crn	crooked neck	CG3193, CG18842	FBgn0000377	CRNKL1	7.759	Crnkl1	8.709	0
-2.24462	-2.23989	-2.24226	-5.75743	-6.02686	-5.89214	3.64988	Regulator	DRSC22110	RpLP0	Ribosomal protein LP0	CG7490	FBgn0000100	RPLP0	8.709	Rplp0	7.759	0
-1.02183	-1.01138	-1.0166	-4.58987	-4.69661	-4.64324	3.62664	Regulator	DRSC22384	RpL6	Ribosomal protein L6	CG11522	FBgn0039857	RPL6	8.709	Rpl6	8.709	1
-1.39781	-1.81929	-1.60855	-5.32445	-5.13243	-5.22844	3.61989	Regulator	DRSC12339	eIF3-S10	eIF3-S10	CG9805	FBgn0037249	EIF3A	8.709	Eif3a	7.799	1
0.261205	-0.0173576	0.121924	-3.36259	-3.62989	-3.49624	3.61816	Regulator	DRSC03850	Glycogenin	Glycogenin	CG9480	FBgn0265191	GYG1	2.843	Gyg	1.933	3
-0.0870737	0.0370763	-0.0249987	-3.70198	-3.58409	-3.64303	3.61803	Regulator	DRSC09394	Sanger,DRSC09394								27
0.124263	0.229396	0.17683	-3.52573	-3.27651	-3.40112	3.57795	Regulator	DRSC11182	HLH106	Helix loop helix protein 106	CG8522	FBgn0261283	SREBF2	7.709	Srebf1	7.759	0
0.511395	-0.211714	0.149841	-3.64179	-3.20953	-3.42566	3.5755	Regulator	DRSC06562	mute	muscle wasted	CG15610, CG33456, CG33455, CG34415	FBgn0085444	GON4L	2.918	Gon4l	1.953	1
-2.65443	-2.23331	-2.44387	-5.82286	-6.16346	-5.99316	3.54929	Regulator	DRSC03422	Rpn11	Rpn11	CG18174	FBgn0028694	PSMD14	8.709	Psmd14	8.709	0
-3.32846	-2.66494	-2.9967	-7.81578	-5.26293	-6.53935	3.54265	Regulator	DRSC03417	RpL7	Ribosomal protein L7	CG4897	FBgn0005593	RPL7	5.801	Rpl7	7.759	1
1.11165	0.843076	0.977362	-2.29868	-2.79954	-2.54911	3.52647	Regulator	DRSC07397	SmF	Small ribonucleoprotein particle protein SmF	CG16792	FBgn0000426	SNRPF	8.709	Snrpf	8.709	6
-1.03521	-0.713626	-0.874417	-4.536	-4.20453	-4.37027	3.49585	Regulator	DRSC06905	eIF3-S8	eIF3-S8	CG4954	FBgn0034258	EIF3CL	7.759	Eif3c	8.709	0
-1.09009	-1.33303	-1.21156	-5.22958	-4.17518	-4.70238	3.49083	Regulator	DRSC02680	SmE	Small ribonucleoprotein particle protein SmE	CG18591	FBgn0261790	SNRPE	6.754	Snrpe	5.854	0
-1.25206	-0.79989	-1.02597	-4.56767	-4.44332	-4.5055	3.47952	Regulator	DRSC15119	RpS30	Ribosomal protein S30	CG15697	FBgn0038834	FAU	6.699	Fau	5.789	1
0.185629	0.179169	0.182399	-3.50081	-3.08993	-3.29537	3.47777	Regulator	DRSC04442	RpS16	Ribosomal protein S16	CG4046	FBgn0034743	RPS16	8.709	Rps16	6.804	1
-1.99604	-1.76044	-1.87824	-4.88443	-5.81083	-5.34763	3.46939	Regulator	DRSC20963	RpL15	Ribosomal protein L15	CG17420, CG40199	FBgn0028697	RPL15	5.854	Rpl15	6.804	0
-0.795097	-0.244645	-0.519871	-3.88436	-4.08046	-3.98241	3.46254	Regulator	DRSC00352	wry	weary	CG31665, CG12704, CG15621	FBgn0051665	DNER	1.86	Dner	1.86	2
-3.01673	-2.98008	-2.99841	-6.54252	-6.34042	-6.44147	3.44306	Regulator	DRSC10726	RpL26	Ribosomal protein L26	CG6846	FBgn0036825	RPL26L1	7.709	Rpl26	8.709	0
-0.0136957	-0.304569	-0.159133	-3.82366	-3.37959	-3.60162	3.44249	Regulator	DRSC03442	Srp54	Srp54	CG4602	FBgn0024285	SREK1	8.709	Srek1	8.709	0
-1.53534	-1.02282	-1.27908	-4.98329	-4.45877	-4.72103	3.44195	Regulator	DRSC11199	Int6	Int6 homologue	CG9677	FBgn0025582	EIF3E	8.709	Eif3e	8.709	0
-0.857621	-0.671166	-0.764393	-5.09757	-3.25841	-4.17799	3.41359	Regulator	DRSC15394	RpS7	Ribosomal protein S7	CG1883	FBgn0039757	RPS7	8.709	Rps7	8.709	1
-1.8655	-1.51587	-1.69068	-6.27052	-3.93108	-5.1008	3.41011	Regulator	DRSC03401	Pros35	Proteasome 35kD subunit	CG4904						0
0.551252	1.12145	0.836349	-2.4588	-2.68312	-2.57096	3.40731	Regulator	DRSC20333	fu	fused	CG6551	FBgn0001079	STK36	6.699	Stk36	4.784	1
1.28841	0.947678	1.11804	-2.48927	-2.08863	-2.28895	3.40699	Regulator	DRSC03998	Sanger,DRSC03998								32
-2.47515	-2.54316	-2.50916	-5.83285	-5.99617	-5.91451	3.40535	Regulator	DRSC07151	RpS15	Ribosomal protein S15	CG8332	FBgn0034138	RPS15	8.709	Rps15	8.709	3
0.328138	0.280758	0.304448	-3.1543	-3.01624	-3.08527	3.38972	Regulator	DRSC20364	ran	ran	CG1404						1
-4.32314	-3.95057	-4.13686	-8.35156	-6.67115	-7.51135	3.3745	Regulator	DRSC01234	aret	arrest	CG6319, CG31762	FBgn0000114	CELF2	6.749	Celf2	6.749	31
0.0595559	0.188618	0.124087	-3.00675	-3.47268	-3.23971	3.3638	Regulator	DRSC00576	CG3213		CG3213	FBgn0031545	CAGE1	0.95	Cage1	0.95	2
-1.15165	-0.969408	-1.06053	-4.5472	-4.27074	-4.40897	3.34844	Regulator	DRSC19831	RpS15Aa, RpS15Ab	RpS15Aa: Ribosomal protein S15Aa, RpS15Ab: Ribosomal protein S15Ab	RpS15Aa: CG2033; RpS15Ab: CG12324						0
-1.44619	-1.55895	-1.50257	-5.76865	-3.91779	-4.84322	3.34065	Regulator	DRSC16318	RpS8	Ribosomal protein S8	CG7808	FBgn0039713	RPS8	6.704	Rps8	4.846	0
1.10107	1.19948	1.15028	-1.93809	-2.39674	-2.16741	3.31769	Regulator	DRSC16711	Hsc70-4	Heat shock protein cognate 4	CG4264	FBgn0266599	HSPA8	7.709			4
1.64651	1.4064	1.52645	-1.57051	-1.99027	-1.78039	3.30684	Regulator	DRSC15378	mor	moira	CG4275, CG18740	FBgn0002783	SMARCC2	8.709	Smarcc2	8.709	1
0.927959	1.36508	1.14652	-2.24021	-2.07712	-2.15866	3.30518	Regulator	DRSC22449	ctrip	circadian trip	CG42574, CG14656, CG17735	FBgn0260794	TRIP12	4.794	Trip12	3.884	8
-0.68365	-0.969789	-0.82672	-3.91201	-4.33553	-4.12377	3.29705	Regulator	DRSC16842	Tbp-1	Tat-binding protein-1	CG10370						1
-0.851542	-0.914784	-0.883163	-4.21331	-4.14621	-4.17976	3.29659	Regulator	DRSC11275	Rpn12	Rpn12	CG4157	FBgn0028693	PSMD8	8.709	Psmd8	8.709	0
-0.434159	-0.585252	-0.509705	-3.69999	-3.90593	-3.80296	3.29326	Regulator	DRSC00782	RpL40	Ribosomal protein L40	CG2960	FBgn0003941	UBA52	6.754	Uba52	4.844	0
-0.070226	-0.0612592	-0.0657426	-3.19037	-3.51609	-3.35323	3.28749	Regulator	DRSC07067	Mys45A	Mystery 45A	CG8070	FBgn0033379	SDAD1	8.709	Sdad1	8.709	2
-0.354896	-0.583523	-0.46921	-3.89799	-3.6015	-3.74974	3.28053	Regulator	DRSC18836	Spt6	Spt6	CG12225	FBgn0028982	SUPT6H	8.709	Supt6	8.709	0
-0.568991	1.5586	0.494806	-2.63642	-2.91503	-2.77572	3.27053	Regulator	DRSC07932	Sanger,DRSC07932								55
-0.810022	-1.27931	-1.04467	-5.03135	-3.5977	-4.31453	3.26986	Regulator	DRSC07421	Ef1alpha48D	Elongation factor 1alpha48D	CG8280	FBgn0000556	EEF1A1	6.849	Eef1a2	5.789	1
-1.48064	-0.345462	-0.913052	-3.70982	-4.63867	-4.17424	3.26119	Regulator	DRSC09009	Sanger,DRSC09009								114
-0.0747225	0.242296	0.0837869	-3.2435	-3.0791	-3.1613	3.24509	Regulator	DRSC20253	Hsc70-3	Heat shock protein cognate 3	CG4147, CG1579	FBgn0001218	HSPA5	8.709	Hspa5	8.709	2
-3.15993	-0.838435	-1.99918	-4.52168	-5.90787	-5.21478	3.21559	Regulator	DRSC05715	Sanger,DRSC05715								97
-1.33712	-1.27505	-1.30609	-4.61592	-4.40592	-4.51092	3.20483	Regulator	DRSC12328	CG9769		CG9769	FBgn0037270	EIF3F	8.709	Eif3f	8.709	0
-1.43148	-1.2384	-1.33494	-4.46185	-4.6167	-4.53927	3.20433	Regulator	DRSC07818	RpL38	Ribosomal protein L38	CG18001, CG40278	FBgn0040007	RPL38	8.709	Rpl38	8.709	0
-1.99671	-2.56544	-2.28107	-6.9149	-4.03657	-5.47574	3.19466	Regulator	DRSC03546	hoip	hoi-polloi	CG3949	FBgn0015393	NHP2L1	6.804	Gm5616	6.759	0
-1.54923	-2.05632	-1.80278	-4.90221	-5.07566	-4.98893	3.18616	Regulator	DRSC22145	RpLP1	Ribosomal protein LP1	CG4087	FBgn0002593	RPLP1	7.759	Rplp1	7.759	21
0.788564	0.857313	0.822939	-2.77346	-1.93274	-2.3531	3.17604	Regulator	DRSC03400	Pp2A-29B	Protein phosphatase 2A at 29B	CG13383, CG17291, CG33297	FBgn0260439	PPP2R1A	8.709	Ppp2r1a	8.709	0
-0.0864982	0.882778	0.39814	-2.77815	-2.77613	-2.77714	3.17528	Regulator	DRSC04614	Fib	Fibrillarin	CG9888	FBgn0003062	FBL	8.709	Fbl	6.796	0
1.10294	1.4257	1.26432	-1.90902	-1.91281	-1.91092	3.17524	Regulator	DRSC20559	Pp4-19C	Protein phosphatase 19C	CG1459, CG18339, CG32505, CG1596	FBgn0023177	PPP4C	8.709	Ppp4c	8.709	1
-0.319081	-0.220996	-0.270039	-3.374	-3.45683	-3.41542	3.14538	Regulator	DRSC11271	RpS17	Ribosomal protein S17	CG3922	FBgn0005533	RPS17	7.699	Rps17	7.709	0
0.0546904	-0.13886	-0.0420848	-3.2763	-3.08768	-3.18199	3.1399	Regulator	DRSC02179	ncm	nucampholin	CG12750	FBgn0086707	CWC22	7.699	Cwc22	7.699	1
-0.220645	-1.14274	-0.681692	-3.61606	-4.01372	-3.81489	3.1332	Regulator	DRSC11462	Sanger,DRSC11462								0
0.210552	-0.131901	0.0393257	-3.13049	-3.04376	-3.08712	3.12645	Regulator	DRSC10358	CG3335		CG3335	FBgn0036018	RBM19	7.699	Rbm19	8.709	1
-1.24328	-1.37974	-1.31151	-4.57737	-4.27298	-4.42518	3.11366	Regulator	DRSC19786	Tango4	Transport and Golgi organization 4	CG1796	FBgn0030365	PLRG1	8.709	Plrg1	8.709	1
-0.124267	0.116193	-0.0040369	-3.14696	-3.06708	-3.10702	3.10299	Regulator	DRSC22071	snRNP-U1-70K	small ribonucleoprotein particle U1 subunit 70K	CG8749	FBgn0016978	SNRNP70	8.709	Snrnp70	8.709	1
-1.58279	-1.08319	-1.33299	-4.83949	-4.02189	-4.43069	3.0977	Regulator	DRSC21831	swm	second mitotic wave missing	CG10084	FBgn0002044	RBM26	8.709	Rbm26	8.709	0
-1.44084	-2.54391	-1.99237	-5.66068	-4.50826	-5.08447	3.0921	Regulator	DRSC16835	RpL32	Ribosomal protein L32	CG7939	FBgn0002626	RPL32	7.699	Rpl32	7.699	1
-1.17179	-1.74834	-1.46007	-4.74217	-4.31644	-4.5293	3.06923	Regulator	DRSC11274	Rpn1	Rpn1	CG7762	FBgn0028695	PSMD2	8.709	Psmd2	8.709	0
-1.00157	-0.288486	-0.64503	-3.98765	-3.4178	-3.70273	3.0577	Regulator	DRSC07517	Prosbeta5	Proteasome beta5 subunit	CG12323	FBgn0029134	PSMB5	8.709	Psmb5	8.709	2
-0.502998	-0.326048	-0.414523	-3.84927	-3.04428	-3.44677	3.03225	Regulator	DRSC10405	CG4169		CG4169	FBgn0250814	UQCRC2	8.709	Uqcrc2	8.709	0
-0.447515	-1.18284	-0.815179	-3.83424	-3.83541	-3.83482	3.01964	Regulator	DRSC07533	RnrS	Ribonucleoside diphosphate reductase small subunit	CG8975	FBgn0011704	RRM2	6.829	Rrm2	6.829	1
-0.511899	-0.83661	-0.674255	-7.29009	-0.0869893	-3.68854	3.01429	Regulator	DRSC09604	Sanger,DRSC09604								0
-0.558039	-0.662942	-0.61049	-3.9405	-3.29203	-3.61627	3.00578	Regulator	DRSC04414	RpS24	Ribosomal protein S24	CG3751	FBgn0261596	RPS24	7.699	Rps24	6.796	0
-0.828279	-0.894558	-0.861419	-4.14499	-3.55519	-3.85009	2.98867	Regulator	DRSC21805	Cap-G		CG13327, CG34438, CG30057, CG17054	FBgn0259876	NCAPG	7.706	Ncapg	7.799	0
-3.04044	-3.14652	-3.09348	-5.61618	-6.54657	-6.08137	2.98789	Regulator	DRSC21267	His3:CG33818, His3:CG33857, His3:CG33806, His3:CG33866, His3:CG33812, His3:CG33809, His3:CG33845, His3:CG33854, His3:CG33815, His3:CG33833, His3:CG33839, His3:CG33863, His3:CG33842, His3:CG33827, His3:CG33860, His3:CG33824, His3:CG31613, His3:CG33848, His	His3:CG33818: His3:CG33818, His3:CG33857: His3:CG33857, His3:CG33806: His3:CG33806, His3:CG33866: His3:CG33866, His3:CG33812: His3:CG33812, His3:CG33809: His3:CG33809, His3:CG33845: His3:CG33845, His3:CG33854: His3:CG33854, His3:CG33815: His3:CG33815, His	His3:CG33818: CG33818; His3:CG33857: CG33857; His3:CG33806: CG33806; His3:CG33866: CG33866; His3:CG33812: CG33812; His3:CG33809: CG33809; His3:CG33845: CG33845; His3:CG33854: CG33854; His3:CG33815: CG33815; His3:CG33833: CG33833; His3:CG33839: CG33839; Hi						1
-3.15118	-1.02702	-2.0891	-4.69347	-5.44464	-5.06906	2.97996	Regulator	DRSC09263	sens	senseless	CG32120, CG10714	FBgn0002573	GFI1B	2.881	Gfi1b	2.881	477
-0.700406	-0.686636	-0.693521	-3.07568	-4.25497	-3.66532	2.9718	Regulator	DRSC22700	RpS11	Ribosomal protein S11	CG8857	FBgn0033699	RPS11	7.809	Rps11	7.809	0
-1.49247	-0.942844	-1.21766	-4.27702	-4.06052	-4.16877	2.95112	Regulator	DRSC16836	RpS20	Ribosomal protein S20	CG15693	FBgn0019936	RPS20	7.709	Rps20	5.854	0
-2.42915	-3.15605	-2.7926	-5.89653	-5.58636	-5.74144	2.94884	Regulator	DRSC11947	RpL10	Ribosomal protein L10	CG17521	FBgn0024733	RPL10	6.804	Rpl10	7.709	0
-0.861984	-0.258185	-0.560085	-3.62754	-3.38998	-3.50876	2.94867	Regulator	DRSC08080	Sanger,DRSC08080								216
-0.876687	-0.927991	-0.902339	-4.27882	-3.37319	-3.82601	2.92367	Regulator	DRSC16833	RpL4	Ribosomal protein L4	CG5502	FBgn0003279	RPL4	8.709	Rpl4	8.709	3
0.569887	-0.245256	0.162315	-2.49964	-2.98353	-2.74158	2.9039	Regulator	DRSC02774	Nup160	Nucleoporin 160	CG4738	FBgn0262647	NUP160	8.709	Nup160	8.709	0
-0.014691	0.306895	0.146102	-2.46549	-3.04787	-2.75668	2.90278	Regulator	DRSC03504	cdc2	cdc2	CG5363	FBgn0004106	CDK1	7.809	Cdk1	7.759	0
0.152874	-1.3917	-0.619412	-3.58447	-3.45392	-3.5192	2.89978	Regulator	DRSC12287	CG42574		CG42574, CG14656, CG17735	FBgn0260794	TRIP12	4.794	Trip12	3.884	0
1.18974	1.10902	1.14938	-1.73546	-1.75161	-1.74353	2.89291	Regulator	DRSC12366	RpII18	RNA polymerase II 18kD subunit	CG1163	FBgn0003275	POLR2F	6.804	Polr2f	8.709	3
-0.0410898	-2.12538	-1.08324	-3.95256	-3.99657	-3.97457	2.89133	Regulator	DRSC07542	Rpt1	Rpt1	CG1341	FBgn0028687	PSMC2	7.706	Psmc2	8.709	0
-0.872124	-0.475237	-0.67368	-3.38877	-3.74085	-3.56481	2.89113	Regulator	DRSC07516	Prosalpha7	Proteasome alpha7 subunit	CG1519	FBgn0023175	PSMA3	8.709	Psma3	6.804	1
-0.431172	-0.375655	-0.403414	-3.33463	-3.22146	-3.27805	2.87463	Regulator	DRSC16806	PyK	Pyruvate kinase	CG7070	FBgn0003178	PKM	7.759	Pkm	7.759	4
-2.07987	-2.42715	-2.25351	-4.28121	-5.97092	-5.12606	2.87255	Regulator	DRSC04649	RpL19	Ribosomal protein L19	CG2746	FBgn0002607	RPL19	8.709	Rpl19	8.709	1
1.46253	0.480663	0.971594	-2.04884	-1.73583	-1.89233	2.86393	Regulator	DRSC16068	Rpb7	Rpb7	CG6572, CG31155	FBgn0051155	POLR2G	8.709	Polr2g	7.759	0
0.0558923	0.295511	0.175701	-2.85799	-2.49933	-2.67866	2.85436	Regulator	DRSC02836	CG34164, RpL7-like	CG34164: , RpL7-like: Ribosomal protein L7-like	CG34164: CG34164; RpL7-like: CG5317						2
-0.455824	0.397038	-0.0293925	-2.54581	-3.21599	-2.8809	2.85151	Regulator	DRSC03080	Pvr	PDGF- and VEGF-receptor related	CG8222	FBgn0032006	FLT1	4.818	Flt1	4.818	0
-0.643088	-0.0630231	-0.353056	-3.28985	-3.07642	-3.18314	2.83008	Regulator	DRSC03492	beta'Cop	beta'-coatomer protein	CG6699						1
0.245664	0.130291	0.187977	-2.96119	-2.32293	-2.64206	2.83004	Regulator	DRSC18422	CG7246		CG7246	FBgn0030081	UTP6	8.709	Utp6	8.709	0
-0.653568	-0.875487	-0.764528	-3.73575	-3.45246	-3.5941	2.82957	Regulator	DRSC13740	Sanger,DRSC13740								51
1.06191	0.321482	0.691694	-2.21114	-2.06123	-2.13619	2.82788	Regulator	DRSC09117	Mob2	Mob2	CG11711, CG11712	FBgn0259481	MOB2	5.694	Mob2	5.694	30
-0.277119	-0.600292	-0.438705	-3.05644	-3.47204	-3.26424	2.82553	Regulator	DRSC15166	CG16941		CG16941	FBgn0038464	SF3A1	8.709	Sf3a1	8.709	0
-0.517133	-0.744138	-0.630635	-2.89883	-4.00649	-3.45266	2.82203	Regulator	DRSC19567	MKP-4	MAPK Phosphatase 4	CG14211	FBgn0031044	DUSP12	8.709	Dusp12	8.709	0
-1.48171	-0.252122	-0.866914	-3.55798	-3.80611	-3.68205	2.81513	Regulator	DRSC10707	CG6767		CG6767	FBgn0036030	PRPS1	6.759	Prps2	7.709	4
0.701063	0.941727	0.821395	-1.96593	-1.98738	-1.97666	2.79805	Regulator	DRSC16937	eIF-1A	Eukaryotic initiation factor 1A	CG8053	FBgn0026250	EIF1AY	7.759	Eif1a	7.759	0
0.365799	0.601245	0.483522	-2.17114	-2.43561	-2.30338	2.7869	Regulator	DRSC18347	RpL35	Ribosomal protein L35	CG4111	FBgn0029785	RPL35	8.709	Gm2000	7.709	0
-0.00583213	-0.185694	-0.0957629	-2.77216	-2.97586	-2.87401	2.77824	Regulator	DRSC07169	RpS23	Ribosomal protein S23	CG8415	FBgn0033912	RPS23	8.709	Rps23	6.756	1
-0.541927	-0.536585	-0.539256	-3.45815	-3.16808	-3.31312	2.77386	Regulator	DRSC18258	RpS28b	Ribosomal protein S28b	CG2998	FBgn0030136	RPS28	5.854	Rps28	6.759	1
0.052183	-0.0944571	-0.0211371	-2.8985	-2.6845	-2.7915	2.77037	Regulator	DRSC03415	RpII33	RNA polymerase II 33kD subunit	CG7885	FBgn0026373	POLR2C	8.709	Polr2c	7.759	1
1.1157	0.332654	0.724176	-2.07347	-2.01617	-2.04482	2.769	Regulator	DRSC12536	SmD2	Small ribonucleoprotein particle protein SmD2	CG1249	FBgn0261789	SNRPD2	8.709	Snrpd2	7.759	1
1.09823	0.810552	0.954392	-1.53793	-2.08926	-1.81359	2.76799	Regulator	DRSC21248	Hsp70Bb, Hsp70Ba, Hsp70Bc, Hsp70Bbb	Hsp70Bb: Heat-shock-protein-70Bb, Hsp70Ba: Heat-shock-protein-70Ba, Hsp70Bc: Heat-shock-protein-70Bc, Hsp70Bbb: Hsp70Bbb	Hsp70Bb: CG31359; Hsp70Ba: CG31449; Hsp70Bc: CG6489; Hsp70Bbb: CG31354, CG5834	FBgn0013278, FBgn0013277, FBgn0013279, FBgn0051354	HSPA1A	3.831	Hspa1a	3.831	7
-0.838979	-1.09961	-0.969294	-4.17701	-3.22852	-3.70277	2.73347	Regulator	DRSC16839	Rpn2	Rpn2	CG11888	FBgn0028692	PSMD1	7.699	Psmd1	7.699	0
0.259825	0.617033	0.438429	-1.82349	-2.75241	-2.28795	2.72638	Regulator	DRSC16433	RpS29, snoRNA:Psi18S-1275	RpS29: Ribosomal protein S29, snoRNA:Psi18S-1275: snoRNA:Psi18S-1275	RpS29: CG8495	FBgn0261599	RPS29	7.759	Gm10126	6.759	0
-5.22773	-5.01632	-5.12202	-7.99058	-7.70144	-7.84601	2.72399	Regulator	DRSC06227	CG12912		CG12912	FBgn0033497					789
0.553041	0.234182	0.393612	-2.05188	-2.60821	-2.33005	2.72366	Regulator	DRSC03342	Hel25E	Helicase at 25E	CG7269	FBgn0014189	DDX39B	7.759	Ddx39b	7.699	1
0.672732	0.511379	0.592056	-2.09805	-2.15682	-2.12743	2.71949	Regulator	DRSC07249	ACC	Acetyl-CoA carboxylase	CG11198, CG8723	FBgn0033246	ACACA	8.709	Acaca	8.709	0
-0.819608	-0.095114	-0.457361	-3.30191	-3.04877	-3.17534	2.71798	Regulator	DRSC01999	Nup107	Nucleoporin 107	CG6743	FBgn0027868	NUP107	8.709	Nup107	8.709	0
-0.46634	-0.516301	-0.491321	-3.3984	-3.00874	-3.20357	2.71225	Regulator	DRSC22135	CG9053		CG9053	FBgn0264389	TMED5	7.704	Tmed5	8.709	1
0.229701	0.455658	0.342679	-2.0549	-2.68163	-2.36827	2.71095	Regulator	DRSC22684	CG7638		CG7638	FBgn0036133	TMEM161B	8.709	Tmem161b	8.709	1
-0.872476	-1.12736	-0.99992	-3.79602	-3.60733	-3.70168	2.70176	Regulator	DRSC20368	sbr	small bristles	CG1664, CG17335	FBgn0003321	NXF1	8.709	Nxf1	8.709	1
0.910936	1.25599	1.08346	-1.53131	-1.67836	-1.60484	2.6883	Regulator	DRSC18838	sta	stubarista	CG14792	FBgn0003517	RPSA	7.759	Rpsa	6.796	0
0.290922	-0.195828	0.0475466	-2.55075	-2.69364	-2.62219	2.66974	Regulator	DRSC12858	Sanger,DRSC12858								316
-0.394653	-0.538199	-0.466426	-2.77046	-3.47753	-3.12399	2.65757	Regulator	DRSC04451	Magi	Magi	CG15656, CG30388, CG4117	FBgn0034590	MAGI3	5.749	Magi1	6.699	1
0.206219	-0.644347	-0.219064	-2.91754	-2.81655	-2.86704	2.64798	Regulator	DRSC04651	RpL39	Ribosomal protein L39	CG3997	FBgn0023170	RPL39	6.809	Rpl39	5.796	0
-1.21915	-1.40082	-1.30998	-3.05545	-4.82565	-3.94055	2.63057	Regulator	DRSC16834	RpL3	Ribosomal protein L3	CG4863	FBgn0020910	RPL3	7.699	Rpl3	7.759	0
-0.861676	-0.805105	-0.833391	-3.43816	-3.48288	-3.46052	2.62713	Regulator	DRSC07560	TER94	TER94	CG2331	FBgn0261014	VCP	7.779	Vcp	8.709	1
0.837339	0.585766	0.711552	-2.16088	-1.65819	-1.90953	2.62109	Regulator	DRSC21690	CG6712		CG6712	FBgn0032408	RPF1	8.709	Rpf1	8.709	0
-5.52553	-5.38701	-5.45627	-8.55646	-7.56234	-8.0594	2.60313	Regulator	DRSC15105	CG34347		CG34347, CG15566, CG11339	FBgn0085376	EPB41L4A	4.844	Epb4.1l4a	4.844	698
0.169207	-0.0335377	0.0678346	-2.58267	-2.48415	-2.53341	2.60125	Regulator	DRSC10559	CG5931		CG5931	FBgn0263599	SNRNP200	8.709			0
-0.620567	0.012739	-0.303914	-2.85586	-2.94657	-2.90121	2.5973	Regulator	DRSC16808	Rab1	Rab-protein 1	CG3320	FBgn0016700	RAB1A	8.709	Rab1	7.759	1
-2.03393	-2.37789	-2.20591	-5.21266	-4.3807	-4.79668	2.59077	Regulator	DRSC18052	CG32772		CG32772, CG15469, CG6911	FBgn0052772	PLAGL2	0.91			201
-5.76297	-4.24545	-5.00421	-7.85329	-7.32476	-7.58902	2.58482	Regulator	DRSC19001	mamo	maternal gene required for meiosis	CG32606, CG11072, CG11082, CG34346, CG32611, CG11075	FBgn0264981	SP1	2.013	Sp5	1.003	641
0.812966	0.552166	0.682566	-1.97606	-1.82431	-1.90018	2.58275	Regulator	DRSC11642	Rpb8	Rpb8	CG11246	FBgn0037121	POLR2H	8.709	Polr2h	8.709	0
0.301434	0.944123	0.622778	-2.22348	-1.69475	-1.95911	2.58189	Regulator	DRSC20839	vtd	verthandi	CG17436, CG40222	FBgn0260987	RAD21	6.696	Rad21	7.699	0
-0.602131	0.681475	0.0396717	-1.97434	-3.10678	-2.54056	2.58023	Regulator	DRSC14201	CG10177		CG10177	FBgn0039083	DCX	0.95	Dcx	0.95	1
-1.24364	-1.59989	-1.42176	-4.01368	-3.97772	-3.9957	2.57393	Regulator	DRSC04882	Nipped-A	Nipped-A	CG10549, CG33554, CG2905	FBgn0053554	TRRAP	6.696	Trrap	6.789	0
-0.526282	-0.0500396	-0.288161	-2.6227	-3.09916	-2.86093	2.57277	Regulator	DRSC10912	CG7757		CG7757	FBgn0036915	PRPF3	8.709	Prpf3	8.709	1
0.216856	-0.10982	0.053518	-2.65901	-2.37123	-2.51512	2.56864	Regulator	DRSC03569	me31B	maternal expression at 31B	CG4916	FBgn0004419	DDX6	8.709	Ddx6	8.709	0
-1.40437	-1.9331	-1.66873	-4.21338	-4.24604	-4.22971	2.56098	Regulator	DRSC13670	nAcRalpha-96Aa	nicotinic Acetylcholine Receptor alpha 96Aa	CG5610						101
-0.734053	-0.0614071	-0.39773	-3.02704	-2.85643	-2.94174	2.54401	Regulator	DRSC09354	Sanger,DRSC09354								356
0.551769	0.448738	0.500253	-2.06345	-2.00746	-2.03546	2.53571	Regulator	DRSC06839	CG30349		CG30349, CG13750, CG2396	FBgn0050349	WDR43	7.704	Wdr43	8.709	1
0.0935936	0.150287	0.12194	-2.47541	-2.34877	-2.41209	2.53403	Regulator	DRSC11779	eRF1	eukaryotic release factor 1	CG5605	FBgn0036974	ETF1	8.709	Etf1	8.709	1
0.709483	0.948982	0.829233	-1.57929	-1.82979	-1.70454	2.53378	Regulator	DRSC05991	CG10459		CG10459	FBgn0033440	STRAP	1.88	Strap	2.79	0
-1.00464	-0.968457	-0.986548	-4.03191	-3.00627	-3.51909	2.53254	Regulator	DRSC03318	Rpn3	Regulatory particle non-ATPase 3	CG10484, CG42641	FBgn0261396	PSMD3	6.804	Psmd3	5.801	0
-1.51885	-1.60082	-1.55983	-3.70082	-4.47033	-4.08557	2.52574	Regulator	DRSC16799	Pros26.4	Proteasome 26S subunit subunit 4 ATPase	CG5289						2
0.234667	1.41566	0.825163	-1.78904	-1.58071	-1.68487	2.51003	Regulator	DRSC06794	Not1	Not1	CG1874, CG34407, CG1884	FBgn0085436	CNOT1	6.756	Cnot1	6.849	0
-0.741719	-0.845503	-0.793611	-2.94335	-3.66355	-3.30345	2.50984	Regulator	DRSC03117	Scox	Synthesis of cytochrome c oxidase	CG8885	FBgn0262467	SCO1	8.709	Sco1	8.709	1
-1.71385	-1.72824	-1.72104	-3.91599	-4.53893	-4.22746	2.50641	Regulator	DRSC16841	Rpn7	Rpn7	CG5378	FBgn0028688	PSMD6	8.709	Psmd6	7.699	1
0.00188124	0.506793	0.254337	-2.67752	-1.82297	-2.25024	2.50458	Regulator	DRSC04915	Src42A	Src oncogene at 42A	CG7873	FBgn0264959	FRK	7.708	Frk	7.708	0
0.286733	0.174749	0.230741	-2.34907	-2.19002	-2.26954	2.50028	Regulator	DRSC15948	CG6015		CG6015	FBgn0038927	CDC40	8.709	Cdc40	8.709	0
0.564594	0.303854	0.434224	-0.691362	-3.43295	-2.06215	2.49638	Regulator	DRSC10837	RhoGAP71E	RhoGAP71E	CG7396, CG32149, CG16980	FBgn0036518	ARHGAP20	2.863	Arhgap20	1.953	391
1.12214	0.933131	1.02764	-1.58695	-1.34799	-1.46747	2.49511	Regulator	DRSC07659	pAbp	polyA-binding protein	CG5119	FBgn0265297	PABPC4	5.775	Pabpc4	5.828	0
-1.1789	-0.166961	-0.67293	-3.83383	-2.47385	-3.15384	2.48091	Regulator	DRSC00506	mRpL48	mitochondrial ribosomal protein L48	CG17642	FBgn0031357	MRPL48	5.694	Mrpl48	3.884	0
-1.8617	-1.83541	-1.84855	-4.3404	-4.30971	-4.32505	2.4765	Regulator	DRSC10696	ZC3H3	ZC3H3	CG6694	FBgn0035900	ZC3H3	5.694	Zc3h3	4.744	1
-1.60889	-2.05569	-1.83229	-4.63993	-3.9653	-4.30261	2.47033	Regulator	DRSC07992	dos	daughter of sevenless	CG1044	FBgn0016794	GAB2	4.798	Gab2	4.798	193
0.106762	-1.69688	-0.795061	-3.18331	-3.33887	-3.26109	2.46603	Regulator	DRSC16223	Rrp6	Rrp6	CG7292	FBgn0038269	EXOSC10	8.709	Exosc10	8.709	0
0.0432088	0.0416724	0.0424406	-2.32846	-2.51445	-2.42146	2.4639	Regulator	DRSC11946	CkIIalpha	Casein kinase II alpha subunit	CG17520	FBgn0264492	CSNK2A1	8.709	Csnk2a1	7.759	0
-0.845576	-1.42794	-1.13676	-5.3709	-1.82533	-3.59811	2.46136	Regulator	DRSC16838	RpS3	Ribosomal protein S3	CG6779	FBgn0002622	RPS3	8.709	Rps3	8.709	0
-1.34756	-1.54024	-1.4439	-4.79037	-3.01451	-3.90244	2.45854	Regulator	DRSC03418	RpL9	Ribosomal protein L9	CG6141	FBgn0015756	RPL9	8.709	Rpl9	7.759	0
-5.99562	-6.09994	-6.04778	-8.88723	-8.09004	-8.48864	2.44086	Regulator	DRSC13298	Sanger,DRSC13298								478
0.225591	0.158394	0.191992	-2.64487	-1.8471	-2.24598	2.43798	Regulator	DRSC11165	Fad2	Fad2	CG7923	FBgn0029172	SCD	4.746	Scd3	5.696	2
-0.400511	0.352149	-0.0241811	-2.48458	-2.43892	-2.46175	2.43757	Regulator	DRSC12302	RpL35A	Ribosomal protein L35A	CG2099	FBgn0037328	RPL35A	7.704	Rpl35a	6.796	0
-1.49851	-0.658014	-1.07826	-2.79132	-4.23569	-3.5135	2.43524	Regulator	DRSC00568	CG3117		CG3117	FBgn0031471	PRSS54	0.91	Prss54	0.91	0
-0.470719	-0.596813	-0.533766	-3.29353	-2.63003	-2.96178	2.42802	Regulator	DRSC18427	CG8636		CG8636	FBgn0029629	EIF3G	6.749	Eif3g	6.749	1
-0.816173	-0.828321	-0.822247	-3.34617	-3.13646	-3.24131	2.41906	Regulator	DRSC20297	U2af50	U2 small nuclear riboprotein auxiliary factor 50	CG9998	FBgn0005411	U2AF2	8.709	U2af2	7.759	0
0.275777	-0.0761274	0.0998248	-1.93518	-2.66836	-2.30177	2.4016	Regulator	DRSC20230	CkIIbeta	Casein kinase II beta subunit	CG15224	FBgn0000259	CSNK2B	5.828	Csnk2b	8.709	0
-2.79613	-0.107088	-1.45161	-3.72227	-3.98167	-3.85197	2.40036	Regulator	DRSC13017	foxo	forkhead box, sub-group O		FBgn0038197	FOXO3	4.848	Foxo4	3.888	669
0.82884	0.808849	0.818844	-1.23892	-1.89651	-1.56771	2.38656	Regulator	DRSC05322	Sanger,DRSC05322								21
-1.80461	-1.32373	-1.56417	-4.03694	-3.83285	-3.9349	2.37072	Regulator	DRSC06716	RpL31	Ribosomal protein L31	CG1821	FBgn0025286	RPL31	7.709	Rpl31	6.706	0
0.128969	-0.166787	-0.0189089	-1.49042	-3.28802	-2.38922	2.37031	Regulator	DRSC02425	Pde1c	Phosphodiesterase 1c	CG14943, CG31757, CG42325, CG14940, CG14942, CG31758, CG14944	FBgn0264815	PDE1A	6.758	Pde1a	5.755	0
-0.773493	-0.429383	-0.601438	-2.83588	-3.09515	-2.96552	2.36408	Regulator	DRSC10708	CG6767		CG6767	FBgn0036030	PRPS1	6.759	Prps2	7.709	0
-5.54288	-5.06068	-5.30178	-7.9255	-7.39209	-7.6588	2.35702	Regulator	DRSC08703	Sanger,DRSC08703								5
0.170181	0.495495	0.332838	-1.70879	-2.32806	-2.01842	2.35126	Regulator	DRSC13177	Sanger,DRSC13177								0
-0.147419	0.177416	0.0149989	-2.02957	-2.63726	-2.33341	2.34841	Regulator	DRSC09408	Sanger,DRSC09408								516
-0.091293	0.2671	0.0879034	-2.40094	-2.10633	-2.25363	2.34154	Regulator	DRSC16034	Dis3	Dis3	CG6413	FBgn0039183	DIS3	7.706	Dis3	8.709	0
0.922266	1.07546	0.998864	-1.30593	-1.3575	-1.33172	2.33058	Regulator	DRSC11876	Pros54	Proteasome 54kD subunit	CG7619						0
-1.2297	-1.47254	-1.35112	-4.04965	-3.30173	-3.67569	2.32457	Regulator	DRSC19432	CG11943		CG11943	FBgn0031078	NUP205	8.709	Nup205	8.709	0
1.00529	1.01331	1.0093	-1.65702	-0.949525	-1.30327	2.31258	Regulator	DRSC22820	CG33639		CG33639, CG5936, CG16958	FBgn0053639					4
-0.073617	0.0670768	-0.0032701	-1.6697	-2.92739	-2.29854	2.29527	Regulator	DRSC19561	RpS10b	Ribosomal protein S10b	CG14206	FBgn0261593	RPS10	8.709			0
0.0571222	0.118484	0.0878032	-2.41706	-1.99296	-2.20501	2.29281	Regulator	DRSC20282	RpS5a	Ribosomal protein S5a	CG8922	FBgn0002590	RPS5	8.709	Rps5	8.709	0
0.417177	0.273507	0.345342	-1.96723	-1.8912	-1.92922	2.27456	Regulator	DRSC04191	CG13550		CG13550	FBgn0034853					2
-0.870161	-1.07179	-0.970976	-3.34526	-3.14488	-3.24507	2.27409	Regulator	DRSC11257	Prosbeta2	Proteasome beta2 subunit	CG3329	FBgn0023174	PSMB7	8.709	Psmb7	8.709	0
-0.57415	-0.326749	-0.45045	-2.7883	-2.64319	-2.71575	2.2653	Regulator	DRSC03560	l(2)35Df	lethal (2) 35Df		FBgn0001986	SKIV2L2	7.706	Skiv2l2	8.709	0
-1.92982	-1.93582	-1.93282	-4.28282	-4.10697	-4.19489	2.26207	Regulator	DRSC17743	Bx42	Bx42	CG8264	FBgn0004856	SNW1	7.706	Snw1	8.709	1
-1.73334	-0.790412	-1.26188	-3.73411	-3.31329	-3.5237	2.26182	Regulator	DRSC11256	Pros26	Proteasome 26kD subunit	CG4097						0
0.64745	0.734843	0.691146	-1.20752	-1.93294	-1.57023	2.26137	Regulator, Suppressor	DRSC18714	SNF1A	SNF1A/AMP-activated protein kinase	CG3051	FBgn0023169	PRKAA2	8.709	Prkaa2	8.709	1
-0.104717	-0.252081	-0.178399	-2.38299	-2.48806	-2.43552	2.25713	Regulator	DRSC13053	CG43162		CG43162, CG3563, CG33330	FBgn0263929					132
-2.88007	-2.90475	-2.89241	-5.02766	-5.26746	-5.14756	2.25515	Regulator	DRSC07541	Rpn6	Proteasome p44.5 subunit	CG10149	FBgn0028689	PSMD11	7.706	Psmd11	8.709	0
0.158718	0.1955	0.177109	-2.36088	-1.771	-2.06594	2.24305	Regulator	DRSC01798	Sanger,DRSC01798								49
0.343982	0.404311	0.374147	-1.64464	-2.07889	-1.86176	2.23591	Regulator	DRSC16889	MED17	Mediator complex subunit 17	CG7957	FBgn0038578	MED17	8.709	Med17	8.709	0
0.594951	1.20679	0.900872	-1.44805	-1.21947	-1.33376	2.23463	Regulator	DRSC12622	alphaTub84B	alpha-Tubulin at 84B	CG1913	FBgn0003884	TUBA3D	6.799	Tuba3b	6.799	3
0.223079	-0.384742	-0.0808317	-2.39598	-2.23306	-2.31452	2.23369	Regulator	DRSC16659	Ef1gamma	Ef1gamma	CG11901	FBgn0029176	EEF1G	6.859	Eef1g	6.749	4
-0.120231	0.0369335	-0.0416485	-2.30017	-2.24809	-2.27413	2.23248	Regulator	DRSC07434	Prp19	Prp19	CG5519	FBgn0261119	PRPF19	8.709	Prpf19	7.799	1
-0.844675	-0.558883	-0.701779	-2.85738	-2.99947	-2.92842	2.22665	Regulator	DRSC08293	RpL28, snoRNA:Or-CD12	RpL28: Ribosomal protein L28, snoRNA:Or-CD12:	RpL28: CG12740						1
0.969692	0.371406	0.670549	-1.9538	-1.14774	-1.55077	2.22132	Regulator	DRSC13462	Sanger,DRSC13462								1
-1.8934	-2.34015	-2.11677	-4.2588	-4.40227	-4.33054	2.21376	Regulator	DRSC20280	RpII215	RNA polymerase II 215kD subunit	CG1554	FBgn0003277	POLR2I	8.709	Polr2a	8.709	1
-5.79859	-5.24862	-5.5236	-7.68699	-7.78656	-7.73678	2.21317	Regulator	DRSC08919	Sanger,DRSC08919								719
0.150123	-0.631138	-0.240508	-2.56821	-2.32273	-2.44547	2.20496	Regulator	DRSC10781	CG7185		CG7185	FBgn0035872	CPSF6	8.709	Cpsf6	8.709	0
-0.215389	-0.890942	-0.553166	-2.10931	-3.40228	-2.7558	2.20263	Regulator	DRSC03328	Fs(2)Ket	Female sterile (2) Ketel	CG2637	FBgn0262743	KPNB1	8.709	Kpnb1	8.709	2
-1.19977	0.27316	-0.463303	-2.53048	-2.79893	-2.6647	2.2014	Regulator	DRSC14323	RpL6	Ribosomal protein L6	CG11522	FBgn0039857	RPL6	8.709	Rpl6	8.709	1
-0.660043	-0.629735	-0.644889	-2.98196	-2.69264	-2.8373	2.19241	Regulator	DRSC13145	Sanger,DRSC13145								27
-0.100714	-0.107168	-0.103941	-2.19442	-2.35958	-2.277	2.17306	Regulator	DRSC07293	Prp8	pre-mRNA processing factor 8	CG8877	FBgn0033688	PRPF8	8.709	Prpf8	7.799	0
-0.34497	-1.36706	-0.856014	-3.0264	-3.03054	-3.02847	2.17246	Regulator	DRSC16566	CG9797		CG9797	FBgn0037621	ZNF121	0.95			1
0.239655	0.135539	0.187597	-2.28745	-1.67601	-1.98173	2.16933	Regulator	DRSC09675	CG8108		CG8108	FBgn0027567	CIZ1	3.868	Ciz1	2.863	16
1.10748	0.900513	1.00399	-1.28904	-1.04116	-1.1651	2.16909	Regulator	DRSC16864	Snap24	Synapse protein 24	CG9474	FBgn0266720	SNAP25	8.709			0
0.420357	0.552459	0.486408	-1.42274	-1.94073	-1.68174	2.16814	Regulator	DRSC04360	CG3363		CG3363	FBgn0266083					0
-0.219684	-0.267093	-0.243389	-2.54275	-2.23155	-2.38715	2.14376	Regulator	DRSC01039	Sanger,DRSC01039								0
-0.0916583	0.0609625	-0.0153479	-2.11225	-2.20162	-2.15694	2.14159	Regulator	DRSC07142	Tango7	Transport and Golgi organization 7	CG8309	FBgn0033902	EIF3M	8.709	Eif3m	8.709	1
-0.386841	-0.127334	-0.257088	-2.48602	-2.29438	-2.3902	2.13311	Regulator	DRSC07590	cdc2rk	cdc2-related-kinase	CG1362	FBgn0013435	CDK10	8.709	Cdk10	8.709	1
1.00565	0.828953	0.917301	-0.731157	-1.69664	-1.2139	2.1312	Regulator	DRSC00382	CG14352		CG14352	FBgn0031351					0
-0.604234	0.221624	-0.191305	-2.26172	-2.38214	-2.32193	2.13062	Regulator	DRSC07938	Sanger,DRSC07938								114
-3.39955	-4.50682	-3.95318	-6.63497	-5.5231	-6.07904	2.12585	Regulator	DRSC14378	CG42342		CG42342, CG42243, CG11769, CG14889, CG14888, CG14890	FBgn0259244	COL13A1	2.915	Col13a1	2.005	407
-0.758047	0.443009	-0.157519	-1.93279	-2.62053	-2.27666	2.11915	Regulator	DRSC08772	Sanger,DRSC08772								28
-0.366836	-0.460209	-0.413522	-2.8987	-2.16492	-2.53181	2.11829	Regulator	DRSC16547	pyd	polychaetoid	CG12409, CG11782, CG31349, CG9763, CG9729, CG43140, CG9731, CG11962	FBgn0262614	TJP2	5.749	Tjp2	5.749	8
-2.02908	-1.4676	-1.74834	-4.3353	-3.39305	-3.86418	2.11584	Regulator	DRSC19904	Nup153	Nucleoporin 153	CG4453	FBgn0061200	NUP153	7.708	Nup153	7.708	0
0.85435	1.03089	0.942618	-0.835595	-1.50182	-1.16871	2.11133	Regulator	DRSC07318	CG9005		CG9005	FBgn0033638	FAM214A	4.849	Fam214b	4.794	0
-0.0829355	0.157893	0.0374787	-1.72205	-2.41916	-2.0706	2.10808	Regulator	DRSC20904	CG17168		CG17168	FBgn0039943	SNIP1	7.699	Snip1	6.749	4
0.616687	0.206118	0.411403	-1.5766	-1.81583	-1.69621	2.10761	Regulator	DRSC11295	Surf1	Surfeit 1	CG9943	FBgn0029117	SURF1	8.709	Surf1	8.709	0
-0.0594931	-0.0792412	-0.0693672	-1.8131	-2.53661	-2.17485	2.10549	Regulator	DRSC20576	cactin	cactin	CG1676	FBgn0031114	CACTIN	7.699	Cactin	7.699	1
-0.0735233	-0.325198	-0.199361	-2.27836	-2.3304	-2.30438	2.10502	Regulator	DRSC18720	Spx	Spliceosomal protein on the X	CG3780	FBgn0015818	SF3B4	8.709	Sf3b4	8.709	1
-1.83103	-0.223244	-1.02714	-3.20647	-3.05413	-3.1303	2.10317	Regulator	DRSC05871	Sanger,DRSC05871								659
0.633487	1.13091	0.882197	-1.17441	-1.26178	-1.21809	2.10029	Regulator	DRSC14145	ball	ballchen	CG6386	FBgn0027889	VRK1	8.709	Vrk1	7.699	1
0.679198	1.04972	0.864459	-1.27016	-1.19577	-1.23296	2.09742	Regulator	DRSC20944	CG40948		CG40948	FBgn0085541					0
-1.00278	-1.23538	-1.11908	-3.14091	-3.28589	-3.2134	2.09432	Regulator	DRSC17168	RpS3A	Ribosomal protein S3A	CG2168	FBgn0017545	RPS3A	8.709	Rps3a1	7.759	0
-0.569906	0.839452	0.134773	-1.97004	-1.94778	-1.95891	2.09368	Regulator	DRSC12186	Prosbeta7	Proteasome beta7 subunit	CG12000	FBgn0250746	PSMB4	8.709	Psmb4	8.709	0
0.978368	0.969206	0.973787	-1.29593	-0.92243	-1.10918	2.08297	Regulator	DRSC07567	Uba1	Ubiquitin activating enzyme 1	CG1782	FBgn0023143	UBA1	8.709	Uba1	8.709	1
0.330198	0.373731	0.351964	-1.737	-1.72158	-1.72929	2.08126	Regulator	DRSC16966	how	held out wings	CG10293	FBgn0264491	QKI	6.699	Qk	6.699	31
-0.109909	-0.531716	-0.320812	-2.3909	-2.41302	-2.40196	2.08115	Regulator	DRSC11880	Sin	Sex-lethal interactor	CG10582	FBgn0028402	POLR3E	7.699	Polr3e	7.699	1
-0.0992624	0.953957	0.427347	-1.63011	-1.67708	-1.6536	2.08094	Regulator	DRSC20228	Cdc42	Cdc42	CG12530	FBgn0010341	CDC42	5.758	Cdc42	7.709	2
0.588119	-0.0770037	0.255558	-1.9412	-1.70943	-1.82531	2.08087	Regulator	DRSC11270	RpS12	Ribosomal protein S12	CG11271	FBgn0260441	RPS12	6.759	Rps12	5.756	0
0.988609	0.838921	0.913765	-3.28775	0.954683	-1.16654	2.0803	Regulator	DRSC03452	TepIII	Thiolester containing protein III	CG7068	FBgn0041181	CD109	3.816	Cd109	3.816	0
0.471299	0.885966	0.678633	-1.06042	-1.72983	-1.39513	2.07376	Regulator	DRSC16481	lkb1	lkb1	CG9374	FBgn0038167	STK11	7.699	Stk11	7.699	0
-4.95138	-3.58288	-4.26713	-6.12593	-6.52105	-6.32349	2.05636	Regulator	DRSC05853	Sanger,DRSC05853								657
-0.733863	-1.10175	-0.917807	-2.57889	-3.36088	-2.96988	2.05208	Regulator	DRSC22931	mute	muscle wasted	CG15610, CG33456, CG33455, CG34415	FBgn0085444	GON4L	2.918	Gon4l	1.953	2
0.205029	-0.0687373	0.068146	-2.14376	-1.8143	-1.97903	2.04717	Regulator	DRSC10485	CG5147		CG5147	FBgn0036775	POLR3D	8.709	Polr3d	8.709	1
0.613505	-4.11998	-1.75324	-3.80302	-3.79464	-3.79883	2.0456	Regulator	DRSC15727	Atx2	Ataxin-2	CG5166	FBgn0041188	ATXN2	6.758	Atxn2	4.838	666
0.776786	0.504946	0.640866	-1.23156	-1.56267	-1.39712	2.03798	Regulator	DRSC19000	Sanger,DRSC19000								459
-0.561976	-0.258789	-0.410383	-1.22499	-3.65288	-2.43894	2.02856	Regulator	DRSC06730	CG30020		CG30020, CG12941, CG18353	FBgn0050020	ZBTB41	0.93	Zbtb41	0.93	0
0.842999	0.417887	0.630443	-1.80273	-0.989207	-1.39597	2.02641	Regulator	DRSC00861	tRNA:CR31914, tkv, CR14033, tRNA:CR31971	tRNA:CR31914: transfer RNA:CR31914, tkv: thickveins, CR14033: , tRNA:CR31971: transfer RNA:CR31971	tkv: CG14026; CR14033: CG14033	FBgn0051914, FBgn0003716, FBgn0051971	BMPR1A	5.819	Bmpr1a	6.829	19
0.184329	-0.159204	0.0125628	-2.38287	-1.64469	-2.01378	2.02634	Regulator	DRSC00818	for	foraging	CG10033	FBgn0000721	PRKG1	8.709	Prkg1	7.699	1
0.303559	0.959556	0.631558	-1.31168	-1.47712	-1.3944	2.02596	Regulator	DRSC04718	tsr	twinstar	CG4254	FBgn0011726	CFL2	4.768	Cfl2	4.768	0
-0.22328	0.894768	0.335744	-1.79775	-1.57749	-1.68762	2.02336	Regulator	DRSC14588	CASK	CASK ortholog	CG13412, CG6703, CG13413	FBgn0013759	CASK	7.699	Cask	7.699	8
-0.753821	-1.34647	-1.05015	-2.96251	-3.17683	-3.06967	2.01952	Regulator	DRSC18708	RpL36	Ribosomal protein L36	CG7622	FBgn0002579	RPL36	8.709	Gm5745	6.759	0
-0.866527	-0.658601	-0.762564	-2.74485	-2.8041	-2.77448	2.01191	Regulator	DRSC12383	noi	noisette	CG2925	FBgn0014366	SF3A3	8.709	Sf3a3	8.709	1
0.440459	0.168726	0.304592	-1.35073	-2.0543	-1.70252	2.00711	Regulator	DRSC22571	mRpL43	mitochondrial ribosomal protein L43	CG5479	FBgn0034893	MRPL43	7.704	Mrpl43	8.709	0
0.556813	-0.192801	0.182006	-1.83462	-1.81451	-1.82456	2.00657	Regulator	DRSC07515	CG30382, Prosalpha1	CG30382: , Prosalpha1: Proteasome alpha1 subunit	CG30382: CG30382; Prosalpha1: CG18495						1
1.18203	0.359863	0.770944	-1.13958	-1.31942	-1.2295	2.00044	Regulator	DRSC20346	l(1)10Bb	lethal (1) 10Bb	CG1639	FBgn0001491	BUD31	8.709	Bud31	7.709	0
-0.337011	-0.522591	-0.429801	-2.2512	-2.6084	-2.4298	2	Regulator	DRSC08731	pUf68	poly U binding factor 68kD	CG12085	FBgn0028577	PUF60	7.759	Puf60	7.759	4
0.0409886	-0.05636	-0.00768571	-1.96235	-2.04738	-2.00486	1.99718	Regulator	DRSC15466	twf	twinfilin	CG3172	FBgn0038206	TWF1	7.759	Twf1	7.759	0
1.14274	0.36852	0.755628	-1.37264	-1.10516	-1.2389	1.99453	Regulator	DRSC09463	Sanger,DRSC09463								1
-0.321205	-0.815699	-0.568452	-2.45082	-2.65387	-2.55235	1.9839	Regulator	DRSC00563	Dim1	Dim1	CG3058	FBgn0031601	DIMT1	8.709	Txnl4a	6.849	0
-0.463938	-0.886356	-0.675147	-2.80847	-2.49558	-2.65203	1.97688	Regulator	DRSC14140	Aats-gln	Glutaminyl-tRNA synthetase	CG10506	FBgn0027090	QARS	8.709	Qars	8.709	0
-3.48309	-0.862703	-2.1729	-4.28251	-4.00325	-4.14288	1.96999	Regulator	DRSC08897	Pdp1	PAR-domain protein 1	CG17888	FBgn0016694	HLF	5.755	Hlf	6.758	887
-0.313673	-0.453482	-0.383577	-2.44399	-2.26056	-2.35228	1.9687	Regulator	DRSC13542	Sanger,DRSC13542								485
-1.00939	-1.10639	-1.05789	-3.28572	-2.74445	-3.01508	1.95719	Regulator	DRSC17218	eIF4G	eukaryotic translation initiation factor 4G	CG10811	FBgn0023213	EIF4G1	6.749	Eif4g1	6.749	0
-5.21709	-4.56222	-4.88966	-6.83743	-6.85469	-6.84606	1.9564	Regulator	DRSC05468	mam	mastermind	CG8118	FBgn0002643					488
-0.866524	-0.661072	-0.763798	-2.56675	-2.86678	-2.71676	1.95296	Regulator	DRSC10387	CG3902		CG3902, CG18168	FBgn0036824	ACADSB	6.776	Acadsb	7.779	1
-1.30964	-0.967252	-1.13845	-2.9949	-3.18453	-3.08972	1.95127	Regulator	DRSC15816	Lrrk	Leucine-rich repeat kinase	CG5483	FBgn0038816	LRRK1	4.695	Lrrk1	5.698	0
0.318478	0.454254	0.386366	-1.33976	-1.78758	-1.56367	1.95003	Regulator	DRSC02698	CG18787, CG18789	CG18787: , CG18789:	CG18787: CG18787; CG18789: CG18789						187
-3.30654	-3.49624	-3.40139	0.233507	1.04101	0.637257	-4.03865	Enhancer	DRSC02580	CG17124		CG17124	FBgn0032297	PPP1R14B	4.768	Ppp1r14b	4.768	1
-5.5361	0.998633	-2.26873	1.60063	1.40826	1.50444	-3.77318	Enhancer	DRSC19923	CG4880		CG4880	FBgn0030803			Tor4a	1.005	0
-3.66142	-3.57599	-3.6187	-0.0224329	-0.151766	-0.0870994	-3.5316	Enhancer	DRSC03757	His2B:CG33894, CR40461, His2B:CG33872, His2B:CG33902, His2B:CG33886, His2B:CG33874, His2B:CG33906, His2B:CG33880, His2B:CG33870, His2B:CG33868, His2B:CG33882, His2B:CG33910, His2B:CG33892, His2B:CG33876, His2B:CG33898, His2B:CG33908, His2B:CG33888, His2B:	His2B:CG33894: His2B:CG33894, CR40461: , His2B:CG33872: His2B:CG33872, His2B:CG33902: His2B:CG33902, His2B:CG33886: His2B:CG33886, His2B:CG33874: His2B:CG33874, His2B:CG33906: His2B:CG33906, His2B:CG33880: His2B:CG33880, His2B:CG33870: His2B:CG33870, His2	His2B:CG33894: CG33894; CR40461: CG40461; His2B:CG33872: CG33872; His2B:CG33902: CG33902; His2B:CG33886: CG33886; His2B:CG33874: CG33874; His2B:CG33906: CG33906; His2B:CG33880: CG33880; His2B:CG33870: CG33870; His2B:CG33868: CG33868; His2B:CG33882: CG3388	FBgn0061209					0
0.341317	0.138206	0.239761	3.31598	4.14946	3.73272	-3.49296	Enhancer	DRSC09827	CG11255		CG11255	FBgn0036337	ADK	8.709	Adk	8.709	0
-3.85748	-3.85871	-3.8581	-0.857445	-0.55567	-0.706557	-3.15154	Enhancer	DRSC06423	sns	sticks and stones	CG18464, CG8278, CG33141, CG13755, CG13752, CG13753, CG13754, CG2385, CG12495	FBgn0024189	NPHS1	6.778	Nphs1	8.709	450
-1.06124	-1.35438	-1.20781	1.89048	1.92225	1.90637	-3.11418	Enhancer	DRSC03295	CycE	Cyclin E	CG3938	FBgn0010382	CCNE1	5.744	Ccne1	5.839	0
-2.94189	-2.95741	-2.94965	0.192402	0.0543318	0.123367	-3.07301	Enhancer	DRSC03515	crp	cropped	CG7664	FBgn0001994	TFAP4	4.796	Tfap4	5.799	0
-2.41139	-2.83948	-2.62543	-1.01627	1.81974	0.401734	-3.02717	Enhancer	DRSC15713	CG5079		CG5079	FBgn0039346					462
0.509094	0.55929	0.534192	3.42832	3.59542	3.51187	-2.97768	Enhancer	DRSC20676	Sanger,DRSC20676								10
-1.58786	-1.32191	-1.45488	1.20746	1.81003	1.50874	-2.96362	Enhancer	DRSC10937	tna	tonalli	CG7958	FBgn0026160	ZMIZ1	6.749	Zmiz1	6.749	256
-0.426574	-6.12124	-3.27391	-0.493928	-0.129417	-0.311673	-2.96224	Enhancer	DRSC04172	CG42260		CG42260, CG13530, CG3536	FBgn0259145	CNGA2	1.951	Cnga2	1.951	0
-3.60473	-3.95148	-3.77811	-0.0151927	-1.68516	-0.850179	-2.92793	Enhancer	DRSC17096	wts	warts	CG12072	FBgn0011739	LATS1	6.749	Lats2	5.696	859
-2.66252	-1.90095	-2.28173	0.578449	0.532346	0.555398	-2.83713	Enhancer	DRSC01651	Sanger,DRSC01651								65
-3.10872	-3.62934	-3.36903	-0.865165	-0.239673	-0.552419	-2.81661	Enhancer	DRSC11687	CG42337		CG42337, CG12977, CG12976	FBgn0259239					411
-3.70783	-3.4638	-3.58581	-0.388065	-1.17138	-0.779721	-2.80609	Enhancer	DRSC03009	Proct	Proctolin	CG7105	FBgn0045038					610
-1.73809	-3.86869	-2.80339	-0.0547898	0.0567871	0.000998655	-2.80439	Enhancer	DRSC12131	mtd	mustard	CG32464	FBgn0013576	NCOA7	5.758	Ncoa7	5.758	0
-3.42955	-4.39454	-3.91205	-1.20446	-1.02614	-1.1153	-2.79675	Enhancer	DRSC11703	CG32432		CG32432, CG13256, CG13257, CG3116	FBgn0052432					470
-1.73269	-2.26587	-1.99928	0.39223	1.19802	0.795123	-2.7944	Enhancer	DRSC21849	Sanger,DRSC21849								1
-5.27456	-5.05668	-5.16562	-4.59936	-0.233409	-2.41639	-2.74923	Enhancer	DRSC14674	Sanger,DRSC14674								0
-4.23434	-4.27847	-4.25641	-3.33878	0.281462	-1.52866	-2.72775	Enhancer	DRSC15247	CG42686		CG42686, CG17622, CG17623	FBgn0266418					695
-3.34763	-4.49197	-3.9198	-2.36178	-0.0837574	-1.22277	-2.69703	Enhancer	DRSC06127	CG30089		CG30089, CG12305, CG12967, CG12966	FBgn0050089					833
-2.67046	-2.27997	-2.47522	-0.0208101	0.448799	0.213994	-2.68921	Enhancer	DRSC14321	Sanger,DRSC14321								525
-1.74788	-2.18773	-1.9678	0.475764	0.948508	0.712136	-2.67994	Enhancer	DRSC21989	ZnT63C	Zinc transporter 63C	CG17723	FBgn0035432	SLC30A1	5.748	Slc30a1	5.748	35
-1.43672	-2.79494	-2.11583	0.432436	0.651044	0.54174	-2.65757	Enhancer	DRSC22387	Ref1	Ref1	CG1101	FBgn0010774	ALYREF	8.709	Alyref	8.709	0
-2.65969	-2.88169	-2.77069	-1.47062	1.22099	-0.124818	-2.64587	Enhancer	DRSC14694	CG33110		CG33110, CG13844, CG6926	FBgn0053110	ELOVL1	3.791	Elovl1	3.791	345
-2.89616	-2.93873	-2.91745	-0.268235	-0.321663	-0.294949	-2.6225	Enhancer	DRSC19458	Sanger,DRSC19458								736
-3.09833	-2.19293	-2.64563	0.372518	-0.461963	-0.0447222	-2.60091	Enhancer	DRSC22056	mio	missing oocyte	CG7074, CG15384	FBgn0031399	MIOS	8.709	Mios	7.799	0
-2.84539	-3.17892	-3.01216	-0.0618719	-0.797988	-0.42993	-2.58223	Enhancer	DRSC20361	pcm	pacman	CG3291	FBgn0020261	XRN1	8.709	Xrn1	8.709	1
-3.90534	-4.35302	-4.12918	-1.53825	-1.6958	-1.61703	-2.51215	Enhancer	DRSC07344	Rgk1	Rgk1	CG9811	FBgn0264753	RRAD	1.913	Rrad	1.913	367
-2.71919	-2.87275	-2.79597	-0.0919938	-0.562063	-0.327028	-2.46894	Enhancer	DRSC21264	snmRNA:430:CR33731, His2A:CG33859, His2A:CG33817, snmRNA:430:CR33728, His2A:CG33856, snmRNA:430:CR33732, snmRNA:430:CR33742, snmRNA:430:CR33740, snmRNA:430:CR33735, snmRNA:430:CR33727, snmRNA:430:CR33743, His2A:CG33847, His2A:CG33841, snmRNA:430:CR33734,	snmRNA:430:CR33731: snmRNA:430:CR33731, His2A:CG33859: His2A:CG33859, His2A:CG33817: His2A:CG33817, snmRNA:430:CR33728: snmRNA:430:CR33728, His2A:CG33856: His2A:CG33856, snmRNA:430:CR33732: snmRNA:430:CR33732, snmRNA:430:CR33742: snmRNA:430:CR33742, snmRN	His2A:CG33859: CG33859; His2A:CG33817: CG33817; His2A:CG33856: CG33856; His2A:CG33847: CG33847; His2A:CG33841: CG33841; His2A:CG33835: CG33835; His2A:CG33850: CG33850; His2A:CG33862: CG33862; His2A:CG31618: CG31618; His2A:CG33820: CG33820; His2A:CG33826:						28
-0.565586	-2.23178	-1.39868	1.3152	0.728759	1.02198	-2.42066	Enhancer	DRSC20159	CG9132		CG9132, CG32566	FBgn0030791	NECAP2	7.709	Necap1	7.759	0
-2.77406	-3.24101	-3.00754	-0.414736	-0.840411	-0.627573	-2.37996	Enhancer	DRSC03760	His-Psi:CR31616, His-Psi:CR31615	His-Psi:CR31616: His-Psi:CR31616, His-Psi:CR31615: His-Psi:CR31615		FBgn0051615					67
1.70599	0.380755	1.04337	3.4442	3.3312	3.3877	-2.34433	Enhancer	DRSC13984	Sanger,DRSC13984								0
-1.79291	-2.02321	-1.90806	0.392542	0.44752	0.420031	-2.32809	Enhancer	DRSC16717	InR	Insulin-like receptor	CG18402	FBgn0013984	IGF1R	6.698	Igf1r	6.698	0
-1.01346	-1.38108	-1.19727	1.22071	1.03321	1.12696	-2.32423	Enhancer	DRSC10064	CG13737		CG13737	FBgn0036382					1
-1.26946	-2.4508	-1.86013	-0.14618	1.05744	0.455631	-2.31576	Enhancer	DRSC10158	Or67d	Odorant receptor 67d	CG14157	FBgn0036080					0
-0.902085	-1.27609	-1.08909	1.55526	0.867685	1.21147	-2.30056	Enhancer	DRSC07649	mei-W68	meiotic W68	CG7753, CG30132	FBgn0002716	SPO11	8.709	Spo11	8.709	0
-1.77768	-0.921332	-1.34951	1.72984	0.166241	0.948043	-2.29755	Enhancer	DRSC21471	Sanger,DRSC21471								13
-3.49491	-3.82894	-3.66193	-1.37811	-1.35101	-1.36456	-2.29736	Enhancer	DRSC19637	Sanger,DRSC19637								740
-1.54076	-2.21603	-1.8784	-0.0937195	0.919406	0.412844	-2.29124	Enhancer	DRSC14670	CG31145		CG31145, CG13821, CG10187, CG13820	FBgn0051145	FAM20C	4.744	Fam20c	5.694	288
-0.898112	-0.883	-0.890556	1.40363	1.32084	1.36223	-2.25279	Enhancer	DRSC11034	CG8745		CG8745	FBgn0036381	ETNPPL	8.709	Etnppl	8.709	2
-0.9	-1.3	-1.1	1.6	0.9	1.2	-2.3	Enhancer	DRSC05792	par-1	par-1	CG8201	FBgn0260934	MARK3	6.769	Mark3	6.769	281
-3.33939	-3.78059	-3.55999	-1.29961	-1.32693	-1.31327	-2.24672	Enhancer	DRSC11719	CG14459		CG14459	FBgn0037171					581
-2.51984	-3.18322	-2.85153	-0.578254	-0.671635	-0.624944	-2.22659	Enhancer	DRSC10285	CG17742		CG17742	FBgn0265296	DSCAML1	5.755	Dscaml1	4.845	720
-1.20984	-0.788354	-0.999098	1.41862	1.03344	1.22603	-2.22513	Enhancer	DRSC10154	CG42521		CG42521, CG34237	FBgn0260396					0
-0.788024	-0.161491	-0.474757	1.91236	1.58246	1.74741	-2.22217	Enhancer	DRSC02358	CR14033		CG14033	FBgn0046776					1
-0.689936	-0.147372	-0.418654	1.93847	1.64877	1.79362	-2.21228	Enhancer	DRSC13474	mod(mdg4)	modifier of mdg4	CG32491, CG15802, CG7836, CG7859, CG18151, CG15500, CG8076, CG15501	FBgn0002781	CDC42	0.95	Aoc1	0.95	0
-5.3985	-5.52378	-5.46114	-3.92956	-2.60635	-3.26795	-2.19318	Enhancer	DRSC15311	svp	seven up	CG18158, CG11502	FBgn0003651	NR2F2	6.694	Nr2f2	6.694	522
-0.985761	-1.08878	-1.03727	0.795773	1.47754	1.13666	-2.17392	Enhancer	DRSC20231	CkIalpha	Casein kinase Ialpha	CG2028	FBgn0015024	CSNK1A1	8.709	Csnk1a1	8.709	6
-0.514931	-1.98443	-1.24968	1.10388	0.738244	0.921062	-2.17074	Enhancer	DRSC21836	GNBP1	Gram-negative bacteria binding protein 1	CG6895	FBgn0040323					0
-2.73888	-2.35073	-2.54481	-0.755339	-0.00829688	-0.381818	-2.16299	Enhancer	DRSC15151	ps	pasilla	CG16765, CG42670, CG16777, CG18509, CG16776	FBgn0261552	NOVA1	8.709	Nova1	8.709	494
-1.18441	-0.960149	-1.07228	1.35817	0.809897	1.08403	-2.15631	Enhancer	DRSC17007	Irbp	Inverted repeat-binding protein	CG5247	FBgn0011774	XRCC6	8.709	Xrcc6	7.799	1
-0.729503	-1.17322	-0.951361	1.6993	0.701665	1.20048	-2.15184	Enhancer	DRSC10164	CG34356		CG34356, CG12524, CG14163	FBgn0085385	SCYL2	1.933	Scyl2	1.933	1
-1.35122	-0.0231657	-0.687194	1.43889	1.45394	1.44642	-2.13361	Enhancer	DRSC10298	Tequila	Tequila	CG4948, CG4821, CG18403, CG18153	FBgn0023479	PRSS12	3.814	Prss12	2.904	0
-0.312915	-0.210208	-0.261562	1.80491	1.93907	1.87199	-2.13355	Enhancer	DRSC20791	Sanger,DRSC20791								0
0.493592	-0.441702	0.0259451	2.22341	2.07574	2.14958	-2.12363	Enhancer	DRSC20895	Sanger,DRSC20895								0
-3.16058	-3.48872	-3.32465	-0.912292	-1.50225	-1.20727	-2.11738	Enhancer	DRSC00832	odd	odd skipped	CG3851	FBgn0002985	OSR1	4.794	Osr1	4.794	603
-1.95958	-1.75443	-1.85701	0.146747	0.367112	0.25693	-2.11393	Enhancer	DRSC10152	Sanger,DRSC10152								67
1.26456	-3.4684	-1.10192	1.33768	0.656104	0.996894	-2.09881	Enhancer	DRSC18988	Sanger,DRSC18988								89
-1.33445	-1.94387	-1.63916	0.339946	0.577482	0.458714	-2.09787	Enhancer	DRSC10425	CG4477		CG4477	FBgn0035971					0
-3.25562	-2.87698	-3.0663	-0.111273	-1.83672	-0.973995	-2.09231	Enhancer	DRSC14333	Sanger,DRSC14333								0
-1.26231	-0.194641	-0.728477	1.58875	1.13695	1.36285	-2.09133	Enhancer	DRSC10157	A2bp1	Ataxin-2 binding protein 1	CG32062, CG14155, CG18441	FBgn0052062	RBFOX1	5.749	Rbfox2	5.849	786
-1.54883	-2.10668	-1.82775	0.403685	0.123054	0.263369	-2.09112	Enhancer	DRSC09132	CycA	Cyclin A	CG5940	FBgn0000404	CCNA2	6.749	Ccna2	6.749	0
-0.738698	-0.944296	-0.841497	1.33944	1.1005	1.21997	-2.06147	Enhancer	DRSC11856	srpk79D	serine-arginine protein kinase at 79D	CG9085, CG11489	FBgn0025702	SRPK3	4.781	Srpk3	5.691	1
-0.818616	-1.25499	-1.03681	1.00603	1.03865	1.02234	-2.05914	Enhancer	DRSC10576	CG32085		CG32085, CG6060, CG14134	FBgn0052085	FBXL16	6.696	Fbxl16	7.699	2
-0.885152	-0.69822	-0.791686	1.24125	1.28991	1.26558	-2.05727	Enhancer	DRSC14927	Sanger,DRSC14927								8
-1.03864	-1.94493	-1.49179	0.247631	0.878453	0.563042	-2.05483	Enhancer	DRSC11177	Glu-RIB, CG42509	Glu-RIB: Glutamate receptor IB, CG42509:	Glu-RIB: CG4481; CG42509: CG42509						1
-5.30067	-5.13082	-5.21574	-3.75487	-2.56923	-3.16205	-2.05369	Enhancer	DRSC21822	Sanger,DRSC21822								656
1.16313	0.445714	0.804424	2.59738	3.1181	2.85774	-2.05331	Enhancer	DRSC20790	Sanger,DRSC20790								0
-2.95842	-3.25592	-3.10717	-0.785699	-1.34131	-1.06351	-2.04367	Enhancer	DRSC18026	sdt	stardust	CG32717, CG12658, CG12657, CG15342, CG15341, CG1617, CG15339, CG15340	FBgn0261873	MPP5	5.694	Mpp5	5.694	360
-1.02303	-1.36436	-1.19369	0.978541	0.718243	0.848392	-2.04209	Enhancer	DRSC01082	Sanger,DRSC01082								52
-1.66086	-2.12615	-1.8935	-1.24317	1.51112	0.133973	-2.02747	Enhancer	DRSC07170	Sanger,DRSC07170								0
-0.826262	-0.69768	-0.761971	0.990175	1.53893	1.26455	-2.02652	Enhancer	DRSC07761	CG17528		CG17528, CG40283	FBgn0261387	DCLK2	7.706	Dclk2	7.706	0
-0.58121	-0.2692	-0.425205	1.27217	1.92612	1.59915	-2.02435	Enhancer	DRSC10137	pallidin	pallidin	CG14133						1
-2.07927	-3.40377	-2.74152	-1.05781	-0.380738	-0.719274	-2.02225	Enhancer	DRSC15152	ps	pasilla	CG16765, CG42670, CG16777, CG18509, CG16776	FBgn0261552	NOVA1	8.709	Nova1	8.709	693
0.181525	0.215332	0.198428	1.90136	2.53276	2.21706	-2.01863	Enhancer	DRSC06729	trpl	trp-like	CG1694, CG18345	FBgn0005614	TRPC4	3.745	Trpc5	3.745	0
-1.66655	-1.74672	-1.70664	0.0828303	0.516349	0.299589	-2.00623	Enhancer	DRSC10580	CG6083		CG6083	FBgn0036183	AKR1B1	3.761	Akr1a1	3.741	1
-0.391482	-0.521986	-0.456734	1.56669	1.52972	1.5482	-2.00494	Enhancer	DRSC22260	CG30430		CG30430	FBgn0050430	ODF1	0.91			0
-1.20701	-1.10224	-1.15463	0.698324	0.972945	0.835635	-1.99026	Enhancer	DRSC20337	hep	hemipterous	CG2190, CG4353	FBgn0010303	MAP2K7	6.694	Map2k7	4.763	1
-2.21817	-2.33273	-2.27545	-0.0855926	-0.512721	-0.299157	-1.97629	Enhancer	DRSC00361	CG13692		CG13692	FBgn0031254	ARL16	2.74	Arl16	1.83	0
-0.808469	-0.0343165	-0.421393	1.57641	1.53164	1.55402	-1.97542	Enhancer	DRSC10127	CG32104		CG32104, CG14124, CG14123	FBgn0052104	RPAP1	8.709	Rpap1	8.709	0
0.460355	0.569963	0.515159	2.79954	2.16273	2.48114	-1.96598	Enhancer	DRSC20440	Sanger,DRSC20440								0
-0.127951	-2.49888	-1.31341	0.721041	0.577123	0.649082	-1.9625	Enhancer	DRSC03038	CG7239		CG7239	FBgn0031740					394
-0.466813	-0.46439	-0.465601	1.25477	1.73738	1.49607	-1.96168	Enhancer	DRSC07187	CG30463		CG30463, CG8456, CG8463, CG15713	FBgn0050463	GALNT6	2.841	Galnt12	2.961	1
0.259147	0.691963	0.475555	2.65331	2.21538	2.43435	-1.95879	Enhancer	DRSC10270	CG17364		CG17364	FBgn0036391					8
-1.64046	-2.3282	-1.98433	-0.0503184	-0.00137405	-0.0258462	-1.95848	Enhancer	DRSC14503	CG42457, cpo	CG42457: , cpo: couch potato	CG42457: CG42457; cpo: CG31243, CG12349, CG18434						683
-0.20773	-0.174369	-0.19105	1.58868	1.93588	1.76228	-1.95333	Enhancer	DRSC10153	CG14151		CG14151	FBgn0036089					0
-0.635571	-0.763494	-0.699532	1.28615	1.21853	1.25234	-1.95187	Enhancer	DRSC03871	Egfr	Epidermal growth factor receptor	CG10079	FBgn0003731	EGFR	4.768	Egfr	2.813	1
