# Supplementary material for: A Systems-Level Interrogation Identifies Regulators of Drosophila Blood Cell Number and Survival
Source: PLoS Genet. 2015 Mar 6;11(3):e1005056. doi: 10.1371/journal.pgen.1005056 (PMC4352040; doi:10.1371/journal.pgen.1005056)
Supplement: S2 Table — Verification screen amplicons, Z scores of all replicates with resulting ZDiff values. Homologs and Scores predicted using DIOPT—DRSC Integrative Ortholog Prediction Tool (www.flyrnai.org/cgi-bin/DRSC_orthologs.pl) (XLS) [file pgen.1005056.s010.xls]

## Sheet: SupplTable2
PVR1 Z	PVR2 Z	PVR AVE Z	GFP1 Z	GFP2 Z	GFP AVE Z	Z[PVR]-Z[GFP]	AVE Rep 1 and 2	Well number	Type	Replicate Round	DRSC amplicon	Symbol	Gene Name	Annotation symbol	FlyBase ID	Human Homolog	Weighted DIOPT Score	Mouse Homolog	Weighted DIOPT Score
1.10502	-0.235223	0.434899	0.166208	0.0292751	0.0977414	0.337157	-0.732792	E10	PVR Suppressor	Replicate 1	DRSC01603	Sanger,DRSC01603
-1.13003	-0.351454	-0.740744	0.88591	1.23808	1.062	-1.80274	-0.732792	E10	PVR Suppressor	Replicate 2	DRSC01603	Sanger,DRSC01603
0.124565	-0.69559	-0.285512	-1.51197	-1.49194	-1.50196	1.21644	0.96263	F10	PVR Enhancer	Replicate 1	DRSC01651	Sanger,DRSC01651
0.0333003	-0.186845	-0.0767725	-0.659937	-0.911241	-0.785589	0.708816	0.96263	F10	PVR Enhancer	Replicate 2	DRSC01651	Sanger,DRSC01651
-1.01761	-0.077239	-0.547422	-1.88242	-0.242216	-1.06232	0.514898	-0.124803	G10	PVR Suppressor	Replicate 1	DRSC01696	CG40188		CG40188	FBgn0058188	PIEZO1	3.791	Piezo1	2.881
-1.74953	-1.09484	-1.42218	-0.690175	-0.625184	-0.65768	-0.764504	-0.124803	G10	PVR Suppressor	Replicate 2	DRSC01696	CG40188		CG40188	FBgn0058188	PIEZO1	3.791	Piezo1	2.881
-0.750499	-0.554983	-0.652741	-0.029496	-0.651618	-0.340557	-0.312184	-0.0736546	C10	PVR Suppressor	Replicate 1	DRSC02388	Sanger,DRSC02388
-0.549894	-0.876652	-0.713273	-1.31326	-0.443039	-0.878147	0.164875	-0.0736546	C10	PVR Suppressor	Replicate 2	DRSC02388	Sanger,DRSC02388
-0.969991	-0.81787	-0.89393	-1.25195	-0.96571	-1.10883	0.214902	-0.013495	G11	PVR Suppressor	Replicate 1	DRSC05177	Sanger,DRSC05177
-0.456935	-1.1322	-0.794568	-0.442448	-0.662904	-0.552676	-0.241892	-0.013495	G11	PVR Suppressor	Replicate 2	DRSC05177	Sanger,DRSC05177
-2.52124	-1.9503	-2.23577	-2.58235	-3.75643	-3.16939	0.933618	0.135438	B11	PVR Enhancer	Replicate 1	DRSC13984	Sanger,DRSC13984
-0.571607	-0.726142	-0.648874	-0.0179756	0.0457098	0.0138671	-0.662741	0.135438	B11	PVR Enhancer	Replicate 2	DRSC13984	Sanger,DRSC13984
-0.600106	-0.632396	-0.616251	-0.307171	-0.312688	-0.30993	-0.306321	0.445989	C11	PVR Enhancer	Replicate 1	DRSC19244	Sanger,DRSC19244
-0.329033	-0.154769	-0.241901	-1.49156	-1.38884	-1.4402	1.1983	0.445989	C11	PVR Enhancer	Replicate 2	DRSC19244	Sanger,DRSC19244
0.355961	-1.92724	-0.785638	-4.43976	-5.14508	-4.79242	4.00678	3.54085	D10	PVR Enhancer	Replicate 1	DRSC19458	CG12454		CG12454	FBgn0040870
-1.12495	1.88962	0.382339	-2.24653	-3.13865	-2.69259	3.07493	3.54085	D10	PVR Enhancer	Replicate 2	DRSC19458	CG12454		CG12454	FBgn0040870
0.972628	-1.05674	-0.0420569	-0.847368	-2.79437	-1.82087	1.77881	0.978547	D11	PVR Enhancer	Replicate 1	DRSC20676	Sanger,DRSC20676
0.912332	-1.21785	-0.152761	0.155079	-0.817161	-0.331041	0.17828	0.978547	D11	PVR Enhancer	Replicate 2	DRSC20676	Sanger,DRSC20676
-0.121347	-1.45107	-0.786209	-0.727705	-1.02578	-0.876745	0.090536	0.0360628	E11	PVR Enhancer	Replicate 1	DRSC21849	Sanger,DRSC21849
0.07028	-0.968649	-0.449185	0.0425012	-0.90405	-0.430774	-0.0184105	0.0360628	E11	PVR Enhancer	Replicate 2	DRSC21849	Sanger,DRSC21849
-0.319064	0.693409	0.187173	1.02058	0.327915	0.67425	-0.487077	-0.754201	B2	PVR Enhancer	Replicate 1	DRSC23039	CG14459		CG14459	FBgn0037171
0.468915	0.442335	0.455625	1.3392	1.6147	1.47695	-1.02133	-0.754201	B2	PVR Enhancer	Replicate 2	DRSC23039	CG14459		CG14459	FBgn0037171
1.33496	0.873511	1.10424	0.185976	0.0353404	0.110658	0.99358	1.44901	F2	PVR Enhancer	Replicate 1	DRSC25787	Dscam2	Down syndrome cell adhesion molecule 2	CG42256	FBgn0265296	DSCAML1	5.755	Dscaml1	4.845
1.05143	0.598131	0.824781	-1.18336	-0.975968	-1.07966	1.90444	1.44901	F2	PVR Enhancer	Replicate 2	DRSC25787	Dscam2	Down syndrome cell adhesion molecule 2	CG42256	FBgn0265296	DSCAML1	5.755	Dscaml1	4.845
-3.30572	-3.14466	-3.22519	-5.55099	-6.39495	-5.97297	2.74777	1.99224	G2	PVR Enhancer	Replicate 1	DRSC25850	His-Psi:CR31615	HisPsi:CR31615	CR31615	FBgn0051615
-3.54186	-4.15297	-3.84741	-5.07062	-5.09761	-5.08411	1.2367	1.99224	G2	PVR Enhancer	Replicate 2	DRSC25850	His-Psi:CR31615	HisPsi:CR31615	CR31615	FBgn0051615
-0.929054	0.0358781	-0.446588	1.12087	0.709301	0.915088	-1.36168	-0.631256	B3	PVR Suppressor	Replicate 1	DRSC25858	CG31855		CG31855	FBgn0051855	DDA1	7.709	Dda1	4.854
1.53047	-0.928114	0.301178	0.0998547	0.304175	0.202015	0.0991634	-0.631256	B3	PVR Suppressor	Replicate 2	DRSC25858	CG31855		CG31855	FBgn0051855	DDA1	7.709	Dda1	4.854
0.886109	1.10606	0.996087	-0.130973	0.00169179	-0.0646405	1.06073	1.19235	G2	PVR Suppressor	Replicate 1	DRSC29020	Sanger,DRSC29020
-0.656761	-0.261571	-0.459166	-2.18506	-1.3812	-1.78313	1.32396	1.19235	G2	PVR Suppressor	Replicate 2	DRSC29020	Sanger,DRSC29020
-0.271449	-0.0895614	-0.180505	-0.357778	1.03971	0.340966	-0.521472	-0.582616	H2	PVR Enhancer	Replicate 1	DRSC29386	Irbp	Inverted repeatbinding protein	CG5247	FBgn0011774	XRCC6	8.709	Xrcc6	7.799
-1.06727	-1.62321	-1.34524	-0.478507	-0.924451	-0.701479	-0.64376	-0.582616	H2	PVR Enhancer	Replicate 2	DRSC29386	Irbp	Inverted repeatbinding protein	CG5247	FBgn0011774	XRCC6	8.709	Xrcc6	7.799
-1.08612	-1.88237	-1.48425	-1.6489	-1.49295	-1.57092	0.0866781	0.561044	F3	PVR Enhancer	Replicate 1	DRSC30675	CycE	Cyclin E	CG3938	FBgn0010382	CCNE1	5.744	Ccne1	5.839
-0.0596575	-1.41172	-0.735688	-1.85982	-1.68238	-1.7711	1.03541	0.561044	F3	PVR Enhancer	Replicate 2	DRSC30675	CycE	Cyclin E	CG3938	FBgn0010382	CCNE1	5.744	Ccne1	5.839
-1.55646	-1.28487	-1.42067	-0.0961802	-0.238894	-0.167537	-1.25313	-0.952088	H3	PVR Enhancer	Replicate 1	DRSC30676	CycE	Cyclin E	CG3938	FBgn0010382	CCNE1	5.744	Ccne1	5.839
-1.19551	-2.39232	-1.79392	-0.908942	-1.3768	-1.14287	-0.651046	-0.952088	H3	PVR Enhancer	Replicate 2	DRSC30676	CycE	Cyclin E	CG3938	FBgn0010382	CCNE1	5.744	Ccne1	5.839
6.54499	6.88103	6.71301	-0.783979	-0.253913	-0.518946	7.23196	6.38474	G3	PVR Suppressor	Replicate 1	DRSC30686	Pten	Pten	CG5671	FBgn0026379	PTEN	8.709	Pten	8.709
6.41553	3.41834	4.91693	-0.401705	-0.83947	-0.620587	5.53752	6.38474	G3	PVR Suppressor	Replicate 2	DRSC30686	Pten	Pten	CG5671	FBgn0026379	PTEN	8.709	Pten	8.709
9.24683	10.0859	9.66637	-1.02699	-1.09698	-1.06199	10.7284	10.3261	C3	PVR Suppressor	Replicate 1	DRSC30687	Pten	Pten	CG5671	FBgn0026379	PTEN	8.709	Pten	8.709
9.97304	7.88428	8.92866	-1.41732	-0.573226	-0.995271	9.92393	10.3261	C3	PVR Suppressor	Replicate 2	DRSC30687	Pten	Pten	CG5671	FBgn0026379	PTEN	8.709	Pten	8.709
-2.82899	-2.46881	-2.6489	-0.302032	-0.0853869	-0.193709	-2.45519	-2.87681	E3	PVR Enhancer	Replicate 1	DRSC30707	crp	cropped	CG7664	FBgn0001994	TFAP4	4.796	Tfap4	5.799
-1.95037	-2.45612	-2.20325	0.967965	1.22238	1.09517	-3.29842	-2.87681	E3	PVR Enhancer	Replicate 2	DRSC30707	crp	cropped	CG7664	FBgn0001994	TFAP4	4.796	Tfap4	5.799
-1.11167	-1.28266	-1.19717	0.654479	0.545396	0.599938	-1.7971	-1.75052	G3	PVR Enhancer	Replicate 1	DRSC30708	crp	cropped	CG7664	FBgn0001994	TFAP4	4.796	Tfap4	5.799
-3.17511	-3.74374	-3.45943	-1.61166	-1.89931	-1.75549	-1.70394	-1.75052	G3	PVR Enhancer	Replicate 2	DRSC30708	crp	cropped	CG7664	FBgn0001994	TFAP4	4.796	Tfap4	5.799
1.26122	2.14434	1.70278	0.067763	0.492831	0.280297	1.42248	1.88845	D4	PVR Suppressor	Replicate 1	DRSC30715	mts	microtubule star	CG7109	FBgn0004177	PPP2CB	7.759	Ppp2cb	8.709
1.48433	-0.0909698	0.69668	-1.0607	-2.25479	-1.65775	2.35443	1.88845	D4	PVR Suppressor	Replicate 2	DRSC30715	mts	microtubule star	CG7109	FBgn0004177	PPP2CB	7.759	Ppp2cb	8.709
4.68657	2.29063	3.4886	-2.01658	-2.81286	-2.41472	5.90332	4.48609	E4	PVR Suppressor	Replicate 1	DRSC30716	mts	microtubule star	CG7109	FBgn0004177	PPP2CB	7.759	Ppp2cb	8.709
2.77692	2.40072	2.58882	-0.112949	-0.847102	-0.480026	3.06885	4.48609	E4	PVR Suppressor	Replicate 2	DRSC30716	mts	microtubule star	CG7109	FBgn0004177	PPP2CB	7.759	Ppp2cb	8.709
0.977854	0.433999	0.705927	0.0884539	0.0557019	0.0720779	0.633849	0.558902	B4	PVR Suppressor	Replicate 1	DRSC30719	raw	raw	CG12437	FBgn0003209	RNASEL	0.95
0.280963	0.516356	0.398659	0.273477	-0.444067	-0.0852951	0.483954	0.558902	B4	PVR Suppressor	Replicate 2	DRSC30719	raw	raw	CG12437	FBgn0003209	RNASEL	0.95
-0.0551508	0.184699	0.0647742	-0.305591	-1.30854	-0.807065	0.871839	0.969531	C4	PVR Suppressor	Replicate 1	DRSC30720	raw	raw	CG12437	FBgn0003209	RNASEL	0.95
1.18714	0.698589	0.942862	-0.661215	0.412492	-0.124361	1.06722	0.969531	C4	PVR Suppressor	Replicate 2	DRSC30720	raw	raw	CG12437	FBgn0003209	RNASEL	0.95
1.35819	0.532581	0.945386	-0.232713	0.995666	0.381477	0.563909	1.13834	G4	PVR Suppressor	Replicate 1	DRSC30872	ptip		CG32133	FBgn0052133	PAXIP1	5.694	Paxip1	5.694
0.0495853	-0.388817	-0.169616	-1.86237	-1.90239	-1.88238	1.71277	1.13834	G4	PVR Suppressor	Replicate 2	DRSC30872	ptip		CG32133	FBgn0052133	PAXIP1	5.694	Paxip1	5.694
-0.270869	1.43973	0.58443	0.261226	0.450374	0.3558	0.228629	0.0694622	H4	PVR Suppressor	Replicate 1	DRSC30873	ptip		CG32133	FBgn0052133	PAXIP1	5.694	Paxip1	5.694
-0.535645	-0.827657	-0.681651	-0.134244	-1.04965	-0.591946	-0.089705	0.0694622	H4	PVR Suppressor	Replicate 2	DRSC30873	ptip		CG32133	FBgn0052133	PAXIP1	5.694	Paxip1	5.694
9.05028	8.85962	8.95495	0.931101	0.749013	0.840057	8.11489	8.85581	G5	PVR Suppressor	Replicate 1	DRSC30903	gig	gigas	CG6975	FBgn0005198	TSC2	8.709	Tsc2	7.799
9.09571	7.5466	8.32115	-1.18563	-1.3655	-1.27557	9.59672	8.85581	G5	PVR Suppressor	Replicate 2	DRSC30903	gig	gigas	CG6975	FBgn0005198	TSC2	8.709	Tsc2	7.799
10.373	10.7956	10.5843	0.85954	1.12506	0.992299	9.592	9.93837	C4	PVR Suppressor	Replicate 1	DRSC30904	gig	gigas	CG6975	FBgn0005198	TSC2	8.709	Tsc2	7.799
9.39799	10.7182	10.0581	-0.242846	-0.210407	-0.226627	10.2847	9.93837	C4	PVR Suppressor	Replicate 2	DRSC30904	gig	gigas	CG6975	FBgn0005198	TSC2	8.709	Tsc2	7.799
-6.55919	-6.61874	-6.58897	-9.02938	-9.75825	-9.39382	2.80485	1.83152	B6	PVR Enhancer	Replicate 1	DRSC30905	th	thread	CG12284	FBgn0260635	BIRC3	3.941	Birc3	4.851
-5.73893	-6.23895	-5.98894	-6.83949	-6.85476	-6.84713	0.858185	1.83152	B6	PVR Enhancer	Replicate 2	DRSC30905	th	thread	CG12284	FBgn0260635	BIRC3	3.941	Birc3	4.851
-6.49387	-6.96157	-6.72772	-9.25434	-10.1523	-9.70334	2.97563	1.9903	C6	PVR Enhancer	Replicate 1	DRSC30906	th	thread	CG12284	FBgn0260635	BIRC3	3.941	Birc3	4.851
-5.88854	-6.15718	-6.02286	-7.07132	-6.98436	-7.02784	1.00498	1.9903	C6	PVR Enhancer	Replicate 2	DRSC30906	th	thread	CG12284	FBgn0260635	BIRC3	3.941	Birc3	4.851
1.74288	1.87513	1.80901	0.332391	0.771253	0.551822	1.25719	1.55569	F5	PVR Suppressor	Replicate 1	DRSC30971	GckIII	Germinal centre kinase III	CG5169	FBgn0266465
0.709452	0.625625	0.667538	-1.20508	-1.16824	-1.18666	1.8542	1.55569	F5	PVR Suppressor	Replicate 2	DRSC30971	GckIII	Germinal centre kinase III	CG5169	FBgn0266465
0.882335	0.00744057	0.444888	0.238427	0.581643	0.410035	0.0348528	0.161344	D6	PVR Enhancer	Replicate 1	DRSC31003	InR	Insulinlike receptor	CG18402	FBgn0013984	IGF1R	6.698	Igf1r	6.698
0.217181	-0.570345	-0.176582	-0.558007	-0.370828	-0.464418	0.287836	0.161344	D6	PVR Enhancer	Replicate 2	DRSC31003	InR	Insulinlike receptor	CG18402	FBgn0013984	IGF1R	6.698	Igf1r	6.698
0.0203358	1.14461	0.582474	0.483683	0.783961	0.633822	-0.0513481	-1.36774	E6	PVR Enhancer	Replicate 1	DRSC31004	InR	Insulinlike receptor	CG18402	FBgn0013984	IGF1R	6.698	Igf1r	6.698
0.0522993	-0.522055	-0.234878	2.10169	2.7968	2.44924	-2.68412	-1.36774	E6	PVR Enhancer	Replicate 2	DRSC31004	InR	Insulinlike receptor	CG18402	FBgn0013984	IGF1R	6.698	Igf1r	6.698
2.30932	2.50043	2.40488	2.39328	2.07138	2.23233	0.17255	0.768702	F6	PVR Enhancer	Replicate 1	DRSC31025	svp	seven up	CG11502	FBgn0003651	NR2F2	6.694	Nr2f2	6.694
2.40679	1.78811	2.09745	0.897267	0.567924	0.732595	1.36485	0.768702	F6	PVR Enhancer	Replicate 2	DRSC31025	svp	seven up	CG11502	FBgn0003651	NR2F2	6.694	Nr2f2	6.694
2.47452	1.33325	1.90388	0.776514	0.79768	0.787097	1.11679	1.31138	G6	PVR Suppressor	Replicate 1	DRSC31119	Pp4-19C	Protein phosphatase 19C	CG32505	FBgn0023177	PPP4C	8.709	Ppp4c	8.709
0.417346	0.648536	0.532941	-0.767972	-1.17807	-0.973022	1.50596	1.31138	G6	PVR Suppressor	Replicate 2	DRSC31119	Pp4-19C	Protein phosphatase 19C	CG32505	FBgn0023177	PPP4C	8.709	Ppp4c	8.709
-2.09823	-2.60183	-2.35003	-2.26658	-2.61401	-2.44029	0.0902671	-0.340106	D4	PVR Enhancer	Replicate 1	DRSC31121	His2A:CG31618	His2A:CG31618	CG31618	FBgn0051618	HIST2H2AB	2.905	Hist2h2ab	2.905
-3.53032	-1.15053	-2.34043	-1.54778	-1.59212	-1.56995	-0.770479	-0.340106	D4	PVR Enhancer	Replicate 2	DRSC31121	His2A:CG31618	His2A:CG31618	CG31618	FBgn0051618	HIST2H2AB	2.905	Hist2h2ab	2.905
1.37909	1.34336	1.36123	1.01334	1.34759	1.18046	0.180762	-0.243992	B7	PVR Enhancer	Replicate 1	DRSC31365	Egfr	Epidermal growth factor receptor	CG10079	FBgn0003731	EGFR	4.768	Egfr	2.813
0.0139626	0.986919	0.500441	0.822452	1.51592	1.16919	-0.668746	-0.243992	B7	PVR Enhancer	Replicate 2	DRSC31365	Egfr	Epidermal growth factor receptor	CG10079	FBgn0003731	EGFR	4.768	Egfr	2.813
1.35761	1.99141	1.67451	-0.241674	0.234769	-0.00345223	1.67796	1.38573	C7	PVR Enhancer	Replicate 1	DRSC31366	Egfr	Epidermal growth factor receptor	CG10079	FBgn0003731	EGFR	4.768	Egfr	2.813
1.33845	0.895274	1.11686	-0.245402	0.29214	0.023369	1.09349	1.38573	C7	PVR Enhancer	Replicate 2	DRSC31366	Egfr	Epidermal growth factor receptor	CG10079	FBgn0003731	EGFR	4.768	Egfr	2.813
3.24594	2.71909	2.98251	0.0773831	0.2921	0.184742	2.79777	2.82362	D7	PVR Enhancer	Replicate 1	DRSC31375	par-1	par1	CG8201	FBgn0260934	MARK3	6.769	Mark3	6.769
1.89009	2.86706	2.37857	-0.556303	-0.385505	-0.470904	2.84948	2.82362	D7	PVR Enhancer	Replicate 2	DRSC31375	par-1	par1	CG8201	FBgn0260934	MARK3	6.769	Mark3	6.769
2.5352	2.64452	2.58986	0.853214	0.819053	0.836133	1.75373	1.82751	F7	PVR Enhancer	Replicate 1	DRSC31376	par-1	par1	CG8201	FBgn0260934	MARK3	6.769	Mark3	6.769
1.2672	1.29323	1.28021	-1.0316	-0.210553	-0.621076	1.90129	1.82751	F7	PVR Enhancer	Replicate 2	DRSC31376	par-1	par1	CG8201	FBgn0260934	MARK3	6.769	Mark3	6.769
3.16523	3.46319	3.31421	1.78271	2.15586	1.96928	1.34493	0.927521	E4	PVR Suppressor	Replicate 1	DRSC31402	SNF1A	SNF1A/AMPactivated protein kinase	CG3051	FBgn0023169	PRKAA2	8.709	Prkaa2	8.709
3.54027	1.9002	2.72023	2.67593	1.7443	2.21012	0.510116	0.927521	E4	PVR Suppressor	Replicate 2	DRSC31402	SNF1A	SNF1A/AMPactivated protein kinase	CG3051	FBgn0023169	PRKAA2	8.709	Prkaa2	8.709
8.13863	10.3775	9.25809	2.29708	2.80512	2.5511	6.70699	5.73542	E7	PVR Suppressor	Replicate 1	DRSC31403	SNF4Agamma	SNF4/AMPactivated protein kinase gamma subunit	CG17299	FBgn0264357
8.75848	7.74434	8.25141	2.93899	4.03614	3.48757	4.76384	5.73542	E7	PVR Suppressor	Replicate 2	DRSC31403	SNF4Agamma	SNF4/AMPactivated protein kinase gamma subunit	CG17299	FBgn0264357
12.2866	9.46881	10.8777	2.46906	3.06925	2.76915	8.10856	8.31992	G7	PVR Suppressor	Replicate 1	DRSC31404	SNF4Agamma	SNF4/AMPactivated protein kinase gamma subunit	CG17299	FBgn0264357
8.84737	8.55188	8.69962	0.0207809	0.315917	0.168349	8.53127	8.31992	G7	PVR Suppressor	Replicate 2	DRSC31404	SNF4Agamma	SNF4/AMPactivated protein kinase gamma subunit	CG17299	FBgn0264357
2.23993	1.14208	1.69101	-0.0736449	0.91133	0.418843	1.27217	0.93175	B8	PVR Suppressor	Replicate 1	DRSC31568	CG31635		CG31635	FBgn0051635	PPP1R37	5.691	Ppp1r37	7.699
2.11604	1.8868	2.00142	1.18801	1.63217	1.41009	0.591334	0.93175	B8	PVR Suppressor	Replicate 2	DRSC31568	CG31635		CG31635	FBgn0051635	PPP1R37	5.691	Ppp1r37	7.699
2.91728	2.65242	2.78485	1.0476	0.756812	0.902206	1.88264	2.05193	C8	PVR Suppressor	Replicate 1	DRSC31569	CG31635		CG31635	FBgn0051635	PPP1R37	5.691	Ppp1r37	7.699
2.86581	1.23789	2.05185	-0.322062	-0.0166679	-0.169365	2.22121	2.05193	C8	PVR Suppressor	Replicate 2	DRSC31569	CG31635		CG31635	FBgn0051635	PPP1R37	5.691	Ppp1r37	7.699
0.525225	0.873196	0.69921	0.0854217	0.0802508	0.0828363	0.616374	0.35218	H8	PVR Enhancer	Replicate 1	DRSC31738	CG5079		CG5079	FBgn0039346
-0.548197	-0.244652	-0.396425	-0.127004	-0.841819	-0.484411	0.0879865	0.35218	H8	PVR Enhancer	Replicate 2	DRSC31738	CG5079		CG5079	FBgn0039346
0.413447	-0.111679	0.150884	0.852161	0.667133	0.759647	-0.608763	-0.552791	B9	PVR Enhancer	Replicate 1	DRSC31739	CG5079		CG5079	FBgn0039346
0.439399	0.124748	0.282074	0.442698	1.11509	0.778893	-0.49682	-0.552791	B9	PVR Enhancer	Replicate 2	DRSC31739	CG5079		CG5079	FBgn0039346
4.94497	7.32401	6.13449	0.969715	1.35727	1.16349	4.971	4.78761	F4	PVR Suppressor	Replicate 1	DRSC31746	foxo	forkhead box, subgroup O	CG3143	FBgn0038197	FOXO3	4.848	Foxo4	3.888
5.127	4.59703	4.86202	1.29093	-0.775331	0.257801	4.60422	4.78761	F4	PVR Suppressor	Replicate 2	DRSC31746	foxo	forkhead box, subgroup O	CG3143	FBgn0038197	FOXO3	4.848	Foxo4	3.888
3.6977	3.52954	3.61362	1.29971	0.590162	0.944936	2.66868	2.85029	C9	PVR Suppressor	Replicate 1	DRSC31747	foxo	forkhead box, subgroup O	CG3143	FBgn0038197	FOXO3	4.848	Foxo4	3.888
2.71145	2.20756	2.4595	-0.842928	-0.301845	-0.572387	3.03189	2.85029	C9	PVR Suppressor	Replicate 2	DRSC31747	foxo	forkhead box, subgroup O	CG3143	FBgn0038197	FOXO3	4.848	Foxo4	3.888
4.03332	5.03482	4.53407	1.2292	1.12506	1.17713	3.35694	3.96722	F8	PVR Suppressor	Replicate 1	DRSC31768	AGO2	Argonaute 2	CG7439	FBgn0087035	AGO2	0.95	Ago2	0.95
5.03404	3.34995	4.192	-0.477229	-0.293773	-0.385501	4.5775	3.96722	F8	PVR Suppressor	Replicate 2	DRSC31768	AGO2	Argonaute 2	CG7439	FBgn0087035	AGO2	0.95	Ago2	0.95
3.05112	3.23411	3.14262	1.95113	1.93043	1.94078	1.20184	2.33073	G8	PVR Suppressor	Replicate 1	DRSC31769	AGO2	Argonaute 2	CG7439	FBgn0087035	AGO2	0.95	Ago2	0.95
3.32992	2.67319	3.00156	-0.352869	-0.563246	-0.458057	3.45961	2.33073	G8	PVR Suppressor	Replicate 2	DRSC31769	AGO2	Argonaute 2	CG7439	FBgn0087035	AGO2	0.95	Ago2	0.95
0.562388	-0.956896	-0.197254	-0.973488	-1.5071	-1.2403	1.04304	1.08844	G9	PVR Enhancer	Replicate 1	DRSC31876	CG31145		CG31145	FBgn0051145	FAM20C	4.744	Fam20c	5.694
-0.68051	-0.618635	-0.649572	-1.60968	-1.95714	-1.78341	1.13383	1.08844	G9	PVR Enhancer	Replicate 2	DRSC31876	CG31145		CG31145	FBgn0051145	FAM20C	4.744	Fam20c	5.694
-0.820469	0.223879	-0.298295	-1.07879	-1.0977	-1.08824	0.789948	0.107903	H9	PVR Enhancer	Replicate 1	DRSC31877	CG31145		CG31145	FBgn0051145	FAM20C	4.744	Fam20c	5.694
-1.42485	-1.72472	-1.57479	-0.926545	-1.07474	-1.00065	-0.574143	0.107903	H9	PVR Enhancer	Replicate 2	DRSC31877	CG31145		CG31145	FBgn0051145	FAM20C	4.744	Fam20c	5.694
-0.00260091	0.440318	0.218858	0.668317	0.634064	0.65119	-0.432332	-0.0781078	C10	PVR Enhancer	Replicate 1	DRSC31974	Rgk1	Rad, Gem/Kir family member 1	CG44011	FBgn0264753	RRAD	1.913	Rrad	1.913
-0.996025	-0.694419	-0.845222	-1.28784	-0.954833	-1.12134	0.276116	-0.0781078	C10	PVR Enhancer	Replicate 2	DRSC31974	Rgk1	Rad, Gem/Kir family member 1	CG44011	FBgn0264753	RRAD	1.913	Rrad	1.913
1.517	0.109183	0.813093	1.43874	0.893424	1.16608	-0.352992	0.407518	D10	PVR Enhancer	Replicate 1	DRSC31975	Rgk1	Rad, Gem/Kir family member 1	CG44011	FBgn0264753	RRAD	1.913	Rrad	1.913
0.348815	-0.456494	-0.053839	-1.14105	-1.30268	-1.22187	1.16803	0.407518	D10	PVR Enhancer	Replicate 2	DRSC31975	Rgk1	Rad, Gem/Kir family member 1	CG44011	FBgn0264753	RRAD	1.913	Rrad	1.913
-0.200608	1.12787	0.463629	0.719319	1.12823	0.923777	-0.460148	-0.355704	E10	PVR Enhancer	Replicate 1	DRSC32015	wts	warts	CG12072	FBgn0011739	LATS1	6.749	Lats2	5.696
1.21428	1.24212	1.2282	1.34289	1.61602	1.47946	-0.251261	-0.355704	E10	PVR Enhancer	Replicate 2	DRSC32015	wts	warts	CG12072	FBgn0011739	LATS1	6.749	Lats2	5.696
1.69382	1.3323	1.51306	1.37865	1.28766	1.33316	0.1799	0.286986	F10	PVR Enhancer	Replicate 1	DRSC32016	wts	warts	CG12072	FBgn0011739	LATS1	6.749	Lats2	5.696
-0.85557	1.02005	0.0822409	-0.346622	-0.277041	-0.311832	0.394073	0.286986	F10	PVR Enhancer	Replicate 2	DRSC32016	wts	warts	CG12072	FBgn0011739	LATS1	6.749	Lats2	5.696
0.167535	-0.867477	-0.349971	-1.28055	-1.80271	-1.54163	1.19166	1.0963	C11	PVR Enhancer	Replicate 1	DRSC32291	Ref1	Ref1	CG1101	FBgn0010774	ALYREF	8.709	Alyref	8.709
-1.58329	-0.439222	-1.01126	-2.1013	-1.92309	-2.01219	1.00094	1.0963	C11	PVR Enhancer	Replicate 2	DRSC32291	Ref1	Ref1	CG1101	FBgn0010774	ALYREF	8.709	Alyref	8.709
0.650068	0.598303	0.624186	-0.59315	-0.959211	-0.776181	1.40037	1.33729	E11	PVR Enhancer	Replicate 1	DRSC32292	Ref1	Ref1	CG1101	FBgn0010774	ALYREF	8.709	Alyref	8.709
0.137454	-0.172745	-0.0176457	-0.985603	-1.59813	-1.29187	1.27422	1.33729	E11	PVR Enhancer	Replicate 2	DRSC32292	Ref1	Ref1	CG1101	FBgn0010774	ALYREF	8.709	Alyref	8.709
-0.367549	-0.685479	-0.526514	-1.14257	-1.49078	-1.31668	0.790163	0.549463	B5	PVR Enhancer	Replicate 1	DRSC32321	CG12977		CG42337	FBgn0259239
2.07974	1.09795	1.58884	1.09062	1.46954	1.28008	0.308762	0.549463	B5	PVR Enhancer	Replicate 2	DRSC32321	CG12977		CG42337	FBgn0259239
1.75972	1.45647	1.6081	0.536529	2.27254	1.40453	0.203564	-0.408493	B11	PVR Enhancer	Replicate 1	DRSC32322	CG12977		CG42337	FBgn0259239
0.0472101	-0.591494	-0.272142	0.669841	0.826976	0.748408	-1.02055	-0.408493	B11	PVR Enhancer	Replicate 2	DRSC32322	CG12977		CG42337	FBgn0259239
1.83782	0.169849	1.00383	0.557879	-0.578403	-0.0102619	1.0141	1.5722	D11	PVR Suppressor	Replicate 1	DRSC32335	ctrip	circadian trip	CG42574	FBgn0260794	TRIP12	4.794	Trip12	3.884
0.196147	1.09725	0.646696	-1.50235	-1.46486	-1.48361	2.1303	1.5722	D11	PVR Suppressor	Replicate 2	DRSC32335	ctrip	circadian trip	CG42574	FBgn0260794	TRIP12	4.794	Trip12	3.884
0.722942	2.15476	1.43885	-2.18646	-2.0846	-2.13553	3.57438	3.24243	F11	PVR Suppressor	Replicate 1	DRSC32336	ctrip	circadian trip	CG42574	FBgn0260794	TRIP12	4.794	Trip12	3.884
2.3905	-0.197772	1.09637	-1.83355	-1.79466	-1.81411	2.91047	3.24243	F11	PVR Suppressor	Replicate 2	DRSC32336	ctrip	circadian trip	CG42574	FBgn0260794	TRIP12	4.794	Trip12	3.884
-1.94754	-1.4318	-1.68967	-2.48601	-2.21543	-2.35072	0.661052	-0.143286	B12	PVR Enhancer	Replicate 1	DRSC32390	CG32432		CG32432	FBgn0052432
-1.50696	-1.24323	-1.37509	-1.10173	0.246787	-0.427471	-0.947623	-0.143286	B12	PVR Enhancer	Replicate 2	DRSC32390	CG32432		CG32432	FBgn0052432
-0.679367	0.66118	-0.0090935	1.25227	0.116787	0.684526	-0.69362	-0.11574	D12	PVR Enhancer	Replicate 1	DRSC32391	CG32432		CG32432	FBgn0052432
-0.164151	-1.35356	-0.758855	-1.47864	-0.963345	-1.22099	0.462139	-0.11574	D12	PVR Enhancer	Replicate 2	DRSC32391	CG32432		CG32432	FBgn0052432
-0.0836039	-0.600167	-0.341885	0.526119	-0.303013	0.111553	-0.453438	-0.918906	H11	PVR Enhancer	Replicate 1	DRSC32402	CG33110		CG33110	FBgn0053110	ELOVL1	3.791	Elovl1	3.791
-2.196	-1.86466	-2.03033	-0.706501	-0.585408	-0.645955	-1.38437	-0.918906	H11	PVR Enhancer	Replicate 2	DRSC32402	CG33110		CG33110	FBgn0053110	ELOVL1	3.791	Elovl1	3.791
0.691586	0.153734	0.42266	0.380098	0.286758	0.333428	0.089232	0.369152	D3	PVR Enhancer	Replicate 1	DRSC32403	CG33110		CG33110	FBgn0053110	ELOVL1	3.791	Elovl1	3.791
0.2087	-0.592551	-0.191926	-0.707495	-0.9745	-0.840997	0.649072	0.369152	D3	PVR Enhancer	Replicate 2	DRSC32403	CG33110		CG33110	FBgn0053110	ELOVL1	3.791	Elovl1	3.791
-2.09997	-1.85267	-1.97632	-1.40944	-1.05149	-1.23047	-0.745852	-0.526709	H12	PVR Enhancer	Replicate 1	DRSC32437	CG9132		CG9132	FBgn0030791	NECAP2	7.709	Necap1	7.759
-2.49557	-2.07509	-2.28533	-1.58185	-2.37367	-1.97776	-0.307566	-0.526709	H12	PVR Enhancer	Replicate 2	DRSC32437	CG9132		CG9132	FBgn0030791	NECAP2	7.709	Necap1	7.759
0.718297	0.36101	0.539653	-0.336824	0.0949808	-0.120921	0.660575	0.689003	G11	PVR Enhancer	Replicate 1	DRSC32438	CG9132		CG9132	FBgn0030791	NECAP2	7.709	Necap1	7.759
-0.785343	-0.204117	-0.49473	-1.26357	-1.16075	-1.21216	0.717431	0.689003	G11	PVR Enhancer	Replicate 2	DRSC32438	CG9132		CG9132	FBgn0030791	NECAP2	7.709	Necap1	7.759
-0.0484732	-0.57173	-0.310102	-0.94634	-0.865634	-0.905987	0.595886	0.384041	E1	PVR Enhancer	Replicate 1	DRSC32617	sns	sticks and stones	CG33141	FBgn0024189	NPHS1	6.778	Nphs1	8.709
1.25465	0.274201	0.764425	0.896131	0.288324	0.592228	0.172197	0.384041	E1	PVR Enhancer	Replicate 2	DRSC32617	sns	sticks and stones	CG33141	FBgn0024189	NPHS1	6.778	Nphs1	8.709
1.55213	0.876355	1.21424	0.562229	0.474635	0.518432	0.695812	1.09399	F1	PVR Enhancer	Replicate 1	DRSC32618	sns	sticks and stones	CG33141	FBgn0024189	NPHS1	6.778	Nphs1	8.709
0.0869038	-0.494914	-0.204005	-1.86365	-1.52871	-1.69618	1.49217	1.09399	F1	PVR Enhancer	Replicate 2	DRSC32618	sns	sticks and stones	CG33141	FBgn0024189	NPHS1	6.778	Nphs1	8.709
2.76195	2.43187	2.59691	0.0183427	0.638829	0.328586	2.26833	1.90671	D5	PVR Suppressor	Replicate 1	DRSC32664	Sap130	Sin3Aassociated protein 130	CG11006	FBgn0262714	SAP130	7.699	Sap130	7.699
1.34184	1.07187	1.20685	-0.377002	-0.299497	-0.33825	1.5451	1.90671	D5	PVR Suppressor	Replicate 2	DRSC32664	Sap130	Sin3Aassociated protein 130	CG11006	FBgn0262714	SAP130	7.699	Sap130	7.699
0.459319	2.5077	1.48351	0.1214	-0.1225	-0.000550118	1.48406	0.489753	B2	PVR Suppressor	Replicate 1	DRSC32665	Sap130	Sin3Aassociated protein 130	CG11006	FBgn0262714	SAP130	7.699	Sap130	7.699
0.485199	0.154709	0.319954	1.02092	0.6281	0.824509	-0.504555	0.489753	B2	PVR Suppressor	Replicate 2	DRSC32665	Sap130	Sin3Aassociated protein 130	CG11006	FBgn0262714	SAP130	7.699	Sap130	7.699
0.769685	1.00622	0.887952	0.0718478	0.136715	0.104282	0.78367	0.367387	E2	PVR Enhancer	Replicate 1	DRSC32759	Proct	Proctolin	CG7105	FBgn0045038
0.150346	0.395102	0.272724	0.365043	0.278197	0.32162	-0.0488957	0.367387	E2	PVR Enhancer	Replicate 2	DRSC32759	Proct	Proctolin	CG7105	FBgn0045038
1.04202	1.44257	1.24229	-1.0154	-0.0365768	-0.525987	1.76828	1.5004	F2	PVR Enhancer	Replicate 1	DRSC32760	Proct	Proctolin	CG7105	FBgn0045038
0.506912	0.0887954	0.297854	-1.00974	-0.859578	-0.934657	1.23251	1.5004	F2	PVR Enhancer	Replicate 2	DRSC32760	Proct	Proctolin	CG7105	FBgn0045038
-0.398035	0.0895928	-0.154221	0.0986008	0.595217	0.346909	-0.50113	-0.0915739	G2	PVR Enhancer	Replicate 1	DRSC32846	CG13737		CG13737	FBgn0036382
-0.216398	-1.23689	-0.726643	-1.22865	-0.860605	-1.04463	0.317982	-0.0915739	G2	PVR Enhancer	Replicate 2	DRSC32846	CG13737		CG13737	FBgn0036382
0.524644	0.370805	0.447725	0.35888	0.942089	0.650485	-0.20276	-0.0407607	H2	PVR Enhancer	Replicate 1	DRSC32977	CG8745		CG8745	FBgn0036381	ETNPPL	8.709	Etnppl	8.709
-0.301553	-0.993323	-0.647438	-0.358547	-1.17881	-0.768677	0.121239	-0.0407607	H2	PVR Enhancer	Replicate 2	DRSC32977	CG8745		CG8745	FBgn0036381	ETNPPL	8.709	Etnppl	8.709
1.42177	2.55352	1.98765	-1.41484	-1.86423	-1.63954	3.62718	3.0561	E5	PVR Enhancer	Replicate 1	DRSC32978	CG8745		CG8745	FBgn0036381	ETNPPL	8.709	Etnppl	8.709
3.66274	-0.375423	1.64366	-0.539267	-1.14343	-0.841351	2.48501	3.0561	E5	PVR Enhancer	Replicate 2	DRSC32978	CG8745		CG8745	FBgn0036381	ETNPPL	8.709	Etnppl	8.709
0.862012	-0.769211	0.0464006	0.205217	0.557381	0.381299	-0.334899	-0.368161	B3	PVR Enhancer	Replicate 1	DRSC32991	CkIalpha	Casein kinase Ialpha	CG2028	FBgn0015024	CSNK1A1	8.709	Csnk1a1	8.709
0.152382	-0.559418	-0.203518	0.754309	-0.358499	0.197905	-0.401423	-0.368161	B3	PVR Enhancer	Replicate 2	DRSC32991	CkIalpha	Casein kinase Ialpha	CG2028	FBgn0015024	CSNK1A1	8.709	Csnk1a1	8.709
0.874786	0.145203	0.509995	0.671084	-0.21911	0.225987	0.284008	0.161753	C3	PVR Enhancer	Replicate 1	DRSC32992	CkIalpha	Casein kinase Ialpha	CG2028	FBgn0015024	CSNK1A1	8.709	Csnk1a1	8.709
-0.145492	-1.05853	-0.602012	-1.30275	0.0197315	-0.64151	0.0394976	0.161753	C3	PVR Enhancer	Replicate 2	DRSC32992	CkIalpha	Casein kinase Ialpha	CG2028	FBgn0015024	CSNK1A1	8.709	Csnk1a1	8.709
2.16009	1.51082	1.83546	0.38616	1.05978	0.722972	1.11248	0.922113	D3	PVR Suppressor	Replicate 1	DRSC33007	dre4	dre4	CG1828	FBgn0002183	SUPT16H	7.699	Supt16	8.709
-0.743613	-0.218921	-0.481267	-1.23518	-1.19084	-1.21301	0.731741	0.922113	D3	PVR Suppressor	Replicate 2	DRSC33007	dre4	dre4	CG1828	FBgn0002183	SUPT16H	7.699	Supt16	8.709
0.49503	1.23056	0.862793	-0.643756	0.442576	-0.10059	0.963384	0.842892	E3	PVR Suppressor	Replicate 1	DRSC33008	dre4	dre4	CG1828	FBgn0002183	SUPT16H	7.699	Supt16	8.709
1.70858	0.880117	1.29435	0.84545	0.298451	0.571951	0.7224	0.842892	E3	PVR Suppressor	Replicate 2	DRSC33008	dre4	dre4	CG1828	FBgn0002183	SUPT16H	7.699	Supt16	8.709
3.9439	4.66893	4.30641	0.298786	0.284591	0.291689	4.01473	3.56079	H3	PVR Suppressor	Replicate 1	DRSC33078	osa	osa	CG7467	FBgn0261885	ARID1B	7.709	Arid1a	5.746
2.10586	1.42893	1.7674	-0.948834	-1.73008	-1.33946	3.10685	3.56079	H3	PVR Suppressor	Replicate 2	DRSC33078	osa	osa	CG7467	FBgn0261885	ARID1B	7.709	Arid1a	5.746
2.76631	2.87991	2.82311	-2.55269	-1.21843	-1.88556	4.70867	4.74745	F5	PVR Suppressor	Replicate 1	DRSC33079	osa	osa	CG7467	FBgn0261885	ARID1B	7.709	Arid1a	5.746
5.53344	3.61643	4.57494	0.168849	-0.591426	-0.211288	4.78622	4.74745	F5	PVR Suppressor	Replicate 2	DRSC33079	osa	osa	CG7467	FBgn0261885	ARID1B	7.709	Arid1a	5.746
-0.753692	-0.574258	-0.663975	0.359935	0.675653	0.517794	-1.18177	-1.8622	B4	PVR Enhancer	Replicate 1	DRSC33218	tna	tonalli	CG7958	FBgn0026160	ZMIZ1	6.749	Zmiz1	6.749
-1.37702	-0.892513	-1.13477	1.40578	1.40995	1.40787	-2.54263	-1.8622	B4	PVR Enhancer	Replicate 2	DRSC33218	tna	tonalli	CG7958	FBgn0026160	ZMIZ1	6.749	Zmiz1	6.749
-0.806243	-1.04947	-0.927859	-0.763683	1.10181	0.169062	-1.09692	-1.09121	C4	PVR Enhancer	Replicate 1	DRSC33219	tna	tonalli	CG7958	FBgn0026160	ZMIZ1	6.749	Zmiz1	6.749
-1.76649	-1.67643	-1.72146	-1.08043	-0.191473	-0.635954	-1.08551	-1.09121	C4	PVR Enhancer	Replicate 2	DRSC33219	tna	tonalli	CG7958	FBgn0026160	ZMIZ1	6.749	Zmiz1	6.749
1.7995	2.13486	1.96718	0.241063	0.910753	0.575908	1.39127	1.45703	D4	PVR Suppressor	Replicate 1	DRSC33306	dpr6	dpr6	CG14162	FBgn0040823	CADM2	1.955	Amica1	1.005
-0.391118	1.32495	0.466915	-1.18024	-0.931496	-1.05587	1.52278	1.45703	D4	PVR Suppressor	Replicate 2	DRSC33306	dpr6	dpr6	CG14162	FBgn0040823	CADM2	1.955	Amica1	1.005
1.92637	2.03375	1.98006	0.621269	0.783095	0.702182	1.27788	0.564229	E4	PVR Suppressor	Replicate 1	DRSC33307	dpr6	dpr6	CG14162	FBgn0040823	CADM2	1.955	Amica1	1.005
1.35948	1.22379	1.29163	1.10141	1.7807	1.44105	-0.149421	0.564229	E4	PVR Suppressor	Replicate 2	DRSC33307	dpr6	dpr6	CG14162	FBgn0040823	CADM2	1.955	Amica1	1.005
1.25803	2.47263	1.86533	0.943357	0.873928	0.908643	0.956685	1.45539	F4	PVR Enhancer	Replicate 1	DRSC33315	His2B:CG17949	His2B:CG17949	CG17949	FBgn0061209	HIST1H2BH	2.905	Hist1h2bf	1.905
1.60138	0.879764	1.24057	-0.837676	-0.589371	-0.713524	1.95409	1.45539	F4	PVR Enhancer	Replicate 2	DRSC33315	His2B:CG17949	His2B:CG17949	CG17949	FBgn0061209	HIST1H2BH	2.905	Hist1h2bf	1.905
-0.148058	-3.07168	-1.60987	-2.34948	-1.98438	-2.16693	0.557062	0.303567	G4	PVR Enhancer	Replicate 1	DRSC33316	His2B:CG17949	His2B:CG17949	CG17949	FBgn0061209	HIST1H2BH	2.905	Hist1h2bf	1.905
-0.943779	-3.04794	-1.99586	-1.73404	-2.35782	-2.04593	0.0500721	0.303567	G4	PVR Enhancer	Replicate 2	DRSC33316	His2B:CG17949	His2B:CG17949	CG17949	FBgn0061209	HIST1H2BH	2.905	Hist1h2bf	1.905
1.12709	1.66154	1.39431	0.253583	0.843314	0.548448	0.845863	0.343538	B5	PVR Suppressor	Replicate 1	DRSC33767	CG12099		CG12099	FBgn0035232	RNF10	8.709	Rnf10	8.709
1.1505	0.991501	1.071	1.69028	0.769295	1.22979	-0.158788	0.343538	B5	PVR Suppressor	Replicate 2	DRSC33767	CG12099		CG12099	FBgn0035232	RNF10	8.709	Rnf10	8.709
1.47374	1.1067	1.29022	0.368502	0.346111	0.357306	0.932914	0.591344	C5	PVR Suppressor	Replicate 1	DRSC33982	CG14220		CG14220	FBgn0031036	SUDS3	7.704	Suds3	8.709
-0.546162	-0.352511	-0.449336	-0.0115869	-1.38664	-0.699111	0.249775	0.591344	C5	PVR Suppressor	Replicate 2	DRSC33982	CG14220		CG14220	FBgn0031036	SUDS3	7.704	Suds3	8.709
0.699134	2.2584	1.47877	-0.49879	-0.164812	-0.331801	1.81057	1.29128	D5	PVR Suppressor	Replicate 1	DRSC33983	CG14220		CG14220	FBgn0031036	SUDS3	7.704	Suds3	8.709
-0.627245	0.799399	0.0860766	-0.93407	-0.437756	-0.685913	0.771989	1.29128	D5	PVR Suppressor	Replicate 2	DRSC33983	CG14220		CG14220	FBgn0031036	SUDS3	7.704	Suds3	8.709
1.92521	1.84006	1.88264	1.01795	1.00375	1.01085	0.871785	1.09647	C6	PVR Suppressor	Replicate 1	DRSC34800	Rcd2	Reduction in Cnn dots 2	CG4786	FBgn0037012	CRIM1	1.003	Crim1	1.003
1.95184	1.36161	1.65672	0.222086	0.449039	0.335562	1.32116	1.09647	C6	PVR Suppressor	Replicate 2	DRSC34800	Rcd2	Reduction in Cnn dots 2	CG4786	FBgn0037012	CRIM1	1.003	Crim1	1.003
1.44471	1.92948	1.68709	1.01861	0.265819	0.642213	1.04488	0.924258	C7	PVR Enhancer	Replicate 1	DRSC34956	CG17124		CG17124	FBgn0032297	PPP1R14B	4.768	Ppp1r14b	4.768
0.394276	0.309097	0.351687	-0.692021	-0.211874	-0.451948	0.803634	0.924258	C7	PVR Enhancer	Replicate 2	DRSC34956	CG17124		CG17124	FBgn0032297	PPP1R14B	4.768	Ppp1r14b	4.768
0.968273	0.423572	0.695923	0.0224275	0.546118	0.284273	0.41165	-0.0192226	H7	PVR Suppressor	Replicate 1	DRSC35429	CG6435		CG6435	FBgn0034165
-1.09034	0.407791	-0.341274	0.216549	0.00109145	0.10882	-0.450095	-0.0192226	H7	PVR Suppressor	Replicate 2	DRSC35429	CG6435		CG6435	FBgn0034165
2.05789	1.98067	2.01928	0.143804	0.371382	0.257593	1.76169	0.775458	D6	PVR Suppressor	Replicate 1	DRSC35430	CG6435		CG6435	FBgn0034165
0.471629	-0.38635	0.0426395	0.0853745	0.421445	0.25341	-0.210771	0.775458	D6	PVR Suppressor	Replicate 2	DRSC35430	CG6435		CG6435	FBgn0034165
2.22484	-0.735718	0.744559	-0.125438	-0.616815	-0.371126	1.11569	0.588759	B8	PVR Suppressor	Replicate 1	DRSC35485	CG7274		CG34422	FBgn0085451	ARID4A	5.698	Arid4b	5.748
0.529643	0.274553	0.402098	0.23032	0.450213	0.340266	0.0618316	0.588759	B8	PVR Suppressor	Replicate 2	DRSC35485	CG7274		CG34422	FBgn0085451	ARID4A	5.698	Arid4b	5.748
3.72237	3.21705	3.46971	0.437426	0.945411	0.691419	2.77829	1.7859	E8	PVR Suppressor	Replicate 1	DRSC35681	dalao	dalao	CG7055	FBgn0030093	SMARCE1	6.694	Smarce1	6.694
3.36148	1.96646	2.66397	1.2076	2.53334	1.87047	0.793498	1.7859	E8	PVR Suppressor	Replicate 2	DRSC35681	dalao	dalao	CG7055	FBgn0030093	SMARCE1	6.694	Smarce1	6.694
2.14732	2.52445	2.33588	0.871401	0.730096	0.800748	1.53513	2.25787	F8	PVR Suppressor	Replicate 1	DRSC35736	Fen1	Flap endonuclease 1	CG8648	FBgn0025832	FEN1	7.706	Fen1	8.709
2.1235	2.76413	2.44382	-1.02919	-0.0444076	-0.536797	2.98061	2.25787	F8	PVR Suppressor	Replicate 2	DRSC35736	Fen1	Flap endonuclease 1	CG8648	FBgn0025832	FEN1	7.706	Fen1	8.709
0.169857	1.37211	0.770984	1.6533	0.753635	1.20346	-0.432481	-0.180359	G8	PVR Enhancer	Replicate 1	DRSC35762	GNBP1	Gramnegative bacteria binding protein 1	CG6895	FBgn0040323
-1.2637	-0.475175	-0.86944	-1.06524	-0.817161	-0.941203	0.071763	-0.180359	G8	PVR Enhancer	Replicate 2	DRSC35762	GNBP1	Gramnegative bacteria binding protein 1	CG6895	FBgn0040323
0.609131	0.283282	0.446206	2.05287	0.313762	1.18332	-0.737111	-0.537797	H8	PVR Suppressor	Replicate 1	DRSC35772	Grip84	gammatubulin ring protein 84	CG3917	FBgn0026430	TUBGCP2	8.709	Tubgcp2	8.709
-0.843357	0.199827	-0.321765	-0.225385	0.258823	0.0167187	-0.338483	-0.537797	H8	PVR Suppressor	Replicate 2	DRSC35772	Grip84	gammatubulin ring protein 84	CG3917	FBgn0026430	TUBGCP2	8.709	Tubgcp2	8.709
4.24091	6.47501	5.35796	1.28284	1.54312	1.41298	3.94498	3.69509	E6	PVR Suppressor	Replicate 1	DRSC35808	L	Lobe	CG10109	FBgn0001332			Akt1s1	0.91
5.27153	5.32244	5.29699	1.80882	1.89474	1.85178	3.44521	3.69509	E6	PVR Suppressor	Replicate 2	DRSC35808	L	Lobe	CG10109	FBgn0001332			Akt1s1	0.91
-0.326032	-0.53255	-0.429291	-0.277256	-1.03416	-0.655708	0.226417	-0.320272	B9	PVR Enhancer	Replicate 1	DRSC35818	mtd	mustard	CG32464	FBgn0013576	NCOA7	5.758	Ncoa7	5.758
-0.124118	-0.732839	-0.428478	0.315498	0.561466	0.438482	-0.866961	-0.320272	B9	PVR Enhancer	Replicate 2	DRSC35818	mtd	mustard	CG32464	FBgn0013576	NCOA7	5.758	Ncoa7	5.758
-1.30155	-1.47888	-1.39021	0.173325	0.0541128	0.113719	-1.50393	-1.1221	C9	PVR Enhancer	Replicate 1	DRSC35850	mio	missing oocyte	CG7074	FBgn0031399	MIOS	8.709	Mios	7.799
-1.95003	-2.07897	-2.0145	-1.4122	-1.13624	-1.27422	-0.740277	-1.1221	C9	PVR Enhancer	Replicate 2	DRSC35850	mio	missing oocyte	CG7074	FBgn0031399	MIOS	8.709	Mios	7.799
3.2169	2.51402	2.86546	0.478807	0.359684	0.419245	2.44622	0.375917	E9	PVR Enhancer	Replicate 1	DRSC35858	mod(mdg4)	modifier of mdg4	CG32491	FBgn0002781	CDC42	0.95	Aoc1	0.95
0.693847	-0.178738	0.257554	1.17679	2.72708	1.95194	-1.69438	0.375917	E9	PVR Enhancer	Replicate 2	DRSC35858	mod(mdg4)	modifier of mdg4	CG32491	FBgn0002781	CDC42	0.95	Aoc1	0.95
2.03031	1.94749	1.9889	-0.762365	0.510159	-0.126103	2.115	2.35677	F9	PVR Enhancer	Replicate 1	DRSC35915	Or67d	Odorant receptor 67d	CG14157	FBgn0036080
1.55727	2.29004	1.92366	-0.68038	-0.669361	-0.674871	2.59853	2.35677	F9	PVR Enhancer	Replicate 2	DRSC35915	Or67d	Odorant receptor 67d	CG14157	FBgn0036080
2.52156	2.01763	2.26959	-0.622802	-0.739708	-0.681255	2.95085	2.57539	H9	PVR Suppressor	Replicate 1	DRSC36079	usp	ultraspiracle	CG4380	FBgn0003964	RXRB	6.756	Rxrb	7.759
2.11197	0.399684	1.25583	-1.03217	-0.856055	-0.944111	2.19994	2.57539	H9	PVR Suppressor	Replicate 2	DRSC36079	usp	ultraspiracle	CG4380	FBgn0003964	RXRB	6.756	Rxrb	7.759
2.45942	3.19335	2.82639	-1.53055	-1.4528	-1.49168	4.31807	3.8747	F6	PVR Suppressor	Replicate 1	DRSC36083	wdb	widerborst	CG5643	FBgn0027492	PPP2R5A	6.759	Ppp2r5e	7.699
2.4095	1.95237	2.18093	-1.38055	-1.12024	-1.2504	3.43133	3.8747	F6	PVR Suppressor	Replicate 2	DRSC36083	wdb	widerborst	CG5643	FBgn0027492	PPP2R5A	6.759	Ppp2r5e	7.699
1.37038	-0.495266	0.437559	-0.797553	-2.04142	-1.41949	1.85705	1.34883	B10	PVR Suppressor	Replicate 1	DRSC36150	Cam	Calmodulin	CG8472	FBgn0000253	CALM3	8.709	Calm3	6.799
0.523197	0.267151	0.395174	-0.603861	-0.287021	-0.445441	0.840615	1.34883	B10	PVR Suppressor	Replicate 2	DRSC36150	Cam	Calmodulin	CG8472	FBgn0000253	CALM3	8.709	Calm3	6.799
0.376865	1.41919	0.898027	-0.220983	-0.800071	-0.510527	1.40855	1.79969	C10	PVR Suppressor	Replicate 1	DRSC36584	Mkp3	Mitogenactivated protein kinase phosphatase 3	CG14080	FBgn0036844	DUSP7	7.759	Dusp6	5.859
1.25329	0.119462	0.686377	-1.93165	-1.07724	-1.50445	2.19082	1.79969	C10	PVR Suppressor	Replicate 2	DRSC36584	Mkp3	Mitogenactivated protein kinase phosphatase 3	CG14080	FBgn0036844	DUSP7	7.759	Dusp6	5.859
2.0068	0.877303	1.44205	-1.91484	-0.892783	-1.40381	2.84586	2.34519	D10	PVR Suppressor	Replicate 1	DRSC36585	mtm	myotubularin	CG9115	FBgn0025742	MTMR2	8.709	Mtmr2	8.709
0.195469	-0.0588942	0.0682872	-1.95536	-1.59711	-1.77623	1.84452	2.34519	D10	PVR Suppressor	Replicate 2	DRSC36585	mtm	myotubularin	CG9115	FBgn0025742	MTMR2	8.709	Mtmr2	8.709
0.446545	-0.135061	0.155742	0.226171	-0.0436524	0.0912592	0.0644826	0.443607	G10	PVR Suppressor	Replicate 1	DRSC37160	Tsc1	Tsc1	CG6147	FBgn0026317	TSC1	7.759	Tsc1	7.759
-0.115636	-1.05677	-0.586203	-1.43975	-1.37812	-1.40893	0.822731	0.443607	G10	PVR Suppressor	Replicate 2	DRSC37160	Tsc1	Tsc1	CG6147	FBgn0026317	TSC1	7.759	Tsc1	7.759
0.870141	1.90294	1.38654	0.0404831	0.485754	0.263119	1.12342	1.16161	G6	PVR Enhancer	Replicate 1	DRSC37243	CG14163		CG43729	FBgn0263980	STAC3	3.743	Stac3	3.743
1.46228	0.655938	1.05911	-0.403266	0.121885	-0.140691	1.1998	1.16161	G6	PVR Enhancer	Replicate 2	DRSC37243	CG14163		CG43729	FBgn0263980	STAC3	3.743	Stac3	3.743
1.18806	1.17621	1.18213	0.848998	1.18961	1.0193	0.16283	-0.0432965	B5	PVR Suppressor	Replicate 1	DRSC37342	hppy	happyhour	CG7097	FBgn0263395	MAP4K3	7.759	Map4k3	6.849
1.21122	1.33517	1.2732	1.34218	1.70306	1.52262	-0.249423	-0.0432965	B5	PVR Suppressor	Replicate 2	DRSC37342	hppy	happyhour	CG7097	FBgn0263395	MAP4K3	7.759	Map4k3	6.849
0.724684	-0.457666	0.133509	0.201263	0.0710096	0.136136	-0.00262718	-0.0782489	D11	PVR Suppressor	Replicate 1	DRSC37686	btv	beethoven	CG15148	FBgn0023096	DYNC2H1	6.704	Dync2h1	6.799
-1.22774	-0.945033	-1.08639	-1.07547	-0.789568	-0.932517	-0.153871	-0.0782489	D11	PVR Suppressor	Replicate 2	DRSC37686	btv	beethoven	CG15148	FBgn0023096	DYNC2H1	6.704	Dync2h1	6.799
-0.0345373	0.0412494	0.00335603	-1.73548	-0.864334	-1.29991	1.30326	0.869049	H11	PVR Enhancer	Replicate 1	DRSC37690	AdenoK	Adenosine Kinase	CG11255	FBgn0036337	ADK	8.709	Adk	8.709
-0.0528726	-0.927056	-0.489964	-1.0546	-0.794998	-0.924798	0.434833	0.869049	H11	PVR Enhancer	Replicate 2	DRSC37690	AdenoK	Adenosine Kinase	CG11255	FBgn0036337	ADK	8.709	Adk	8.709
1.89937	0.684246	1.29181	-0.629392	-0.380706	-0.505049	1.79686	1.00126	B7	PVR Enhancer	Replicate 1	DRSC37691	Ptp99A	Protein tyrosine phosphatase 99A	CG11516	FBgn0004369	PTPRG	2.843	Ptprg	2.843
1.73878	1.32354	1.53116	0.874553	1.77644	1.3255	0.205661	1.00126	B7	PVR Enhancer	Replicate 2	DRSC37691	Ptp99A	Protein tyrosine phosphatase 99A	CG11516	FBgn0004369	PTPRG	2.843	Ptprg	2.843
2.7486	3.04011	2.89435	-0.519481	-0.744474	-0.631978	3.52633	2.91154	C7	PVR Enhancer	Replicate 1	DRSC37692	CG13530		CG42260	FBgn0259145	CNGA2	1.951	Cnga2	1.951
2.00103	2.99783	2.49943	-0.372744	0.778101	0.202679	2.29675	2.91154	C7	PVR Enhancer	Replicate 2	DRSC37692	CG13530		CG42260	FBgn0259145	CNGA2	1.951	Cnga2	1.951
2.00476	2.31148	2.15812	0.163045	0.116787	0.139916	2.01821	1.57774	D7	PVR Enhancer	Replicate 1	DRSC37693	CG13530		CG42260	FBgn0259145	CNGA2	1.951	Cnga2	1.951
-0.10478	1.86671	0.880966	-0.553038	0.0404263	-0.256306	1.13727	1.57774	D7	PVR Enhancer	Replicate 2	DRSC37693	CG13530		CG42260	FBgn0259145	CNGA2	1.951	Cnga2	1.951
1.34977	1.84132	1.59555	0.244225	0.756234	0.50023	1.09532	1.4645	C8	PVR Enhancer	Replicate 1	DRSC37698	ZnT63C	Zinc transporter 63C	CG17723	FBgn0035432	SLC30A1	5.748	Slc30a1	5.748
2.11434	1.74546	1.9299	-0.694576	0.887006	0.0962146	1.83369	1.4645	C8	PVR Enhancer	Replicate 2	DRSC37698	ZnT63C	Zinc transporter 63C	CG17723	FBgn0035432	SLC30A1	5.748	Slc30a1	5.748
3.68231	4.27586	3.97909	1.42543	1.36059	1.39301	2.58607	3.08533	F8	PVR Suppressor	Replicate 1	DRSC37701	AMPdeam	AMP deaminase	CG32626	FBgn0052626	AMPD2	6.804	Ampd2	6.804
3.33399	3.63547	3.48473	0.0277368	-0.227432	-0.0998475	3.58458	3.08533	F8	PVR Suppressor	Replicate 2	DRSC37701	AMPdeam	AMP deaminase	CG32626	FBgn0052626	AMPD2	6.804	Ampd2	6.804
-0.8646	-0.0876658	-0.476133	-2.07892	-2.10655	-2.09273	1.6166	0.929354	B9	PVR Enhancer	Replicate 1	DRSC37703	CG4880		CG4880	FBgn0030803			Tor4a	1.005
0.565944	0.394397	0.480171	-0.135096	0.611221	0.238063	0.242108	0.929354	B9	PVR Enhancer	Replicate 2	DRSC37703	CG4880		CG4880	FBgn0030803			Tor4a	1.005
4.66044	4.91349	4.78696	0.610594	-0.221277	0.194659	4.59231	3.4556	E9	PVR Suppressor	Replicate 1	DRSC37706	CG6182		CG6182	FBgn0039158	TBC1D7	8.709	Tbc1d7	8.709
5.0717	2.38345	3.72758	1.66515	1.15222	1.40869	2.31889	3.4556	E9	PVR Suppressor	Replicate 2	DRSC37706	CG6182		CG6182	FBgn0039158	TBC1D7	8.709	Tbc1d7	8.709
0.83472	0.772085	0.803403	-0.362654	1.93101	0.784178	0.0192247	-0.372011	B2	PVR Suppressor	Replicate 1	DRSC37708	CG6613		CG6613	FBgn0034694	PLEKHM3	3.741	Plekhm3	3.741
0.0271935	-0.24571	-0.109258	0.594457	0.713521	0.653989	-0.763247	-0.372011	B2	PVR Suppressor	Replicate 2	DRSC37708	CG6613		CG6613	FBgn0034694	PLEKHM3	3.741	Plekhm3	3.741
7.1454	5.62758	6.38649	1.74027	1.42586	1.58307	4.80342	4.98916	E2	PVR Suppressor	Replicate 1	DRSC37711	ClC-b	Chloride channelb	CG8594	FBgn0033755	CLCN7	8.709	Clcn7	8.709
7.82449	5.63968	6.73208	0.570892	2.54347	1.55718	5.1749	4.98916	E2	PVR Suppressor	Replicate 2	DRSC37711	ClC-b	Chloride channelb	CG8594	FBgn0033755	CLCN7	8.709	Clcn7	8.709
2.30119	3.04327	2.67223	0.750553	0.547129	0.648841	2.02339	1.83004	C3	PVR Suppressor	Replicate 1	DRSC37717	cic	capicua	CG43122	FBgn0262582	CIC	7.709	Cic	6.799
1.88398	1.07222	1.4781	-0.472686	0.155495	-0.158595	1.6367	1.83004	C3	PVR Suppressor	Replicate 2	DRSC37717	cic	capicua	CG43122	FBgn0262582	CIC	7.709	Cic	6.799
3.91399	1.03023	2.47211	2.72762	-0.103294	1.31217	1.15995	1.76793	D3	PVR Suppressor	Replicate 1	DRSC37718	EcR	Ecdysone receptor	CG1765	FBgn0000546	NR1H3	6.694	Nr1h3	5.784
0.83939	2.8942	1.86679	-0.735178	-0.283059	-0.509118	2.37591	1.76793	D3	PVR Suppressor	Replicate 2	DRSC37718	EcR	Ecdysone receptor	CG1765	FBgn0000546	NR1H3	6.694	Nr1h3	5.784
0.186697	1.25267	0.719685	0.353477	0.584387	0.468932	0.250753	-0.391681	B4	PVR Enhancer	Replicate 1	DRSC37724	pcm	pacman	CG3291	FBgn0020261	XRN1	8.709	Xrn1	8.709
0.421079	-0.510071	-0.0444962	0.666008	1.31323	0.989619	-1.03412	-0.391681	B4	PVR Enhancer	Replicate 2	DRSC37724	pcm	pacman	CG3291	FBgn0020261	XRN1	8.709	Xrn1	8.709
-1.3663	-0.935726	-1.15101	0.88458	0.824829	0.854705	-2.00572	-1.17454	G4	PVR Enhancer	Replicate 1	DRSC37729	tkv	thickveins	CG14026	FBgn0003716	BMPR1A	5.819	Bmpr1a	6.829
-1.12596	-1.1463	-1.13613	-0.660221	-0.925332	-0.792776	-0.343355	-1.17454	G4	PVR Enhancer	Replicate 2	DRSC37729	tkv	thickveins	CG14026	FBgn0003716	BMPR1A	5.819	Bmpr1a	6.829
0.0737567	0.666868	0.370312	-3.40022	-2.70989	-3.05506	3.42537	1.73497	B10	PVR Suppressor	Replicate 1	DRSC37730	vir	virilizer	CG3496	FBgn0003977	KIAA1429	7.706	1110037F02Rik	8.709
0.114045	-0.587969	-0.236962	-0.103296	-0.459771	-0.281534	0.0445716	1.73497	B10	PVR Suppressor	Replicate 2	DRSC37730	vir	virilizer	CG3496	FBgn0003977	KIAA1429	7.706	1110037F02Rik	8.709

## Sheet: legend
Homologs and Scores predicted using DIOPT - DRSC Integrative Ortholog Prediction Tool (www.flyrnai.org/cgi-bin/DRSC_orthologs.pl)
