# Supplementary material for: A Systems-Level Interrogation Identifies Regulators of Drosophila Blood Cell Number and Survival
Source: PLoS Genet. 2015 Mar 6;11(3):e1005056. doi: 10.1371/journal.pgen.1005056 (PMC4352040; doi:10.1371/journal.pgen.1005056)
Supplement: S3 Table — Final scores ZDiffFinal resulting from equally averaging all amplicons of a gene in the primary and secondary screen. (XLS) [file pgen.1005056.s011.xls]

## Sheet: Suppl Table 3
Z Overall AVE	Type	Symbol	Gene Name	Annotation symbol	FlyBase ID	Phosphodata overlap	Friedman et al 2011 overlap
8.85584	Suppressor	gig	gigas	CG6975	FBgn0005198	common down	I
7.21038	Suppressor	SNF4Agamma	SNF4/AMP-activated protein kinase gamma subunit	CG17299, CG5806	FBgn0264357		EK
6.36213	Suppressor	Pten	Pten	CG5671	FBgn0026379		I
4.59632	Suppressor	ClC-b	Chloride channel-b	CG8594	FBgn0033755		K
4.14967	Suppressor	L	Lobe	CG10109	FBgn0001332	InR-specific
3.84158	Suppressor	mts	microtubule star	CG7109	FBgn0004177		IE
3.80377	Suppressor	wdb	widerborst	CG5643	FBgn0027492
3.69445	Suppressor	osa	osa	CG7467	FBgn0261885		IE
3.66609	Suppressor	foxo	forkhead box, sub-group O		FBgn0038197	InR-specific	K
3.31472	Suppressor	AGO2	Argonaute 2	CG13452, CG7739, CG7439	FBgn0087035		IE
3.08928	Suppressor	EcR	Ecdysone receptor	CG1765, CG8347	FBgn0000546
2.93251	Suppressor	CG6182		CG6182	FBgn0039158
2.77742	Suppressor	Pp4-19C	Protein phosphatase 19C	CG1459, CG18339, CG32505, CG1596	FBgn0023177		I
2.71167	Suppressor	usp	ultraspiracle	CG4380	FBgn0003964
2.65094	Suppressor	Tsc1	Tsc1	CG6147	FBgn0026317	Pvr-specific
2.46464	Suppressor	cic	capicua	CG5067, CG5060, CG43122	FBgn0262582
2.40496	Suppressor	Fen1	Flap endonuclease 1	CG8648	FBgn0025832
2.29348	Suppressor	hppy	happyhour	CG7097	FBgn0263395
2.28183	Suppressor	mtm	myotubularin	CG9115	FBgn0025742
2.17237	Suppressor	Sap130	Sin3A-associated protein 130	CG11006	FBgn0262714
2.16659	Suppressor	CG31635		CG31635, CG13768, CG13769	FBgn0051635
2.09126	Suppressor	btv	beethoven	CG15148	FBgn0023096
2.08271	Suppressor	vir	virilizer	CG3496	FBgn0003977	common down
2.06597	Suppressor	GckIII	Germinal centre kinase III	CG5169	FBgn0266465		IE
2.03346	Suppressor	Mkp3	Mitogen-activated protein kinase phosphatase 3	CG14080, CG14081	FBgn0036844		EK
2.02994	Suppressor	dalao	dalao	CG7055	FBgn0030093		E
2.01255	Suppressor	Rcd2	Reduction in Cnn dots 2	CG4786	FBgn0037012		IEK
1.90656	Suppressor	Cam	Calmodulin	CG8472	FBgn0000253
1.85849	Suppressor	dpr6	dpr6	CG14162	FBgn0040823		IEK
1.59445	Suppressor	SNF1A	SNF1A/AMP-activated protein kinase	CG3051	FBgn0023169
1.53531		CG6613		CG6613	FBgn0034694
1.48014		dre4	dre4	CG1828	FBgn0002183	common up	I
1.47639		Sanger,DRSC05177
1.40168		CG14220		CG14220	FBgn0031036
1.36113		CG12099		CG12099	FBgn0035232
1.26509		ptip		CG6532, CG8797, CG32133	FBgn0052133		IK
1.25168		raw	raw	CG9321, CG12437	FBgn0003209		IE
1.20916		CG6435		CG6435	FBgn0034165		E
1.10612		Sanger,DRSC02388
1.02002		Grip84	gamma-tubulin ring protein 84	CG3917	FBgn0026430		I
0.788882		CG31855		CG31855, CG6537	FBgn0051855		IK
0.73522		Sanger,DRSC01603
0.254183		CG8745		CG8745	FBgn0036381
0.0205026		Or67d	Odorant receptor 67d	CG14157	FBgn0036080
-0.074659		Ref1	Ref1	CG1101	FBgn0010774		IE
-0.193862		His-Psi:CR31616, His-Psi:CR31615	His-Psi:CR31616: His-Psi:CR31616, His-Psi:CR31615: His-Psi:CR31615		FBgn0051615		IEK
-0.270046		Egfr	Epidermal growth factor receptor	CG10079	FBgn0003731		EK
-0.31277		Proct	Proctolin	CG7105	FBgn0045038
-0.364967		CG31145		CG31145, CG13821, CG10187, CG13820	FBgn0051145
-0.557834		sns	sticks and stones	CG18464, CG8278, CG33141, CG13755, CG13752, CG13753, CG13754, CG2385, CG12495	FBgn0024189		I
-0.607719		ZnT63C	Zinc transporter 63C	CG17723	FBgn0035432	InR-specific	IE
-0.71224		svp	seven up	CG18158, CG11502	FBgn0003651		I
-0.727581		Rgk1	Rgk1	CG9811	FBgn0264753
-0.75279		CG9132		CG9132, CG32566	FBgn0030791
-0.793444		CkIalpha	Casein kinase Ialpha	CG2028	FBgn0015024		K
-0.918179		mod(mdg4)	modifier of mdg4	CG32491, CG15802, CG7836, CG7859, CG18151, CG15500, CG8076, CG15501	FBgn0002781
-0.937251		Sanger,DRSC01651
-0.998882		wts	warts	CG12072	FBgn0011739
-0.999566		Sanger,DRSC20676
-1.01859		CG32432		CG32432, CG13256, CG13257, CG3116	FBgn0052432
-1.06521		CG33110		CG33110, CG13844, CG6926	FBgn0053110
-1.07593		CG5079		CG5079	FBgn0039346
-1.10445		Sanger,DRSC13984
-1.16841	Enhancer	CycE	Cyclin E	CG3938	FBgn0010382		IEK
-1.17555	Enhancer	GNBP1	Gram-negative bacteria binding protein 1	CG6895	FBgn0040323
-1.17816	Enhancer	InR	Insulin-like receptor	CG18402	FBgn0013984		I
-1.2079	Enhancer	CG13737		CG13737	FBgn0036382
-1.36946	Enhancer	Irbp	Inverted repeat-binding protein	CG5247	FBgn0011774	InR-specific
-1.37917	Enhancer	Sanger,DRSC21849
-1.42191	Enhancer	CG4880		CG4880	FBgn0030803
-1.48695	Enhancer	pcm	pacman	CG3291	FBgn0020261
-1.50046	Enhancer	CG14459		CG14459	FBgn0037171		K
-1.55719	Enhancer	CG17124		CG17124	FBgn0032297
-1.56233	Enhancer	mtd	mustard	CG32464	FBgn0013576	InR-specific
-1.86151	Enhancer	mio	missing oocyte	CG7074, CG15384	FBgn0031399		IEK
-1.97235	Enhancer	tna	tonalli	CG7958	FBgn0026160
-2.56678	Enhancer	crp	cropped	CG7664	FBgn0001994		IE

## Sheet: legend
"I" is S2R+ cell screen at baseline/0' and 10' insulin
"E" is S2R+mtDER cell screen at baseline/0' and 10' sSpitz/EGF
"K" is KcmtDER cell screen at 10' and 30' sSpitz/EGF
