# Supplementary material for: A Systems-Level Interrogation Identifies Regulators of Drosophila Blood Cell Number and Survival
Source: PLoS Genet. 2015 Mar 6;11(3):e1005056. doi: 10.1371/journal.pgen.1005056 (PMC4352040; doi:10.1371/journal.pgen.1005056)
Supplement: S4 Table — Phosphosites identified in Kc cells, a condition of unaltered Pvr activity (‘high Pvr’), in combination with EcR knockdown (‘low EcR’) or insulin stimulation (‘high InR’). Duplicate samples were examined. (XLSX) [file pgen.1005056.s012.xlsx]

## Sheet: Cntrl RNAi expt_Suppl Table S4
protein	id	site_position	motif_peptide	126_sn_sum_Ctrl dsRNA_Ctrl cells	127_sn_sum_Ctrl dsRNA_Ctrl cells	128_sn_sum_Ctrl dsRNA+insulin_Ctrl cells	129_sn_sum_Ctrl dsRNA+insulin_Ctrl cells	130_sn_sum_EcR dsRNA_Ctrl cells	131_sn_sum_EcR dsRNA_Ctrl cells	sum all channels	Ctrl+Ctrl ave	Ctrl+ins ave	Ctrl+EcR ave	ins/Ctrl	EcR/Ctrl
Pi3K92E-PA	FBgn0015279	138	TSFSSDYELTKMV	20.5415	21.1445	147.432	161.611	14.7449	13.3532	378.827	0.0550198	0.407894	0.0370857	7.41359	0.674043
CG7627-PA	FBgn0032026	685	SRSRSGSYTHSHS	11.0576	10.5909	69.5921	67.0236	13.4897	8.66266	180.417	0.0599958	0.378612	0.0613923	6.31064	1.02328
CG15784-PA	FBgn0029766	505	SRSLSRSHCRKEK	33.8187	35.2874	128.166	120.038	55.0079	50.7761	423.094	0.0816676	0.29332	0.125012	3.59163	1.53075
unk-PA	FBgn0004395	451	NAFSLQSLQSQNN	12.2894	10.2998	39.0463	39.2942	11.9726	16.0195	128.922	0.0876082	0.303829	0.108562	3.46805	1.23918
CG1703-PA	FBgn0030321	74	NQSKQQTAGKKQA	21.5568	17.4365	63.8723	68.2814	22.6407	22.3491	216.137	0.0902052	0.305718	0.104077	3.38914	1.15378
CG1703-PA	FBgn0030321	67	LESIASSNQSKQQ	21.136	21.2615	69.1127	63.3863	22.9271	23.732	221.556	0.0956813	0.29902	0.105299	3.12516	1.10052
CG1703-PA	FBgn0030321	66	DLESIASSNQSKQ	21.136	21.2615	69.1127	63.3863	22.9271	23.732	221.556	0.0956813	0.29902	0.105299	3.12516	1.10052
larp-PD	FBgn0260724	1575	NRRRTGSFGSTTV	34.8142	37.5301	110.435	113.327	32.8271	34.4939	363.428	0.0995306	0.30785	0.0926196	3.09302	0.930565
larp-PD	FBgn0260724	1573	QQNRRRTGSFGST	34.8142	37.5301	110.435	113.327	32.8271	34.4939	363.428	0.0995306	0.30785	0.0926196	3.09302	0.930565
CG8177-PB	FBgn0036043	176	KFSHQDSVEPKNK	57.2453	47.9975	158.97	150.23	49.3063	49.518	513.268	0.102522	0.301208	0.0962697	2.93797	0.939012
chico-PA	FBgn0024248	471	RPIRAYSIGNKVE	152.284	137.114	419.667	405.677	143.651	133.073	1391.47	0.103991	0.296573	0.0994361	2.85192	0.956203
Edc3-PB	FBgn0036735	233	GSYVSNTRESYCS	110.729	88.7196	278.386	276.634	113.166	115.553	983.188	0.10143	0.282255	0.116315	2.78277	1.14676
foxo-PB	FBgn0038197	190	VRRRAASMETSRY	36.756	34.5853	97.8026	100.444	22.0147	24.4688	316.071	0.112856	0.31361	0.0735333	2.77884	0.651565
CG15784-PA	FBgn0029766	503	RRSRSLSRSHCRK	32.6434	32.6586	92.1902	88.9476	40.6876	45.3039	332.431	0.0982188	0.272444	0.129337	2.77385	1.31683
Tom70-PA	FBgn0032397	61	IEKQAISLDGTAP	20.5969	22.2914	57.1634	57.4604	24.5335	22.3114	204.357	0.104935	0.28045	0.114615	2.67261	1.09225
CG15784-PA	FBgn0029766	501	PGRRSRSLSRSHC	116.449	121.889	304.257	328.868	145.839	138.158	1155.46	0.103136	0.273971	0.122893	2.65642	1.19157
FK506-bp1-PA	FBgn0013269	193	AKVAKLSPGASAK	85.2767	75.089	206.592	213.746	78.7435	69.7817	729.228	0.109956	0.288207	0.101837	2.62112	0.926166
FK506-bp1-PA	FBgn0013269	197	KLSPGASAKKSGK	85.2767	75.089	206.592	213.746	78.7435	69.7817	729.228	0.109956	0.288207	0.101837	2.62112	0.926166
MRP-PA	FBgn0032456	949	SHDSVASAASLKK	38.2209	35.8894	95.4159	96.6894	43.2288	47.5315	356.976	0.103803	0.269073	0.127124	2.59215	1.22466
MRP-PA	FBgn0032456	946	RQDSHDSVASAAS	38.2209	35.8894	95.4159	96.6894	43.2288	47.5315	356.976	0.103803	0.269073	0.127124	2.59215	1.22466
MRP-PA	FBgn0032456	952	SVASAASLKKKQE	38.2209	35.8894	95.4159	96.6894	43.2288	47.5315	356.976	0.103803	0.269073	0.127124	2.59215	1.22466
CG30035-PA	FBgn0050035	343	RSISTDSRKSRRL	90.8107	95.9166	246.028	222.406	71.3991	65.4252	791.985	0.117886	0.295734	0.0863806	2.50865	0.732749
CG6428-PA	FBgn0029689	16	GHERLASLDKSMP	142.818	147.411	359.118	361.078	121.757	124.979	1257.16	0.11543	0.286438	0.0981323	2.48148	0.850145
mus210-PA	FBgn0004698	908	LEKLKNSQDSDEV	19.0946	18.263	46.3387	44.3554	19.7497	18.742	166.543	0.112156	0.272284	0.115561	2.42773	1.03036
mus210-PA	FBgn0004698	911	LKNSQDSDEVFEP	19.0946	18.263	46.3387	44.3554	19.7497	18.742	166.543	0.112156	0.272284	0.115561	2.42773	1.03036
CG15784-PA	FBgn0029766	281	AAANRRSHSLPRL	36.7818	37.3976	87.9474	89.8748	47.509	47.3429	346.853	0.106932	0.256336	0.136732	2.39719	1.27868
CG30035-PA	FBgn0050035	322	KDLESESDEDFLT	25.0301	24.2852	56.7441	60.3263	14.3427	18.0827	198.811	0.124026	0.294426	0.0815482	2.37391	0.65751
CG14932-PB	FBgn0032375	90	PKKNPTSPELVIQ	16.6611	14.2062	36.2888	36.9436	18.417	15.2718	137.789	0.11201	0.265742	0.122248	2.37249	1.0914
CG5787-PA	FBgn0032454	77	YGVNRNTSPDGGN	32.6785	37.377	62.6159	101.523	50.5449	160.828	445.568	0.0786137	0.184191	0.237195	2.34299	3.01722
chico-PA	FBgn0024248	502	NRVRAYSVGSKSK	143.969	140.791	320.063	340.483	121.88	120.85	1188.04	0.119845	0.277999	0.102156	2.31966	0.852403
l(3)82Fd-PG	FBgn0013576	163	KLSGDESREKDIL	55.4982	59.7303	131.356	130.148	50.9609	51.3226	479.016	0.120276	0.272959	0.106764	2.26944	0.887658
Cct5-PA	FBgn0010621	30	ERQKRITGTDAIK	26.9248	23.3667	58.0701	54.9658	24.9973	27.148	215.473	0.1167	0.262297	0.121002	2.24761	1.03686
Chd64-PB	FBgn0035499	31	EELAQESLEWIKA	28.1528	25.8722	56.2453	63.4964	24.8784	21.4998	220.145	0.122703	0.271961	0.105336	2.21641	0.858457
l(3)82Fd-PG	FBgn0013576	148	ADGASLSGKSSPV	24.8949	28.6172	60.9804	57.013	32.3121	29.0336	232.851	0.114906	0.253367	0.131727	2.20499	1.14639
CG13096-PA	FBgn0032050	15	PKSLNKSASIEGV	148.422	146.154	324.864	323.394	145.932	143.988	1232.75	0.119479	0.262931	0.11759	2.20065	0.984194
ssp3-PA	FBgn0032723	85	TPKNCQSPTSPRL	53.2088	54.1319	114.853	118.545	53.4975	53.676	447.912	0.119823	0.26054	0.119637	2.17437	0.998442
CG13398-PA	FBgn0032042	322	PVGPAGSSKAING	85.6927	77.7197	173.62	175.344	91.1235	95.3531	698.853	0.116915	0.249669	0.133416	2.13548	1.14114
pes-PC	FBgn0031969	546	HRERLISEDSPDV	59.7684	64.6284	129.954	131.411	66.8408	61.5012	514.104	0.120984	0.254195	0.124821	2.10106	1.03171
pck-PA	FBgn0013720	15	SQDTTDSGVEKGD	49.9981	53.9029	108.867	103.792	51.21	56.5964	424.367	0.122419	0.250561	0.12702	2.04675	1.03759
CG10948-PC	FBgn0036317	550	IKVLQETIRNMQT	106.114	104.681	212.57	218.871	111.834	112.821	866.891	0.121581	0.248844	0.129575	2.04674	1.06575
CG6769-PA	FBgn0030878	111	MTASGGSASTATS	15.5575	13.9272	31.5399	28.6261	15.6901	15.9105	121.251	0.121585	0.248105	0.13031	2.04058	1.07176
MRP-PA	FBgn0032456	943	RTKRQDSHDSVAS	25.0021	23.2977	52.423	45.7002	24.6979	29.679	200.8	0.120269	0.244331	0.135401	2.03154	1.12582
CG8486-PE	FBgn0031993	2052	LQVSQASLPGSPE	16.3207	16.0917	32.3345	32.4258	14.1313	13.7726	125.077	0.12957	0.258882	0.111547	1.99801	0.860902
CG7627-PA	FBgn0032026	1097	IVFDELSLRYTPD	19.5997	13.1083	36.4069	28.1024	17.3455	18.3648	132.927	0.123029	0.242648	0.134322	1.97228	1.09179
CG9248-PA	FBgn0032923	12	KLEDQESDVENAN	78.2531	78.5671	152.788	154.875	77.2025	73.7418	615.427	0.127408	0.249959	0.122634	1.96188	0.962531
MRP-PA	FBgn0032456	902	VPELLGTVEKAIK	18.7573	19.1047	37.2638	35.5102	23.6736	20.0578	154.367	0.122636	0.235717	0.141647	1.92208	1.15502
Nopp140-PB	FBgn0037137	560	AQKRKFSGGDQDE	53.8828	45.808	94.983	95.5007	67.5383	63.4141	421.127	0.118362	0.226159	0.155479	1.91075	1.31359
CG30035-PA	FBgn0050035	188	ESSDEDSFEEKRT	53.7202	58.1953	102.951	106.613	39.5033	44.977	405.96	0.13784	0.25811	0.10405	1.87252	0.754858
CG7518-PE	FBgn0038108	1894	RRNRGKSGGGSGG	42.5221	46.1385	83.2036	80.7955	45.9075	46.2168	344.784	0.128574	0.237829	0.133597	1.84974	1.03907
shot-PO	FBgn0013733	5448	TASGSASPAPTRR	43.9517	48.1242	81.4661	87.9066	56.3841	47.2603	365.093	0.126099	0.231958	0.141942	1.83949	1.12564
CG17255-PA	FBgn0030205	884	RSISGGYVQRGAS	89.5608	94.4846	177.03	161.351	96.7949	101.548	720.769	0.127673	0.234736	0.137591	1.83857	1.07769
CG11897-PA	FBgn0039644	424	NVELNGSLLSNGQ	24.4762	20.7163	41.9285	39.8589	26.2545	23.2689	176.503	0.128022	0.231688	0.14029	1.80976	1.09583
CG11897-PA	FBgn0039644	427	LNGSLLSNGQVHH	24.4762	20.7163	41.9285	39.8589	26.2545	23.2689	176.503	0.128022	0.231688	0.14029	1.80976	1.09583
Gp150-PA	FBgn0013272	950	LGFDSESEESDEY	33.4857	28.2219	55.7592	55.1072	26.5397	26.3767	225.49	0.13683	0.245834	0.117336	1.79664	0.857535
vig2-PA	FBgn0046214	262	LSKKKESNSEDEL	17.8885	16.2731	32.6982	28.6256	15.7733	20.5298	131.788	0.129608	0.23266	0.137733	1.79511	1.06269
CG1703-PA	FBgn0030321	63	DNEDLESIASSNQ	48.1129	41.6794	77.7156	83.0804	53.0399	58.9242	362.552	0.123834	0.221756	0.154411	1.79075	1.24692
eIF-4B-PB	FBgn0020660	458	GLDNEGSExxxxx	43.0629	32.2547	67.397	67.2466	37.2902	41.2677	288.519	0.130525	0.233336	0.13614	1.78768	1.04302
CG8709-PA	FBgn0033269	147	PLPRRNSIDFSKE	55.5651	54.4051	97.2834	99.1526	52.71	52.1305	411.247	0.133703	0.23883	0.127467	1.78627	0.953353
spn-E-PA	FBgn0003483	86	TLDDLDTDDEGEE	16.687	15.9717	28.4417	29.1587	16.2878	18.1083	124.655	0.130996	0.231039	0.137965	1.76371	1.0532
CG15784-PA	FBgn0029766	499	FPPGRRSRSLSRS	33.0837	29.3473	56.1556	53.7445	38.5641	37.5031	248.398	0.125667	0.221218	0.153115	1.76034	1.21842
CG33080-PA	FBgn0053080	76	NEKEPESATPSPE	19.502	15.0379	30.7274	30.0404	21.8104	19.1757	136.294	0.126711	0.222929	0.150359	1.75935	1.18663
CG33080-PA	FBgn0053080	78	KEPESATPSPEAF	19.502	15.0379	30.7274	30.0404	21.8104	19.1757	136.294	0.126711	0.222929	0.150359	1.75935	1.18663
CG33722-PC	FBgn0064126	330	DLKRTSSGDDDAP	41.1993	42.6449	70.8242	76.6211	45.6041	35.6676	312.561	0.134124	0.235866	0.130009	1.75856	0.969319
msn-PA	FBgn0010909	1153	GFGAGGSGPSRRE	15.078	15.1288	25.7501	27.233	18.4126	18.3694	119.972	0.125891	0.220814	0.153294	1.75401	1.21767
msn-PA	FBgn0010909	1156	AGGSGPSRRESHV	15.078	15.1288	25.7501	27.233	18.4126	18.3694	119.972	0.125891	0.220814	0.153294	1.75401	1.21767
CG8177-PB	FBgn0036043	172	YRQRKFSHQDSVE	56.4978	55.8471	101.123	95.1465	54.2372	49.4378	412.289	0.136245	0.238024	0.125731	1.74702	0.922828
unk-PA	FBgn0004395	411	GDGLSISPSVRIS	22.9819	24.0072	41.2824	40.645	28.6233	30.1803	187.72	0.125157	0.218217	0.156626	1.74354	1.25143
CG30035-PA	FBgn0050035	183	SNKAAESSDEDSF	45.2641	50.1186	81.8784	84.3873	39.3658	45.2445	346.259	0.137733	0.240089	0.122178	1.74314	0.887062
CG30035-PA	FBgn0050035	184	NKAAESSDEDSFE	45.2641	50.1186	81.8784	84.3873	39.3658	45.2445	346.259	0.137733	0.240089	0.122178	1.74314	0.887062
CG7177-PA	FBgn0037098	1957	RKISRFSVSRVQE	59.8039	58.059	96.4714	108.084	49.8439	45.0189	417.281	0.141227	0.245105	0.113668	1.73554	0.804858
CG7177-PA	FBgn0037098	1954	PSARKISRFSVSR	59.8039	58.059	96.4714	108.084	49.8439	45.0189	417.281	0.141227	0.245105	0.113668	1.73554	0.804858
CG10630-PA	FBgn0035608	198	PGKSLESDEDDIL	35.4498	35.7905	55.3853	67.6348	26.9977	29.0861	250.344	0.142285	0.245702	0.112013	1.72683	0.787249
nbs-PC	FBgn0086349	543	PVLSVASSDEEDE	26.3172	23.2597	44.8942	40.6006	25.2639	24.8223	185.158	0.133877	0.23087	0.135253	1.72449	1.01027
nbs-PC	FBgn0086349	544	VLSVASSDEEDEG	26.3172	23.2597	44.8942	40.6006	25.2639	24.8223	185.158	0.133877	0.23087	0.135253	1.72449	1.01027
chico-PA	FBgn0024248	300	GRERCDSLPTRNG	21.0756	20.4536	34.2405	36.9716	23.4908	19.8844	156.117	0.133007	0.228074	0.138919	1.71475	1.04445
Spase12-PA	FBgn0040623	88	KSSSSESGDEGKK	48.3518	56.0891	87.264	90.685	46.091	43.789	372.27	0.140276	0.239005	0.120719	1.70382	0.860582
r-PA	FBgn0003189	1892	PRIRLDSASNTTL	20.2988	17.98	32.1742	32.9701	19.7801	17.6766	140.88	0.135856	0.231205	0.132939	1.70184	0.978523
CG15784-PA	FBgn0029766	330	SRSTSGSLERKHC	106.344	110.2	180.471	186.632	123.045	116.332	823.022	0.131554	0.223021	0.145425	1.69529	1.10545
Rpn1-PA	FBgn0028695	499	VIDTLKTVFSFGS	129.316	109.987	195.349	210.28	130.692	123.842	899.465	0.133025	0.225483	0.141492	1.69504	1.06365
nbs-PC	FBgn0086349	474	QVFCVDSSDEENE	15.7149	17.4021	27.4533	28.4277	15.61	17.3748	121.983	0.135744	0.229053	0.135203	1.68739	0.996009
nbs-PC	FBgn0086349	475	VFCVDSSDEENEN	15.7149	17.4021	27.4533	28.4277	15.61	17.3748	121.983	0.135744	0.229053	0.135203	1.68739	0.996009
mus308-PA	FBgn0002905	1261	RNPRNQSPVPNAN	49.8658	49.4203	86.2207	80.9032	59.2758	58.3296	384.015	0.129274	0.217601	0.153126	1.68326	1.18451
CG17255-PA	FBgn0030205	935	ALPRSISENSHRK	41.2215	38.1578	66.8145	66.5136	43.3958	46.0098	302.113	0.131374	0.220659	0.147967	1.67963	1.12631
nbs-PC	FBgn0086349	384	KRSHASTVDSSDE	35.4663	36.2876	61.6086	58.1519	34.1876	39.6784	265.38	0.135191	0.225639	0.13917	1.66904	1.02943
ImpL2-PA	FBgn0001257	33	VDLVDDSNDVDNS	12.345	18.7043	26.6363	25.1501	14.4454	16.5973	113.879	0.136327	0.227376	0.136298	1.66788	0.999787
ImpL2-PA	FBgn0001257	39	SNDVDNSIEAEEE	12.345	18.7043	26.6363	25.1501	14.4454	16.5973	113.879	0.136327	0.227376	0.136298	1.66788	0.999787
CG8709-PA	FBgn0033269	541	LEEGQKSIDSDFD	110.539	112.957	177.88	194.781	113.184	102.756	812.097	0.137604	0.229444	0.132952	1.66742	0.966193
blow-PA	FBgn0004133	498	STTSPQSSPVSKD	57.8102	53.5339	93.0861	92.558	57.2665	60.5933	414.848	0.134199	0.22375	0.142052	1.6673	1.05852
blow-PA	FBgn0004133	499	TTSPQSSPVSKDC	57.8102	53.5339	93.0861	92.558	57.2665	60.5933	414.848	0.134199	0.22375	0.142052	1.6673	1.05852
CG6231-PA	FBgn0038720	569	NGKRKQSLIDADH	78.3346	78.8732	126.013	135.656	67.1877	64.4782	550.542	0.142775	0.237646	0.119578	1.66448	0.837528
L-PA	FBgn0001332	496	LMNFARSLPIEIA	30.53	27.9665	48.4401	48.584	27.5287	29.7261	212.775	0.137461	0.227996	0.134543	1.65863	0.978773
CG17494-PA	FBgn0040011	559	HRDLSESDTEHLK	18.0999	18.8956	28.8074	32.3404	17.0503	19.181	134.375	0.137658	0.227527	0.134815	1.65284	0.979343
CG17494-PA	FBgn0040011	557	RIHRDLSESDTEH	18.0999	18.8956	28.8074	32.3404	17.0503	19.181	134.375	0.137658	0.227527	0.134815	1.65284	0.979343
hang-PA	FBgn0026575	1265	TIFRHKTGDDDDE	21.0884	21.0541	33.2478	35.341	21.0021	21.6324	153.366	0.137392	0.223612	0.138996	1.62755	1.01168
CG8051-PA	FBgn0031012	316	NDGWFGSRASLNS	40.1872	41.8412	66.5859	66.6036	42.0339	35.3777	292.63	0.140157	0.227574	0.132269	1.6237	0.943717
CG8051-PA	FBgn0031012	319	WFGSRASLNSVGT	40.1872	41.8412	66.5859	66.6036	42.0339	35.3777	292.63	0.140157	0.227574	0.132269	1.6237	0.943717
CG6424-PA	FBgn0028494	198	RPRLETSPARQAP	121.017	127.319	200.311	201.829	127.877	128.453	906.805	0.136929	0.221734	0.141337	1.61934	1.03219
CG6769-PA	FBgn0030878	108	REQMTASGGSAST	15.6796	15.2657	24.627	25.3937	18.3425	17.9289	117.237	0.131977	0.213331	0.154692	1.61642	1.17211
CG7518-PE	FBgn0038108	1898	GKSGGGSGGNPGS	91.6122	100.597	154.212	154.136	92.8862	91.0237	684.467	0.140408	0.225247	0.134345	1.60423	0.956822
CG5060-PA	FBgn0038780	287	GYDDYDSDDELKR	130.324	143.441	221.741	217.233	130.111	123.409	966.26	0.141662	0.227151	0.131186	1.60347	0.926048
Srp54-PA	FBgn0024285	482	KSISEDTEVKSSR	79.281	72.6018	120.034	122.9	83.5648	74.8734	553.254	0.137263	0.219549	0.143188	1.59948	1.04316
jog-PA	FBgn0031079	947	KVSFADSPVLLRR	19.7195	22.3951	32.514	34.7054	20.8712	21.9523	152.158	0.138391	0.220888	0.140721	1.59611	1.01683
RnrS-PA	FBgn0011704	35	NNVRKMSIGHEAN	28.2783	30.1926	45.4443	47.8278	31.9964	31.3326	215.072	0.135933	0.216839	0.147227	1.59519	1.08309
ref(2)P-PA	FBgn0003231	554	VYHTDESINKSIH	89.0087	89.2053	141.43	141.43	83.1643	77.3467	621.585	0.143354	0.227531	0.129114	1.58719	0.900664
pch2-PA	FBgn0051453	417	RLLKLESMEQLxx	91.5769	90.4909	146.59	141.187	102.902	101.135	673.883	0.135089	0.213522	0.151389	1.58061	1.12066
Sec22-PA	FBgn0260855	134	DRRRNISNINTQL	33.4274	33.2279	53.423	51.8805	34.5942	37.3135	243.866	0.136663	0.215904	0.147433	1.57982	1.0788
corn-PB	FBgn0259173	281	QSVEDLTGGRLSR	37.8735	36.9022	58.1428	59.6844	37.1058	42.7438	272.452	0.137227	0.216234	0.146539	1.57574	1.06785
Srp54-PA	FBgn0024285	479	RKLKSISEDTEVK	70.5	69.2796	103.565	116.507	75.5913	70.1919	505.635	0.138222	0.21762	0.144159	1.57442	1.04295
Srp54-PA	FBgn0024285	477	ETRKLKSISEDTE	70.5	69.2796	103.565	116.507	75.5913	70.1919	505.635	0.138222	0.21762	0.144159	1.57442	1.04295
CG4747-PA	FBgn0043456	10	NKKLSLSGGDTTE	112	107.437	171.222	173.598	117.792	113.357	795.405	0.13794	0.216757	0.145303	1.57138	1.05337
CG6454-PC	FBgn0039187	755	RFASPVSSSRLKL	105.848	93.553	153.38	159.769	104.851	98.3088	715.709	0.139303	0.218768	0.141929	1.57045	1.01885
bel-PA	FBgn0000171	739	SGPPPRSGGSGSG	48.7636	46.8119	77.8634	72.1947	58.1288	58.3065	362.069	0.131985	0.207223	0.160792	1.57005	1.21826
Rpn1-PA	FBgn0028695	505	TVFSFGSNNKSSA	61.4159	55.1532	90.6901	90.8077	59.6936	55.1921	412.952	0.141141	0.219756	0.139103	1.557	0.985559
rin-PA	FBgn0015778	470	LPQRNNSIRNNKG	57.5928	60.4492	90.5976	92.7043	72.4879	77.4707	451.302	0.130779	0.203081	0.16614	1.55285	1.27038
out-PA	FBgn0259834	321	NDGWFGSKLSLTS	58.7337	59.2501	90.0025	93.1174	57.0582	59.2222	417.384	0.141337	0.219366	0.139297	1.55208	0.985563
out-PA	FBgn0259834	324	WFGSKLSLTSESA	58.7337	59.2501	90.0025	93.1174	57.0582	59.2222	417.384	0.141337	0.219366	0.139297	1.55208	0.985563
beta-Spec-PA	FBgn0250788	159	FQIQDITIEEVDN	21.2505	15.4146	29.4153	27.4756	17.7826	18.5968	129.935	0.14109	0.21892	0.139991	1.55164	0.992209
sle-PA	FBgn0037810	999	QKSRRQSLHVPSP	28.2003	29.115	44.4664	44.3617	29.1834	34.2766	209.603	0.136723	0.211896	0.151381	1.54981	1.10721
sle-PA	FBgn0037810	1004	QSLHVPSPELAAK	28.2003	29.115	44.4664	44.3617	29.1834	34.2766	209.603	0.136723	0.211896	0.151381	1.54981	1.10721
CG15760-PA	FBgn0030508	490	GHEDTDSETEAEA	26.5203	23.5815	38.2256	39.3296	28.1766	29.9824	185.816	0.134816	0.208688	0.156496	1.54795	1.16082
CG1703-PA	FBgn0030321	255	VSLKEKTPEPVPK	46.208	48.1767	73.4957	72.6068	49.6098	48.1472	338.244	0.139522	0.215972	0.144507	1.54795	1.03573
CG31731-PA	FBgn0028539	398	KRQRNEYTTTPRG	102.477	101.684	159.713	155.104	110.852	101.954	731.784	0.139495	0.215102	0.145402	1.54201	1.04234
stc-PA	FBgn0001978	329	VDDLDTSNESAHP	32.9444	31.3902	49.2152	49.0358	30.8943	35.1958	228.676	0.140668	0.214826	0.144506	1.52719	1.02729
stc-PA	FBgn0001978	332	LDTSNESAHPSPE	32.9444	31.3902	49.2152	49.0358	30.8943	35.1958	228.676	0.140668	0.214826	0.144506	1.52719	1.02729
stc-PA	FBgn0001978	328	AVDDLDTSNESAH	32.9444	31.3902	49.2152	49.0358	30.8943	35.1958	228.676	0.140668	0.214826	0.144506	1.52719	1.02729
CG8596-PA	FBgn0035767	542	KHGSQHSISHAxx	30.7085	25.6346	44.331	41.6635	33.0457	33.9777	209.361	0.13456	0.205374	0.160066	1.52626	1.18956
Patr-1-PA	FBgn0028470	469	QQSRAGSVASDRQ	30.7793	33.3622	45.7563	51.916	37.3853	37.2496	236.449	0.135635	0.20654	0.157825	1.52276	1.1636
Patr-1-PA	FBgn0028470	472	RAGSVASDRQRSQ	30.7793	33.3622	45.7563	51.916	37.3853	37.2496	236.449	0.135635	0.20654	0.157825	1.52276	1.1636
CG6454-PC	FBgn0039187	810	DSDLSVTPKGNSI	60.2005	58.7603	94.2746	86.3853	65.1222	64.0443	428.787	0.138718	0.210664	0.150618	1.51865	1.08579
blow-PA	FBgn0004133	130	LSASREYIDLGSS	26.1024	25.0194	39.3138	38.2701	25.7171	30.3587	184.782	0.13833	0.209934	0.151735	1.51763	1.09691
blow-PA	FBgn0004133	135	EYIDLGSSGSLDR	26.1024	25.0194	39.3138	38.2701	25.7171	30.3587	184.782	0.13833	0.209934	0.151735	1.51763	1.09691
CG5010-PA	FBgn0260747	9	RRGRSASPPPSTR	22.4233	23.9091	34.0931	36.1765	20.521	26.3793	163.502	0.141687	0.214889	0.143424	1.51664	1.01226
CG5010-PA	FBgn0260747	7	MVRRGRSASPPPS	22.4233	23.9091	34.0931	36.1765	20.521	26.3793	163.502	0.141687	0.214889	0.143424	1.51664	1.01226
HBS1-PA	FBgn0042712	84	AKARRDSESFQMP	17.9209	18.5011	27.7613	27.279	20.2574	14.0341	125.754	0.144815	0.218841	0.136344	1.51118	0.941503
CG34197-PA	FBgn0085226	873	VRGNPPSPFAKRR	54.2316	56.2876	83.8947	83.018	67.7923	66.2444	411.469	0.134299	0.202826	0.162876	1.51026	1.21279
CG4825-PA	FBgn0037010	59	GSDGSVSSAGARR	46.3454	43.9907	69.4596	66.8451	50.8076	53.1527	330.601	0.136624	0.206147	0.157229	1.50886	1.15082
row-PA	FBgn0033998	118	NIAYLESSDEGDD	19.4037	25.4328	33.9885	33.6163	25.1828	24.4364	162.061	0.138332	0.208579	0.153089	1.50781	1.10667
row-PA	FBgn0033998	119	IAYLESSDEGDDD	19.4037	25.4328	33.9885	33.6163	25.1828	24.4364	162.061	0.138332	0.208579	0.153089	1.50781	1.10667
CG13185-PB	FBgn0033661	656	KSDLNNSENEDIS	56.9461	58.8466	87.2833	87.2939	53.8364	70.0853	414.292	0.139748	0.210694	0.149558	1.50767	1.0702
RpL15-PA	FBgn0028697	100	PYRGLQSIAEERV	105.525	104.105	156.001	159.868	115.168	116.217	756.885	0.138482	0.208664	0.152854	1.50679	1.10378
CG4165-PA	FBgn0029763	839	KRVRTQSYSDWST	28.1714	27.6887	44.7978	39.2777	30.0783	32.3844	202.398	0.137995	0.207698	0.154306	1.50511	1.1182
XRCC1-PA	FBgn0026751	533	RPRRDSSKDDVAM	54.664	51.4114	79.5756	80.0437	52.3157	48.4146	366.425	0.144744	0.217806	0.13745	1.50477	0.949611
XRCC1-PA	FBgn0026751	532	TRPRRDSSKDDVA	54.664	51.4114	79.5756	80.0437	52.3157	48.4146	366.425	0.144744	0.217806	0.13745	1.50477	0.949611
baf-PA	FBgn0031977	30	LAGIGETLGGRLK	29.3774	31.1499	47.001	43.8543	32.0365	33.03	216.449	0.139819	0.209877	0.150304	1.50106	1.07499
CG34197-PA	FBgn0085226	166	YEEIFATPRYEQL	89.5538	81.0914	128.821	127.123	99.4341	97.8529	623.876	0.136762	0.205124	0.158114	1.49986	1.15612
CG12125-PA	FBgn0030037	71	NRNSMRSPNDLIS	29.6608	28.1279	43.3776	43.2845	28.2161	29.516	202.183	0.142912	0.214316	0.142772	1.49964	0.99902
vig2-PA	FBgn0046214	152	REFDRQSGSDRTG	14.4641	16.032	21.5613	24.0665	18.5991	15.9485	110.671	0.137778	0.206141	0.156082	1.49618	1.13285
hts-PI	FBgn0004873	703	KKKGLRTPSFLKK	91.4507	96.3548	139.821	140.698	97.5028	101.384	667.212	0.140739	0.210218	0.149043	1.49367	1.059
hts-PI	FBgn0004873	705	KGLRTPSFLKKKK	91.4507	96.3548	139.821	140.698	97.5028	101.384	667.212	0.140739	0.210218	0.149043	1.49367	1.059
Ncc69-PA	FBgn0036279	938	ANLVSNSLRKSKL	81.8923	80.5017	125.345	117.122	74.4839	76.3736	555.718	0.146112	0.218156	0.135732	1.49308	0.92896
CG10417-PA	FBgn0033021	594	SENVSHSLNDQSA	37.5918	36.5434	55.6288	54.8814	42.0495	44.5623	271.257	0.136651	0.2037	0.159649	1.49066	1.1683
PMCA-PJ	FBgn0259214	1086	GEERFDSIDSDKK	21.8692	23.1641	34.2719	32.846	23.947	21.6199	157.718	0.142765	0.212778	0.144457	1.49041	1.01185
PMCA-PJ	FBgn0259214	1074	GHPEEYTDGMNLG	21.8692	23.1641	34.2719	32.846	23.947	21.6199	157.718	0.142765	0.212778	0.144457	1.49041	1.01185
hyd-PA	FBgn0002431	2446	RTVSGSSRDQSTL	29.937	33.9921	47.2948	47.9714	35.2174	33.7277	228.14	0.140109	0.208788	0.151102	1.49018	1.07846
S6k-PA	FBgn0015806	418	NRMPARSPRRTPR	43.2426	36.8305	63.1872	56.1248	38.8214	39.3209	277.527	0.144262	0.214955	0.140783	1.49004	0.975887
CG10077-PA	FBgn0035720	609	FDQKPRTSPPNQG	85.3485	85.3189	124.528	129.497	90.1108	87.9127	602.716	0.141582	0.210734	0.147684	1.48842	1.0431
CG8436-PA	FBgn0037670	81	IKIQKISGDDDGG	65.3801	66.0283	92.6374	102.38	76.5684	70.7763	473.77	0.138684	0.205814	0.155502	1.48405	1.12127
larp-PD	FBgn0260724	1578	RTGSFGSTTVRIR	41.6129	41.2389	61.2276	61.5339	41.1591	40.2939	287.066	0.144308	0.213821	0.141871	1.4817	0.983117
Gp150-PA	FBgn0013272	932	AEEVDMSQETRDK	111.774	111.923	164.464	166.726	113.383	109.697	777.968	0.14377	0.212856	0.143374	1.48053	0.997241
sqd-PA	FBgn0086897	84	KYGEIESINVKTD	26.8163	24.6972	35.9212	40.2338	27.2657	29.4191	184.353	0.139714	0.206546	0.15374	1.47835	1.10039
Rtnl1-PF	FBgn0053113	92	TKFAQKTDDFEDF	19.2725	18.661	31.5755	24.4443	18.8466	19.048	131.848	0.143853	0.212441	0.143706	1.47679	0.998976
growl-PA	FBgn0037245	352	KSEGDQSGVEAGA	31.8734	33.1503	46.7873	49.2074	30.4558	33.3613	224.836	0.144603	0.213477	0.14192	1.4763	0.981443
tral-PA	FBgn0041775	287	QQRGGGSGTDFYN	50.8215	56.5347	80.8996	77.5199	62.4953	63.5765	391.848	0.136987	0.202144	0.160868	1.47564	1.17433
CG8135-PA	FBgn0037689	650	ALGVPRSLSEEIN	110.356	110.406	161.498	163.895	120.94	122.286	789.382	0.139833	0.206106	0.154061	1.47395	1.10175
CG17494-PA	FBgn0040011	561	DLSESDTEHLKER	43.8244	44.3731	65.1728	64.4683	50.1141	42.6144	310.567	0.141994	0.208717	0.149289	1.4699	1.05137
Rbp2-PA	FBgn0010256	149	QGGSSQSYSRGGP	33.6132	30.6288	47.552	46.8089	41.2859	40.4783	240.367	0.133633	0.196285	0.170082	1.46883	1.27275
CG42258-PC	FBgn0259143	337	RPGGDLSREADEI	24.9342	22.8876	36.2023	33.9806	25.9243	23.9005	167.829	0.142471	0.20909	0.148439	1.46759	1.04188
Rlip-PA	FBgn0026056	69	ALEGESSPEEELD	27.3004	29.0872	42.0862	40.2223	27.2427	27.9335	193.872	0.145425	0.212275	0.1423	1.45969	0.978516
Rlip-PA	FBgn0026056	68	AALEGESSPEEEL	27.3004	29.0872	42.0862	40.2223	27.2427	27.9335	193.872	0.145425	0.212275	0.1423	1.45969	0.978516
CG12753-PA	FBgn0038427	1008	DQLSGHSGSPREA	16.489	15.2685	22.3348	23.9462	16.1731	16.5914	110.803	0.143306	0.208844	0.14785	1.45733	1.03171
CG12753-PA	FBgn0038427	1010	LSGHSGSPREASL	16.489	15.2685	22.3348	23.9462	16.1731	16.5914	110.803	0.143306	0.208844	0.14785	1.45733	1.03171
Sop2-PA	FBgn0001961	311	AMRIFQSMDRNMR	113.208	107.735	158.582	162.822	111.259	110.007	763.613	0.144669	0.21045	0.144881	1.45469	1.00146
phl-PA	FBgn0003079	344	ISQDDRSNSAPNV	34.028	37.0408	47.264	55.7307	32.3984	39.6209	246.083	0.1444	0.209268	0.146331	1.44922	1.01337
cos-PA	FBgn0000352	931	MITGHRSIDTSDR	136.726	139.225	199.307	200.387	116.025	122.773	914.443	0.150885	0.218545	0.13057	1.44842	0.865364
larp-PD	FBgn0260724	1601	ANRNQGSQHELRR	37.7594	40.649	58.2053	55.0267	44.4548	41.4292	277.524	0.141264	0.204004	0.154732	1.44413	1.09534
Gp150-PA	FBgn0013272	957	EESDEYTEKMIFH	19.3966	18.1574	29.5256	24.6636	18.7315	19.3025	129.777	0.144686	0.208778	0.146536	1.44297	1.01278
Gp150-PA	FBgn0013272	956	SEESDEYTEKMIF	19.3966	18.1574	29.5256	24.6636	18.7315	19.3025	129.777	0.144686	0.208778	0.146536	1.44297	1.01278
SRPK-PA	FBgn0026370	537	KQEKQGSNHQLNN	39.1781	36.6117	55.482	53.7881	37.9441	35.4595	258.464	0.146616	0.211384	0.142	1.44175	0.968516
vig2-PA	FBgn0046214	72	PVAKNASPVKGGK	63.3508	82.6654	102.907	106.582	78.5544	79.0947	513.154	0.142273	0.204119	0.153608	1.4347	1.07967
stc-PA	FBgn0001978	165	ASKLQASAPEFVP	22.9472	18.9762	31.2102	28.8739	23.0032	22.4286	147.439	0.142172	0.203759	0.154069	1.43319	1.08368
mor-PA	FBgn0002783	872	PKESSGSSPSGDK	89.8481	85.6452	122.026	129.312	81.7798	78.3185	586.93	0.149501	0.214113	0.136386	1.43218	0.912276
ssp3-PA	FBgn0032723	1001	QKLSSPSRRRSLQ	85.6146	93.685	128.586	128.03	82.1128	90.7215	608.75	0.147269	0.210773	0.141958	1.43121	0.963942
Rtnl1-PF	FBgn0053113	388	PQPKIASVEEIFC	33.6821	32.287	49.3391	45.0608	31.2847	35.268	226.922	0.145356	0.208001	0.146642	1.43097	1.00885
CG17255-PA	FBgn0030205	1001	RPARQPSLSEESS	59.1006	62.8562	89.4931	84.8926	68.8491	72.9732	438.165	0.139168	0.198996	0.161837	1.4299	1.16289
Ncc69-PA	FBgn0036279	892	RNGLSGSIDSLSR	89.2792	97.8864	134.718	132.837	83.4659	79.4964	617.683	0.151506	0.21658	0.131914	1.42951	0.870685
Ncc69-PA	FBgn0036279	895	LSGSIDSLSRNVS	89.2792	97.8864	134.718	132.837	83.4659	79.4964	617.683	0.151506	0.21658	0.131914	1.42951	0.870685
CG12125-PA	FBgn0030037	68	GRRNRNSMRSPND	40.7044	42.2087	63.3962	54.9591	43.304	40.8951	285.467	0.145223	0.207301	0.147476	1.42746	1.01551
Sec22-PA	FBgn0260855	175	QNLSMMSQKYKKD	50.9388	49.8892	72.7853	71.0044	64.6603	56.1874	365.465	0.137945	0.196721	0.165334	1.42609	1.19855
hppy-PA	FBgn0034421	702	GDGFSHSNSPTAN	16.5713	15.0849	23.0349	22.0786	15.7697	17.1164	109.656	0.144344	0.205705	0.149951	1.42511	1.03885
CG8468-PA	FBgn0033913	380	IQARRHTVSGRRP	26.5856	24.1418	34.7435	37.4683	27.868	24.6668	175.474	0.144544	0.205762	0.149694	1.42353	1.03563
CG7766-PA	FBgn0030087	1023	GNLSIVSCKSSRV	50.9109	52.014	79.9363	66.0568	47.8437	54.2064	350.968	0.14663	0.207986	0.145384	1.41844	0.9915
Chc-PA	FBgn0000319	1176	IESELIYAYARTG	28.9867	32.333	46.265	40.6863	30.7193	34.5056	213.496	0.143609	0.203637	0.152754	1.418	1.06369
lig-PA	FBgn0020279	1249	ALNKVNSYEKQSF	186.558	193.6	257.535	280.139	182.809	176.25	1276.89	0.148861	0.21054	0.140599	1.41434	0.944498
CG8516-PA	FBgn0037757	142	SQSPQPSMKKQTS	25.2101	27.2675	36.2373	37.9424	26.4428	34.4351	187.535	0.139914	0.197775	0.162311	1.41355	1.16007
CG4857-PB	FBgn0026083	439	NKHHHRSSTGSCS	55.8392	51.6145	78.4494	73.1928	56.6246	53.6324	369.353	0.145462	0.205281	0.149257	1.41123	1.02609
prod-PA	FBgn0014269	341	NNPGFQYDPPSLx	24.5816	21.4032	34.4176	30.4471	25.0113	25.3336	161.194	0.142638	0.2012	0.156162	1.41057	1.09482
CG5664-PA	FBgn0037082	600	PLTARISPVGRVV	104.893	106.767	146.589	151.447	100.916	104.706	715.318	0.147948	0.208324	0.143727	1.40809	0.97147
APP-BP1-PA	FBgn0261112	233	QADGTQTPRNYKE	30.4444	35.2979	47.8774	44.6536	35.5823	39.195	233.051	0.141047	0.198521	0.160431	1.40748	1.13743
CG4674-PA	FBgn0037856	60	EILRKNSNNNEYS	61.507	65.3578	87.72	90.8043	67.3028	71.9245	444.616	0.142668	0.200762	0.15657	1.4072	1.09745
CG34417-PD	FBgn0085446	2721	VKPRERSASPAQK	48.0666	45.5012	66.2255	65.4112	68.5921	73.8279	367.625	0.12726	0.179037	0.193703	1.40686	1.52211
CG34417-PD	FBgn0085446	2723	PRERSASPAQKRR	48.0666	45.5012	66.2255	65.4112	68.5921	73.8279	367.625	0.12726	0.179037	0.193703	1.40686	1.52211
Rbp2-PC	FBgn0010256	199	GGSGAGSGGGMNR	46.1864	46.3692	65.1564	65.0351	42.1576	45.2021	310.107	0.149232	0.209914	0.140854	1.40663	0.943862
RhoGEF2-PD	FBgn0023172	800	KHRRVGSSPDNMH	29.8076	33.4948	46.2982	42.5207	30.411	26.7056	209.238	0.151269	0.212244	0.136487	1.40309	0.90228
RhoGEF2-PD	FBgn0023172	801	HRRVGSSPDNMHP	29.8076	33.4948	46.2982	42.5207	30.411	26.7056	209.238	0.151269	0.212244	0.136487	1.40309	0.90228
CG12237-PA	FBgn0031048	304	VAGPTKSPNxxxx	41.3326	40.0275	57.228	56.9026	43.012	37.0679	275.571	0.147621	0.207081	0.145298	1.40278	0.984265
granny-smith-PB	FBgn0040493	169	GNLLASSQPKLNL	82.3287	89.1113	123.221	117.013	104.93	112.261	628.865	0.136309	0.191006	0.172685	1.40127	1.26686
Nmda1-PA	FBgn0013305	92	SQPKNFSFDDQSI	26.6536	18.0787	30.3569	32.2647	20.7358	20.0224	148.112	0.151008	0.211399	0.137593	1.39992	0.911159
lig3-PA	FBgn0038035	656	KRSNTGSDDEDGA	55.4842	58.6728	79.4982	80.1742	56.4828	57.3595	387.672	0.147234	0.205938	0.146828	1.39871	0.997244
CG8538-PB	FBgn0038223	163	ILSHQVTLEDVSD	28.8082	31.0446	42.6828	40.9546	33.8628	32.3404	209.693	0.142715	0.199428	0.157857	1.39738	1.1061
nbs-PC	FBgn0086349	558	LFQFRKSPQKPAE	103.873	109.813	153.979	144.602	107.971	107.129	727.367	0.14689	0.205248	0.147862	1.39729	1.00661
CG6356-PA	FBgn0039178	562	ESSASSTPTEPAE	20.0471	19.2327	28.4231	26.3826	27.529	26.6935	148.308	0.132426	0.18477	0.182804	1.39526	1.38042
CG5010-PA	FBgn0260747	14	ASPPPSTRRTAPV	31.946	33.0355	48.7881	41.7604	33.9561	34.9514	224.437	0.144765	0.201723	0.153512	1.39345	1.06042
nbs-PC	FBgn0086349	387	HASTVDSSDEEKK	36.1225	37.0532	51.5587	50.3482	34.3948	35.8438	245.321	0.149143	0.207701	0.143156	1.39263	0.959863
nbs-PC	FBgn0086349	388	ASTVDSSDEEKKS	36.1225	37.0532	51.5587	50.3482	34.3948	35.8438	245.321	0.149143	0.207701	0.143156	1.39263	0.959863
HBS1-PA	FBgn0042712	190	RGFEIPSPKVPSS	33.6904	30.5075	45.6568	43.6807	32.0511	33.559	219.146	0.146473	0.203831	0.149695	1.3916	1.022
Chd64-PB	FBgn0035499	134	SLGRKASNFNKPS	91.945	102.303	135.829	134.302	98.6169	92.48	655.476	0.148173	0.206057	0.145769	1.39065	0.983776
bic-PA	FBgn0000181	20	RIGGKGTPRRKKK	55.0772	52.6167	68.834	80.6795	49.8208	50.5829	357.611	0.150574	0.209045	0.140381	1.38832	0.932307
smo-PA	FBgn0003444	687	VESRRNSVDSQVS	59.665	65.0431	86.776	86.3332	58.4673	62.4897	418.774	0.148897	0.206686	0.144418	1.38812	0.969921
smo-PA	FBgn0003444	690	RRNSVDSQVSVKI	59.665	65.0431	86.776	86.3332	58.4673	62.4897	418.774	0.148897	0.206686	0.144418	1.38812	0.969921
smo-PA	FBgn0003444	693	SVDSQVSVKIAEM	59.665	65.0431	86.776	86.3332	58.4673	62.4897	418.774	0.148897	0.206686	0.144418	1.38812	0.969921
CG12288-PA	FBgn0032620	56	KAAVQESPKKLSA	57.134	62.3267	80.6485	84.8184	73.774	69.9488	428.65	0.139345	0.193009	0.167646	1.38512	1.2031
growl-PA	FBgn0037245	316	GRTTSQTDNEQPQ	35.3659	37.953	46.5275	54.6819	38.6287	40.0836	253.241	0.144761	0.199829	0.15541	1.3804	1.07356
CG8735-PA	FBgn0033309	259	DFIVGDSPKDRFG	43.1035	41.8284	59.203	57.797	38.4999	40.415	280.847	0.151207	0.208299	0.140495	1.37758	0.929156
kis-PA	FBgn0086902	1463	SRRNANSEEGGSA	33.3168	28.9618	43.2467	42.4808	35.6396	36.7292	220.375	0.141301	0.194504	0.164195	1.37652	1.16202
CG8486-PE	FBgn0031993	1635	SASPAPTRDVGDL	29.0028	27.7752	39.1202	38.8592	28.9739	27.1097	190.841	0.148757	0.204305	0.146938	1.37341	0.98777
ImpL2-PA	FBgn0001257	106	ELDDLDSNQVAEE	23.9285	29.337	39.1012	33.9832	26.8229	30.5287	183.702	0.144978	0.198922	0.1561	1.37208	1.07671
LIMK1-PA	FBgn0041203	779	EERRNLTPDTESK	30.5318	31.1423	40.6393	43.678	28.8152	35.1836	209.99	0.14685	0.200765	0.152385	1.36714	1.03769
LIMK1-PA	FBgn0041203	782	RNLTPDTESKERA	30.5318	31.1423	40.6393	43.678	28.8152	35.1836	209.99	0.14685	0.200765	0.152385	1.36714	1.03769
Fur1-PA	FBgn0004509	1059	LVPGDESDSDEDE	20.2317	22.7421	30.3942	28.2975	23.9008	26.2971	151.863	0.141488	0.193238	0.165273	1.36575	1.16811
CG1240-PA	FBgn0035370	165	TGSGRKSTGFTRA	31.9232	32.616	39.8664	48.2572	32.9653	35.0775	220.706	0.146211	0.199641	0.154148	1.36543	1.05429
CG32662-PA	FBgn0052662	376	INKEQDSDAESDH	60.4554	58.6693	76.0309	86.0116	55.3779	55.1774	391.723	0.152052	0.206833	0.141114	1.36028	0.928064
CG10565-PA	FBgn0037051	509	NDAAFASFEKSKK	110.831	118.405	156.915	154.627	118.255	123.308	782.342	0.146507	0.199109	0.154385	1.35905	1.05377
CG7518-PE	FBgn0038108	1904	SGGNPGSSGAANK	40.8372	44.3084	59.4245	56.1156	41.8627	43.619	286.167	0.148769	0.201875	0.149356	1.35697	1.00395
CG7112-PB	FBgn0035879	1152	FASVGGSPKLPSK	28.3145	30.6418	42.7342	37.2652	24.3351	26.3733	189.664	0.155423	0.210898	0.13368	1.35693	0.860102
RpLP1-PA	FBgn0002593	99	KKKEEESDQSDDD	17.8718	17.0205	26.0073	21.1294	21.7148	19.4695	123.213	0.141593	0.191281	0.167126	1.35092	1.18032
RpLP1-PA	FBgn0002593	102	EEESDQSDDDMGF	17.8718	17.0205	26.0073	21.1294	21.7148	19.4695	123.213	0.141593	0.191281	0.167126	1.35092	1.18032
CG5594-PD	FBgn0025698	25	NQDESASGKLLGD	29.9798	31.0207	45.0939	37.1566	33.2296	27.8511	204.332	0.149268	0.201267	0.149465	1.34836	1.00131
CG17255-PA	FBgn0030205	890	YVQRGASVGGSSG	71.6568	70.7228	93.8446	98.1234	69.6265	78.3931	482.367	0.147584	0.198985	0.15343	1.34828	1.03961
drosha-PA	FBgn0026722	1228	NELDNDSDRQHQE	57.4565	52.907	71.4488	77.3052	55.9014	54.902	369.921	0.149172	0.201062	0.149766	1.34786	1.00399
lola-PJ	FBgn0005630	168	SGDVSGSREGSSS	23.2042	20.9465	32.5634	26.742	25.5519	20.1936	149.202	0.147957	0.198742	0.153301	1.34325	1.03612
CG32223-PA	FBgn0036946	431	LEGRSKTSLEGRS	31.7087	36.965	44.8743	47.1122	38.6618	35.6896	235.012	0.146107	0.195706	0.158187	1.33947	1.08268
CG32223-PA	FBgn0036946	432	EGRSKTSLEGRSS	31.7087	36.965	44.8743	47.1122	38.6618	35.6896	235.012	0.146107	0.195706	0.158187	1.33947	1.08268
CG4825-PA	FBgn0037010	48	SAPATPTKRRDGS	56.0608	63.1193	80.9321	78.3422	76.9761	68.8769	424.307	0.140441	0.187687	0.171872	1.33642	1.2238
CG9619-PA	FBgn0036862	426	GTTVDTTDDEDDC	35.3504	32.1153	47.3776	42.6494	33.1159	35.2024	225.811	0.149385	0.199341	0.151273	1.33441	1.01264
Rbp2-PA	FBgn0010256	168	REGGGGSGNRGDS	20.8338	22.7244	30.3494	27.7556	26.0997	26.0447	153.808	0.1416	0.188889	0.169512	1.33396	1.19712
MCPH1-PA	FBgn0260959	445	RMTRRRSSLLGIA	86.1146	86.7468	113.837	116.321	83.0647	85.9885	572.072	0.151084	0.201161	0.147755	1.33146	0.97797
MCPH1-PA	FBgn0260959	446	MTRRRSSLLGIAK	86.1146	86.7468	113.837	116.321	83.0647	85.9885	572.072	0.151084	0.201161	0.147755	1.33146	0.97797
Akap200-PA	FBgn0027932	137	WSFRSISFGKKDK	133.378	131.07	170.738	181.355	129.262	123.255	869.058	0.152147	0.202571	0.145282	1.33142	0.95488
Gtp-bp-PA	FBgn0010391	237	AALLDRSRDSPDD	21.1811	15.8326	23.1299	26.1296	19.6854	18.4208	124.379	0.148794	0.198021	0.153185	1.33084	1.02951
CG1703-PA	FBgn0030321	47	GGGGDSSDEDVTT	55.8657	50.4865	64.5502	76.7689	50.7768	54.8148	353.263	0.150528	0.20002	0.149452	1.32878	0.992849
CG1703-PA	FBgn0030321	46	GGGGGDSSDEDVT	55.8657	50.4865	64.5502	76.7689	50.7768	54.8148	353.263	0.150528	0.20002	0.149452	1.32878	0.992849
CG8389-PB	FBgn0034063	460	KSMETQSIDAAEV	24.0215	24.5433	33.4938	31.0134	25.6155	25.6485	164.336	0.147761	0.196266	0.155973	1.32827	1.05558
CG10188-PA	FBgn0032796	236	STGGISTHSLNEA	22.9105	22.1111	33.6959	26.0084	25.8026	22.6403	153.169	0.146967	0.194897	0.158136	1.32612	1.07599
CG2691-PA	FBgn0030504	1250	RGMEDDSSDEDKL	36.8154	31.4068	45.0449	45.4003	32.431	34.5828	225.681	0.151147	0.200383	0.14847	1.32574	0.982286
CG2691-PA	FBgn0030504	1251	GMEDDSSDEDKLQ	36.8154	31.4068	45.0449	45.4003	32.431	34.5828	225.681	0.151147	0.200383	0.14847	1.32574	0.982286
CG11148-PD	FBgn0039936	282	AASLQRSISTVAT	76.2906	77.4678	100.071	103.707	78.5348	76.8076	512.878	0.149898	0.198661	0.151442	1.32531	1.0103
mus210-PA	FBgn0004698	943	DRRVMSTDDEGGS	21.394	23.6838	30.0108	29.6937	21.8696	27.5476	154.2	0.146167	0.193595	0.160238	1.32448	1.09626
mus210-PA	FBgn0004698	942	KDRRVMSTDDEGG	21.394	23.6838	30.0108	29.6937	21.8696	27.5476	154.2	0.146167	0.193595	0.160238	1.32448	1.09626
CG6428-PA	FBgn0029689	27	MPPASPTLPSPTI	29.7911	31.2913	39.0171	41.3491	30.1176	30.0561	201.622	0.151477	0.199299	0.149224	1.3157	0.985123
cnn-PA	FBgn0013765	1019	GQRVNTSSPDLGI	35.5729	34.6687	48.4872	43.7834	41.1311	40.4283	244.072	0.143896	0.189024	0.167081	1.31362	1.16113
D1-PA	FBgn0000412	252	SGEEEHSSPEKTV	15.0861	16.1709	18.0366	23.0226	18.4905	19.1259	109.933	0.142164	0.186747	0.171088	1.3136	1.20345
D1-PA	FBgn0000412	253	GEEEHSSPEKTVV	15.0861	16.1709	18.0366	23.0226	18.4905	19.1259	109.933	0.142164	0.186747	0.171088	1.3136	1.20345
UbcD10-PA	FBgn0026316	12	RLRKELSDLQGNA	124.027	142.24	169.427	180.067	143.33	128.935	888.026	0.14992	0.196781	0.153298	1.31257	1.02253
CG42389-PE	FBgn0259735	818	ESNPPHSPSPRRA	24.0981	20.5635	31.296	27.1941	25.1341	27.1061	155.392	0.143706	0.188202	0.168092	1.30963	1.16969
CG42389-PE	FBgn0259735	820	NPPHSPSPRRANE	24.0981	20.5635	31.296	27.1941	25.1341	27.1061	155.392	0.143706	0.188202	0.168092	1.30963	1.16969
e(y)3-PA	FBgn0087008	757	ENHLKRTNSEGNE	59.4811	58.0737	80.8035	73.0282	62.7535	62.2695	396.41	0.148275	0.194031	0.157694	1.30859	1.06353
e(y)3-PA	FBgn0087008	759	HLKRTNSEGNESP	59.4811	58.0737	80.8035	73.0282	62.7535	62.2695	396.41	0.148275	0.194031	0.157694	1.30859	1.06353
Cat-PA	FBgn0000261	420	PRARALSSCCPVT	40.5644	36.9054	51.7032	49.5973	39.1301	40.6452	258.546	0.149818	0.195905	0.154277	1.30761	1.02976
CG6659-PA	FBgn0030946	541	DGASTPTEEEDKD	26.0483	24.1068	34.2239	31.296	19.7178	21.7464	157.139	0.159588	0.208477	0.131935	1.30635	0.826719
CG6833-PA	FBgn0036405	53	QRKLQASMERLQV	178.016	179.91	234.132	233.055	169.564	169.704	1164.38	0.153698	0.200616	0.145686	1.30526	0.94787
RpL27-PA	FBgn0039359	96	ISFEKLSPKDLKD	45.2717	49.0067	63.9604	59.0822	59.531	57.6926	334.545	0.140906	0.183896	0.175199	1.3051	1.24338
mask-PA	FBgn0043884	1942	LVGVVRSPGLINP	17.9284	21.3344	25.1361	26.0982	21.3362	22.7946	134.628	0.14582	0.190281	0.163899	1.30491	1.12399
vari-PB	FBgn0250785	553	GSNRNLSFDRQSS	185.044	175.527	247.794	222.016	189.312	186.044	1205.74	0.149523	0.194823	0.155654	1.30296	1.041
CG14215-PA	FBgn0031052	1160	TIRQSSSSPQPIP	21.6489	19.4394	28.5644	24.9248	20.2423	24.0068	138.827	0.147984	0.192648	0.159368	1.30181	1.07693
Myt1-PA	FBgn0040298	518	AKVLDTSSFRRKK	30.1532	29.6862	40.3762	37.5223	32.9072	32.1893	202.834	0.147508	0.192025	0.160467	1.30179	1.08786
eIF3-S8-PA	FBgn0034258	34	ASAFQFSDDEEEV	33.395	30.7676	42.0217	41.4159	29.9612	37.2061	214.767	0.149377	0.194251	0.156372	1.30041	1.04683
CG4699-PD	FBgn0038364	1413	KSKSISSNCDGGN	19.5432	21.3155	28.7698	24.3074	21.1149	19.7366	134.787	0.151567	0.196892	0.15154	1.29904	0.999822
AP-50-PA	FBgn0024832	228	SKGRGLSGNSEAE	37.6925	37.1195	48.849	48.3112	37.9473	44.544	254.464	0.147	0.190912	0.162089	1.29872	1.10265
AP-50-PA	FBgn0024832	231	RGLSGNSEAETSR	37.6925	37.1195	48.849	48.3112	37.9473	44.544	254.464	0.147	0.190912	0.162089	1.29872	1.10265
CG4420-PA	FBgn0030753	402	AGGGPNTISPQER	24.9149	23.0016	32.2158	29.9601	24.9042	20.9842	155.981	0.153598	0.199306	0.147096	1.29759	0.957672
pav-PA	FBgn0011692	801	VSQDADTDGDVET	22.8994	17.3343	24.6512	27.5375	23.1413	23.7573	139.321	0.144392	0.187296	0.168311	1.29713	1.16565
pav-PA	FBgn0011692	796	TKYCLVSQDADTD	22.8994	17.3343	24.6512	27.5375	23.1413	23.7573	139.321	0.144392	0.187296	0.168311	1.29713	1.16565
Dhc64C-PA	FBgn0010349	929	NKKEVDTSMDTDA	35.8008	38.9255	51.1063	45.7805	43.3955	33.7191	248.728	0.150217	0.194765	0.155018	1.29655	1.03196
hdc-PA	FBgn0010113	436	YSDRVRSTSGCNG	76.5655	69.6815	95.7993	93.7441	65.022	68.5434	469.356	0.155795	0.201919	0.142286	1.29605	0.913287
CG9619-PA	FBgn0036862	425	RGTTVDTTDDEDD	21.7449	22.7996	28.6439	29.0774	19.1913	20.4302	141.887	0.156971	0.203405	0.139623	1.29581	0.889483
RpLP2-PA	FBgn0003274	102	KKEESESEDDDMG	20.2999	19.0231	26.0821	24.8167	21.4857	23.2017	134.909	0.145739	0.188641	0.16562	1.29438	1.13642
yki-PD	FBgn0034970	146	HSRARSSPASLQQ	52.6466	51.3861	67.6827	66.9014	62.4515	70.4832	371.552	0.139998	0.181111	0.178891	1.29367	1.27782
XRCC1-PA	FBgn0026751	242	KTSTSPSPVLNAL	16.68	16.6912	20.9493	22.1583	17.6192	16.1017	110.2	0.151412	0.195589	0.152999	1.29177	1.01048
CG11063-PB	FBgn0030530	168	QPQSPGSRQSAIL	56.8353	51.2507	67.8286	71.7555	54.4532	51.811	353.934	0.152692	0.197189	0.150119	1.29142	0.983145
Nopp140-PA	FBgn0037137	704	GGFGNKSFDSSAP	187.932	199.682	245.078	255.209	186.481	184.695	1259.08	0.153928	0.198672	0.1474	1.29068	0.957591
pzg-PA	FBgn0259785	722	AEEPQPSDEGDVV	44.1437	38.3585	53.3654	52.9182	37.5672	38.2029	264.556	0.155926	0.200872	0.143203	1.28825	0.918402
CG5787-PA	FBgn0032454	286	GNFGQNSGNFGDN	14.9611	19.0067	25.1576	18.5175	16.3223	13.673	107.638	0.157787	0.202879	0.139334	1.28578	0.883051
Uba1-PA	FBgn0023143	114	LKQSQGSGDDVST	52.7601	47.9783	66.1259	63.1768	63.7393	57.8003	351.581	0.143265	0.183888	0.172847	1.28355	1.20649
CG2691-PA	FBgn0030504	1095	EAQEDSSDDELVS	22.355	23.781	31.1256	28.0889	20.6751	22.3003	148.326	0.155522	0.19961	0.144868	1.28348	0.931494
CG2691-PA	FBgn0030504	1094	LEAQEDSSDDELV	22.355	23.781	31.1256	28.0889	20.6751	22.3003	148.326	0.155522	0.19961	0.144868	1.28348	0.931494
Moca-cyp-PA	FBgn0039581	758	GRKRQDSPERKRR	20.2284	22.1996	26.4128	28.018	25.0216	26.3392	148.22	0.143126	0.183615	0.173259	1.2829	1.21054
gek-PA	FBgn0023081	1609	EQVDANSDDYGND	18.1927	15.0432	20.8939	21.7281	21.3887	18.6714	115.918	0.14336	0.183845	0.172795	1.28241	1.20533
sle-PA	FBgn0037810	793	NVSEEKSSISETE	157.132	160.352	207.43	199.705	170.067	157.153	1051.84	0.150919	0.193535	0.155547	1.28237	1.03066
growl-PA	FBgn0037245	347	RRRTTKSEGDQSG	51.4658	51.8632	66.7493	65.4705	47.9496	45.7801	329.278	0.156902	0.200772	0.142326	1.2796	0.907099
CG5033-PA	FBgn0028744	538	LLAEAPSQDVIES	33.9959	35.9064	47.5076	41.9285	34.3436	37.8697	231.552	0.150943	0.193123	0.155933	1.27944	1.03306
jog-PA	FBgn0031079	110	VKLRRHSDRPLTP	40.3931	33.2311	43.9633	49.9572	41.4605	45.2997	254.305	0.144756	0.184661	0.170583	1.27568	1.17842
jog-PA	FBgn0031079	115	HSDRPLTPEAKQL	40.3931	33.2311	43.9633	49.9572	41.4605	45.2997	254.305	0.144756	0.184661	0.170583	1.27568	1.17842
Cnx99A-PA	FBgn0015622	545	PEAEEESDERAAG	20.1512	15.1675	23.0331	21.9067	22.1627	19.3341	121.755	0.14504	0.18455	0.170411	1.27241	1.17493
Nnp-1-PA	FBgn0022069	617	ARAEFATPQTGSG	30.8512	32.2648	40.1935	40.032	36.092	37.7383	217.172	0.145314	0.184705	0.169981	1.27108	1.16975
Nnp-1-PA	FBgn0022069	620	EFATPQTGSGKHV	30.8512	32.2648	40.1935	40.032	36.092	37.7383	217.172	0.145314	0.184705	0.169981	1.27108	1.16975
Nnp-1-PA	FBgn0022069	622	ATPQTGSGKHVRI	30.8512	32.2648	40.1935	40.032	36.092	37.7383	217.172	0.145314	0.184705	0.169981	1.27108	1.16975
CG32264-PA	FBgn0052264	216	NSLGSGTRTPPLE	25.6166	27.2487	30.9979	36.0952	27.7949	28.0001	175.753	0.150396	0.190873	0.158731	1.26913	1.05542
Lsd-2-PA	FBgn0030608	204	YFPKCESDVEEDN	33.4041	33.5104	43.9411	40.9703	34.9637	39.3316	226.121	0.147962	0.187757	0.164282	1.26895	1.1103
CG6904-PA	FBgn0038293	30	RFSRVESGADLKD	18.9136	26.3891	24.4969	32.9747	23.0972	20.8684	146.74	0.154364	0.195828	0.149808	1.26862	0.970486
Ef1beta-PA	FBgn0028737	85	ALGKAPSADNVNV	29.4622	32.4284	36.0757	42.3858	33.5278	28.2427	202.123	0.153102	0.194094	0.152805	1.26774	0.998059
CG8108-PA	FBgn0027567	61	YNNHNNSGGGAGG	34.7965	26.7347	40.0555	37.9328	35.7776	35.5615	210.859	0.145906	0.18493	0.169163	1.26746	1.1594
CG7518-PE	FBgn0038108	2287	RNNASPSPHHVEI	18.5565	15.8704	24.8717	18.6961	16.4309	14.3792	108.805	0.158205	0.200211	0.141584	1.26551	0.894943
CG7518-PE	FBgn0038108	2285	FTRNNASPSPHHV	18.5565	15.8704	24.8717	18.6961	16.4309	14.3792	108.805	0.158205	0.200211	0.141584	1.26551	0.894943
RhoGAP54D-PA	FBgn0034249	893	EYLLTRSVLTASP	46.1833	44.3362	55.7159	58.7644	52.4981	53.9789	311.477	0.145307	0.18377	0.170923	1.2647	1.17629
Nup358-PA	FBgn0039302	1259	GSKSSESPFSFKT	52.9844	50.4566	65.9057	64.8929	58.7917	57.759	350.79	0.14744	0.186434	0.166126	1.26448	1.12674
CG12042-PA	FBgn0033206	392	AVGITLSRQNSTR	147.687	157.64	192.384	193.462	135.005	130.946	957.123	0.159502	0.201565	0.138932	1.26371	0.871037
CG5800-PA	FBgn0030855	569	KLTKQQSFGGGDE	17.6325	16.7625	20.6513	22.7868	20.1287	15.2016	113.163	0.15197	0.191927	0.156103	1.26292	1.02719
Cdc6-PA	FBgn0035918	142	VDPLHGSPPKQRK	25.1717	22.4121	29.331	30.7261	31.8183	28.1362	167.595	0.14196	0.179173	0.178867	1.26213	1.25998
CG3679-PA	FBgn0027521	509	RSNSFSTPSNPST	40.2389	38.0923	49.0212	49.7481	37.8788	38.1768	253.156	0.154709	0.195076	0.150215	1.26092	0.970949
htt-PA	FBgn0027655	475	ISECVASDEDKQG	48.7798	49.4369	60.9547	62.761	59.332	56.7595	338.024	0.145281	0.182998	0.171721	1.25962	1.18199
ref(2)P-PA	FBgn0003231	264	AAEQTESPPQAEP	22.5043	25.5408	29.7266	30.7382	23.4885	21.8297	153.828	0.156165	0.196534	0.147301	1.2585	0.943242
Su(var)3-3-PA	FBgn0260397	19	MTEPIEYVTLISD	58.2136	58.1528	76.1485	70.2981	63.8583	59.8934	386.565	0.150513	0.189421	0.160066	1.2585	1.06347
XRCC1-PA	FBgn0026751	404	PTAVAVTPAKKQK	84.2524	82.9053	109.126	101.202	86.5254	82.8762	546.888	0.152826	0.192296	0.154878	1.25826	1.01342
Lag1-PA	FBgn0040918	370	ARSKNKSISSAPS	109.049	102.398	135.18	130.868	103.844	104.407	685.746	0.154173	0.193984	0.151843	1.25822	0.984886
CHKov1-PF	FBgn0045761	251	QIKRKLSPQNNKA	35.1656	35.282	45.2575	43.3675	38.0535	37.4724	234.599	0.150145	0.188886	0.160968	1.25803	1.07208
CG8258-PA	FBgn0033342	23	DGARMYSGLEEAV	77.1972	76.4667	98.4178	94.1836	91.2546	88.6098	526.13	0.146032	0.183036	0.170932	1.25339	1.17051
ssp3-PA	FBgn0032723	87	KNCQSPTSPRLKS	43.1644	45.7158	60.6111	50.755	46.4017	39.4304	286.078	0.155342	0.194643	0.150015	1.25299	0.965705
ssp3-PA	FBgn0032723	88	NCQSPTSPRLKSS	43.1644	45.7158	60.6111	50.755	46.4017	39.4304	286.078	0.155342	0.194643	0.150015	1.25299	0.965705
CG7112-PB	FBgn0035879	148	TLFTPKSEETLDD	26.9173	25.717	32.0585	33.8733	30.5018	28.5539	177.622	0.148164	0.185596	0.16624	1.25264	1.122
l(2)k01209-PA	FBgn0022029	68	AKASLDSPLKRSG	86.5045	88.2644	102.382	116.521	87.5104	85.82	567.001	0.154117	0.193035	0.152848	1.25252	0.99177
Patr-1-PA	FBgn0028470	115	SRHIGDSDLELNI	30.7606	29.6491	39.8584	35.7845	31.5126	31.66	199.225	0.151611	0.189843	0.158546	1.25217	1.04574
CG10669-PA	FBgn0039329	147	RSIVHFSDSDEDL	18.5208	18.3949	24.6894	21.4886	21.8912	21.6217	126.607	0.145789	0.182368	0.171843	1.2509	1.17871
CG10669-PA	FBgn0039329	149	IVHFSDSDEDLDD	18.5208	18.3949	24.6894	21.4886	21.8912	21.6217	126.607	0.145789	0.182368	0.171843	1.2509	1.17871
dgt6-PA	FBgn0039638	566	IKVLEVSRNVLNL	153.005	150.646	194.519	185.098	154.687	159.636	997.591	0.152192	0.190267	0.157541	1.25017	1.03515
CG34413-PF	FBgn0085442	307	GEGSNCSSLRRHR	33.5373	32.5509	38.6816	43.938	33.573	33.2371	215.518	0.153324	0.191677	0.154999	1.25014	1.01092
Hrb98DE-PA	FBgn0001215	113	PRQDIDSPNAGAT	87.6851	91.1221	113.412	110.064	82.353	81.6233	566.259	0.157884	0.197326	0.144789	1.24982	0.917057
RpS19a-PA	FBgn0010412	155	TGPIVISKxxxxx	44.3054	48.5044	58.6845	57.1203	44.6814	45.4749	298.771	0.155319	0.193802	0.150879	1.24776	0.971409
enc-PA	FBgn0004875	135	NLGRQNSFGNRRG	146.828	127.553	170.803	171.537	151.169	138.767	906.658	0.151315	0.188792	0.159893	1.24768	1.05669
CG2947-PA	FBgn0029676	80	ANAPEDSEDEKSL	24.7406	22.5645	32.1847	26.7964	23.1945	22.6036	152.084	0.155523	0.193909	0.150568	1.24682	0.968141
Reps-PA	FBgn0032341	442	SSKREATPQNSLG	62.3668	59.8764	78.0772	73.9362	58.8256	58.5384	391.621	0.156073	0.194083	0.149844	1.24353	0.960087
Reps-PA	FBgn0032341	446	EATPQNSLGKNRS	62.3668	59.8764	78.0772	73.9362	58.8256	58.5384	391.621	0.156073	0.194083	0.149844	1.24353	0.960087
Gp150-PA	FBgn0013272	819	LSVLDKSVLDKSR	36.108	45.1564	50.2237	50.6726	36.5098	33.0443	251.715	0.161422	0.200418	0.138161	1.24158	0.855899
mus210-PA	FBgn0004698	533	KSQTVESERESED	27.7488	29.7655	36.7466	34.6402	33.9334	25.32	188.155	0.152838	0.189703	0.157459	1.2412	1.03024
mus210-PA	FBgn0004698	537	VESERESEDEKPK	27.7488	29.7655	36.7466	34.6402	33.9334	25.32	188.155	0.152838	0.189703	0.157459	1.2412	1.03024
sle-PA	FBgn0037810	46	RRTRLNSSTLDVR	45.6568	40.5047	52.1435	54.7991	42.8984	51.2409	287.243	0.14998	0.186153	0.163867	1.24119	1.09259
nbs-PC	FBgn0086349	768	QEEVDASLEDSVN	39.9011	37.589	49.4619	46.657	37.7349	44.2377	255.582	0.151596	0.18804	0.160365	1.2404	1.05784
nbs-PC	FBgn0086349	772	DASLEDSVNKHGG	39.9011	37.589	49.4619	46.657	37.7349	44.2377	255.582	0.151596	0.18804	0.160365	1.2404	1.05784
CG17255-PA	FBgn0030205	1443	KATAAGSGDDSQD	27.6012	27.4665	33.536	34.6604	26.3318	26.9543	176.55	0.155955	0.193136	0.150909	1.23841	0.967647
eco-PA	FBgn0035766	176	KDPDAFSSPESFQ	20.5041	20.1227	25.2436	25.0637	22.8141	21.0112	134.759	0.150738	0.186656	0.162606	1.23828	1.07873
Aats-asp-PA	FBgn0002069	279	SAYLAQSPQLYKQ	65.3524	62.0553	81.948	75.776	65.2389	64.315	414.686	0.15362	0.190173	0.156207	1.23795	1.01685
Hcs-PA	FBgn0037332	308	TNKAYLSPARTTE	130.854	149.263	170.799	175.657	157.08	161.389	945.041	0.148204	0.183302	0.168495	1.23683	1.13691
pav-PA	FBgn0011692	458	VQIARATPMKQDL	39.982	42.0819	48.1743	53.3064	46.9557	38.9018	269.402	0.152307	0.188344	0.159348	1.23661	1.04623
pav-PA	FBgn0011692	467	KQDLGLTPGRRKA	39.982	42.0819	48.1743	53.3064	46.9557	38.9018	269.402	0.152307	0.188344	0.159348	1.23661	1.04623
Gp150-PA	FBgn0013272	1016	SKNSFVYQKLSED	202.596	203.402	240.925	261.095	193.378	181.107	1282.5	0.158283	0.195719	0.145998	1.23651	0.922381
mor-PA	FBgn0002783	345	DDDEDLTRDLDDP	18.4358	18.3316	22.9222	22.5384	19.9026	20.5117	122.642	0.149897	0.185338	0.164765	1.23644	1.09919
CG2947-PA	FBgn0029676	156	TKAIELSPGNALF	50.1292	45.4326	60.1213	58.0344	55.6793	50.0335	319.43	0.149582	0.184948	0.165471	1.23643	1.10622
CG33080-PA	FBgn0053080	164	NFANDDSDDEFGN	21.2156	18.5994	22.8941	26.2874	24.7176	24.1551	137.869	0.144394	0.178363	0.177243	1.23525	1.2275
CG6568-PA	FBgn0034210	400	VRRARRSGFGDPH	18.8821	19.7743	24.7857	22.9552	24.463	20.0148	130.875	0.147684	0.182391	0.169925	1.23501	1.15059
CG6568-PA	FBgn0034210	408	FGDPHDSADEDEA	18.8821	19.7743	24.7857	22.9552	24.463	20.0148	130.875	0.147684	0.182391	0.169925	1.23501	1.15059
ced-6-PA	FBgn0029092	357	NLSSQISIGGKSN	24.8245	24.0484	32.9313	27.3908	21.6165	21.6889	152.5	0.160239	0.197777	0.141985	1.23427	0.886082
stc-PA	FBgn0001978	347	SQLQQISPRRGPP	142.116	141.533	169.597	180.159	159.334	154.579	947.319	0.149712	0.184603	0.165685	1.23306	1.10669
CG34417-PD	FBgn0085446	103	KEVRDSTSPTHEL	48.3661	46.1972	60.7869	55.7528	56.2331	59.4272	326.763	0.144697	0.178324	0.176979	1.2324	1.2231
CG1344-PA	FBgn0027507	446	PEPRSISPLMNTR	95.1604	90.8571	117.473	111.423	97.1186	91.6699	603.703	0.154064	0.189577	0.156359	1.23051	1.0149
CG1344-PA	FBgn0027507	444	PYPEPRSISPLMN	95.1604	90.8571	117.473	111.423	97.1186	91.6699	603.703	0.154064	0.189577	0.156359	1.23051	1.0149
Atg4-PA	FBgn0031298	324	LCKTSDSFESLLT	25.8648	24.1417	35.1793	26.2919	25.3463	25.3931	162.217	0.154135	0.189472	0.156394	1.22926	1.01466
cnn-PA	FBgn0013765	567	RKAVDRSLDLSKS	64.8218	58.2774	76.1798	75.1108	63.9815	63.6404	402.012	0.153104	0.188167	0.158729	1.22901	1.03674
cnn-PA	FBgn0013765	571	DRSLDLSKSLNMT	64.8218	58.2774	76.1798	75.1108	63.9815	63.6404	402.012	0.153104	0.188167	0.158729	1.22901	1.03674
RpL13-PA	FBgn0011272	139	IRAGESSLEECKL	103.902	107.132	130.731	128.621	102.173	98.6694	671.229	0.1572	0.193192	0.149608	1.22896	0.951705
CG42327-PE	FBgn0259227	1062	YSLDNVSVLGSVR	17.9513	15.6937	22.1437	19.1888	18.2002	18.9862	112.164	0.149981	0.18425	0.165768	1.22849	1.10526
CG42327-PE	FBgn0259227	1057	VSLDAYSLDNVSV	17.9513	15.6937	22.1437	19.1888	18.2002	18.9862	112.164	0.149981	0.18425	0.165768	1.22849	1.10526
cal1-PA	FBgn0038478	976	SILENNSGDKxxx	38.5951	34.2681	44.6934	44.7585	40.8343	39.7614	242.911	0.149979	0.184125	0.165896	1.22767	1.10612
CG11180-PA	FBgn0034528	104	IDKEPESEEEARP	23.5639	28.9113	29.0976	35.3164	25.2166	22.823	164.929	0.159084	0.195278	0.145637	1.22751	0.915472
CG11180-PA	FBgn0034528	95	SLNGEDSGGIDKE	23.5639	28.9113	29.0976	35.3164	25.2166	22.823	164.929	0.159084	0.195278	0.145637	1.22751	0.915472
l(1)1Bi-PA	FBgn0001341	1132	VVEDEESTxxxxx	47.2206	43.9903	54.4686	57.4046	47.9059	49.4909	300.481	0.151775	0.186157	0.162068	1.22653	1.06782
l(1)1Bi-PA	FBgn0001341	1133	VEDEESTxxxxxx	47.2206	43.9903	54.4686	57.4046	47.9059	49.4909	300.481	0.151775	0.186157	0.162068	1.22653	1.06782
hyd-PA	FBgn0002431	1617	ETIRDASESEEVI	68.4278	71.5253	87.9433	83.711	76.7622	71.9042	460.274	0.152032	0.18647	0.161498	1.22651	1.06226
RnpS1-PA	FBgn0037707	130	RSPRRVSKSPRPG	44.8099	44.0873	43.3663	65.6513	49.9682	101.4	349.284	0.127257	0.156059	0.216685	1.22633	1.70274
RnpS1-PA	FBgn0037707	132	PRRVSKSPRPGSK	44.8099	44.0873	43.3663	65.6513	49.9682	101.4	349.284	0.127257	0.156059	0.216685	1.22633	1.70274
vig2-PA	FBgn0046214	264	KKKESNSEDELEY	34.0005	35.051	45.243	39.4361	35.3555	29.3596	218.446	0.158052	0.193822	0.148126	1.22632	0.937202
Tbp-1-PA	FBgn0028684	17	WEDGEESLGEEVM	30.1112	28.9393	37.0842	35.2352	34.4688	33.2458	199.085	0.148305	0.18163	0.170065	1.2247	1.14672
CG11063-PB	FBgn0030530	165	KRAQPQSPGSRQS	21.4324	17.7768	24.9998	22.9994	20.0342	20.2359	127.479	0.153787	0.188264	0.157949	1.22418	1.02706
CG5792-PD	FBgn0032455	438	LDRNAISDDGIQL	79.1139	82.8775	102.542	95.6976	89.5413	76.1532	525.926	0.154006	0.188468	0.157526	1.22377	1.02286
Rbp2-PA	FBgn0010256	213	GSYGNQSRDGDRY	25.6274	25.6681	31.3698	31.3998	24.9022	28.2414	167.209	0.153388	0.187698	0.158914	1.22369	1.03603
CG6454-PC	FBgn0039187	764	RLKLTPSPSKSGI	115.965	113.657	143.007	137.792	117.472	119.095	746.989	0.153699	0.187954	0.158347	1.22287	1.03024
CG6454-PC	FBgn0039187	762	SSRLKLTPSPSKS	115.965	113.657	143.007	137.792	117.472	119.095	746.989	0.153699	0.187954	0.158347	1.22287	1.03024
vig-PA	FBgn0024183	342	KKKENDSEEELEY	20.8402	18.2888	21.8077	26.0076	18.3768	20.5969	125.918	0.155375	0.189867	0.154758	1.22199	0.996029
snama-PA	FBgn0086129	1179	IQKEGASSDNGME	17.4119	20.0797	21.2143	24.5976	20.2834	21.2409	124.828	0.150173	0.1835	0.166326	1.22192	1.10756
snama-PA	FBgn0086129	1180	QKEGASSDNGMEH	17.4119	20.0797	21.2143	24.5976	20.2834	21.2409	124.828	0.150173	0.1835	0.166326	1.22192	1.10756
Atx2-PB	FBgn0041188	403	SKYSGGSMVKRKT	119.045	113.073	143.375	140.219	123.066	125.439	764.218	0.151866	0.185546	0.162588	1.22177	1.0706
CG11417-PA	FBgn0024364	302	LVRQQDSDAEEGE	44.4253	47.8447	57.0085	55.6461	50.2933	49.8538	305.072	0.151227	0.184636	0.164137	1.22092	1.08537
l(2)dtl-PA	FBgn0013548	655	QADVLASPRLQSL	51.7389	49.2397	57.0645	66.2171	49.7221	50.87	324.852	0.155422	0.18975	0.154827	1.22087	0.996172
CG15561-PA	FBgn0039829	338	RKTADSSEESETS	17.754	16.8856	19.8825	22.4036	17.9781	14.4628	109.367	0.158365	0.193323	0.148313	1.22074	0.936527
Eip63E-PA	FBgn0005640	129	QRQLSVSSDSKLL	107.621	109.751	133.696	131.553	119.031	116.563	718.214	0.151328	0.184658	0.164014	1.22025	1.08383
Eip63E-PA	FBgn0005640	130	RQLSVSSDSKLLD	107.621	109.751	133.696	131.553	119.031	116.563	718.214	0.151328	0.184658	0.164014	1.22025	1.08383
CG5792-PD	FBgn0032455	706	DRINAGTPNQPRS	99.9627	112.604	130.852	128.476	114.229	110.026	696.149	0.152673	0.186259	0.161068	1.21999	1.05499
CG4973-PA	FBgn0038772	244	RTGDVDSDGDDTK	27.6568	31.1513	35.2297	36.4558	31.276	29.5787	191.348	0.153668	0.187317	0.159015	1.21897	1.0348
spn-F-PA	FBgn0086362	270	SLETDDSLTSELK	43.6149	44.7453	51.4523	56.1448	50.1603	41.793	287.911	0.153451	0.186859	0.159691	1.21771	1.04066
blw-PA	FBgn0011211	47	VASTQRSAEISNI	19.4001	20.1997	23.7267	24.459	19.6126	23.5713	130.969	0.151179	0.183958	0.164863	1.21682	1.09051
Unr-PA	FBgn0035895	758	NNNHAGSDAGQVY	21.0545	18.3812	21.9266	26.0576	24.0535	22.5483	134.022	0.147124	0.179016	0.173859	1.21677	1.18172
hts-PI	FBgn0004873	464	EVLETGTPDPKKI	36.9841	38.8621	46.0605	46.1409	32.7711	34.8789	235.698	0.160897	0.195593	0.14351	1.21564	0.891937
CG7518-PE	FBgn0038108	2374	GGSKAASVASDLN	53.7196	54.6759	69.3786	62.3486	50.5398	55.4907	346.153	0.156572	0.190273	0.153155	1.21525	0.978182
CG7518-PE	FBgn0038108	2377	KAASVASDLNEFL	53.7196	54.6759	69.3786	62.3486	50.5398	55.4907	346.153	0.156572	0.190273	0.153155	1.21525	0.978182
fs(1)h-PB	FBgn0004656	1980	VEDIKASPGGQGQ	21.133	20.9243	26.2158	24.8846	25.7269	22.607	141.492	0.148621	0.180577	0.170801	1.21502	1.14924
stai-PA	FBgn0051641	95	TPGKNVSVEEIEQ	60.8845	67.6772	81.7356	74.4057	60.9973	58.3194	404.02	0.159103	0.193235	0.147662	1.21452	0.928089
stai-PA	FBgn0051641	89	VPKRPVTPGKNVS	60.8845	67.6772	81.7356	74.4057	60.9973	58.3194	404.02	0.159103	0.193235	0.147662	1.21452	0.928089
sws-PA	FBgn0003656	1337	ERKTDKSTQSSPP	52.2628	47.7771	59.1957	62.2969	51.9467	54.1413	327.62	0.152676	0.185417	0.161907	1.21444	1.06046
pps-PA	FBgn0082831	1803	ISYPAQSSPKRKI	89.37	98.4201	120.592	107.388	96.0117	108.838	620.62	0.151292	0.183672	0.165036	1.21402	1.09084
mus201-PA	FBgn0002887	797	SDANEDSDEEVSP	50.6645	54.2545	61.8698	65.4915	55.5028	48.0951	335.878	0.156186	0.189594	0.154219	1.2139	0.987409
CG6904-PA	FBgn0038293	37	GADLKDYFDRGDI	158.197	163.396	189.533	200.75	153.421	145.192	1010.49	0.159127	0.193116	0.147757	1.21359	0.928545
mre11-PA	FBgn0020270	616	TASYVISDDSDxx	17.9997	17.1471	21.1393	21.3733	19.7626	20.8671	118.289	0.148563	0.179698	0.171739	1.20958	1.156
mre11-PA	FBgn0020270	619	YVISDDSDxxxxx	17.9997	17.1471	21.1393	21.3733	19.7626	20.8671	118.289	0.148563	0.179698	0.171739	1.20958	1.156
Gl-PA	FBgn0001108	138	RTASSSSIGPRKS	74.627	74.8224	89.8089	90.9498	72.969	73.9087	477.086	0.156627	0.18944	0.153932	1.2095	0.982792
sle-PA	FBgn0037810	530	PVCRILTPKPETP	36.1834	36.1882	43.3152	44.1994	35.21	32.985	228.081	0.158653	0.19185	0.149497	1.20924	0.94229
sle-PA	FBgn0037810	535	LTPKPETPLKLAL	36.1834	36.1882	43.3152	44.1994	35.21	32.985	228.081	0.158653	0.19185	0.149497	1.20924	0.94229
hts-PI	FBgn0004873	450	RSRWLNSPNVYQK	57.479	58.3955	67.7519	72.2426	59.2636	62.7723	377.905	0.153312	0.185225	0.161464	1.20816	1.05317
CG31638-PA	FBgn0051638	699	LDGLKVSDDETPx	25.17	29.4881	30.3152	35.6251	27.543	25.5133	173.655	0.157376	0.18986	0.152764	1.20641	0.970693
CG31638-PA	FBgn0051638	703	KVSDDETPxxxxx	25.17	29.4881	30.3152	35.6251	27.543	25.5133	173.655	0.157376	0.18986	0.152764	1.20641	0.970693
CG4857-PB	FBgn0026083	1183	NATASDTELELGD	39.2526	43.4429	50.5	49.25	37.665	45.4427	265.553	0.155704	0.187815	0.15648	1.20623	1.00498
Amph-PA	FBgn0027356	257	TSNPIKTSSPVQS	62.7867	54.1272	73.1822	67.8184	62.2949	56.9841	377.193	0.154979	0.186907	0.158114	1.20602	1.02023
CG7597-PA	FBgn0037093	78	RRAEDSSDPVAAG	31.4877	35.0442	41.8331	38.3584	33.442	37.1533	217.319	0.153075	0.184502	0.162423	1.20531	1.06107
CG7597-PA	FBgn0037093	77	SRRAEDSSDPVAA	31.4877	35.0442	41.8331	38.3584	33.442	37.1533	217.319	0.153075	0.184502	0.162423	1.20531	1.06107
vig2-PA	FBgn0046214	157	QSGSDRTGVKSID	65.8853	68.1122	83.0796	78.3672	73.2055	76.1904	444.84	0.150613	0.181466	0.167921	1.20485	1.11492
CG32662-PA	FBgn0052662	380	QDSDAESDHADSL	17.7546	18.3517	23.053	20.406	16.5815	16.1384	112.285	0.16078	0.19352	0.1457	1.20364	0.90621
Jra-PA	FBgn0001291	89	PDLSSKTVNTPDL	123.474	115.614	141.01	146.546	116.551	118.531	761.727	0.156939	0.188753	0.154309	1.20272	0.983242
CHKov1-PF	FBgn0045761	121	IGDRAPSPSTNSK	74.386	64.4535	85.4338	81.5088	69.973	72.4962	448.251	0.154868	0.186215	0.158917	1.20241	1.02614
CG6904-PA	FBgn0038293	26	RMNRRFSRVESGA	61.3392	51.7107	66.524	69.3818	50.7558	45.4642	345.176	0.163757	0.196865	0.139378	1.20218	0.851129
RpLP0-PA	FBgn0000100	302	EAKKPESESEEED	17.7266	21.5711	22.002	25.2293	19.9132	22.882	129.324	0.151935	0.182608	0.165457	1.20188	1.089
RpLP0-PA	FBgn0000100	304	KKPESESEEEDDD	17.7266	21.5711	22.002	25.2293	19.9132	22.882	129.324	0.151935	0.182608	0.165457	1.20188	1.089
CG31712-PA	FBgn0051712	77	ERDYRHSPSILKS	39.8374	29.9773	41.1243	42.6689	39.0321	33.1027	225.743	0.154633	0.185595	0.159772	1.20022	1.03323
CG31712-PA	FBgn0051712	79	DYRHSPSILKSRK	39.8374	29.9773	41.1243	42.6689	39.0321	33.1027	225.743	0.154633	0.185595	0.159772	1.20022	1.03323
Hrs-PA	FBgn0031450	187	YRMQQRSPSPEAP	19.4131	21.3729	23.8648	25.0656	16.7039	19.2059	125.626	0.162331	0.194746	0.142923	1.19969	0.880446
Hrs-PA	FBgn0031450	189	MQQRSPSPEAPPE	19.4131	21.3729	23.8648	25.0656	16.7039	19.2059	125.626	0.162331	0.194746	0.142923	1.19969	0.880446
CG14200-PA	FBgn0031023	255	NRTTSRTASRTTT	20.1895	18.1992	21.168	24.8635	19.6863	21.3358	125.442	0.153014	0.183477	0.16351	1.19909	1.0686
Lk6-PA	FBgn0017581	1110	DMRIGLSPPSESV	29.0335	23.6991	32.3737	30.8403	28.5213	27.9421	172.41	0.152928	0.183325	0.163748	1.19877	1.07075
vig2-PA	FBgn0046214	270	SEDELEYDPSLYP	16.111	17.1797	20.7691	19.1216	18.4817	16.4121	108.075	0.154017	0.18455	0.161433	1.19825	1.04815
CG8177-PB	FBgn0036043	617	GGGDGDSDDDNGR	28.777	26.0292	31.1322	34.4979	24.1658	25.2703	169.872	0.161316	0.193175	0.145509	1.19749	0.902014
Nup133-PA	FBgn0039004	67	LSLSVRSTQSIAG	95.8397	100.791	117.099	117.953	103.114	99.8674	634.665	0.154909	0.185178	0.159912	1.1954	1.0323
CG14709-PB	FBgn0025701	411	ESPNGDSPKGNGI	33.0983	42.2496	43.9858	46.0469	34.9385	39.3486	239.668	0.157192	0.187828	0.154979	1.19489	0.985922
CG30387-PA	FBgn0050387	911	VSARRLSNASEII	33.0597	28.826	38.0655	35.8804	32.4836	35	203.315	0.152191	0.18185	0.165958	1.19488	1.09046
CG30387-PA	FBgn0050387	914	RRLSNASEIISSQ	33.0597	28.826	38.0655	35.8804	32.4836	35	203.315	0.152191	0.18185	0.165958	1.19488	1.09046
kek1-PA	FBgn0015399	689	RTAATDYFSKTFP	105.769	116.288	132.332	132.809	138.414	133.242	758.853	0.146311	0.174698	0.178991	1.19402	1.22336
exu-PA	FBgn0000615	454	GGDKSRSVSSLPD	66.0301	68.2834	83.2278	77.0979	73.0645	66.3793	434.083	0.154709	0.184672	0.160619	1.19367	1.0382
exu-PA	FBgn0000615	456	DKSRSVSSLPDST	66.0301	68.2834	83.2278	77.0979	73.0645	66.3793	434.083	0.154709	0.184672	0.160619	1.19367	1.0382
out-PA	FBgn0259834	349	RQVSSRSRENLDR	41.8408	37.1779	49.2426	45.0712	41.436	40.1866	254.955	0.154966	0.184962	0.160073	1.19356	1.03295
CG8177-PB	FBgn0036043	122	AGHGDHSDNSVDE	58.7025	49.7375	66.2345	63.0852	47.808	44.6083	330.176	0.164215	0.195835	0.13995	1.19255	0.852234
CG8177-PB	FBgn0036043	125	GDHSDNSVDEKHV	58.7025	49.7375	66.2345	63.0852	47.808	44.6083	330.176	0.164215	0.195835	0.13995	1.19255	0.852234
CG14184-PA	FBgn0036932	60	DGLSTDYAHSLPK	37.8695	40.3154	45.4567	47.7295	32.5393	34.9267	238.837	0.163678	0.195083	0.141239	1.19187	0.862903
ens-PE	FBgn0035500	335	SPSAQTTPKRTAN	53.7758	47.0564	59.1591	61.0189	51.6182	53.9004	326.529	0.1544	0.184024	0.161576	1.19186	1.04648
bocksbeutel-PA	FBgn0037719	113	AYGLDNTSISGRS	21.7598	22.1415	25.7726	26.5437	19.9094	20.6025	136.73	0.160541	0.191313	0.148146	1.19168	0.922796
CG4825-PA	FBgn0037010	46	AASAPATPTKRRD	40.697	47.3191	56.1981	48.5697	53.3721	56.5622	302.718	0.145376	0.173045	0.181579	1.19033	1.24903
CG4825-PA	FBgn0037010	42	YKSGAASAPATPT	40.697	47.3191	56.1981	48.5697	53.3721	56.5622	302.718	0.145376	0.173045	0.181579	1.19033	1.24903
CG7536-PA	FBgn0030890	654	KDPEKRSLLQTRG	37.7927	42.4303	48.5537	46.8547	42.2416	40.1021	257.975	0.155486	0.184918	0.159596	1.18929	1.02644
CG13887-PB	FBgn0035165	181	RVQELTSDLNREK	98.6825	94.042	109.745	119.315	97.544	93.4032	612.731	0.157267	0.186917	0.155816	1.18853	0.990778
CG8569-PA	FBgn0033752	208	IKDELQSSLDSDE	37.0668	35.5681	42.663	43.6527	31.4304	32.5264	222.907	0.162926	0.193613	0.14346	1.18835	0.880523
loqs-PB	FBgn0032515	329	SGKISDSICGELE	47.6595	49.7666	58.7329	57.0052	55.2909	59.848	328.303	0.148378	0.176267	0.175355	1.18796	1.18181
CG10103-PA	FBgn0035715	318	NTDGSGSPDENIL	20.6985	16.8866	23.4003	21.237	19.3066	16.2141	117.743	0.159606	0.189554	0.15084	1.18763	0.945074
Nnp-1-PA	FBgn0022069	686	KRLFNDTLxxxxx	59.509	55.5188	70.7322	65.8724	60.8305	57.5632	370.026	0.155432	0.184588	0.15998	1.18758	1.02926
CG10249-PA	FBgn0027596	373	MRSQRQTPSPPSP	67.9052	64.7505	79.9241	77.5652	62.1708	69.6703	421.986	0.15718	0.186605	0.156215	1.1872	0.993859
CG10249-PA	FBgn0027596	375	SQRQTPSPPSPGL	67.9052	64.7505	79.9241	77.5652	62.1708	69.6703	421.986	0.15718	0.186605	0.156215	1.1872	0.993859
Dhc64C-PA	FBgn0010349	933	VDTSMDTDAPAQP	81.3571	78.0898	94.1785	95.0081	77.2341	82.2024	508.07	0.156914	0.186182	0.156904	1.18652	0.999935
CG18811-PA	FBgn0042134	806	GDGRRNSGNYQRR	62.9654	57.4742	71.6844	71.2185	70.0888	72.1976	405.629	0.14846	0.17615	0.17539	1.18651	1.18139
MEP-1-PA	FBgn0035357	939	GMKPGQSPSGNNK	75.4363	66.283	84.4021	83.7075	76.0124	76.592	462.433	0.153232	0.181766	0.165002	1.18622	1.07681
prod-PA	FBgn0014269	345	FQYDPPSLxxxxx	17.5354	16.0657	19.5742	20.2804	19.496	18.8358	111.787	0.15029	0.178261	0.171449	1.18611	1.14079
CG34417-PD	FBgn0085446	1170	PGLPRISPRQSPE	70.0192	78.2503	87.9151	87.6775	81.6092	90.4177	495.889	0.149499	0.177048	0.173453	1.18428	1.16023
CG34417-PD	FBgn0085446	1174	RISPRQSPEKQLP	70.0192	78.2503	87.9151	87.6775	81.6092	90.4177	495.889	0.149499	0.177048	0.173453	1.18428	1.16023
mtm-PA	FBgn0025742	23	SSNSLDSSSKSSS	48.701	51.9306	57.0067	62.1007	44.6545	45.3679	309.761	0.162434	0.192257	0.145309	1.1836	0.894573
CG1109-PA	FBgn0046222	628	VPVRDRSRSVSPT	57.2029	53.1492	64.2657	66.3221	58.4597	58.8646	358.264	0.154009	0.182251	0.16374	1.18337	1.06318
CG1109-PA	FBgn0046222	630	VRDRSRSVSPTVE	57.2029	53.1492	64.2657	66.3221	58.4597	58.8646	358.264	0.154009	0.182251	0.16374	1.18337	1.06318
Oatp58Dc-PA	FBgn0034716	32	DESDVESRLLNNG	43.6672	42.3451	51.6966	50.0628	41.8466	45.5467	275.165	0.156292	0.184906	0.158802	1.18308	1.01606
CG6904-PA	FBgn0038293	660	ELSLYGSKNNLIF	16.9907	16.7509	17.5882	22.3277	15.2707	18.5968	107.525	0.156901	0.185612	0.157487	1.18299	1.00373
CG8611-PB	FBgn0027602	667	EQEKGDSDDDGDI	22.174	21.5498	25.348	26.3745	24.1496	26.2037	145.8	0.149945	0.177375	0.17268	1.18293	1.15162
Mat89Ba-PA	FBgn0261286	35	AHAGDHSDLDEPK	19.2624	17.7772	23.7184	20.0835	19.4416	18.2156	118.499	0.156287	0.18482	0.158893	1.18257	1.01667
CG11138-PC	FBgn0030400	291	PLTRGESLPAAVS	21.8411	19.6873	25.8965	23.2066	22.8748	24.3666	137.873	0.150604	0.178074	0.171322	1.1824	1.13757
CG3800-PA	FBgn0034802	21	HFARDCSLGGGGG	26.8197	29.7332	36.0906	30.7012	26.9952	32.9064	183.246	0.154308	0.182246	0.163446	1.18105	1.05921
CG11148-PD	FBgn0039936	405	DSGNDITPETSLT	21.5983	22.0003	26.2575	25.1489	19.2693	22.023	136.297	0.159939	0.188582	0.151479	1.17909	0.947104
CG34449-PA	FBgn0085478	315	VQYSPRSFYDASR	57.9357	55.0419	67.8451	65.1921	64.58	66.331	376.926	0.149867	0.176477	0.173656	1.17755	1.15873
CG34413-PF	FBgn0085442	419	DDEDNFSLQKFAP	46.6748	51.0408	60.0259	54.9649	44.088	47.751	304.545	0.160429	0.188791	0.15078	1.17679	0.93986
sec31-PA	FBgn0033339	490	KETDGNSHSDVDT	56.8942	48.8083	60.8958	63.44	60.5027	54.8974	345.438	0.152998	0.179968	0.167034	1.17628	1.09174
sec63-PA	FBgn0035771	600	KGKNNSSLDDDDD	32.0523	34.3406	39.7373	38.3581	35.3926	30.8877	210.769	0.157502	0.185263	0.157235	1.17626	0.998304
CG16838-PC	FBgn0036574	281	RSRRISSMDAQNQ	25.8001	25.7987	29.8978	30.7845	28.7323	27.5981	168.611	0.153011	0.179947	0.167042	1.17604	1.0917
CG16838-PC	FBgn0036574	280	PRSRRISSMDAQN	25.8001	25.7987	29.8978	30.7845	28.7323	27.5981	168.611	0.153011	0.179947	0.167042	1.17604	1.0917
qkr54B-PA	FBgn0022987	240	RELMDSTSLNDND	23.7411	19.2276	26.2973	24.2263	19.7724	20.313	133.578	0.160838	0.189117	0.150045	1.17582	0.932897
pcx-PB	FBgn0003048	987	RRRRGGSPADAAE	22.5496	19.4884	24.7269	24.6758	23.4125	24.1941	139.047	0.151164	0.177647	0.171188	1.17519	1.13247
Upf3-PB	FBgn0034923	338	ESLDVPSTSNAAE	23.7239	22.1424	26.7737	27.1036	19.0814	23.4009	142.226	0.161245	0.189408	0.149348	1.17466	0.926218
Fmr1-PA	FBgn0028734	539	SVERADSNSSYEG	32.9102	26.8544	33.4731	36.6689	34.2099	33.0623	197.179	0.151549	0.177864	0.170587	1.17364	1.12562
CG8545-PA	FBgn0033741	796	KENGAGSPAKPDD	69.0511	78.9707	84.1455	89.5517	85.2194	79.9447	486.883	0.15201	0.178377	0.169614	1.17346	1.11581
CG8545-PA	FBgn0033741	806	PDDNKPTTNGTNS	69.0511	78.9707	84.1455	89.5517	85.2194	79.9447	486.883	0.15201	0.178377	0.169614	1.17346	1.11581
Pep-PB	FBgn0004401	104	RNQNPPSLLDLPR	24.1203	22.3873	25.152	29.4095	25.3446	29.8542	156.268	0.148807	0.174577	0.176616	1.17318	1.18688
CG1737-PA	FBgn0030293	83	VKPAALSPSPSSP	17.8827	17.7096	21.7667	19.9691	22.0066	21.4585	120.793	0.147327	0.172757	0.179915	1.17261	1.22119
CG12237-PA	FBgn0031048	296	EVARRASAVAGPT	71.8404	66.4377	80.8477	81.2917	65.1963	61.1937	426.807	0.161991	0.189944	0.148064	1.17256	0.914028
CG17255-PA	FBgn0030205	1016	QKQLPASPQQQKT	69.4106	68.1676	78.0983	83.1762	77.0416	71.0506	446.945	0.15391	0.180419	0.165672	1.17224	1.07642
CG6664-PA	FBgn0036685	347	TISSPVSHSPSSS	28.1612	30.6798	32.8935	36.0739	30.9328	30.5136	189.255	0.155454	0.182208	0.162338	1.1721	1.04428
CG8108-PA	FBgn0027567	400	DGDGDKSDEKAKS	19.3308	19.5651	26.3432	19.2203	17.679	20.2468	122.385	0.158908	0.186148	0.154944	1.17142	0.97506
CG34413-PF	FBgn0085442	308	EGSNCSSLRRHRQ	31.1577	29.4638	35.9051	35.1064	27.3159	28.313	187.262	0.161863	0.189605	0.148532	1.17139	0.917643
bic-PA	FBgn0000181	168	SGEVAASAxxxxx	45.8338	50.5277	56.691	56.1386	49.3436	57.8204	316.355	0.1523	0.178328	0.169373	1.1709	1.1121
CG34449-PA	FBgn0085478	348	SGSTTLYSKLSPG	140.33	137.366	162.772	162.051	154.318	146.628	903.466	0.153684	0.179765	0.166551	1.16971	1.08372
CG3973-PA	FBgn0029881	914	NGNLERSESCSPP	40.5061	39.3961	47.099	46.3484	40.3186	43.5817	257.25	0.155301	0.181628	0.163072	1.16952	1.05004
CG9773-PA	FBgn0037609	12	HVKYTQSPTPSVV	17.3889	17.0481	21.4088	18.858	18.1609	16.6765	109.541	0.157188	0.183797	0.159015	1.16928	1.01162
Nup358-PA	FBgn0039302	1256	FNFGSKSSESPFS	196.015	202.323	230.855	234.455	201.837	197.295	1262.78	0.157723	0.18424	0.158037	1.16813	1.002
Droj2-PA	FBgn0038145	100	GAGFGGSGGGRRR	131.475	120.057	148.828	144.9	122.637	124.866	792.764	0.158643	0.185256	0.156101	1.16775	0.983978
Scsalpha-PA	FBgn0004888	69	KLVGGISPKKGGT	31.16	26.0848	32.1771	34.604	22.9114	23.346	170.283	0.168087	0.196088	0.135825	1.16659	0.808064
CG8531-PA	FBgn0033918	81	QRAIYDSVGEKGL	176.667	179.271	200.963	214.133	189.714	180.904	1141.65	0.155887	0.181796	0.162316	1.1662	1.04124
shark-PA	FBgn0015295	553	NVPRNNTPIEIDL	22.8502	22.0669	25.4851	26.8942	24.8575	25.1776	147.331	0.152435	0.17776	0.169805	1.16613	1.11394
CG4825-PA	FBgn0037010	54	TKRRDGSDGSVSS	26.5831	25.8751	29.6659	31.5002	29.7659	27.9741	171.364	0.15306	0.178468	0.168471	1.166	1.10069
CG42232-PB	FBgn0250754	485	FAAAKRSPGVDKS	19.7689	18.6408	20.3726	24.3832	21.1397	24.669	128.974	0.148905	0.173507	0.177589	1.16522	1.19263
msn-PA	FBgn0010909	816	GFRRENSDFFPLA	53.7593	55.1136	62.5333	64.3265	53.9941	61.4592	351.186	0.155007	0.180616	0.164376	1.16521	1.06044
CG2918-PA	FBgn0023529	608	AKEEDASKEQKSE	136.801	127.626	149.652	158.381	113.764	108.855	795.08	0.16629	0.193712	0.139998	1.1649	0.84189
pyd-PB	FBgn0003177	392	AQEDFYSSRRQLY	32.202	30.2719	38.9039	33.8533	33.7958	34.9531	203.98	0.153137	0.178344	0.168519	1.1646	1.10044
Gl-PA	FBgn0001108	133	TSLSERTASSSSI	131.181	134.288	152.662	156.405	138.559	137.617	850.712	0.156028	0.181651	0.162321	1.16423	1.04033
Hcs-PA	FBgn0037332	388	KEAVQVSPVKAAF	95.127	96.6065	107.256	115.835	94.8503	96.5372	606.212	0.158141	0.184004	0.157855	1.16355	0.998196
CG5899-PA	FBgn0032157	149	ISGGNFSDNDHSD	44.9232	36.3263	48.1557	46.3787	34.8275	39.0617	249.673	0.162712	0.189316	0.147972	1.16351	0.909411
CG32394-PA	FBgn0052394	483	RKAKDDSLDSDQS	48.697	52.6298	57.6079	60.2298	53.0104	61.2898	333.465	0.15193	0.176687	0.171383	1.16295	1.12803
CG32394-PA	FBgn0052394	486	KDDSLDSDQSDVN	48.697	52.6298	57.6079	60.2298	53.0104	61.2898	333.465	0.15193	0.176687	0.171383	1.16295	1.12803
CG32394-PA	FBgn0052394	489	SLDSDQSDVNVKK	48.697	52.6298	57.6079	60.2298	53.0104	61.2898	333.465	0.15193	0.176687	0.171383	1.16295	1.12803
CG2478-PA	FBgn0032872	329	TSPLKNTPEKWRA	47.7675	50.3421	60.2685	53.7092	46.8398	46.9497	305.877	0.160374	0.186313	0.153313	1.16174	0.955967
CG2478-PA	FBgn0032872	323	SLQEAGTSPLKNT	47.7675	50.3421	60.2685	53.7092	46.8398	46.9497	305.877	0.160374	0.186313	0.153313	1.16174	0.955967
CG2478-PA	FBgn0032872	324	LQEAGTSPLKNTP	47.7675	50.3421	60.2685	53.7092	46.8398	46.9497	305.877	0.160374	0.186313	0.153313	1.16174	0.955967
CG5787-PA	FBgn0032454	272	RSGFNDSYGRSGN	142.543	137.249	155.824	168.757	143.959	141.2	889.532	0.157269	0.182445	0.160286	1.16008	1.01918
Nup358-PA	FBgn0039302	2225	RNNSSASEASKTP	48.2187	51.8812	61.5746	54.5413	55.7406	56.7304	328.687	0.152272	0.176636	0.171091	1.16	1.12359
Nup358-PA	FBgn0039302	2223	LSRNNSSASEASK	48.2187	51.8812	61.5746	54.5413	55.7406	56.7304	328.687	0.152272	0.176636	0.171091	1.16	1.12359
Nup358-PA	FBgn0039302	2222	SLSRNNSSASEAS	48.2187	51.8812	61.5746	54.5413	55.7406	56.7304	328.687	0.152272	0.176636	0.171091	1.16	1.12359
growl-PA	FBgn0037245	279	KAGKSISLKEEDT	70.6701	71.1238	86.2218	78.0892	78.3782	78.6434	463.126	0.153083	0.177393	0.169524	1.1588	1.10739
CG8486-PE	FBgn0031993	1846	RKQSINSSPPAKG	80.9516	78.5737	94.5639	90.2859	71.998	76.0663	492.439	0.161975	0.187688	0.150338	1.15875	0.928156
CG8486-PE	FBgn0031993	1847	KQSINSSPPAKGA	80.9516	78.5737	94.5639	90.2859	71.998	76.0663	492.439	0.161975	0.187688	0.150338	1.15875	0.928156
shot-PH	FBgn0013733	2436	RGRSFDSEPATVE	26.5771	25.1287	30.5228	29.3864	23.8865	23.3729	158.874	0.162725	0.188543	0.148732	1.15865	0.914007
shot-PH	FBgn0013733	2440	FDSEPATVEDKVV	26.5771	25.1287	30.5228	29.3864	23.8865	23.3729	158.874	0.162725	0.188543	0.148732	1.15865	0.914007
CG8814-PA	FBgn0031478	129	MKELAESHPNSPF	21.9915	26.4151	25.5033	30.5801	30.4226	24.2787	159.191	0.152039	0.176151	0.17181	1.15859	1.13004
CG8814-PA	FBgn0031478	133	AESHPNSPFHSRT	21.9915	26.4151	25.5033	30.5801	30.4226	24.2787	159.191	0.152039	0.176151	0.17181	1.15859	1.13004
raps-PA	FBgn0040080	419	SASGNQSDGSENS	20.0206	19.1666	21.9702	23.4291	19.3312	21.1099	125.028	0.156714	0.181557	0.161729	1.15853	1.032
CG16812-PA	FBgn0032488	454	RLGFNNSMxxxxx	29.1743	30.6089	32.2008	37.007	29.2388	30.251	188.481	0.158592	0.183594	0.157814	1.15765	0.995093
CG4857-PB	FBgn0026083	1025	MQQITKSASSNIM	37.4413	38.4007	46.5247	41.2003	40.7827	37.1389	241.489	0.15703	0.181634	0.161336	1.15668	1.02742
CG14712-PA	FBgn0037924	351	LASGGSSPENSPE	23.0582	23.5381	29.9506	23.9293	25.5052	29.5555	155.537	0.149792	0.173206	0.177002	1.15631	1.18165
CG17255-PA	FBgn0030205	1447	AGSGDDSQDMKLG	32.3693	31.6595	39.8426	34.1851	32.9066	33.1388	204.102	0.156855	0.18135	0.161795	1.15616	1.0315
CG16833-PD	FBgn0026147	410	LLYSTQSPRLGRK	115.901	119.393	132.623	139.361	116.179	112.257	735.714	0.159909	0.184843	0.155248	1.15593	0.970856
Cct1-PA	FBgn0041342	143	VPQQQASPNHRVV	22.9942	22.0929	24.5556	27.4778	25.1024	24.0075	146.23	0.154164	0.177916	0.16792	1.15407	1.08922
RpL31-PA	FBgn0025286	121	QTENVESSDDxxx	16.1993	17.0273	19.0587	19.2728	18.3805	19.8439	109.782	0.151329	0.17458	0.174091	1.15364	1.15042
RpL31-PA	FBgn0025286	122	TENVESSDDxxxx	16.1993	17.0273	19.0587	19.2728	18.3805	19.8439	109.782	0.151329	0.17458	0.174091	1.15364	1.15042
Hsp83-PA	FBgn0001233	219	EREKEVSDDEADD	53.9215	54.6294	59.7748	65.4138	50.1393	45.6165	329.495	0.164723	0.18997	0.145307	1.15327	0.882128
larp-PD	FBgn0260724	219	KDRKDTSPSASIE	20.5177	16.7315	20.7161	22.2183	19.7079	20.7094	120.601	0.154432	0.178002	0.167566	1.15263	1.08505
LBR-PA	FBgn0034657	259	EEDQFRSFNVTRK	35.4749	35.5347	42.9436	38.8599	45.4601	46.7815	245.055	0.144885	0.166909	0.188206	1.15201	1.299
Klp10A-PA	FBgn0030268	89	NLSRNPTQSAIGG	43.0507	36.9902	41.6992	50.4727	40.3415	41.9521	254.506	0.157247	0.18108	0.161673	1.15156	1.02814
NTPase-PA	FBgn0024947	20	PPRRKSSGSPNAS	32.8106	28.6947	31.4841	39.2196	28.9528	31.8932	193.055	0.159295	0.183118	0.157587	1.14956	0.989282
NTPase-PA	FBgn0024947	19	KPPRRKSSGSPNA	32.8106	28.6947	31.4841	39.2196	28.9528	31.8932	193.055	0.159295	0.183118	0.157587	1.14956	0.989282
Dscam-PAA	FBgn0033159	1913	GSMGRRSIGSARN	30.9999	26.7275	34.1172	32.2375	28.8537	29.3503	182.286	0.158343	0.182007	0.15965	1.14945	1.00825
Dscam-PAA	FBgn0033159	1916	GRRSIGSARNPGN	30.9999	26.7275	34.1172	32.2375	28.8537	29.3503	182.286	0.158343	0.182007	0.15965	1.14945	1.00825
Dscam-PAA	FBgn0033159	1924	RNPGNGSPEPPPP	30.9999	26.7275	34.1172	32.2375	28.8537	29.3503	182.286	0.158343	0.182007	0.15965	1.14945	1.00825
CG3797-PA	FBgn0036842	543	VVGRVHSYGDQGS	16.6644	18.8957	21.7128	19.1387	17.7772	16.0069	110.196	0.16135	0.185359	0.153291	1.1488	0.950054
CG13603-PA	FBgn0039135	213	LVNQQQYDGRSTP	18.0251	19.0981	21.8005	20.8432	22.9708	16.6278	119.365	0.155502	0.178627	0.165871	1.14871	1.06668
CG8547-PC	FBgn0033919	331	TTTRGVSPQPRQL	246.442	257.204	282.009	296.35	246.681	242.539	1571.22	0.160272	0.184047	0.155681	1.14835	0.971359
ssp3-PA	FBgn0032723	210	PRVRTRSLCSPNN	88.1199	84.8701	96.5824	102.049	82.5403	78.5357	532.697	0.162372	0.186439	0.151189	1.14822	0.931129
ssp3-PA	FBgn0032723	213	RTRSLCSPNNSGK	88.1199	84.8701	96.5824	102.049	82.5403	78.5357	532.697	0.162372	0.186439	0.151189	1.14822	0.931129
CG5003-PA	FBgn0039554	344	DSLKVLSDDEPST	107.348	104.533	121.632	121.625	114.284	107.918	677.341	0.156407	0.179568	0.164025	1.14808	1.04871
XRCC1-PA	FBgn0026751	599	QDIYEVSTDEEDY	56.1278	70.2286	72.5936	72.4626	65.7494	56.4384	393.6	0.160514	0.184268	0.155218	1.14799	0.967009
XRCC1-PA	FBgn0026751	600	DIYEVSTDEEDYL	56.1278	70.2286	72.5936	72.4626	65.7494	56.4384	393.6	0.160514	0.184268	0.155218	1.14799	0.967009
CG8258-PA	FBgn0033342	22	KDGARMYSGLEEA	86.7262	85.1434	97.6998	99.3865	88.4276	83.3681	540.752	0.158917	0.182234	0.158849	1.14672	0.99957
CG8108-PA	FBgn0027567	603	KARNDESGSDDSV	23.5547	23.4267	27.1986	26.6424	29.3995	27.1588	157.381	0.14926	0.171053	0.179686	1.14601	1.20384
CG8108-PA	FBgn0027567	605	RNDESGSDDSVDE	23.5547	23.4267	27.1986	26.6424	29.3995	27.1588	157.381	0.14926	0.171053	0.179686	1.14601	1.20384
CG8108-PA	FBgn0027567	608	ESGSDDSVDEREI	23.5547	23.4267	27.1986	26.6424	29.3995	27.1588	157.381	0.14926	0.171053	0.179686	1.14601	1.20384
Prosalpha7-PA	FBgn0023175	252	EDSDNETHxxxxx	44.1716	48.7845	52.7504	53.6154	43.7732	47.6101	290.705	0.15988	0.182944	0.157175	1.14426	0.983081
CG7518-PE	FBgn0038108	2386	NEFLRRSPLSQRT	123.952	124.664	145.916	138.321	115.84	113.526	762.219	0.163087	0.186454	0.150459	1.14328	0.922572
Ge-1-PA	FBgn0032340	1207	QNVAMRSQAATPA	27.2247	17.1524	33.1954	17.5356	24.3724	27.2127	146.693	0.151258	0.172915	0.175827	1.14318	1.16243
Ge-1-PA	FBgn0032340	1211	MRSQAATPAPPYD	27.2247	17.1524	33.1954	17.5356	24.3724	27.2127	146.693	0.151258	0.172915	0.175827	1.14318	1.16243
l(3)neo26-PA	FBgn0036815	132	CSHRSLSQDSDNV	32.5337	43.9561	44.2663	43.1602	39.5339	37.4404	240.891	0.158765	0.181465	0.15977	1.14298	1.00633
Cnx99A-PA	FBgn0015622	561	KESTPLSASPKKN	72.3486	79.3559	85.5054	87.8568	69.4349	63.3767	457.878	0.16566	0.18931	0.145029	1.14276	0.875462
l(1)G0222-PD	FBgn0028343	516	GRRVLFSPLAEAT	49.3475	44.2143	51.8467	55.0658	48.8699	45.752	295.096	0.158528	0.181148	0.160324	1.14269	1.01133
CG5792-PD	FBgn0032455	160	SARMNNSPANKDR	73.9598	75.7311	85.6394	85.3661	80.86	80.0425	481.599	0.15541	0.177539	0.16705	1.14239	1.0749
CG8108-PA	FBgn0027567	829	EEANGDTDEGAAK	38.3375	36.2653	45.0827	40.1097	40.6423	34.4073	234.845	0.158834	0.18138	0.159786	1.14195	1.00599
Pde8-PA	FBgn0034886	548	RRSSNDSIIRTGS	26.4068	25.2414	28.9097	30.0376	28.8665	24.2165	163.678	0.157773	0.18007	0.162156	1.14132	1.02778
shot-PH	FBgn0013733	2433	QLHRGRSFDSEPA	55.2555	52.673	64.0364	59.0777	60.607	51.3688	343.018	0.157322	0.179457	0.163221	1.1407	1.0375
Mekk1-PB	FBgn0024329	72	RLRREQSVEEDVA	87.9786	91.6325	103.551	101.323	82.2445	83.24	549.97	0.163292	0.186259	0.150449	1.14065	0.921349
yki-PD	FBgn0034970	227	VHKKQRSYDVISP	64.7211	61.5469	76.1658	67.8565	70.8798	69.579	410.749	0.153705	0.175317	0.170979	1.14061	1.11239
Jupiter-PA	FBgn0051363	179	ESSNGGTPVINKN	35.1857	39.0847	41.4662	43.2041	42.7855	42.8761	244.602	0.151819	0.173078	0.175104	1.14003	1.15337
Gp150-PA	FBgn0013272	824	KSVLDKSRLSSMQ	23.4243	19.7631	23.7393	25.4871	18.1011	21.8605	132.375	0.163125	0.185935	0.15094	1.13984	0.925307
Aats-his-PA	FBgn0027087	352	ESATVASPAKTSQ	39.4399	34.7764	39.0872	45.5053	34.4144	39.4678	232.691	0.159474	0.18177	0.158756	1.13981	0.995498
Trap1-PA	FBgn0026761	389	DIPLNLSRELLQN	20.8399	19.7309	21.894	24.3419	18.8137	20.3767	125.997	0.160999	0.18348	0.155521	1.13963	0.965975
growl-PA	FBgn0037245	285	SLKEEDTDVEQHQ	28.2524	31.4082	31.4283	36.5558	30.17	27.4344	185.249	0.161028	0.183494	0.155478	1.13951	0.965536
CG13096-PA	FBgn0032050	89	ILAPPESPAAPAP	17.6279	17.4307	19.7485	20.1833	17.9376	19.4069	112.335	0.156045	0.177736	0.166219	1.139	1.0652
CG14964-PA	FBgn0035410	831	LRKRLGSISEAER	32.8684	29.9141	35.7683	35.7191	29.9783	32.9152	197.163	0.159214	0.18129	0.159496	1.13865	1.00177
CG14964-PA	FBgn0035410	833	KRLGSISEAERLS	32.8684	29.9141	35.7683	35.7191	29.9783	32.9152	197.163	0.159214	0.18129	0.159496	1.13865	1.00177
dos-PA	FBgn0016794	385	PKITNLSLQQLAN	23.8787	25.2085	28.7915	27.0959	27.1894	27.0511	159.215	0.154154	0.175509	0.170337	1.13853	1.10498
Chd64-PB	FBgn0035499	154	KNVRNFSDEQLRA	237.008	251.712	263.107	292.49	210.728	201.942	1456.99	0.167716	0.190666	0.141618	1.13684	0.84439
CG14040-PA	FBgn0031676	383	DEEAAESDLDMVx	19.5653	17.6569	21.2623	21.0497	18.7997	20.4174	118.751	0.156723	0.178154	0.165123	1.13674	1.0536
Adam-PA	FBgn0027619	89	KRLANLSPAEKLA	164.477	155.995	180.246	183.997	156.887	153.377	994.98	0.161044	0.183041	0.155915	1.13658	0.968147
Aats-ile-PA	FBgn0027086	354	AGLITKSSEVLCP	47.7518	47.5748	55.2715	53.0667	42.7585	46.6394	293.063	0.162638	0.184838	0.152523	1.1365	0.937807
CG9346-PA	FBgn0034572	687	PDADAGTPKRDTP	129.418	127.441	144.235	147.661	128.96	127.493	805.208	0.159499	0.181255	0.159247	1.1364	0.998419
alph-PA	FBgn0086361	365	PDRPCESPTHxxx	39.1757	42.7334	47.5988	45.4524	42.6784	33.1318	250.771	0.163315	0.185531	0.151155	1.13603	0.92554
CG9776-PA	FBgn0027866	111	DRDRRRSPERRRS	47.8369	54.7512	60.0563	56.4599	53.5261	55.6592	328.29	0.156246	0.17746	0.166294	1.13577	1.06431
hkl-PA	FBgn0086441	135	PPAANESESEDRA	62.0392	51.5649	64.2478	64.7774	58.1175	60.636	361.383	0.15718	0.178516	0.164304	1.13574	1.04533
CG2918-PA	FBgn0023529	581	EEKKDNSEQEEAA	19.1696	19.2868	22.8599	20.7913	18.5865	14.9622	115.656	0.166253	0.188711	0.145036	1.13508	0.872382
sle-PA	FBgn0037810	754	HDGKVQSNDDSSE	33.4486	34.2607	35.3964	41.4384	39.7366	35.8434	220.124	0.153798	0.174526	0.171676	1.13477	1.11624
CG31712-PA	FBgn0051712	9	SRSRTPSPSGKRR	90.3579	92.5069	101.272	106.144	93.1888	103.839	587.31	0.15568	0.176582	0.167738	1.13426	1.07745
Cnx99A-PA	FBgn0015622	557	GDTSKESTPLSAS	37.1713	37.676	42.8799	42.0032	41.4031	40.4352	241.569	0.154919	0.175691	0.169389	1.13408	1.0934
Ank-PA	FBgn0011747	891	NTDHDLTDVSVLN	60.4271	55.4884	63.8641	67.5858	59.944	64.4952	371.805	0.155882	0.176773	0.167345	1.13401	1.07353
Ank-PA	FBgn0011747	894	HDLTDVSVLNKKE	60.4271	55.4884	63.8641	67.5858	59.944	64.4952	371.805	0.155882	0.176773	0.167345	1.13401	1.07353
CG11138-PC	FBgn0030400	352	PPRSVHSPNSSGS	19.2822	21.4122	23.4028	22.7318	21.3172	20.7555	128.902	0.15785	0.178952	0.163197	1.13368	1.03387
tud-PA	FBgn0003891	940	SESPRRSRDGQQG	31.6913	31.7044	37.9162	33.9172	31.4283	34.2125	200.87	0.157803	0.178806	0.163391	1.1331	1.03541
CG14073-PB	FBgn0036814	1019	GIKLELSEDDLPV	22.3251	20.4569	25.5066	22.9609	25.0545	23.8814	140.185	0.152591	0.172869	0.17454	1.13289	1.14384
snama-PA	FBgn0086129	1115	KHDQNNSDDSDRR	19.0658	16.2813	19.6066	20.4284	17.6023	17.2499	110.234	0.160327	0.181591	0.158083	1.13263	0.986002
snama-PA	FBgn0086129	1118	QNNSDDSDRRAAK	19.0658	16.2813	19.6066	20.4284	17.6023	17.2499	110.234	0.160327	0.181591	0.158083	1.13263	0.986002
Prosalpha7-PA	FBgn0023175	248	ANKDEDSDNETHx	27.0637	31.4419	34.2413	32.015	26.8647	24.9342	176.561	0.165681	0.18763	0.146689	1.13248	0.885366
CG3732-PA	FBgn0034750	157	DRQDSDSEYDEFG	41.5955	45.9125	50.8383	48.2525	47.9223	49.88	284.401	0.153846	0.17421	0.171944	1.13236	1.11764
Rbcn-3A-PA	FBgn0023458	509	YLRSSKSVSVDDS	84.995	84.1709	101.156	90.3897	79.6729	78.2354	518.62	0.163092	0.184669	0.152239	1.1323	0.933452
shot-PO	FBgn0013733	4978	EQSPDGTLRRQSF	30.8424	25.411	32.9259	30.7587	27.134	31.038	178.11	0.157918	0.178779	0.163304	1.1321	1.03411
shot-PO	FBgn0013733	4974	HDLREQSPDGTLR	30.8424	25.411	32.9259	30.7587	27.134	31.038	178.11	0.157918	0.178779	0.163304	1.1321	1.03411
eIF4G-PA	FBgn0023213	1217	TGSSQGSRENSSS	41.4477	38.3504	45.2087	45.1276	42.747	49.6672	262.549	0.151968	0.172037	0.175994	1.13206	1.1581
CG16972-PA	FBgn0032481	1156	QLAPPNSPRKMKG	41.0564	36.7571	48.149	39.877	39.5565	36.3897	241.786	0.160914	0.182033	0.157053	1.13124	0.976002
CG2807-PA	FBgn0031266	336	SISIESTPGASKR	31.4011	31.4853	35.5505	35.5822	36.5428	39.3221	209.884	0.149812	0.169457	0.180731	1.13113	1.20638
CG2807-PA	FBgn0031266	335	ESISIESTPGASK	31.4011	31.4853	35.5505	35.5822	36.5428	39.3221	209.884	0.149812	0.169457	0.180731	1.13113	1.20638
phl-PA	FBgn0003079	346	QDDRSNSAPNVCI	30.9137	29.2838	35.3495	32.7327	29.9531	35.2855	193.518	0.155534	0.175906	0.168559	1.13098	1.08374
CG16833-PD	FBgn0026147	382	MPRLPMTPKRAKG	142.025	141.101	160.489	159.637	139.39	140.849	883.491	0.160231	0.181171	0.158598	1.13068	0.989803
CG1399-PB	FBgn0033212	1141	DNLEKYSPLVGRK	64.468	74.0029	82.3983	74.1591	63.4882	56.2747	414.791	0.166916	0.188718	0.144365	1.13062	0.864896
sle-PA	FBgn0037810	834	VMEVDSSDHDEEE	18.679	20.6644	22.5657	21.8976	20.9047	22.7517	127.463	0.154333	0.174416	0.171251	1.13013	1.10962
CG30118-PA	FBgn0050118	58	KLNRMGSVSPKDK	238.155	238.636	259.846	278.905	222.578	217.959	1456.08	0.163724	0.185001	0.151275	1.12995	0.923962
CG8108-PA	FBgn0027567	305	ADGGDESDDDDDD	22.3361	18.7573	24.9389	21.4871	22.7884	20.6597	130.967	0.156884	0.177242	0.165874	1.12977	1.0573
sle-PA	FBgn0037810	48	TRLNSSTLDVRTP	23.5033	23.8972	25.6878	27.8601	25.0247	24.8711	150.844	0.157117	0.177494	0.165388	1.12969	1.05264
msb1l-PA	FBgn0027949	94	RLLKGFSLNDPRS	32.9617	35.1686	43.4714	33.482	39.8204	34.8779	219.782	0.154995	0.175067	0.169937	1.1295	1.0964
Syx7-PA	FBgn0086377	159	SQQDNNSFFEDNF	26.6281	25.7271	29.6124	29.4858	26.6008	30.3263	168.38	0.155467	0.17549	0.169043	1.12879	1.08732
CG12219-PA	FBgn0043796	328	TEGSDVSDEDSPQ	53.8185	60.2856	67.2155	61.5483	74.5947	68.4525	385.915	0.147836	0.166829	0.185335	1.12848	1.25365
mus201-PA	FBgn0002887	802	DSDEEVSPTKRSS	48.2145	48.7333	57.7971	51.5872	48.9932	50.0022	305.328	0.15876	0.179126	0.162113	1.12828	1.02112
Nop60B-PA	FBgn0259937	428	PAAQEVSPTNGSS	75.5788	74.8643	87.9939	81.6748	85.7835	82.7269	488.622	0.153946	0.17362	0.172434	1.12779	1.12009
Nup358-PA	FBgn0039302	2318	NKADSQSPATQEA	39.8302	36.9716	43.1056	43.4852	32.4585	36.2922	232.143	0.165419	0.186503	0.148078	1.12746	0.89517
CG12301-PA	FBgn0036514	330	KKQVSDSEDETTK	40.2888	42.2231	45.5043	47.5177	41.6204	43.8497	261.004	0.158066	0.1782	0.163733	1.12738	1.03585
CG12301-PA	FBgn0036514	328	TQKKQVSDSEDET	40.2888	42.2231	45.5043	47.5177	41.6204	43.8497	261.004	0.158066	0.1782	0.163733	1.12738	1.03585
CG7457-PA	FBgn0035812	810	KRKRINSGDLSRR	17.6174	18.7775	19.556	21.4728	18.1878	19.3303	114.942	0.158319	0.178476	0.163205	1.12732	1.03086
Yp1-PA	FBgn0004045	190	TSSEEDYSEEVKN	49.1754	26.4362	54.3373	30.8914	39.7803	42.1787	242.799	0.155708	0.175513	0.168779	1.12719	1.08395
sle-PA	FBgn0037810	1310	QKPQEASPLKSSD	34.7987	28.6951	36.7727	34.7872	34.958	29.1109	199.123	0.159434	0.179688	0.160878	1.12704	1.00906
sle-PA	FBgn0037810	1314	EASPLKSSDEENH	34.7987	28.6951	36.7727	34.7872	34.958	29.1109	199.123	0.159434	0.179688	0.160878	1.12704	1.00906
sle-PA	FBgn0037810	1315	ASPLKSSDEENHG	34.7987	28.6951	36.7727	34.7872	34.958	29.1109	199.123	0.159434	0.179688	0.160878	1.12704	1.00906
SRm160-PA	FBgn0036340	538	RDRRPNSRERRSS	30.3716	30.346	33.9545	34.4756	39.3992	37.7963	206.343	0.147128	0.165816	0.187056	1.12702	1.27139
CG12290-PA	FBgn0039419	369	QPRSSPSCLRRDS	29.6176	28.6334	34.0927	31.5334	23.9942	24.6639	172.535	0.168809	0.190182	0.141009	1.12661	0.835319
Tao-1-PD	FBgn0031030	555	NFATIRTTSIVTK	230.93	235.602	261.63	263.834	220.788	223.803	1436.59	0.162375	0.182886	0.154739	1.12632	0.95297
sle-PA	FBgn0037810	145	LTPNQQSDEKRVT	71.3255	76.516	88.0044	78.2061	82.0144	88.3559	484.422	0.152596	0.171555	0.175849	1.12425	1.15239
CG17528-PC	FBgn0261387	89	RNLHSSSLTNSVV	54.2609	51.5779	59.7877	59.1353	50.919	51.8166	327.497	0.161587	0.181563	0.156849	1.12362	0.97068
CG17528-PC	FBgn0261387	88	LRNLHSSSLTNSV	54.2609	51.5779	59.7877	59.1353	50.919	51.8166	327.497	0.161587	0.181563	0.156849	1.12362	0.97068
Atx2-PB	FBgn0041188	25	GISRYNSNDNSLR	58.0984	50.8473	62.0734	60.2717	63.9722	65.6691	360.932	0.150923	0.169485	0.179592	1.12299	1.18996
CG8155-PA	FBgn0034009	585	KLEQNLSAGEETE	43.2319	45.3093	50.3758	49.0093	49.6238	45.8732	283.423	0.156199	0.17533	0.168471	1.12247	1.07856
CG8155-PA	FBgn0034009	590	LSAGEETEDDDVF	43.2319	45.3093	50.3758	49.0093	49.6238	45.8732	283.423	0.156199	0.17533	0.168471	1.12247	1.07856
plexB-PA	FBgn0025740	2049	LDGDCTSNCxxxx	19.3878	20.2223	23.1236	21.3263	23.4133	25.2872	132.76	0.149179	0.167406	0.183415	1.12219	1.2295
CG10737-PC	FBgn0034420	569	HSVQRNSSSPNAF	148.712	141.435	157.469	167.829	100.006	99.8062	815.257	0.177948	0.199507	0.122546	1.12115	0.688659
CG4080-PA	FBgn0035983	610	LPNLSSSCESLLQ	43.4869	39.5826	51.7674	41.3646	41.6916	34.6477	252.541	0.164467	0.18439	0.151143	1.12113	0.918981
CG4080-PA	FBgn0035983	609	SLPNLSSSCESLL	43.4869	39.5826	51.7674	41.3646	41.6916	34.6477	252.541	0.164467	0.18439	0.151143	1.12113	0.918981
lid-PA	FBgn0031759	1602	RNKKRRSNDTGGN	64.9411	61.6441	67.8112	74.0903	63.3337	67.0995	398.92	0.15866	0.177857	0.163483	1.121	1.0304
Dlic-PA	FBgn0030276	400	PGTTGQSSPKKID	73.5951	77.789	87.3968	82.2324	72.8451	74.9033	468.762	0.161472	0.180933	0.157594	1.12052	0.975983
CG4119-PA	FBgn0028474	191	RADLYGSANRNKK	101.309	103.698	116.752	112.947	114.89	100.291	649.887	0.157725	0.176723	0.165553	1.12045	1.04963
RhoGAP54D-PA	FBgn0034249	898	RSVLTASPADLSF	24.9565	26.5527	32.3843	25.3199	27.3909	27.1877	163.792	0.15724	0.176151	0.166609	1.12027	1.05959
CG12424-PA	FBgn0033987	494	RGKSLESLEDIHD	32.5973	31.7038	36.8986	35.1225	35.0501	36.718	208.09	0.154503	0.173053	0.172445	1.12006	1.11613
CG12424-PA	FBgn0033987	491	RQPRGKSLESLED	32.5973	31.7038	36.8986	35.1225	35.0501	36.718	208.09	0.154503	0.173053	0.172445	1.12006	1.11613
CG4294-PB	FBgn0034742	272	QYRVHKSPSPKHS	15.7336	18.2296	19.9925	18.0233	19.3355	17.209	108.524	0.156479	0.17515	0.168371	1.11932	1.076
CG4294-PB	FBgn0034742	274	RVHKSPSPKHSEE	15.7336	18.2296	19.9925	18.0233	19.3355	17.209	108.524	0.156479	0.17515	0.168371	1.11932	1.076
Snoo-PB	FBgn0085450	945	NNQQELSPLIKAP	16.9913	18.4938	18.3395	21.373	21.4686	23.6854	120.352	0.147423	0.164985	0.187592	1.11913	1.27248
mbm-PA	FBgn0086912	319	DVVCMGSQERQFT	22.2168	17.1687	22.1123	21.9554	18.954	20.4294	122.837	0.160317	0.179375	0.160308	1.11888	0.999947
Fmr1-PA	FBgn0028734	408	RSERGYSSDIESV	95.0613	98.8375	108.334	108.598	103.168	104.755	618.755	0.156685	0.175298	0.168017	1.11879	1.07233
CG5726-PA	FBgn0034313	681	PRYSSQSSLASEA	31.759	32.8159	34.537	37.6988	36.0652	33.0072	205.883	0.156824	0.175429	0.167747	1.11864	1.06965
eIF4G-PA	FBgn0023213	1185	ERDRDRSGPRNKG	68.4652	68.2311	76.0386	76.8592	77.3909	74.4797	441.465	0.154821	0.173171	0.172008	1.11852	1.11101
Usp7-PB	FBgn0030366	1117	KSRKRSSLNFSEK	23.2506	21.9598	27.4808	23.0513	23.0124	22.8775	141.632	0.159605	0.178392	0.162003	1.11771	1.01503
Usp7-PB	FBgn0030366	1116	NKSRKRSSLNFSE	23.2506	21.9598	27.4808	23.0513	23.0124	22.8775	141.632	0.159605	0.178392	0.162003	1.11771	1.01503
CLIP-190-PA	FBgn0020503	653	VQKADSSALDDML	96.1197	91.5726	97.5827	112.199	102.809	110.993	611.276	0.153525	0.171593	0.174882	1.11769	1.13911
CG8108-PA	FBgn0027567	107	DSSRDRSDDRKRP	39.7682	39.0845	42.2757	45.8513	38.9262	43.269	249.175	0.158228	0.176838	0.164935	1.11762	1.04239
CG13175-PA	FBgn0033693	79	TDKVRRSLEQLRS	143.813	147.023	157.908	167.135	145.731	156.89	918.5	0.158321	0.176942	0.164736	1.11762	1.04052
CG4857-PB	FBgn0026083	1450	AKPKELSPSSSCS	115.658	105.985	123.272	124.38	101.54	92.1553	662.99	0.167154	0.186769	0.146077	1.11734	0.873906
CG9609-PA	FBgn0030787	29	RQGRRNSIGSAKY	27.523	29.0861	32.5941	30.6437	26.253	26.7597	172.86	0.163743	0.182917	0.15334	1.1171	0.93647
Hop-PA	FBgn0024352	145	RSRRAPSPPPAKP	46.2354	51.8755	57.4541	52.0898	55.3672	57.4875	320.509	0.153055	0.17089	0.176055	1.11653	1.15028
Fur1-PA	FBgn0004509	1048	ARSNELYSRVSLV	86.7912	85.788	100.87	91.8051	84.6339	92.8127	542.701	0.159	0.177515	0.163485	1.11645	1.0282
CG11198-PA	FBgn0033246	1398	AVEAADSISDSRH	25.7502	26.0803	29.5233	28.3396	25.1344	25.1352	159.963	0.162008	0.180863	0.157129	1.11639	0.969884
CG5360-PA	FBgn0034873	578	CDDDEDSADLASQ	31.1352	31.8011	37.1222	33.1374	33.7271	31.5156	198.439	0.158579	0.177031	0.16439	1.11636	1.03665
fs(1)K10-PA	FBgn0000810	116	KHNQVGSPKKKSM	35.4877	39.4659	42.0384	41.5316	38.1519	40.0992	236.775	0.15828	0.176476	0.165244	1.11496	1.04399
CG18259-PA	FBgn0030956	154	IQAKWDSDDGVVE	41.6711	37.9216	44.5403	44.1803	44.7171	45.416	258.446	0.153983	0.171642	0.174375	1.11468	1.13243
CG17255-PA	FBgn0030205	1180	ANKAGFSPRGEPS	95.9469	93.379	106.092	104.91	96.489	98.0852	594.903	0.159123	0.177342	0.163535	1.11449	1.02772
Nak-PA	FBgn0015772	619	QRGSQGSITAKSA	58.3768	54.4678	63.4272	62.1918	63.2971	61.3636	363.124	0.15538	0.17297	0.17165	1.1132	1.10471
CG14184-PA	FBgn0036932	63	STDYAHSLPKKDD	56.7374	58.6406	61.936	66.4888	58.3839	54.4086	356.595	0.161777	0.180071	0.158152	1.11308	0.977591
RpL27-PA	FBgn0039359	91	YTAHDISFEKLSP	57.5703	68.3904	68.5536	71.6486	64.4722	68.1571	398.792	0.157928	0.175783	0.166289	1.11306	1.05294
CG6498-PA	FBgn0036511	523	PYFRPRSRSLSSP	54.9053	47.2195	53.0515	60.5752	57.3007	57.2498	330.302	0.154593	0.172004	0.173403	1.11263	1.12167
CG6498-PA	FBgn0036511	525	FRPRSRSLSSPSR	54.9053	47.2195	53.0515	60.5752	57.3007	57.2498	330.302	0.154593	0.172004	0.173403	1.11263	1.12167
Gnf1-PA	FBgn0004913	63	ASKTASSEDDVVA	19.9246	17.6942	21.9174	19.9303	24.3905	19.8421	123.699	0.152058	0.169151	0.178791	1.11241	1.17581
Tango5-PA	FBgn0052675	510	SPVAATTPTRQST	65.2299	61.1426	68.9979	71.5041	67.817	70.8065	405.498	0.155824	0.173246	0.17093	1.11181	1.09694
CG12746-PB	FBgn0037341	17	RRTLSDSSAEDVR	49.2148	52.9095	56.1463	57.3692	50.3099	53.9141	319.864	0.159637	0.177443	0.162919	1.11154	1.02056
cmet-PA	FBgn0040232	1115	TLPGCPTSPSRRE	26.9286	20.3604	25.3453	27.2094	27.2269	24.6759	151.746	0.155816	0.173166	0.171018	1.11135	1.09757
CG40351-PA	FBgn0040022	993	TKKNIYSDTDEDN	35.4997	34.2026	37.7694	39.6941	38.1604	35.0149	220.341	0.158169	0.175781	0.16605	1.11135	1.04983
CG17255-PA	FBgn0030205	586	AFSDDESTPEEHQ	37.9232	38.6001	43.9894	41.054	41.4318	35.9396	238.938	0.160132	0.177961	0.161907	1.11134	1.01108
CG40351-PA	FBgn0040022	938	RTSEEDSPRGYGQ	36.554	38.3066	40.6779	42.5176	42.852	43.7148	244.623	0.153012	0.170048	0.176939	1.11134	1.15637
unc-104-PB	FBgn0034155	1317	RASEAGSPGVQRR	22.274	20.8452	24.7157	23.1872	23.2198	27.4117	141.654	0.152199	0.169085	0.178716	1.11094	1.17422
ald-PA	FBgn0000063	29	DDFNTPYRPRQAA	43.7309	44.6362	52.2069	45.9337	51.3032	48.2552	286.066	0.154452	0.171535	0.174013	1.1106	1.12665
Klp61F-PA	FBgn0004378	1050	LTPSKTSPRGSPA	43.7724	43.0074	43.3711	52.9701	45.1328	44.1365	272.39	0.159293	0.176844	0.163863	1.11018	1.02869
Sdc-PA	FBgn0010415	382	LDEPKRSPANNSY	87.5648	88.5927	102.503	92.9353	97.6712	93.7888	563.056	0.15643	0.173552	0.170019	1.10945	1.08687
l(2)k07824-PA	FBgn0022070	164	EDDEDVSSDEELL	18.7236	19.7707	23.9452	18.713	24.5987	19.4004	125.152	0.153791	0.170426	0.175783	1.10817	1.143
l(2)k07824-PA	FBgn0022070	165	DDEDVSSDEELLR	18.7236	19.7707	23.9452	18.713	24.5987	19.4004	125.152	0.153791	0.170426	0.175783	1.10817	1.143
ald-PA	FBgn0000063	19	MALGLDSDSEDDF	27.4815	32.8534	33.6454	33.1918	31.3202	36.5292	195.022	0.154688	0.171359	0.173954	1.10777	1.12455
Fmr1-PA	FBgn0028734	542	RADSNSSYEGSSR	53.6442	58.9456	65.0865	59.5448	57.6539	60.4558	355.331	0.158429	0.175374	0.166197	1.10695	1.04903
Cp190-PA	FBgn0000283	920	EFIKEDSPIPHSD	18.9176	20.9389	20.9064	23.2116	20.4319	22.7727	127.179	0.156694	0.173448	0.169857	1.10692	1.084
CG12746-PB	FBgn0037341	18	RTLSDSSAEDVRN	22.0262	17.2962	22.8996	20.6139	19.4965	18.8886	121.221	0.162193	0.17948	0.158327	1.10658	0.976164
CG12325-PA	FBgn0033557	246	KEKKAVSDNESED	21.3406	19.3877	20.7616	24.265	19.724	21.8873	127.366	0.159887	0.17676	0.163353	1.10554	1.02168
CG12325-PA	FBgn0033557	250	AVSDNESEDDVEN	21.3406	19.3877	20.7616	24.265	19.724	21.8873	127.366	0.159887	0.17676	0.163353	1.10554	1.02168
Klp3A-PA	FBgn0011606	1167	PGKVVASPKQTLQ	185.436	199.667	198.964	226.645	198.093	186.514	1195.32	0.161088	0.178031	0.16088	1.10518	0.998711
p16-ARC-PA	FBgn0031437	7	MAKNTSSNAFRKI	123.925	133.196	139.129	144.993	139.548	143.29	824.08	0.156005	0.172387	0.171608	1.10501	1.10002
mRpS31-PA	FBgn0036557	41	NDDGYSSSDDEKP	122.355	116.548	134.197	129.79	104.424	110.088	717.401	0.166505	0.183988	0.149507	1.105	0.897909
CG40351-PA	FBgn0040022	589	HQPNEASDISSDE	20.395	19.3953	21.7432	22.2208	24.1851	22.4273	130.367	0.152609	0.168617	0.178774	1.10489	1.17145
CG40351-PA	FBgn0040022	592	NEASDISSDEELI	20.395	19.3953	21.7432	22.2208	24.1851	22.4273	130.367	0.152609	0.168617	0.178774	1.10489	1.17145
CG40351-PA	FBgn0040022	593	EASDISSDEELIG	20.395	19.3953	21.7432	22.2208	24.1851	22.4273	130.367	0.152609	0.168617	0.178774	1.10489	1.17145
Rs1-PA	FBgn0021995	100	AVAAEQSDGSEID	22.6452	25.3551	27.8121	25.2144	30.3368	24.6715	156.035	0.153813	0.169919	0.176269	1.10471	1.146
Rs1-PA	FBgn0021995	108	GSEIDLSEDELKH	22.6452	25.3551	27.8121	25.2144	30.3368	24.6715	156.035	0.153813	0.169919	0.176269	1.10471	1.146
Rab1-PA	FBgn0016700	78	RFRTITSSYYRGA	155.565	155.652	177.065	166.678	172.163	173.975	1001.1	0.155438	0.171683	0.172879	1.10451	1.11221
Incenp-PA	FBgn0260991	163	RKMRRPSSEELVK	91.2691	80.0335	93.3761	95.8245	90.5019	87.962	538.967	0.158918	0.175521	0.165561	1.10448	1.0418
Incenp-PA	FBgn0260991	164	KMRRPSSEELVKV	91.2691	80.0335	93.3761	95.8245	90.5019	87.962	538.967	0.158918	0.175521	0.165561	1.10448	1.0418
robo-PA	FBgn0005631	1028	RNLTTFYNCRKSP	33.7619	27.7328	36.9196	30.9858	30.251	32.0731	191.724	0.160373	0.177091	0.162536	1.10425	1.01349
CG8289-PA	FBgn0030854	191	GTEDEKSAQPQKV	15.5312	22.2072	18.3786	23.2916	19.6598	18.4334	117.502	0.160587	0.177317	0.162096	1.10419	1.0094
CG33097-PA	FBgn0053097	502	AEAEQKSGEEANQ	34.8474	34.5699	39.1533	37.4834	30.2673	37.8999	214.221	0.162022	0.178873	0.159105	1.104	0.981992
CycB-PA	FBgn0000405	145	ENVNEPTLKREDS	78.6359	81.8394	93.7676	83.3399	100.816	93.4526	531.851	0.150865	0.166501	0.182634	1.10364	1.21058
kis-PA	FBgn0086902	1370	EQTGEGSEVEDNK	25.7756	25.0253	29.3202	26.701	25.6953	32.5834	165.101	0.153848	0.169658	0.176494	1.10276	1.1472
uri-PA	FBgn0035025	242	EADELSSEAEESL	17.6329	19.634	20.6017	20.4666	17.7578	17.1274	113.22	0.164577	0.181365	0.154059	1.10201	0.936092
uri-PA	FBgn0035025	241	NEADELSSEAEES	17.6329	19.634	20.6017	20.4666	17.7578	17.1274	113.22	0.164577	0.181365	0.154059	1.10201	0.936092
CG4857-PB	FBgn0026083	443	HRSSTGSCSSLIT	15.4613	19.1538	20.236	17.909	18.7869	18.2646	109.811	0.157611	0.173684	0.168705	1.10198	1.07039
CG4857-PB	FBgn0026083	445	SSTGSCSSLITQS	15.4613	19.1538	20.236	17.909	18.7869	18.2646	109.811	0.157611	0.173684	0.168705	1.10198	1.07039
CG18811-PA	FBgn0042134	809	RRNSGNYQRRGGD	39.1119	39.3602	43.3566	43.1038	39.2145	41.4488	245.596	0.159759	0.176022	0.16422	1.1018	1.02792
mus309-PA	FBgn0002906	182	IVWLSDSPEKKVT	70.5755	74.7733	76.3946	83.5438	74.9548	69.1788	449.421	0.161707	0.177938	0.160355	1.10038	0.99164
CG12734-PA	FBgn0035411	1240	NNSRRNSVHGSLE	30.2247	32.4382	34.3456	34.6044	36.0037	37.2788	204.895	0.152914	0.168257	0.178829	1.10033	1.16947
Cog3-PA	FBgn0031536	849	SSSVEGSTVGRKL	67.9675	67.4806	77.3966	71.6014	71.2689	63.5531	419.268	0.161529	0.177688	0.160783	1.10004	0.995378
CG17065-PA	FBgn0031099	9	VRIKCNSEEPESP	45.3464	50.7309	50.708	54.9581	51.3197	57.1686	310.232	0.154848	0.170302	0.17485	1.0998	1.12918
raptor-PA	FBgn0029840	886	DPRDLTSSTHSLE	51.0448	44.1633	55.5885	49.1151	54.9817	53.2041	308.097	0.15451	0.16992	0.175571	1.09973	1.13631
gig-PA	FBgn0005198	1046	DAAPPLSPERERR	97.3708	94.6057	108.239	102.795	97.2239	101.072	601.306	0.159633	0.175479	0.164888	1.09927	1.03292
Psi-PB	FBgn0014870	61	INDDGDSGPESKR	39.8877	39.1592	44.6396	42.2401	46.7723	42.0895	254.788	0.155123	0.170494	0.174384	1.09909	1.12417
CG10874-PA	FBgn0031395	177	NNQHSNSNQNTPR	18.2512	21.3574	19.9373	23.5834	22.4339	24.4734	130.037	0.152298	0.16734	0.180362	1.09877	1.18427
kuk-PA	FBgn0038476	253	SGSQQKSPISKAS	37.2331	38.5692	40.904	42.3785	46.3088	46.855	252.249	0.150253	0.16508	0.184667	1.09868	1.22904
pnut-PA	FBgn0013726	517	EELKRRSLGANSS	23.4589	27.0017	28.7875	26.6427	29.3356	27.4687	162.695	0.155077	0.17035	0.174573	1.09848	1.12571
pnut-PA	FBgn0013726	522	RSLGANSSTDNVD	23.4589	27.0017	28.7875	26.6427	29.3356	27.4687	162.695	0.155077	0.17035	0.174573	1.09848	1.12571
Tap42-PA	FBgn0051852	135	QVAKADSQAEKSE	47.2271	48.3252	53.8242	51.1345	47.2279	51.8179	299.557	0.159489	0.17519	0.165321	1.09844	1.03656
Taf1-PA	FBgn0010355	288	NTGGSDSPSDTEE	26.7406	32.9679	34.3318	31.2335	33.5177	32.758	191.549	0.155857	0.171144	0.172999	1.09809	1.10999
Gap1-PA	FBgn0004390	446	CATPPGTRLSVDS	124.167	121.264	133.412	136.008	135.408	124.289	774.548	0.158435	0.173921	0.167644	1.09774	1.05812
CG1513-PA	FBgn0033463	188	KRIAELTDPAEQS	47.9982	38.3635	49.8534	44.9118	45.5889	46.9781	273.694	0.157771	0.173123	0.169107	1.09731	1.07185
CG10435-PA	FBgn0037539	375	VATKSRSVPDILR	149.005	155.909	170.168	164.412	149.047	137.585	926.128	0.164618	0.180634	0.154748	1.09729	0.940041
LIMK1-PA	FBgn0041203	1224	RRRAAPSPPVRTH	136.228	130.313	149.986	142.26	141.52	128.785	829.091	0.160743	0.176244	0.163013	1.09644	1.01412
Ssrp-PA	FBgn0010278	628	PEAGGDSDNEKGG	41.2697	35.3582	37.7831	46.1863	38.6388	42.1933	241.429	0.158696	0.173901	0.167403	1.09581	1.05486
eIF5B-PB	FBgn0026259	1092	DPIPGESPKMFGR	38.2075	34.1215	38.5507	40.6987	39.1943	41.1603	231.933	0.155926	0.170846	0.173228	1.09568	1.11096
CG8858-PA	FBgn0033698	1683	KELRKESDDEDEP	35.1489	36.1635	37.5439	40.5828	35.2473	33.6791	218.365	0.163287	0.17889	0.157824	1.09556	0.966542
sle-PA	FBgn0037810	71	GETPEPTTPSSVK	34.533	36.0647	37.0337	40.3055	40.188	37.4918	225.617	0.156455	0.171395	0.17215	1.09549	1.10032
CG8289-PA	FBgn0030854	137	RGETEDSNELPST	39.369	41.8183	45.0833	43.8088	46.4155	50.163	266.658	0.152231	0.166678	0.181091	1.0949	1.18958
CG8289-PA	FBgn0030854	134	RSVRGETEDSNEL	39.369	41.8183	45.0833	43.8088	46.4155	50.163	266.658	0.152231	0.166678	0.181091	1.0949	1.18958
lqf-PA	FBgn0028582	476	GAIKKQSPEFDEF	38.9859	44.2782	43.1459	47.9438	43.7367	42.4583	260.549	0.159786	0.174803	0.16541	1.09398	1.0352
cactin-PA	FBgn0031114	141	VPGAPRSPLVKSP	127.132	125.048	132.877	142.956	121.481	125.158	774.652	0.16277	0.178036	0.159194	1.09379	0.978027
cactin-PA	FBgn0031114	146	RSPLVKSPMKLLQ	127.132	125.048	132.877	142.956	121.481	125.158	774.652	0.16277	0.178036	0.159194	1.09379	0.978027
sle-PA	FBgn0037810	162	QTPPMPTRSSSNT	44.8458	44.7452	49.1645	48.8073	49.1636	47.8366	284.563	0.157419	0.172144	0.170437	1.09355	1.0827
Dlic-PA	FBgn0030276	377	DQVRGESPLRSQG	77.726	85.7483	87.8942	90.8479	85.1154	86.3148	513.647	0.159131	0.173993	0.166876	1.0934	1.04867
CG15561-PA	FBgn0039829	343	SSEESETSTKLKK	63.1211	65.9103	65.0394	75.9672	59.3108	56.8681	386.217	0.167045	0.182548	0.150406	1.09281	0.900393
CG4887-PA	FBgn0031318	13	RSFSGGSENEGGR	56.1425	62.1892	64.7935	64.4831	54.1446	52.7931	354.546	0.166878	0.182313	0.150809	1.09249	0.903711
Acf1-PA	FBgn0027620	1317	AKRPRNSLRLSID	105.514	98.0182	116.512	105.725	105.314	99.3664	630.45	0.161418	0.176253	0.162329	1.0919	1.00564
Acf1-PA	FBgn0027620	1321	RNSLRLSIDKTAR	105.514	98.0182	116.512	105.725	105.314	99.3664	630.45	0.161418	0.176253	0.162329	1.0919	1.00564
Mlf-PE	FBgn0034051	323	PRRPLRTPPSSPL	30.5175	28.7042	35.6567	29.0028	30.4241	31.4151	185.72	0.159438	0.174077	0.166485	1.09182	1.0442
ste14-PA	FBgn0036336	9	AKSRVASPGAGGT	45.8228	48.6403	52.1219	51.0103	41.7611	48.6878	288.044	0.163973	0.179022	0.157005	1.09177	0.957506
CG1965-PA	FBgn0037466	208	DEEDQQSEDGGHD	23.4314	24.4914	24.715	27.5827	23.5354	20.4839	144.24	0.166122	0.181287	0.152591	1.09129	0.918545
CG10417-PA	FBgn0033021	599	HSLNDQSASKRCA	58.3795	55.2496	62.1183	61.8399	66.9555	66.6081	371.151	0.153077	0.166992	0.179932	1.0909	1.17544
CG7149-PA	FBgn0031948	399	QSGSDITQPLLQN	32.6834	28.6501	32.226	34.6786	24.5443	25.1067	177.889	0.172393	0.188051	0.139556	1.09083	0.809525
XRCC1-PA	FBgn0026751	180	REESPDSETDNQV	25.2242	29.3353	29.7245	29.7899	26.6209	26.3512	167.046	0.163307	0.178138	0.158555	1.09082	0.970906
unk-PA	FBgn0004395	401	FPSRIISPGFGDG	26.6251	24.466	28.5904	27.1373	25.4077	23.6306	155.857	0.163904	0.178778	0.157318	1.09075	0.95982
Hrb27C-PA	FBgn0004838	397	QEGASNYGAGPRS	61.103	50.2416	59.5508	61.8525	62.4863	65.8195	361.054	0.154194	0.168124	0.177682	1.09034	1.15233
ald-PA	FBgn0000063	21	LGLDSDSEDDFNT	21.0438	21.084	20.9899	24.9359	23.5896	22.1531	133.796	0.157433	0.171626	0.170942	1.09015	1.08581
CG11180-PA	FBgn0034528	611	GNKSVQSADEDLP	56.3395	53.7966	60.5394	59.5176	48.7567	52.9833	331.933	0.165901	0.180845	0.153254	1.09008	0.923766
CG7728-PA	FBgn0036686	1089	RVAVVNSPYEQKV	66.5818	69.2682	75.6206	72.4644	69.8994	65.9653	419.8	0.161803	0.176376	0.161821	1.09006	1.00011
CG8611-PB	FBgn0027602	93	ISTLSASPKANAS	132.763	131.514	145.189	142.784	130.823	137.335	820.408	0.161064	0.175506	0.16343	1.08966	1.01469
sle-PA	FBgn0037810	155	RVTRSMSQTPPMP	19.4449	17.3594	21.41	18.6477	18.7783	14.4907	110.131	0.167093	0.181864	0.151043	1.0884	0.903944
sle-PA	FBgn0037810	153	EKRVTRSMSQTPP	19.4449	17.3594	21.41	18.6477	18.7783	14.4907	110.131	0.167093	0.181864	0.151043	1.0884	0.903944
sle-PA	FBgn0037810	744	IIIASPSDEEHDG	25.9421	34.2042	32.3687	33.0855	31.7512	28.4954	185.847	0.161817	0.176097	0.162087	1.08825	1.00167
CG7218-PA	FBgn0038569	554	SIASTSTPKKAVS	111.957	107.022	118.03	120.265	110.037	112.066	679.376	0.161161	0.175377	0.163461	1.08821	1.01427
Nup358-PA	FBgn0039302	112	VKENNASITECAR	83.607	76.4009	86.2392	87.8691	81.4899	77.9708	493.577	0.16209	0.176374	0.161536	1.08812	0.99658
CG5899-PA	FBgn0032157	154	FSDNDHSDDDDVK	33.3998	29.1473	38.9952	29.0586	26.482	33.2549	190.338	0.164306	0.178771	0.156923	1.08804	0.955069
Fip1-PA	FBgn0037255	122	DRADARSSPDPED	22.6236	23.0222	22.2542	27.403	25.3951	21.4459	142.144	0.160562	0.174672	0.164766	1.08788	1.02619
Fip1-PA	FBgn0037255	123	RADARSSPDPEDD	22.6236	23.0222	22.2542	27.403	25.3951	21.4459	142.144	0.160562	0.174672	0.164766	1.08788	1.02619
CG8516-PA	FBgn0037757	636	SASAKHYETIINQ	42.3898	39.1105	49.7506	38.8887	45.154	43.0834	258.377	0.157716	0.171531	0.170753	1.08759	1.08266
TXBP181-like-PA	FBgn0026326	51	RRRERESPERSLN	17.584	17.9784	18.2472	20.4215	19.5583	23.8552	117.645	0.151143	0.164346	0.184511	1.08735	1.22077
hang-PA	FBgn0026575	689	GSGMARSNSMEHS	26.623	31.2406	30.7433	32.1623	31.6802	31.9801	184.429	0.156872	0.170541	0.172587	1.08713	1.10018
CG9646-PA	FBgn0034184	324	RHQRRLSDPSANL	81.1955	85.805	87.1627	94.2388	78.6725	75.809	502.883	0.166043	0.180361	0.153596	1.08623	0.925036
CG8569-PA	FBgn0033752	212	LQSSLDSDEGSDL	51.9092	55.6438	59.3008	57.5067	52.8617	46.6951	323.917	0.166019	0.180305	0.153676	1.08605	0.925653
Surf6-PA	FBgn0038746	87	KLKNQDSDDEDVE	40.0318	41.8404	41.3752	47.533	38.3062	44.9481	254.035	0.161144	0.174992	0.163864	1.08594	1.01688
tsu-PA	FBgn0033378	44	FGSDSNTREAIHS	114.331	121.477	131.486	124.46	116.159	123.861	731.774	0.161121	0.174881	0.163998	1.0854	1.01786
His2Av-PA	FBgn0001197	138	KGNVILSQAYxxx	27.0201	31.1677	29.7985	33.3499	28.7314	24.7654	174.833	0.16641	0.180596	0.152994	1.08525	0.919383
XRCC1-PA	FBgn0026751	234	VSSLAASPKTSTS	184.159	209.767	206.701	220.706	172.485	166.914	1160.73	0.169688	0.184111	0.1462	1.085	0.861581
par-1-PC	FBgn0260934	904	NFKRQNTIDSATI	35.1614	35.839	40.1755	36.8473	42.4357	39.6644	230.123	0.154266	0.167351	0.178383	1.08482	1.15633
par-1-PC	FBgn0260934	907	RQNTIDSATIKEN	35.1614	35.839	40.1755	36.8473	42.4357	39.6644	230.123	0.154266	0.167351	0.178383	1.08482	1.15633
Snr1-PA	FBgn0011715	100	AVSVNTSDTPVPR	33.6818	37.4439	41.0523	36.0909	37.0252	34.9946	220.289	0.161437	0.175096	0.163467	1.0846	1.01257
CG32344-PA	FBgn0052344	735	QRENAGSDDENAK	27.4957	32.9021	32.2917	33.1761	32.4032	35.2267	193.496	0.15607	0.169171	0.174758	1.08394	1.11974
CG8929-PA	FBgn0034504	139	RSRLRKSPPLSPP	25.4676	24.6989	25.4796	28.8934	30.4544	28.7056	163.699	0.153227	0.166076	0.180697	1.08385	1.17927
CG8929-PA	FBgn0034504	143	RKSPPLSPPPRRR	25.4676	24.6989	25.4796	28.8934	30.4544	28.7056	163.699	0.153227	0.166076	0.180697	1.08385	1.17927
sle-PA	FBgn0037810	130	KAQRKPSVSPSPG	32.9463	32.1827	37.9112	32.6677	44.0379	42.1769	221.923	0.146738	0.159017	0.194245	1.08368	1.32376
CG14230-PA	FBgn0031062	231	AKRIKFSDAEEEE	59.3833	65.2358	70.1032	64.9432	62.8383	51.9589	374.463	0.166397	0.18032	0.153283	1.08367	0.921185
Gl-PA	FBgn0001108	121	RQSLLGSRTQLTT	178.636	180.476	193.671	195.43	156.058	165.515	1069.79	0.167843	0.181859	0.150298	1.08351	0.895468
ens-PE	FBgn0035500	168	FWGQRRSTSISNV	101.392	108.902	107.178	120.47	109.862	103.379	651.184	0.16147	0.174796	0.163734	1.08253	1.01402
hipk-PA	FBgn0035142	354	KTVCNTYLQSRYY	56.6509	57.8801	65.5203	58.4044	67.1571	63.0124	368.625	0.155349	0.16809	0.176561	1.08202	1.13654
CG3760-PB	FBgn0022343	174	SSKTYVSPALRYS	118.139	120.627	126.981	131.208	118.761	119.411	735.127	0.162398	0.175608	0.161994	1.08134	0.997508
Rip11-PA	FBgn0027335	505	FDTFNASFAKYEQ	36.258	33.7502	39.4183	36.2525	33.0873	33.9763	212.743	0.164537	0.177846	0.157617	1.08089	0.957939
CG10743-PA	FBgn0036376	213	FMGSPKTPPSALR	86.4473	79.2137	88.1208	90.9115	81.9001	82.5585	509.152	0.162683	0.175814	0.161503	1.08071	0.992742
CG8516-PA	FBgn0037757	537	SPSSQNSSPILAR	64.6016	67.1551	71.1242	71.1764	65.1154	76.6297	415.802	0.158437	0.171116	0.170448	1.08003	1.07581
CG8516-PA	FBgn0037757	538	PSSQNSSPILARK	64.6016	67.1551	71.1242	71.1764	65.1154	76.6297	415.802	0.158437	0.171116	0.170448	1.08003	1.07581
RanBPM-PA	FBgn0250861	836	DEEMDVSPSSRNC	18.4605	18.2958	21.4288	18.2393	21.0879	22.6666	120.179	0.152923	0.165038	0.182039	1.07922	1.1904
Pcf11-PD	FBgn0022063	1449	EALDELSQQRSLD	22.2783	21.5294	24.9057	22.3248	23.9523	20.5054	135.496	0.161657	0.174288	0.164055	1.07813	1.01484
eIF4G-PA	FBgn0023213	346	KKIPIVSPKNVSE	34.6395	34.4526	37.5757	36.9138	38.0051	33.3184	214.905	0.16075	0.173308	0.165942	1.07812	1.0323
sle-PA	FBgn0037810	595	DEMVEQSPMSKQK	48.5352	47.6713	54.4807	49.2397	55.4788	58.5484	313.954	0.153217	0.165184	0.181598	1.0781	1.18523
CG9143-PA	FBgn0034496	160	NDNSEESSDEHAA	21.5554	20.5851	23.084	22.333	22.4052	21.0236	130.986	0.160858	0.173366	0.165776	1.07775	1.03057
CG9143-PA	FBgn0034496	161	DNSEESSDEHAAD	21.5554	20.5851	23.084	22.333	22.4052	21.0236	130.986	0.160858	0.173366	0.165776	1.07775	1.03057
vig-PA	FBgn0024183	139	RTREFGSGQGQGQ	26.571	25.2533	27.3766	28.4367	32.1378	33.1255	172.901	0.149867	0.161403	0.18873	1.07697	1.25932
CG11417-PA	FBgn0024364	292	VEPEDDSDEELVR	50.1106	51.8443	53.2936	56.4777	53.315	49.3921	314.433	0.162125	0.174554	0.163321	1.07666	1.00738
CG7185-PA	FBgn0035872	622	DRERYRSSDRERR	29.1763	27.0305	32.0018	28.4915	30.6579	29.1077	176.466	0.159257	0.171402	0.169341	1.07626	1.06332
CG7185-PA	FBgn0035872	623	RERYRSSDRERRD	29.1763	27.0305	32.0018	28.4915	30.6579	29.1077	176.466	0.159257	0.171402	0.169341	1.07626	1.06332
Caf1-105-PA	FBgn0033526	590	ESPEKKSRPATPI	73.5155	73.8306	81.7086	76.7142	73.7065	75.4526	454.928	0.161944	0.174119	0.163937	1.07517	1.0123
Caf1-105-PA	FBgn0033526	594	KKSRPATPIQVRR	73.5155	73.8306	81.7086	76.7142	73.7065	75.4526	454.928	0.161944	0.174119	0.163937	1.07517	1.0123
Sep2-PA	FBgn0014029	410	LATAHHTLTLGKS	80.7228	77.1553	82.6719	87.0714	87.7387	92.9119	508.272	0.155309	0.166981	0.177711	1.07515	1.14424
Sep2-PA	FBgn0014029	412	TAHHTLTLGKSKK	80.7228	77.1553	82.6719	87.0714	87.7387	92.9119	508.272	0.155309	0.166981	0.177711	1.07515	1.14424
Sec16-PE	FBgn0052654	870	TSRHRRSAAEEDF	63.937	64.5975	66.9144	71.2615	70.0148	60.9754	397.701	0.161597	0.173718	0.164684	1.07501	1.01911
Hcf-PA	FBgn0039904	958	ALSARKSFVFNAG	87.2665	83.5915	95.6432	88.0239	85.7653	83.3432	523.634	0.163147	0.175377	0.161476	1.07497	0.989761
Kap-alpha3-PA	FBgn0027338	53	NVPNLDSNTDEEE	34.0813	35.5796	39.4987	35.38	37.381	32.5752	214.496	0.162383	0.174546	0.163071	1.0749	1.00424
CG42271-PC	FBgn0259166	856	FCGRCDSPAIRLR	132.815	121.35	144.791	128.378	125.914	148.501	801.749	0.158506	0.170358	0.171135	1.07477	1.07967
RhoGEF2-PD	FBgn0023172	1373	VNRSESYKERLSN	68.6913	65.5462	72.5405	71.6894	70.5251	66.1338	415.126	0.161683	0.173718	0.164599	1.07444	1.01804
CG32708-PA	FBgn0052708	235	KALAAKSDSDAxx	81.5438	81.2646	86.6785	88.2338	83.4743	78.4423	499.637	0.162927	0.175039	0.162034	1.07434	0.994522
CG32708-PA	FBgn0052708	237	LAAKSDSDAxxxx	81.5438	81.2646	86.6785	88.2338	83.4743	78.4423	499.637	0.162927	0.175039	0.162034	1.07434	0.994522
Hs3st-A-PA	FBgn0053147	366	AEKDPPSPRESSG	80.3474	91.0487	90.4299	93.5846	94.153	109.87	559.433	0.153187	0.164465	0.182348	1.07362	1.19036
CG1109-PA	FBgn0046222	632	DRSRSVSPTVEAR	83.004	94.6567	93.9869	96.6565	81.8566	79.308	529.469	0.167773	0.180033	0.152195	1.07308	0.907149
CG7597-PA	FBgn0037093	89	AGSRQTSSSEATN	33.642	32.73	36.1524	35.0635	33.7359	34.2874	205.611	0.161402	0.173181	0.165417	1.07298	1.02488
Klc-PA	FBgn0010235	433	KAAKVDSPTVTTT	91.8221	85.3029	94.4198	95.5993	93.5174	84.144	544.806	0.162558	0.174392	0.16305	1.0728	1.00303
shn-PA	FBgn0003396	1451	GELKALSPFGGVQ	19.7944	19.7892	22.9697	19.479	29.0789	20.0012	131.112	0.150953	0.161879	0.187168	1.07238	1.23991
CG5720-PA	FBgn0028471	762	KEKSVRSNSAETS	124.678	140.723	133.448	150.918	145.656	162.258	857.682	0.15472	0.165776	0.179504	1.07146	1.16018
sle-PA	FBgn0037810	742	RRIIIASPSDEEH	58.4609	65.135	62.6831	69.7421	58.2711	64.3614	378.654	0.163204	0.174863	0.161932	1.07144	0.992205
nito-PA	FBgn0027548	191	PRGHSMSPPDYER	24.4988	20.9553	24.6229	24.0695	23.3492	22.0792	139.575	0.162831	0.174431	0.162739	1.07124	0.999435
nito-PA	FBgn0027548	189	YRPRGHSMSPPDY	24.4988	20.9553	24.6229	24.0695	23.3492	22.0792	139.575	0.162831	0.174431	0.162739	1.07124	0.999435
Top2-PA	FBgn0003732	1284	KAEPDASGDEVDE	21.4266	21.1705	23.3715	22.2473	25.7861	35.3407	149.343	0.142615	0.152732	0.204653	1.07094	1.435
nito-PA	FBgn0027548	25	NMKRSASRSPGPA	54.0616	50.2977	51.7872	59.9486	57.1661	59.3715	332.633	0.156869	0.167957	0.175175	1.07068	1.1167
nito-PA	FBgn0027548	27	KRSASRSPGPASR	54.0616	50.2977	51.7872	59.9486	57.1661	59.3715	332.633	0.156869	0.167957	0.175175	1.07068	1.1167
nito-PA	FBgn0027548	23	IHNMKRSASRSPG	54.0616	50.2977	51.7872	59.9486	57.1661	59.3715	332.633	0.156869	0.167957	0.175175	1.07068	1.1167
eIF5B-PB	FBgn0026259	76	AGKNDDSDEEEVV	27.5284	30.821	29.7264	32.7269	32.6539	31.4889	184.946	0.157748	0.168842	0.17341	1.07033	1.09929
CG4887-PA	FBgn0031318	131	RDRDGESDRELND	67.2149	75.8613	76.397	76.7343	66.6968	74.8979	437.802	0.163403	0.174886	0.161711	1.07028	0.989645
CG12753-PA	FBgn0038427	907	GRSRRRSPSSTSG	135.122	127.799	136.698	144.607	135.871	130.356	810.454	0.162206	0.173548	0.164246	1.06993	1.01258
CG12753-PA	FBgn0038427	909	SRRRSPSSTSGSN	135.122	127.799	136.698	144.607	135.871	130.356	810.454	0.162206	0.173548	0.164246	1.06993	1.01258
lqfR-PC	FBgn0261279	334	DLMGGASPSPSTS	32.4916	31.6568	33.152	35.4792	31.2272	31.1882	195.195	0.164319	0.175802	0.15988	1.06988	0.972985
CG17255-PA	FBgn0030205	582	TKKLAFSDDESTP	56.81	49.534	54.7526	58.975	55.658	51.7981	327.528	0.162344	0.173615	0.164041	1.06943	1.01046
cenB1A-PA	FBgn0039056	540	AKRATLSLGGTRK	44.0299	43.1699	44.7053	48.5405	40.6142	42.3646	263.424	0.165512	0.176988	0.1575	1.06933	0.951594
CG5961-PA	FBgn0038056	136	QLDLGQSDGEEVV	21.484	22.2863	23.2879	23.5071	19.4236	20.3062	130.295	0.167966	0.179573	0.152461	1.0691	0.907688
CG13603-PA	FBgn0039135	226	PIVSNASSDTEQN	21.5109	18.2116	20.6303	21.8291	19.3688	19.5114	121.062	0.164058	0.175362	0.16058	1.0689	0.978795
east-PB	FBgn0010110	637	LSPDMISEGVSAV	23.7992	20.5423	23.7524	23.6155	24.612	27.4142	143.736	0.154247	0.164775	0.180979	1.06825	1.17331
Gnf1-PA	FBgn0004913	71	DDVVAATPEPIAK	26.6056	27.4012	29.0691	28.612	26.2099	27.5941	165.492	0.163171	0.174272	0.162558	1.06803	0.996245
CG9253-PA	FBgn0032919	471	GDTHDDSENFTGA	88.1234	101.568	103.018	99.5476	100.21	106.497	598.963	0.158349	0.169097	0.172554	1.06787	1.0897
CG16957-PA	FBgn0032519	57	REEPDFSDDNNQE	21.2645	17.5959	23.2041	18.2912	20.0699	17.3708	117.796	0.164947	0.176131	0.158921	1.0678	0.963466
CG8569-PA	FBgn0033752	499	KRGRPPTPATPGA	76.5183	75.0308	80.243	81.5146	66.3592	62.6539	442.32	0.171312	0.182851	0.145837	1.06736	0.851296
CG8569-PA	FBgn0033752	502	RPPTPATPGAAKN	76.5183	75.0308	80.243	81.5146	66.3592	62.6539	442.32	0.171312	0.182851	0.145837	1.06736	0.851296
osa-PA	FBgn0003013	2072	LVSGGSSSSGAHA	56.7655	58.0133	58.8363	63.6367	66.9544	60.0045	364.211	0.157572	0.168135	0.174293	1.06704	1.10612
rad50-PD	FBgn0034728	1182	EVSSDASADRRKT	69.3379	67.0646	75.2899	70.197	73.7999	64.2319	419.921	0.162414	0.173231	0.164354	1.0666	1.01194
kuk-PA	FBgn0038476	338	VELAAQTSSSPAG	28.534	26.4065	30.894	27.7051	29.1161	29.5487	172.204	0.159521	0.170144	0.170335	1.06659	1.06779
ssp4-PF	FBgn0022085	1257	AVSGAMSPTSNER	62.1513	67.6568	70.1336	68.2805	63.1284	72.1739	403.524	0.160843	0.171506	0.167651	1.0663	1.04233
key-PA	FBgn0041205	330	KACSTASPLSSSR	38.2621	39.6402	42.6349	40.3759	38.3486	37.5774	236.839	0.164463	0.175247	0.16029	1.06558	0.97463
CG10083-PA	FBgn0036372	242	TSPQPLSPEKTAP	63.5805	64.12	71.1383	64.8946	65.3042	72.3789	401.416	0.159062	0.169441	0.171497	1.06525	1.07817
Sema-1b-PA	FBgn0016059	725	LMGSNAYTTTQKT	29.8954	28.9122	31.729	30.8782	34.1093	28.7957	184.32	0.159526	0.169833	0.170641	1.06461	1.06967
l(2)dtl-PA	FBgn0013548	673	SPRIHASPRRRIS	51.8327	53.9221	56.6383	55.9486	53.1106	56.2741	327.726	0.161346	0.17177	0.166884	1.0646	1.03432
ssp2-PA	FBgn0036389	387	RGDMNLSPIVGAT	26.1318	26.2349	28.3847	27.3608	30.2755	27.8088	166.196	0.157545	0.167709	0.174746	1.06452	1.10918
ssp2-PA	FBgn0036389	393	SPIVGATPQKPTG	26.1318	26.2349	28.3847	27.3608	30.2755	27.8088	166.196	0.157545	0.167709	0.174746	1.06452	1.10918
CG7332-PA	FBgn0030973	59	ASSSPRTSGASAS	23.9359	23.9733	25.4842	25.5033	21.9214	24.1132	144.931	0.165283	0.175902	0.158815	1.06425	0.960871
rut-PA	FBgn0003301	1608	GEGDEDSPRMVNG	19.0552	19.1805	22.0295	18.6589	20.2018	22.3932	121.519	0.157324	0.167416	0.175261	1.06415	1.11401
Gl-PA	FBgn0001108	93	EDVSGATPTAAQP	24.9332	21.9411	26.3409	23.5391	24.8312	22.2756	143.861	0.162915	0.173362	0.163723	1.06412	1.00496
CG7177-PA	FBgn0037098	1826	GSSVYNSRRTSID	133.092	141.294	142.454	149.256	134.301	134.248	834.646	0.164373	0.174751	0.160876	1.06314	0.978728
CG14215-PA	FBgn0031052	1840	SLKLIFSGDEDEE	29.1323	31.8378	31.6691	33.1378	30.8157	33.9728	190.566	0.159972	0.170038	0.16999	1.06293	1.06263
l(2)k07824-PA	FBgn0022070	102	KRKAAWSDSDDED	40.7085	34.5831	40.9439	39.0822	42.292	45.4027	243.012	0.154913	0.164654	0.180432	1.06288	1.16473
l(2)k07824-PA	FBgn0022070	104	KAAWSDSDDEDLQ	40.7085	34.5831	40.9439	39.0822	42.292	45.4027	243.012	0.154913	0.164654	0.180432	1.06288	1.16473
key-PA	FBgn0041205	334	TASPLSSSRSNLR	84.2437	84.1015	90.7305	88.1758	81.1362	74.4126	502.8	0.167408	0.17791	0.154683	1.06274	0.923988
eIF2B-gamma-PA	FBgn0034029	253	TVQDTTSEVGVVT	58.8355	56.8414	61.0344	61.8036	52.0308	53.0085	343.554	0.168353	0.178775	0.152871	1.06191	0.90804
par-1-PC	FBgn0260934	808	RSGSSLSLRNISG	123.257	124.566	128.747	134.395	127.968	129.781	768.714	0.161193	0.171158	0.167649	1.06182	1.04005
scra-PA	FBgn0261385	61	RSPGGQSAASGGG	62.5271	54.213	60.9847	62.9292	64.4406	67.1688	372.264	0.156798	0.166433	0.176769	1.06145	1.12737
tud-PA	FBgn0003891	934	NARFSNSESPRRS	62.5672	61.6538	65.7995	66.019	59.7594	61.4343	377.233	0.164648	0.174717	0.160635	1.06116	0.975629
cnn-PA	FBgn0013765	1020	QRVNTSSPDLGIE	20.1456	22.9423	21.0285	24.6794	23.7875	22.8892	135.473	0.159028	0.168698	0.172274	1.06081	1.08329
CG17255-PA	FBgn0030205	475	GILGARSASPAVV	62.4908	65.2852	65.3581	70.145	63.0874	58.5243	384.891	0.16599	0.176028	0.157982	1.06047	0.951756
CG32394-PA	FBgn0052394	1309	FSQDPDSPRIAID	75.9727	80.8693	85.9012	80.3941	76.9233	80.3209	480.381	0.163247	0.173087	0.163666	1.06027	1.00256
Akap200-PA	FBgn0027932	135	KKWSFRSISFGKK	246.041	228.079	246.699	255.921	221.82	204.236	1402.8	0.168991	0.179149	0.15186	1.06011	0.898626
Nedd4-PK	FBgn0259174	337	PSTRRNSEEDNAA	24.5145	26.7098	26.9404	27.3621	27.5205	27.8315	160.879	0.159201	0.168768	0.17203	1.06009	1.08058
enc-PA	FBgn0004875	270	RTNSNGSGMEFNN	76.346	69.8793	80.3118	74.5993	68.4025	66.2912	435.83	0.167755	0.17772	0.154525	1.0594	0.921138
msk-PA	FBgn0026252	926	KTKGNESGFEVKA	37.2782	35.1755	40.0324	36.7158	36.6975	37.1515	223.051	0.162415	0.172042	0.165543	1.05927	1.01926
CG6686-PA	FBgn0032388	379	IKTLGESDEETDN	80.6499	77.5667	87.3486	80.2213	97.4549	98.237	521.478	0.1517	0.160668	0.187632	1.05912	1.23686
bin3-PA	FBgn0033073	527	QSAPAPTATSSPQ	25.8646	23.4882	25.7995	26.4647	26.6304	28.4218	156.669	0.157506	0.166798	0.175696	1.05899	1.11548
Ubp64E-PA	FBgn0016756	173	SISSESSPEKTSK	51.4216	47.1711	54.3165	50.0563	55.0853	53.9024	311.953	0.158025	0.167289	0.174686	1.05863	1.10543
CG5787-PA	FBgn0032454	539	YKVNNVTPNSKTV	111.644	115.571	121.405	119.079	108.634	114.942	691.275	0.164345	0.173942	0.161713	1.05839	0.98398
Lam-PA	FBgn0002525	418	ITPATNTATVQSF	21.2257	17.507	22.1991	18.7593	18.8623	23.3086	121.862	0.15892	0.168053	0.173027	1.05747	1.08877
SNF4Agamma-PG	FBgn0025803	264	ERRRVSSAHSSPS	52.6225	55.3971	59.2572	54.9138	50.4466	50.6953	323.333	0.167041	0.176554	0.156405	1.05695	0.936329
CG2807-PA	FBgn0031266	280	TPAHAVTPGHETP	27.1062	29.2604	30.1219	29.4364	31.0068	29.4771	176.409	0.159761	0.168808	0.171431	1.05662	1.07305
CG2807-PA	FBgn0031266	285	VTPGHETPGHEKS	27.1062	29.2604	30.1219	29.4364	31.0068	29.4771	176.409	0.159761	0.168808	0.171431	1.05662	1.07305
e(y)3-PA	FBgn0087008	719	AYMDEDSNPMLNK	21.675	22.928	24.4684	22.6579	23.8274	33.0367	148.593	0.150084	0.158575	0.191341	1.05657	1.2749
l(3)82Fd-PG	FBgn0013576	427	SNSRRSSEDEGDN	22.5643	23.3753	25.1446	23.3654	24.9985	27.9748	147.423	0.155809	0.164527	0.179665	1.05595	1.15311
l(3)82Fd-PG	FBgn0013576	426	LSNSRRSSEDEGD	22.5643	23.3753	25.1446	23.3654	24.9985	27.9748	147.423	0.155809	0.164527	0.179665	1.05595	1.15311
Taf6-PA	FBgn0010417	533	VIVTQNSPQQGQA	31.6091	32.6749	33.4884	34.3882	35.6317	35.1066	202.899	0.158414	0.167267	0.174319	1.05588	1.1004
pzg-PA	FBgn0259785	190	GGSANRSLEESPS	59.7697	63.4737	62.7935	67.2726	55.58	61.0804	369.97	0.166559	0.175779	0.157662	1.05536	0.946586
CG3226-PA	FBgn0029882	226	TGGGLDSFDDLxx	30.3051	24.5002	28.9813	28.8441	23.9594	25.0335	161.623	0.169546	0.178889	0.151565	1.05511	0.893946
Klp61F-PA	FBgn0004378	1054	KTSPRGSPAFVRH	84.8664	94.2083	93.189	95.6679	91.6072	86.5543	546.093	0.16396	0.172916	0.163124	1.05463	0.9949
CG7065-PA	FBgn0030091	244	GRSKNQSPPPAGG	74.6149	70.0712	79.5219	73.0314	80.2792	78.6134	456.132	0.158601	0.167225	0.174174	1.05437	1.09819
Dcp1-PA	FBgn0034921	223	KQQRAATPGEDLL	48.1833	43.5585	50.1557	46.5732	47.0258	43.3796	278.876	0.164485	0.173426	0.162089	1.05436	0.985433
CG2199-PA	FBgn0035213	351	VNNKKGTDSEDAD	52.8096	56.1781	58.8075	55.9808	49.0554	40.4236	313.255	0.17396	0.183219	0.142821	1.05322	0.821001
CG5720-PA	FBgn0028471	389	NQRQRRSPSPEAP	22.5377	24.0489	23.6437	25.4197	25.4921	30.1898	151.332	0.153922	0.162105	0.183973	1.05317	1.19524
CG5720-PA	FBgn0028471	391	RQRRSPSPEAPST	22.5377	24.0489	23.6437	25.4197	25.4921	30.1898	151.332	0.153922	0.162105	0.183973	1.05317	1.19524
chb-PA	FBgn0021760	636	PRLNSNSGGTPAT	19.9457	20.4355	21.3835	21.1334	22.0824	22.515	127.495	0.158363	0.166739	0.174898	1.05289	1.10441
Aats-cys-PA	FBgn0027091	297	EGEGDLSIAEDRL	25.1926	27.052	26.4659	28.5402	26.2953	20.7343	154.28	0.169317	0.178267	0.152416	1.05286	0.90018
Tango1-PA	FBgn0031842	1384	RGSYSHSPRTYRS	45.0038	44.4057	46.4039	47.7054	46.39	40.5545	270.463	0.16529	0.173978	0.160732	1.05256	0.972429
Marcal1-PA	FBgn0031655	68	KSPLNFYRSPTGE	34.0354	35.9384	38.5668	35.0664	39.4506	36.714	219.772	0.159197	0.167522	0.173281	1.0523	1.08847
Marcal1-PA	FBgn0031655	70	PLNFYRSPTGEQK	34.0354	35.9384	38.5668	35.0664	39.4506	36.714	219.772	0.159197	0.167522	0.173281	1.0523	1.08847
CG11417-PA	FBgn0024364	310	AEEGEDYHMEKLR	56.465	61.6558	60.636	63.6354	51.4912	58.9495	352.833	0.167389	0.176105	0.156506	1.05207	0.934981
Spn-PA	FBgn0010905	1064	LEAPKRSLENLLI	21.357	17.1669	23.1495	17.3774	22.0902	21.3964	122.537	0.157192	0.165366	0.177442	1.05199	1.12882
mip120-PA	FBgn0033846	591	RVVSSSTSPSSNS	41.9871	40.7703	44.1188	42.9044	51.2476	47.6864	268.715	0.153988	0.161925	0.184087	1.05155	1.19547
CG15160-PA	FBgn0032688	626	VIDMDMSDDDIDE	20.2115	23.1114	23.2473	22.3074	20.3007	24.2456	133.424	0.162351	0.170714	0.166935	1.05152	1.02824
CG2926-PA	FBgn0037344	1013	ETEAQVSPKRAPS	36.2785	32.1594	34.7823	37.1789	34.1872	33.1498	207.736	0.164723	0.173203	0.162074	1.05148	0.983915
CG32016-PA	FBgn0052016	383	MRNSNDSLNFREV	56.4155	53.423	61.6505	53.8065	56.3712	54.1577	335.824	0.163536	0.171901	0.164564	1.05115	1.00629
Src42A-PA	FBgn0004603	517	YKEAQAYxxxxxx	20.1941	19.2641	21.6204	19.8434	21.6188	23.8192	126.36	0.156134	0.16407	0.179796	1.05083	1.15155
CycE-PA	FBgn0010382	117	RRLSSDSNEDPEL	31.6222	30.489	34.5877	30.6776	31.2836	37.1088	195.769	0.158634	0.16669	0.174676	1.05078	1.10113
CG4751-PA	FBgn0032348	1284	TPSSARTRESSAS	27.4023	30.4144	30.2614	30.4627	33.1308	29.5492	181.221	0.15952	0.167542	0.172938	1.05029	1.08412
CG4751-PA	FBgn0032348	1287	SARTRESSASPAL	27.4023	30.4144	30.2614	30.4627	33.1308	29.5492	181.221	0.15952	0.167542	0.172938	1.05029	1.08412
pr-set7-PA	FBgn0011474	388	GSADPLSPRKSPR	39.2318	36.6985	38.2353	41.477	50.0747	41.1668	246.884	0.153777	0.161437	0.184786	1.04981	1.20165
pr-set7-PA	FBgn0011474	392	PLSPRKSPRKLPT	39.2318	36.6985	38.2353	41.477	50.0747	41.1668	246.884	0.153777	0.161437	0.184786	1.04981	1.20165
CG13185-PB	FBgn0033661	365	EEEQLLTPKKKAK	26.8641	26.5869	28.2008	27.9097	32.5424	30.3161	172.42	0.155002	0.162715	0.182283	1.04976	1.176
CG12370-PA	FBgn0033744	17	DSLDDASQEDLAK	18.2932	21.0211	23.3843	17.8734	20.187	18.54	119.299	0.164772	0.172917	0.162311	1.04943	0.985062
CG16742-PA	FBgn0034529	1245	YRSFLDSPDADDK	34.911	35.4566	38.0438	35.7994	32.5506	31.52	208.281	0.168924	0.177268	0.153808	1.04939	0.910513
CG7028-PA	FBgn0027587	473	SPAPHNSVSYESR	80.5082	78.2271	80.2478	86.3221	83.3917	89.0131	497.71	0.159466	0.167336	0.173198	1.04936	1.08612
Bj1-PA	FBgn0002638	526	EEVEEESAQEPTP	27.065	31.7709	30.273	31.4665	29.187	32.4009	182.163	0.161492	0.169462	0.169046	1.04935	1.04677
nito-PA	FBgn0027548	582	YDRGARSSSREPG	16.6912	17.8562	20.2563	15.9948	20.0136	17.638	108.45	0.159278	0.167132	0.17359	1.04931	1.08985
nito-PA	FBgn0027548	583	DRGARSSSREPGV	16.6912	17.8562	20.2563	15.9948	20.0136	17.638	108.45	0.159278	0.167132	0.17359	1.04931	1.08985
nito-PA	FBgn0027548	584	RGARSSSREPGVE	16.6912	17.8562	20.2563	15.9948	20.0136	17.638	108.45	0.159278	0.167132	0.17359	1.04931	1.08985
CG14215-PA	FBgn0031052	1962	TSSRPGTPTMTKA	32.5026	31.8035	34.4687	32.99	28.829	30.2653	190.859	0.168465	0.176724	0.154811	1.04903	0.918954
CG9213-PA	FBgn0030655	147	LAADNVTKKEPPQ	18.8744	16.8526	18.2393	19.2366	16.0507	22.5401	111.794	0.15979	0.167612	0.172598	1.04895	1.08016
CG9467-PA	FBgn0037758	212	RHSRNSSADLNKV	70.4372	69.7328	75.1643	71.8223	66.3384	68.9219	422.417	0.165914	0.173983	0.160103	1.04863	0.964973
Madm-PA	FBgn0027497	479	SPERADSVKSATP	28.403	27.7459	30.6704	28.2047	28.8233	29.9518	173.799	0.161534	0.169377	0.169089	1.04856	1.04677
CG11750-PA	FBgn0030294	96	VRSQTSTPKSAKK	140.411	156.97	155.967	155.843	145.751	145.188	900.129	0.165188	0.173203	0.161609	1.04852	0.978337
CG11750-PA	FBgn0030294	95	RVRSQTSTPKSAK	140.411	156.97	155.967	155.843	145.751	145.188	900.129	0.165188	0.173203	0.161609	1.04852	0.978337
Chro-PA	FBgn0044324	611	HRQQVQTPQGAKA	73.4227	73.6806	83.123	71.0879	80.0688	86.6696	468.052	0.157144	0.164737	0.178119	1.04832	1.13348
Src64B-PB	FBgn0003501	434	VIADDEYCPKQGS	23.8809	24.4801	27.787	22.9037	25.0986	26.654	150.804	0.160343	0.168068	0.171589	1.04818	1.07013
rgn-PA	FBgn0261258	244	RVKAEDSDEEMII	39.4993	42.9902	40.856	45.5455	48.2103	45.4074	262.509	0.157118	0.164569	0.178314	1.04743	1.13491
CG14184-PA	FBgn0036932	58	NSDGLSTDYAHSL	29.11	28.9633	30.7144	30.0827	26.6799	28.4287	173.979	0.166897	0.174725	0.158377	1.0469	0.94895
CG17255-PA	FBgn0030205	587	FSDDESTPEEHQG	16.2953	17.1546	18.6993	16.3145	21.8428	18.9586	109.265	0.153068	0.160224	0.186708	1.04675	1.21977
CG4825-PA	FBgn0037010	57	RDGSDGSVSSAGA	35.8419	32.4474	37.6983	33.7799	34.6961	32.3439	206.807	0.165103	0.172813	0.162083	1.0467	0.981707
CG14200-PA	FBgn0031023	447	TSEPVISPRRGNP	30.3615	28.8987	33.4195	28.601	30.8254	26.9175	179.024	0.165509	0.173219	0.161272	1.04658	0.974396
Ef1alpha48D-PA	FBgn0000556	447	VNFKDASGGKVTK	155.036	164.575	160.078	174.358	152.173	142.756	948.975	0.168398	0.176209	0.155393	1.04638	0.922775
Spt5-PA	FBgn0040273	707	GGLGFMSPRIQSP	19.7007	17.3857	18.1801	20.6253	17.1085	17.6689	110.669	0.167555	0.175322	0.157123	1.04635	0.937742
D1-PA	FBgn0000412	109	GGAGSGSGDSVKT	46.7558	56.4984	51.7306	56.2841	55.0537	56.3044	322.627	0.160021	0.167399	0.17258	1.0461	1.07848
endos-PA	FBgn0061515	71	FFDSGDYQMAKQK	85.0983	82.8993	81.8635	93.8185	77.4411	74.5615	495.682	0.169461	0.177212	0.153327	1.04574	0.90479
CG14939-PA	FBgn0032378	388	NGIKKWSSMDNIS	24.1432	25.2421	25.0542	26.5791	25.9474	26.4142	153.38	0.16099	0.168318	0.170692	1.04552	1.06027
CG5899-PA	FBgn0032157	61	VMADSDSDGNDSQ	29.3895	21.3041	27.2038	25.7796	24.335	21.7742	149.786	0.16922	0.176864	0.153917	1.04517	0.909567
CG5899-PA	FBgn0032157	59	IQVMADSDSDGND	29.3895	21.3041	27.2038	25.7796	24.335	21.7742	149.786	0.16922	0.176864	0.153917	1.04517	0.909567
CG33214-PA	FBgn0053214	945	CKANVDSDEHGQL	101.539	102.822	103.697	109.782	119.31	114.766	651.915	0.156739	0.163732	0.179529	1.04462	1.14541
sip2-PA	FBgn0031878	460	PYANIVSPIRTYT	81.6619	90.3545	91.8284	87.8521	95.2907	93.1198	540.108	0.159243	0.166338	0.174419	1.04455	1.09531
CG8468-PA	FBgn0033913	8	ATQQTKSQDELAS	140.066	157.431	152.809	157.898	130.401	136.943	875.547	0.169892	0.177436	0.152672	1.04441	0.898644
pps-PA	FBgn0082831	1262	PTVQAPTPNRIAA	62.0073	57.8878	63.4829	61.7192	61.4681	69.0675	375.633	0.159591	0.166655	0.173754	1.04426	1.08875
CG8929-PA	FBgn0034504	510	IEEGLESPPRRYS	29.1626	23.6553	28.9228	26.2318	35.6132	32.1236	175.709	0.150299	0.156948	0.192753	1.04424	1.28246
endos-PA	FBgn0061515	68	GQKFFDSGDYQMA	106.645	103.727	108.248	111.234	102.321	105.591	637.765	0.164929	0.172071	0.163	1.0433	0.988304
CG42232-PB	FBgn0250754	501	VAKARRSLNSPKS	185.682	184.652	190.601	195.562	200.712	196.842	1154.05	0.16045	0.167308	0.172243	1.04274	1.0735
Ino80-PA	FBgn0086613	70	VQDSDDSSTVGVV	38.0067	38.11	39.5908	39.7722	39.3497	43.9114	238.741	0.159413	0.166212	0.174376	1.04265	1.09386
spen-PA	FBgn0016977	2616	IKREQLSDEEQKF	62.3639	55.7373	56.7369	66.392	59.9784	61.0071	362.216	0.163026	0.169966	0.167008	1.04257	1.02442
CG31739-PA	FBgn0051739	1044	EDFAPESPATKST	27.179	22.7049	23.8719	28.1191	20.7431	26.0357	148.654	0.167786	0.174873	0.157342	1.04224	0.937753
CG12125-PA	FBgn0030037	208	LFREEHSIDEAEE	22.2302	22.5666	20.9366	25.7432	23.2459	23.842	138.564	0.161646	0.168441	0.169913	1.04204	1.05114
eco-PA	FBgn0035766	365	DVEVPESDEEASN	32.9745	34.4961	31.963	38.3101	36.3873	30.9253	205.056	0.164517	0.171351	0.164132	1.04154	0.997658
eco-PA	FBgn0035766	370	ESDEEASNHKPQK	32.9745	34.4961	31.963	38.3101	36.3873	30.9253	205.056	0.164517	0.171351	0.164132	1.04154	0.997658
CG7065-PA	FBgn0030091	1068	NGTSGGSPVGGNR	59.4683	61.8291	63.0277	63.3077	63.8033	61.7354	373.172	0.162522	0.169273	0.168205	1.04153	1.03497
CG33107-PA	FBgn0053107	288	ISEQTNSEFQxxx	27.9572	30.5471	33.35	27.5392	32.316	30.7491	182.459	0.160322	0.166857	0.17282	1.04076	1.07796
RhoGAP93B-PA	FBgn0038853	238	DNLRLGSLQKQQR	243.126	0	261.486	244.488	207.868	200.048	1157.02	0.210132	0.218655	0.176279	1.04056	0.838898
drongo-PA	FBgn0020304	58	YYLEPASPLKSLA	21.69	18.3316	22.5671	19.0666	19.0865	18.1358	118.878	0.168331	0.175112	0.156557	1.04028	0.930054
sle-PA	FBgn0037810	111	VKQEKPSPSPSPV	99.137	97.3542	109.039	95.0733	99.0281	89.4365	589.069	0.166781	0.17325	0.159968	1.03879	0.95915
Srp54-PA	FBgn0024285	434	SRSKRSSPSPPPA	59.8011	65.5105	64.5837	65.5652	68.0146	71.5081	394.983	0.158629	0.164753	0.176619	1.0386	1.11341
ald-PA	FBgn0000063	9	TPVPRRTKDMMAL	35.1217	39.1349	39.9364	37.1749	42.7703	44.2134	238.352	0.155771	0.161759	0.182469	1.03844	1.17139
Sap47-PA	FBgn0013334	516	KAGEDDTEADEDE	27.6088	26.1841	29.59	26.2686	29.5083	25.6112	164.771	0.163235	0.169504	0.167261	1.0384	1.02466
CG1845-PA	FBgn0033155	812	HANQSQSDDEDTL	20.3231	17.2688	21.1267	17.9004	19.7019	19.4974	115.818	0.162288	0.168484	0.169228	1.03818	1.04276
cwo-PA	FBgn0259938	415	SVRMRNYSESSHE	30.4443	31.0079	30.9417	32.8485	34.047	34.7268	194.016	0.158369	0.164394	0.177237	1.03805	1.11914
Mcm3-PA	FBgn0024332	697	ATVGADSDEEDIE	21.4291	20.4367	24.3509	19.096	21.4332	21.2011	127.947	0.163606	0.169785	0.166609	1.03777	1.01836
CG7065-PA	FBgn0030091	494	MRHRSRSPAHYRG	35.2733	34.8983	36.7855	36.0301	38.8757	34.636	216.499	0.16206	0.168166	0.169774	1.03768	1.0476
CG7065-PA	FBgn0030091	492	RSMRHRSRSPAHY	35.2733	34.8983	36.7855	36.0301	38.8757	34.636	216.499	0.16206	0.168166	0.169774	1.03768	1.0476
CG17065-PA	FBgn0031099	14	NSEEPESPEQKIL	46.7393	46.1883	46.2537	50.1681	49.7317	48.5138	287.595	0.16156	0.167635	0.170805	1.0376	1.05723
Spt6-PA	FBgn0028982	171	DYDDVDTESDADD	23.8371	20.4749	21.3592	24.6096	22.7104	19.0644	132.056	0.167778	0.174051	0.158171	1.03739	0.942741
Spt6-PA	FBgn0028982	173	DDVDTESDADDFI	23.8371	20.4749	21.3592	24.6096	22.7104	19.0644	132.056	0.167778	0.174051	0.158171	1.03739	0.942741
Aats-glupro-PA	FBgn0005674	172	DAKVKRSPQSSKE	70.7185	67.9962	69.6603	74.199	63.1337	56.9258	402.634	0.172259	0.178648	0.149093	1.03709	0.865514
CG6428-PA	FBgn0029689	20	LASLDKSMPPASP	44.9524	46.4676	47.7817	47.0235	46.8672	48.9331	282.026	0.162078	0.168079	0.169843	1.03703	1.04791
pzg-PA	FBgn0259785	444	QSPSASTVSPKQS	35.1098	30.1747	34.0885	33.5914	28.5282	27.8207	189.313	0.172424	0.178751	0.148824	1.03669	0.863128
Gtp-bp-PA	FBgn0010391	177	QPSSPPTGSPMDK	29.3581	29.09	35.165	25.408	32.7703	33.05	184.841	0.158103	0.163851	0.178045	1.03636	1.12613
CG15160-PA	FBgn0032688	601	LKSNASSSSESDR	38.2392	34.2782	36.7897	38.355	32.8172	39.27	219.749	0.165	0.170978	0.164021	1.03623	0.994068
spag-PA	FBgn0015544	374	KVQTQVSPPKTTI	26.3471	29.8093	28.7804	29.4083	34.7031	31.2442	180.292	0.155737	0.161373	0.18289	1.03619	1.17435
Dys-PA	FBgn0260003	1891	EEEEPKTPDTPRA	74.9949	71.5927	74.6463	77.2078	81.3269	76.2052	455.974	0.160741	0.166516	0.172742	1.03593	1.07466
Dys-PA	FBgn0260003	1884	RDILRDSEEEEPK	74.9949	71.5927	74.6463	77.2078	81.3269	76.2052	455.974	0.160741	0.166516	0.172742	1.03593	1.07466
bbg-PC	FBgn0087007	1812	LKTRAMSVENLND	29.6891	28.3866	29.0656	31.096	27.2768	27.665	173.179	0.167675	0.173697	0.158627	1.03592	0.946039
Trp1-PA	FBgn0011584	139	KDEKKDTDPEGDN	33.8967	33.8337	35.0874	35.0685	32.4666	34.1748	204.528	0.165577	0.171507	0.162915	1.03581	0.983923
Dscam-PAA	FBgn0033159	1966	HGPRGNYGAVKRS	62.0779	61.6749	66.8129	61.3366	52.4865	52.862	357.251	0.173202	0.179355	0.147443	1.03553	0.851282
Dscam-PAA	FBgn0033159	1972	YGAVKRSPQPKDQ	62.0779	61.6749	66.8129	61.3366	52.4865	52.862	357.251	0.173202	0.179355	0.147443	1.03553	0.851282
east-PB	FBgn0010110	1665	VRQRLNSFDHGHC	44.7051	44.7241	46.5061	46.0425	42.5571	43.3284	267.863	0.166931	0.172753	0.160316	1.03488	0.960375
east-PB	FBgn0010110	1679	GLNIAGSPSSSGS	44.7051	44.7241	46.5061	46.0425	42.5571	43.3284	267.863	0.166931	0.172753	0.160316	1.03488	0.960375
Top1-PA	FBgn0004924	411	EPEPAVSPGKRQK	84.3395	86.026	87.7448	88.5497	91.0503	100.258	537.969	0.158341	0.163852	0.177807	1.0348	1.12293
tacc-PC	FBgn0026620	848	QAPISNSPPIPTH	31.3811	29.5968	31.6615	31.4378	29.297	33.4016	186.776	0.163238	0.168917	0.167844	1.03479	1.02822
CG3689-PB	FBgn0035987	19	GWPRRGSQGQADA	33.815	34.3751	36.4499	34.1049	36.4822	34.6388	209.866	0.162461	0.168095	0.169444	1.03468	1.04298
YT521-B-PA	FBgn0027616	488	KRSGSPYRQMGGA	143.319	167.058	160.052	161.043	169.968	180.02	981.461	0.15812	0.16358	0.1783	1.03453	1.12762
RhoGAP54D-PA	FBgn0034249	653	KLMKGVSMGNLRF	170.898	172.682	181.944	173.383	166.961	165.194	1031.06	0.166615	0.172311	0.161074	1.03419	0.966747
kek1-PA	FBgn0015399	609	DTKRFGSDEFADL	25.1452	26.507	26.1333	27.2845	28.096	29.5068	162.673	0.158761	0.164188	0.177051	1.03418	1.1152
Fmr1-PA	FBgn0028734	541	ERADSNSSYEGSS	21.0089	21.7451	21.2797	22.9328	24.1393	17.2047	128.31	0.166604	0.172287	0.161109	1.03412	0.967021
CG8547-PC	FBgn0033919	346	GSGPAGTPPGNRT	26.668	24.2955	28.2288	24.473	27.5436	23.9488	155.158	0.164231	0.169833	0.165936	1.03411	1.01038
Sec16-PE	FBgn0052654	588	RADGEDTSDGEQQ	22.511	21.8077	22.9883	22.8336	26.8698	24.9262	141.937	0.156122	0.161417	0.182462	1.03392	1.16872
Sec16-PE	FBgn0052654	589	ADGEDTSDGEQQV	22.511	21.8077	22.9883	22.8336	26.8698	24.9262	141.937	0.156122	0.161417	0.182462	1.03392	1.16872
CG30193-PA	FBgn0050193	280	RKLREPTPDVDVE	33.8276	39.9684	38.8942	37.4029	36.4166	39.95	226.46	0.162934	0.168456	0.16861	1.03389	1.03483
CG6995-PB	FBgn0039229	473	NDDRGKSLASQDR	21.7959	23.6616	24.1297	22.8627	22.4065	24.7025	139.559	0.162861	0.168361	0.168778	1.03377	1.03633
CG6995-PB	FBgn0039229	476	RGKSLASQDRPRH	21.7959	23.6616	24.1297	22.8627	22.4065	24.7025	139.559	0.162861	0.168361	0.168778	1.03377	1.03633
Fmr1-PA	FBgn0028734	532	RETREMSSVERAD	53.688	51.2055	59.04	49.364	56.787	55.7732	325.858	0.16095	0.166336	0.172714	1.03347	1.07309
Fmr1-PA	FBgn0028734	533	ETREMSSVERADS	53.688	51.2055	59.04	49.364	56.787	55.7732	325.858	0.16095	0.166336	0.172714	1.03347	1.07309
CG3016-PA	FBgn0029819	226	VRSEAHTPDSPAS	24.273	24.9834	24.174	26.6879	29.0825	25.6359	154.837	0.159059	0.164244	0.176697	1.03259	1.11089
CG3016-PA	FBgn0029819	232	TPDSPASVCERDG	24.273	24.9834	24.174	26.6879	29.0825	25.6359	154.837	0.159059	0.164244	0.176697	1.03259	1.11089
CG3016-PA	FBgn0029819	229	EAHTPDSPASVCE	24.273	24.9834	24.174	26.6879	29.0825	25.6359	154.837	0.159059	0.164244	0.176697	1.03259	1.11089
CG34413-PJ	FBgn0085442	225	QDGGELSPKPMTP	43.3387	49.3973	47.7092	48.018	46.4379	44.459	279.36	0.165979	0.171333	0.162688	1.03226	0.980168
CG34413-PJ	FBgn0085442	230	LSPKPMTPRRVKR	43.3387	49.3973	47.7092	48.018	46.4379	44.459	279.36	0.165979	0.171333	0.162688	1.03226	0.980168
CG18659-PA	FBgn0027561	498	HHSAPSSPVTSKR	32.8994	29.8148	33.57	31.1574	36.7586	28.7409	192.941	0.162522	0.167739	0.16974	1.0321	1.04441
xl6-PA	FBgn0028554	241	PAVRRGSPPRRRG	42.0999	40.7533	43.2257	42.2762	44.5874	46.4065	259.349	0.159733	0.16484	0.175428	1.03197	1.09826
sta-PA	FBgn0003517	266	VKTSWGSDGQFxx	22.7342	20.9923	25.2446	19.866	21.7294	18.2015	128.768	0.169788	0.175162	0.15505	1.03165	0.913195
CG4699-PD	FBgn0038364	23	TSTASPSARSSSE	155.95	153.875	159.647	159.833	165.19	167.658	962.154	0.161006	0.166024	0.17297	1.03116	1.07431
Osbp-PA	FBgn0020626	312	HKRRSSSEDQVEG	21.216	22.1879	23.6451	21.1006	23.0261	22.2443	133.42	0.162659	0.167687	0.169654	1.03092	1.043
CG40351-PA	FBgn0040022	934	VEKARTSEEDSPR	23.6683	21.6172	24.8012	21.8758	24.7584	23.0734	139.794	0.161972	0.166949	0.171079	1.03073	1.05623
CG40351-PA	FBgn0040022	933	CVEKARTSEEDSP	23.6683	21.6172	24.8012	21.8758	24.7584	23.0734	139.794	0.161972	0.166949	0.171079	1.03073	1.05623
Ncc69-PA	FBgn0036279	855	CSQVLGSQDGWKT	27.5433	26.0643	26.9467	28.3055	24.4884	23.5611	156.909	0.170824	0.176064	0.153112	1.03068	0.896318
l(2)dtl-PA	FBgn0013548	201	HTGGPGTPVSQRK	20.6549	21.8412	22.3387	21.4562	22.9951	24.9857	134.272	0.158246	0.163083	0.178671	1.03056	1.12907
hrg-PA	FBgn0015949	440	GQSANNSQNNSGN	27.8575	28.0477	27.8636	29.7241	26.786	25.1815	165.46	0.168938	0.174022	0.157039	1.03009	0.929565
Fmr1-PA	FBgn0028734	413	YSSDIESVRSMRG	101.268	102.357	97.7764	111.724	106.77	110.848	630.744	0.161416	0.166074	0.172509	1.02886	1.06872
dre4-PA	FBgn0002183	437	IFIKDDSDEEDVD	41.8308	41.622	44.6593	41.191	39.7859	35.7388	244.828	0.170432	0.175328	0.15424	1.02873	0.904998
pav-PA	FBgn0011692	847	PTRKRPSNGNISA	26.4226	27.2966	28.5444	26.7168	31.4436	30.7257	171.15	0.156936	0.161441	0.181623	1.0287	1.1573
Marf-PA	FBgn0029870	34	TDTVDKSGPGSPL	137.094	136.669	139.272	142.335	132.097	123.319	810.786	0.168826	0.173663	0.157511	1.02865	0.932983
pzg-PA	FBgn0259785	174	DMGQEGSPPLKMQ	22.2434	22.0284	23.1565	22.3733	25.6504	25.551	141.003	0.156989	0.16145	0.181561	1.02842	1.15653
Top2-PA	FBgn0003732	1352	DDVEEVTPRAERP	122.592	129.282	123.133	135.684	149.644	134.941	795.276	0.158356	0.162722	0.178922	1.02757	1.12987
CG7504-PB	FBgn0035842	719	SVIEAPSLPKNRG	24.3905	18.0879	23.0136	20.6304	24.2998	23.7036	134.126	0.158353	0.162698	0.178949	1.02744	1.13007
CG5514-PA	FBgn0039560	780	QRRGSDSNDEGKP	41.9289	38.7462	40.0281	42.8556	41.3152	41.9195	246.793	0.163447	0.167921	0.168632	1.02738	1.03173
CG5514-PA	FBgn0039560	778	YKQRRGSDSNDEG	41.9289	38.7462	40.0281	42.8556	41.3152	41.9195	246.793	0.163447	0.167921	0.168632	1.02738	1.03173
Dab-PA	FBgn0000414	1339	SNLSLDSRDRVSP	79.6294	75.5665	74.152	85.2866	69.8495	75.6605	460.145	0.168638	0.173248	0.158113	1.02734	0.937589
BicD-PA	FBgn0000183	285	NMEDNASNNSDGE	23.034	20.1763	21.202	23.1729	21.5391	21.7723	130.897	0.165055	0.169503	0.165441	1.02695	1.00234
CG5521-PA	FBgn0039466	718	MLSRSYSEGSLAS	70.3579	66.1012	68.5958	71.4792	68.7536	69.2135	414.501	0.164606	0.168968	0.166425	1.0265	1.01105
Sin3A-PB	FBgn0022764	1313	APRQPLSDDERDD	34.148	30.3735	33.3269	32.8902	35.2051	34.6785	200.622	0.160803	0.165029	0.174167	1.02628	1.08311
CG2186-PA	FBgn0030243	766	GSRSMPSDEDEET	28.1447	30.9399	31.7256	28.8742	34.2021	35.7877	189.674	0.155753	0.159747	0.1845	1.02565	1.18457
CG14229-PA	FBgn0031059	20	DELACESPLSKRI	52.4116	53.4283	59.2368	49.315	54.2279	57.0474	325.667	0.162497	0.166661	0.170842	1.02562	1.05136
CG14229-PA	FBgn0031059	11	LKTRKRSREDELA	52.4116	53.4283	59.2368	49.315	54.2279	57.0474	325.667	0.162497	0.166661	0.170842	1.02562	1.05136
CG12290-PA	FBgn0039419	549	SLRHRLSNASSLF	62.9014	62.108	67.3378	60.8515	60.1693	57.7063	371.074	0.168443	0.172727	0.15883	1.02544	0.942934
CG12290-PA	FBgn0039419	552	HRLSNASSLFKYR	62.9014	62.108	67.3378	60.8515	60.1693	57.7063	371.074	0.168443	0.172727	0.15883	1.02544	0.942934
CG12290-PA	FBgn0039419	553	RLSNASSLFKYRE	62.9014	62.108	67.3378	60.8515	60.1693	57.7063	371.074	0.168443	0.172727	0.15883	1.02544	0.942934
CG30035-PA	FBgn0050035	288	QGSSTDSDEEGED	44.8155	48.0778	52.1745	43.0805	40.3346	43.6598	272.143	0.17067	0.175009	0.15432	1.02542	0.904202
CG30035-PA	FBgn0050035	286	VLQGSSTDSDEEG	44.8155	48.0778	52.1745	43.0805	40.3346	43.6598	272.143	0.17067	0.175009	0.15432	1.02542	0.904202
CG30035-PA	FBgn0050035	285	KVLQGSSTDSDEE	44.8155	48.0778	52.1745	43.0805	40.3346	43.6598	272.143	0.17067	0.175009	0.15432	1.02542	0.904202
NAT1-PC	FBgn0010488	438	RYNNTNSLERNGG	60.7005	55.795	59.568	59.8844	62.4246	67.1365	365.509	0.159361	0.163406	0.177234	1.02538	1.11215
kuk-PA	FBgn0038476	354	RTFAQISGRRSIR	24.7757	20.1339	22.0999	23.9293	24.2105	24.778	139.927	0.160475	0.164475	0.17505	1.02493	1.09082
CG6854-PB	FBgn0036478	464	SVIRQLYGNPKSV	211.983	229.545	217.586	234.846	191.94	185.94	1271.84	0.173578	0.177865	0.148557	1.0247	0.855847
osa-PA	FBgn0003013	1917	DGAGNGSDSEDAD	24.1982	21.6912	25.0214	21.9988	25.0006	25.9592	143.869	0.159483	0.163413	0.177104	1.02464	1.11049
osa-PA	FBgn0003013	1919	AGNGSDSEDADEG	24.1982	21.6912	25.0214	21.9988	25.0006	25.9592	143.869	0.159483	0.163413	0.177104	1.02464	1.11049
spen-PA	FBgn0016977	2277	KHNLNTSEEELQS	24.1057	26.1786	22.9066	28.616	27.4229	27.5411	156.771	0.160375	0.164324	0.1753	1.02462	1.09306
spen-PA	FBgn0016977	2276	TKHNLNTSEEELQ	24.1057	26.1786	22.9066	28.616	27.4229	27.5411	156.771	0.160375	0.164324	0.1753	1.02462	1.09306
Tsc1-PA	FBgn0026317	571	KSCSALSGMRQQH	121.253	120.672	129.339	118.534	123.929	125.538	739.265	0.163625	0.167648	0.168727	1.02459	1.03118
CG5720-PA	FBgn0028471	764	KSVRSNSAETSSA	29.7472	30.0888	31.6102	29.6956	34.8861	33.1304	189.158	0.158164	0.162049	0.179787	1.02456	1.13672
Slbp-PA	FBgn0041186	123	HSFTPPSNENSRS	46.398	43.9042	44.162	48.3089	47.1622	48.4745	278.41	0.162175	0.16607	0.171755	1.02402	1.05907
eco-PA	FBgn0035766	312	ENSRSRSKSPVEV	127.416	141.056	137.703	137.169	126.414	129.037	798.795	0.168049	0.172054	0.159897	1.02383	0.951495
eco-PA	FBgn0035766	314	SRSRSKSPVEVFK	127.416	141.056	137.703	137.169	126.414	129.037	798.795	0.168049	0.172054	0.159897	1.02383	0.951495
Tango1-PA	FBgn0031842	1390	SPRTYRSLSPSDS	37.7274	36.196	38.3474	37.3356	37.952	37.9798	225.538	0.163882	0.167783	0.168335	1.0238	1.02717
CG8611-PB	FBgn0027602	220	EDAKNNSGGGSPR	19.9105	17.8715	17.3103	21.3684	17.8662	15.8039	110.131	0.171532	0.175603	0.152864	1.02373	0.891169
CG8611-PB	FBgn0027602	224	NNSGGGSPRVKPS	19.9105	17.8715	17.3103	21.3684	17.8662	15.8039	110.131	0.171532	0.175603	0.152864	1.02373	0.891169
CG6995-PB	FBgn0039229	209	EASDDKSIKSVKP	93.2637	83.4706	90.689	90.2127	97.6912	97.7092	553.036	0.159785	0.163553	0.176661	1.02358	1.10562
CG2199-PA	FBgn0035213	359	SEDADQTQATKIA	27.1783	25.3444	27.628	26.1302	28.2926	29.946	164.52	0.159625	0.163379	0.176996	1.02352	1.10883
Uch-PA	FBgn0010288	126	EKTASLSPEERGR	150.597	159.061	160.758	156.102	157.699	160.813	945.03	0.163835	0.167645	0.168519	1.02326	1.02859
D1-PA	FBgn0000412	115	SGDSVKTPGSAKK	124.735	132.575	125.417	137.848	129.833	133.045	783.454	0.164216	0.168016	0.167769	1.02314	1.02164
CG7358-PA	FBgn0030974	368	YGSRERSLDTVER	23.7572	24.6299	27.0529	22.4513	27.1596	22.2528	147.304	0.164243	0.168034	0.167723	1.02309	1.02119
CG7358-PA	FBgn0030974	371	RERSLDTVERERE	23.7572	24.6299	27.0529	22.4513	27.1596	22.2528	147.304	0.164243	0.168034	0.167723	1.02309	1.02119
tomosyn-PC	FBgn0030412	865	RSSTTDSPDEGAS	24.4468	20.9208	24.6326	21.7814	26.1775	27.2456	145.205	0.15622	0.159823	0.183958	1.02306	1.17756
Mekk1-PB	FBgn0024329	197	TDKRLQSLLRDSE	89.3453	78.6459	82.7356	89.1161	85.6954	81.337	506.875	0.165713	0.169521	0.164767	1.02298	0.994292
eIF4G-PA	FBgn0023213	1063	SRSSSAYGGSHSQ	26.1115	22.5856	25.7769	24.0342	26.0765	25.171	149.756	0.162589	0.166308	0.171103	1.02288	1.05237
CG11148-PD	FBgn0039936	400	DLSDPDSGNDITP	26.4053	27.0083	25.3608	29.2647	30.5944	29.1586	167.792	0.159166	0.162777	0.178057	1.02269	1.11869
CG8611-PB	FBgn0027602	210	GGDQEASADEEDA	23.8004	23.5908	24.1973	24.2444	24.3648	24.8068	145.004	0.163413	0.167035	0.169552	1.02216	1.03757
tud-PA	FBgn0003891	916	GRTPIQSPRHNEK	134.354	146.378	144.895	141.971	152.877	150.998	871.474	0.161068	0.164587	0.174345	1.02185	1.08243
CG3680-PA	FBgn0037027	528	MRKRAMTITGRNQ	153.22	128.251	137.291	150.183	144.042	147.679	860.666	0.163519	0.167007	0.169474	1.02133	1.03642
Nak-PA	FBgn0015772	1387	ALGSTSSLSSGSK	27.2234	22.4566	24.7248	26.0049	24.1497	23.7576	148.317	0.167479	0.171018	0.161503	1.02113	0.964317
ssp4-PF	FBgn0022085	534	SMRRQVSVDNVPT	22.2974	27.4339	25.9339	24.8389	26.4578	23.9831	150.945	0.164733	0.168183	0.167084	1.02094	1.01427
CG9776-PA	FBgn0027866	816	RSKRRSYSRSISR	54.7007	62.4561	58.1711	61.3975	59.8848	68.2998	364.91	0.160528	0.163833	0.175639	1.02059	1.09413
cnn-PA	FBgn0013765	366	KTVISPSSSGRSM	164.779	157.661	167.448	161.602	171.852	170.274	993.615	0.162256	0.165582	0.172162	1.0205	1.06105
msn-PA	FBgn0010909	714	GRGSPTTTASLSR	40.0187	44.2857	39.431	46.5994	42.2054	38.453	250.993	0.167942	0.17138	0.160679	1.02047	0.956753
CG7028-PA	FBgn0027587	749	DNEITPYLVSRFY	19.7451	18.2992	19.6805	19.1425	15.7075	16.9301	109.505	0.173711	0.177266	0.149024	1.02047	0.857884
CG14657-PB	FBgn0037282	355	PAEPIKSPVAIKA	72.4324	70.3934	69.1778	76.521	78.8643	72.8434	440.232	0.162216	0.165479	0.172304	1.02012	1.06219
CG7536-PA	FBgn0030890	661	LLQTRGSLPDLRI	60.9887	66.1917	65.2979	64.4345	65.4448	69.9548	392.312	0.162091	0.165343	0.172566	1.02007	1.06463
Bsg25D-PB	FBgn0000228	625	KEGRSLTPESRSK	76.8372	83.1483	85.2037	77.9695	77.9635	83.3246	484.447	0.165122	0.168412	0.166466	1.01992	1.00814
ens-PE	FBgn0035500	184	SLTRRSSERELAD	68.6493	72.31	71.6834	72.0362	66.5319	73.6142	424.825	0.165903	0.169151	0.164946	1.01958	0.994231
CG5728-PA	FBgn0039182	1124	ELNVAETQKNAAK	24.4726	27.8649	25.9572	27.3849	27.3114	22.7226	155.714	0.168057	0.171283	0.16066	1.01919	0.955987
snama-PA	FBgn0086129	387	TVPSKRSPSYSHR	31.8315	27.0385	31.0631	28.9358	30.0088	29.2512	178.129	0.165245	0.168414	0.16634	1.01918	1.00663
snama-PA	FBgn0086129	389	PSKRSPSYSHRSE	31.8315	27.0385	31.0631	28.9358	30.0088	29.2512	178.129	0.165245	0.168414	0.16634	1.01918	1.00663
BubR1-PA	FBgn0025458	583	IFEDSGSPRDNFA	96.4821	95.0686	96.3349	98.8608	94.0808	88.5634	569.391	0.168207	0.171407	0.160386	1.01903	0.953503
CG14200-PA	FBgn0031023	1165	SKDKPVSEADNEL	38.7746	35.4642	37.6948	37.9127	36.9367	36.796	223.579	0.166024	0.169085	0.164892	1.01844	0.993184
CG14200-PA	FBgn0031023	1175	NELGRFSPIPEIR	38.7746	35.4642	37.6948	37.9127	36.9367	36.796	223.579	0.166024	0.169085	0.164892	1.01844	0.993184
CG15099-PA	FBgn0034400	604	QSVGRQSPNKKKA	32.6346	39.4133	33.7732	39.5913	33.7279	30.8877	210.028	0.17152	0.174654	0.153826	1.01827	0.896842
CG7597-PA	FBgn0037093	217	ESSSPATPPPVRR	91.8845	90.1475	87.1096	98.1826	89.1446	88.9513	545.42	0.166873	0.169862	0.163265	1.01791	0.978377
CG9772-PA	FBgn0037236	163	GSGNSNSPSKRLR	31.8015	37.9153	34.5364	36.4234	35.7689	33.386	209.831	0.166126	0.169088	0.164787	1.01783	0.99194
CG11180-PA	FBgn0034528	452	KEIAEDSIEEPAA	28.8736	29.9392	29.8613	29.9907	31.1892	30.583	180.437	0.162973	0.165853	0.171174	1.01767	1.05032
CG10737-PC	FBgn0034420	120	RGRSSASPLNTAG	49.9313	51.5264	53.782	49.4625	48.524	50.2771	303.503	0.167144	0.170088	0.162768	1.01761	0.973815
CG8858-PA	FBgn0033698	1691	DEDEPNTSQELSA	20.7842	20.6607	20.1569	22.0085	20.4936	16.9585	121.062	0.171172	0.174147	0.154681	1.01738	0.903659
Ssrp-PA	FBgn0010278	645	KRKTEPSPSKKAN	63.2793	70.858	67.9661	68.4856	76.3772	67.8519	414.818	0.161682	0.164472	0.173846	1.01725	1.07524
chif-PA	FBgn0000307	1098	SPRTTRSQAATPV	18.2572	19.5093	21.4311	16.9791	19.4385	19.013	114.628	0.164735	0.167543	0.167723	1.01705	1.01814
chif-PA	FBgn0000307	1102	TRSQAATPVEELR	18.2572	19.5093	21.4311	16.9791	19.4385	19.013	114.628	0.164735	0.167543	0.167723	1.01705	1.01814
Liprin-alpha-PA	FBgn0046704	699	PPMSGRSTPNSPQ	71.525	72.7079	75.849	70.836	74.1551	74.4082	439.481	0.164095	0.166884	0.169021	1.017	1.03002
mu2-PA	FBgn0002872	977	IEQLESSTSAGNN	25.2767	27.3815	28.309	25.236	26.8917	27.0883	160.183	0.164369	0.167137	0.168495	1.01684	1.0251
mu2-PA	FBgn0002872	976	SIEQLESSTSAGN	25.2767	27.3815	28.309	25.236	26.8917	27.0883	160.183	0.164369	0.167137	0.168495	1.01684	1.0251
CG34417-PD	FBgn0085446	572	YQEPQRSPQKLRE	42.3888	37.2485	41.9951	38.9803	47.04	48.7071	256.36	0.155323	0.157933	0.186744	1.0168	1.20229
RhoGAPp190-PA	FBgn0026375	996	NEERDISLDEIYD	60.6136	55.6706	58.8147	59.4217	47.3322	49.6504	331.503	0.175389	0.178334	0.146277	1.01679	0.834014
spd-2-PA	FBgn0027500	121	TKGTNISFEPAEI	54.082	53.6929	58.0959	51.4747	52.1263	53.8492	323.321	0.166669	0.169446	0.163886	1.01666	0.983304
CG6904-PA	FBgn0038293	671	IFSRPHSEPPSPT	27.9711	35.058	32.3049	31.7475	35.573	29.6176	192.272	0.163906	0.166567	0.169527	1.01623	1.03429
CG6904-PA	FBgn0038293	667	KNNLIFSRPHSEP	27.9711	35.058	32.3049	31.7475	35.573	29.6176	192.272	0.163906	0.166567	0.169527	1.01623	1.03429
Reps-PA	FBgn0032341	678	PHRHARSSSLDLN	207.262	204.021	196.196	221.715	172.385	167.529	1169.11	0.175896	0.178731	0.145373	1.01612	0.826472
CG7207-PA	FBgn0027569	152	RHGSTMSLQSNTI	23.8814	23.1708	23.8847	23.8904	26.9666	27.1792	148.973	0.157922	0.160348	0.18173	1.01536	1.15076
Bsg-PA	FBgn0011219	258	KSELEESDTDPQE	28.5943	24.5629	29.8462	24.118	28.305	27.3124	162.739	0.163321	0.1658	0.170879	1.01518	1.04628
Bsg-PA	FBgn0011219	260	ELEESDTDPQEQx	28.5943	24.5629	29.8462	24.118	28.305	27.3124	162.739	0.163321	0.1658	0.170879	1.01518	1.04628
BubR1-PA	FBgn0025458	581	IKIFEDSGSPRDN	18.8343	16.4891	17.0702	18.7773	19.2498	16.9651	107.386	0.16447	0.16691	0.168621	1.01484	1.02524
Graf-PA	FBgn0030685	802	ISLSNVSPPNTAM	24.0699	25.6346	27.5996	22.8388	26.1032	29.8923	156.138	0.159168	0.161518	0.179314	1.01476	1.12657
Cct1-PA	FBgn0041342	475	GGSGSGSSGSLNG	32.9292	36.8465	35.4473	35.3528	33.4364	30.5531	204.565	0.170546	0.17305	0.156404	1.01468	0.917074
Cct1-PA	FBgn0041342	476	GSGSGSSGSLNGK	32.9292	36.8465	35.4473	35.3528	33.4364	30.5531	204.565	0.170546	0.17305	0.156404	1.01468	0.917074
Kap-alpha3-PA	FBgn0027338	55	PNLDSNTDEEEQL	26.2728	23.8656	26.1959	24.6547	28.1696	28.1989	157.357	0.159314	0.161577	0.17911	1.01421	1.12426
Akap200-PA	FBgn0027932	117	TPLADESIKSKSK	36.4332	36.9758	33.4987	40.9215	36.4485	37.3255	221.603	0.165632	0.167913	0.166455	1.01377	1.00497
tra2-PA	FBgn0003742	237	DRNLRRSPSRNRY	63.4695	68.5038	67.3403	66.4492	67.6839	65.5711	399.018	0.165373	0.167649	0.166979	1.01376	1.00971
tra2-PA	FBgn0003742	239	NLRRSPSRNRYTR	63.4695	68.5038	67.3403	66.4492	67.6839	65.5711	399.018	0.165373	0.167649	0.166979	1.01376	1.00971
gig-PA	FBgn0005198	1380	LTLKKKTVQYSTK	184.478	172.594	173.554	188.314	169.077	188.03	1076.05	0.165918	0.168147	0.165935	1.01343	1.0001
YT521-B-PA	FBgn0027616	143	DKVKSKSPDTEDR	70.3466	72.0508	72.0311	72.2486	71.871	74.6809	433.229	0.164344	0.166517	0.169139	1.01322	1.02918
sle-PA	FBgn0037810	946	QAETEMSDEDKPS	64.563	55.6381	65.1713	56.6182	53.0667	52.5269	347.584	0.172909	0.175194	0.151896	1.01322	0.878475
CG12773-PA	FBgn0024365	481	QASSPSYETRRYG	66.8424	68.2633	71.6628	65.2184	67.5007	70.8885	410.376	0.164612	0.166775	0.168613	1.01314	1.0243
CG8578-PA	FBgn0030699	104	ASASRRSSEDSVE	33.8655	31.0881	30.6323	35.1556	37.8146	32.5356	201.092	0.161502	0.163577	0.174921	1.01285	1.08308
CG8578-PA	FBgn0030699	105	SASRRSSEDSVEE	33.8655	31.0881	30.6323	35.1556	37.8146	32.5356	201.092	0.161502	0.163577	0.174921	1.01285	1.08308
KrT95D-PA	FBgn0020647	515	RRSSDKSDQLTNS	30.0735	29.7311	29.7665	30.7952	26.9237	28.3699	175.66	0.170228	0.172383	0.157388	1.01266	0.924571
Jra-PA	FBgn0001291	92	SSKTVNTPDLEKI	41.8585	40.7183	41.675	41.942	37.7926	40.846	244.832	0.168639	0.170764	0.160597	1.0126	0.952309
Nipped-B-PG	FBgn0026401	1962	DPDDGDSDADESR	111.08	97.5525	105.943	105.205	107.556	113.075	640.411	0.162889	0.164853	0.172257	1.01206	1.05751
CG8677-PA	FBgn0026577	1920	EEDGAASDDRTRT	24.4967	25.9917	24.3192	26.7685	31.2785	26.7961	159.651	0.158122	0.159998	0.18188	1.01187	1.15025
CG1962-PA	FBgn0032876	657	FNSREFTPRNSPL	79.1919	79.2219	78.8643	81.427	85.7473	92.1524	496.605	0.159497	0.161387	0.179116	1.01185	1.12301
CG1962-PA	FBgn0032876	661	EFTPRNSPLAMNN	79.1919	79.2219	78.8643	81.427	85.7473	92.1524	496.605	0.159497	0.161387	0.179116	1.01185	1.12301
CG7158-PA	FBgn0037116	1128	GLQRADSLISMGH	18.1353	19.2215	20.1586	17.6403	16.4089	18.2619	109.827	0.170072	0.172085	0.157843	1.01183	0.928097
CG7158-PA	FBgn0037116	1131	RADSLISMGHNTS	18.1353	19.2215	20.1586	17.6403	16.4089	18.2619	109.827	0.170072	0.172085	0.157843	1.01183	0.928097
CG34422-PA	FBgn0085451	688	KRGRGRSDSMPPR	26.1344	24.5041	27.1754	24.0565	27.6325	30.0883	159.591	0.158651	0.16051	0.180839	1.01172	1.13986
CG34422-PA	FBgn0085451	690	GRGRSDSMPPRST	26.1344	24.5041	27.1754	24.0565	27.6325	30.0883	159.591	0.158651	0.16051	0.180839	1.01172	1.13986
CG11596-PA	FBgn0023522	403	LIVREDSEEEGEQ	27.8874	28.7701	30.2184	27.0756	27.1378	30.0348	171.124	0.165545	0.167405	0.16705	1.01124	1.00909
CG8108-PA	FBgn0027567	103	KRSYDSSRDRSDD	78.8577	69.0894	74.332	75.2551	78.8627	75.264	451.661	0.163781	0.165597	0.170622	1.01108	1.04177
Dys-PA	FBgn0260003	1817	GKEMRRSKSKHSL	43.0712	42.9674	45.2695	41.7041	46.5043	47.6342	267.151	0.16103	0.16278	0.17619	1.01087	1.09414
CG34449-PA	FBgn0085478	312	GTAVQYSPRSFYD	187.438	198.724	191.422	198.914	201.889	195.367	1173.75	0.164499	0.166277	0.169225	1.01081	1.02873
Chi-PA	FBgn0013764	415	HKAYALSPRDCLK	128.201	126.814	133.525	124.23	129.741	127.104	769.616	0.165677	0.167457	0.166866	1.01075	1.00718
CG7065-PA	FBgn0030091	515	SKERGSSSRDFGG	49.1752	44.0134	47.9773	46.2007	48.5985	49.0721	285.037	0.163467	0.165203	0.17133	1.01062	1.0481
tra2-PA	FBgn0003742	198	RGKAPRSFSPRRG	35.07	31.485	35.4551	31.8004	35.3951	39.5777	208.783	0.159388	0.161065	0.179547	1.01052	1.12648
tra2-PA	FBgn0003742	200	KAPRSFSPRRGRR	35.07	31.485	35.4551	31.8004	35.3951	39.5777	208.783	0.159388	0.161065	0.179547	1.01052	1.12648
BubR1-PA	FBgn0025458	565	APKIPESPCDQID	31.4093	33.2403	32.1224	33.2055	32.325	28.5443	190.847	0.169376	0.171153	0.159472	1.01049	0.941526
CG5174-PA	FBgn0034345	164	MRSIEASVGSAYE	30.3141	25.5601	29.5017	26.9588	25.3635	28.1814	165.88	0.168418	0.170185	0.161397	1.01049	0.958311
Karl-PA	FBgn0030334	254	DGRVRASSEARSY	29.9552	33.3191	34.3407	29.5749	32.2659	31.259	190.715	0.165887	0.167569	0.166544	1.01014	1.00396
CG40498-PF	FBgn0069969	258	LLLRRESLNDAIS	26.9921	25.1825	28.0564	24.6389	22.5141	32.5451	159.929	0.163118	0.164746	0.172136	1.00998	1.05529
sle-PA	FBgn0037810	53	STLDVRTPTRTRR	66.6598	65.0429	61.8796	71.1148	68.2006	69.2021	402.1	0.163769	0.165375	0.170857	1.00981	1.04328
ssh-PA	FBgn0029157	68	RRLSTDSTRSSNS	63.8755	58.3383	57.831	65.5787	56.9361	50.6974	353.257	0.172981	0.174674	0.152344	1.00978	0.880698
Atg13-PA	FBgn0261108	368	NSENSVSPIKSLL	79.7806	84.3559	78.6555	87.0407	88.8293	80.6746	499.337	0.164355	0.165916	0.169729	1.0095	1.0327
SC35-PA	FBgn0040286	72	RSRSPGSHSPERR	23.6821	23.4458	24.6759	22.8882	30.4951	28.3406	153.528	0.153483	0.154904	0.191613	1.00926	1.24843
SC35-PA	FBgn0040286	74	RSPGSHSPERRSK	23.6821	23.4458	24.6759	22.8882	30.4951	28.3406	153.528	0.153483	0.154904	0.191613	1.00926	1.24843
Smg5-PA	FBgn0019890	1089	NESQPLSLLKISR	22.3027	24.2509	24.928	22.0479	22.258	24.7879	140.575	0.165582	0.167084	0.167333	1.00907	1.01057
su(s)-PA	FBgn0003575	202	MNVRGGSPPPGGA	43.8199	40.6826	42.5784	42.6797	39.2885	38.9414	247.99	0.170374	0.171898	0.157728	1.00894	0.92577
ytr-PA	FBgn0021895	6	xMGRSRSPASPAH	34.0629	39.6915	34.6083	39.7984	42.7749	36.1451	227.081	0.162397	0.163833	0.173771	1.00884	1.07004
Tango1-PA	FBgn0031842	1353	YSDYDDYDDDEED	28.8985	27.0366	29.4564	26.9607	30.1245	30.6635	173.14	0.161531	0.162923	0.175546	1.00862	1.08676
Bx42-PA	FBgn0004856	227	IPRGPPSPPAPVL	36.3868	39.495	37.9678	38.5339	39.7582	38.4578	230.599	0.164531	0.165876	0.169593	1.00817	1.03076
Bx42-PA	FBgn0004856	235	PAPVLHSPSRKVT	36.3868	39.495	37.9678	38.5339	39.7582	38.4578	230.599	0.164531	0.165876	0.169593	1.00817	1.03076
CG3409-PA	FBgn0033095	882	APKESDSDVLETK	217.248	223.534	221.546	222.826	207.261	209.273	1301.69	0.169312	0.170691	0.159998	1.00814	0.94499
kis-PA	FBgn0086902	1366	EDGAEQTGEGSEV	36.7677	36.633	38.2698	35.7073	36.9415	38.6019	222.921	0.164634	0.165927	0.16944	1.00785	1.02919
Map60-PA	FBgn0010342	219	GQQAPASGQRSSS	32.071	26.9493	30.3093	29.1733	31.8477	29.9613	180.312	0.163662	0.164944	0.171395	1.00783	1.04725
AGO2-PB	FBgn0087035	184	GYQQRPSGQQQGG	23.5037	24.7599	25.4653	23.1689	26.4931	25.0694	148.46	0.162547	0.163795	0.173658	1.00768	1.06835
Atg1-PA	FBgn0260945	527	LRRSGNSSPVLPS	23.6945	20.9466	24.2323	20.7433	22.0532	21.4004	133.07	0.167735	0.168992	0.163273	1.00749	0.973398
Aac11-PA	FBgn0027885	493	NDQKFYSPPSGKY	27.1332	26.9094	30.3308	24.1027	30.808	30.1694	169.453	0.159461	0.160615	0.179924	1.00723	1.12832
sle-PA	FBgn0037810	134	KPSVSPSPGRTLT	48.7015	41.1345	46.4839	43.9804	44.1732	43.1342	267.608	0.16785	0.169024	0.163126	1.00699	0.971852
Cortactin-PA	FBgn0025865	289	KTVAENTPRTSTE	137.937	150.914	146.686	144.103	147.236	156.271	883.149	0.163535	0.164632	0.171833	1.00671	1.05074
Nopp140-PB	FBgn0037137	357	SSDDSSSEEEAPK	34.631	32.7123	36.037	31.7436	39.454	33.2447	207.823	0.162021	0.163073	0.174906	1.00649	1.07952
mus205-PA	FBgn0002891	802	QSPKENTKTSMNG	38.0046	43.2319	43.462	38.2856	46.1681	41.1674	250.32	0.162266	0.163286	0.174448	1.00629	1.07508
kst-PC	FBgn0004167	3895	VSSRNSSPDSQRR	21.6764	19.1585	19.0968	21.9912	20.0292	24.5107	126.463	0.16145	0.162451	0.176099	1.0062	1.09073
Hml-PA	FBgn0029167	421	VYHRGMSGEMAYE	30.2685	30.2863	32.9006	28.0103	35.413	31.9896	188.868	0.16031	0.161252	0.178438	1.00588	1.11308
RpS10b-PB	FBgn0031035	126	GEDRSAYRRAPGG	41.7319	38.0666	42.4505	37.7746	43.0275	40.8616	243.913	0.16358	0.164455	0.171965	1.00535	1.05126
CG12333-PA	FBgn0038617	243	VPKKGHSSEEELD	28.4453	33.1123	34.6628	27.2192	26.2343	33.7702	183.444	0.167783	0.168667	0.16355	1.00527	0.974769
CG12333-PA	FBgn0038617	244	PKKGHSSEEELDD	28.4453	33.1123	34.6628	27.2192	26.2343	33.7702	183.444	0.167783	0.168667	0.16355	1.00527	0.974769
CG12333-PA	FBgn0038617	251	EEELDDSDEQVED	28.4453	33.1123	34.6628	27.2192	26.2343	33.7702	183.444	0.167783	0.168667	0.16355	1.00527	0.974769
CG7927-PA	FBgn0027549	106	SSGNHISSEDNER	23.3289	24.2427	22.3471	25.4722	28.9249	21.9353	146.251	0.162637	0.163484	0.17388	1.00521	1.06913
CG7927-PA	FBgn0027549	107	SGNHISSEDNERQ	23.3289	24.2427	22.3471	25.4722	28.9249	21.9353	146.251	0.162637	0.163484	0.17388	1.00521	1.06913
nop5-PA	FBgn0026196	452	SESEQQTPVKKEE	39.4898	38.0358	38.2531	39.6491	38.546	41.1084	235.082	0.16489	0.165691	0.169418	1.00486	1.02746
CG14964-PA	FBgn0035410	780	PLRRSVSSTELLY	90.9249	91.7307	90.1084	93.4249	91.2844	84.2718	541.745	0.168581	0.169391	0.162028	1.00481	0.961132
CG5720-PA	FBgn0028471	697	IIIKNDTDEDDEM	35.2339	34.3775	34.4716	35.4734	37.9842	37.1018	214.642	0.162157	0.162934	0.174909	1.00479	1.07865
CG5720-PA	FBgn0028471	706	DDEMHGSPKKRSP	35.2339	34.3775	34.4716	35.4734	37.9842	37.1018	214.642	0.162157	0.162934	0.174909	1.00479	1.07865
l(3)76BDm-PA	FBgn0260655	1260	LRRRHSSDDTLDN	36.7965	34.9556	36.3109	35.7836	36.7268	37.0411	217.614	0.164861	0.165647	0.169492	1.00477	1.02809
l(3)76BDm-PA	FBgn0260655	1259	FLRRRHSSDDTLD	36.7965	34.9556	36.3109	35.7836	36.7268	37.0411	217.614	0.164861	0.165647	0.169492	1.00477	1.02809
east-PB	FBgn0010110	483	RLSKAGSPVILTP	19.404	19.8316	18.2122	21.1946	22.2511	22.5131	123.407	0.158969	0.159662	0.181369	1.00436	1.14091
CG13373-PB	FBgn0029522	15	AAKRSRSADGDAN	26.3903	31.1091	27.52	30.2073	30.6341	34.9384	180.799	0.159015	0.159645	0.181341	1.00396	1.1404
CG13373-PB	FBgn0029522	13	KKAAKRSRSADGD	26.3903	31.1091	27.52	30.2073	30.6341	34.9384	180.799	0.159015	0.159645	0.181341	1.00396	1.1404
su(Hw)-PA	FBgn0003567	21	LGVENISPPKDKR	21.2957	19.1235	21.5422	19.0367	24.6558	22.4477	128.102	0.157762	0.158386	0.183852	1.00395	1.16537
SC35-PA	FBgn0040286	23	RYGRPSSPTRSSS	72.0278	74.3633	76.9095	70.022	67.5267	76.9929	437.842	0.167173	0.167791	0.165036	1.00369	0.987216
sle-PA	FBgn0037810	132	QRKPSVSPSPGRT	27.0866	34.378	32.9603	28.7096	37.4897	37.8422	198.466	0.154849	0.155366	0.189785	1.00334	1.22561
CG17528-PC	FBgn0261387	44	NVVTEASIIEKTN	30.3334	30.5572	31.9932	29.0933	33.7664	33.2956	189.039	0.161053	0.161571	0.177376	1.00322	1.10135
CG6833-PA	FBgn0036405	42	STKNVVSPQHNQR	25.5054	23.9446	25.1622	24.4443	23.6985	22.6561	145.411	0.170035	0.170573	0.159391	1.00316	0.937403
mu2-PA	FBgn0002872	1028	RAKRLTSGEEPTS	46.9307	46.4945	46.6815	47.0198	42.908	44.7942	274.829	0.16997	0.170472	0.159558	1.00295	0.938742
mu2-PA	FBgn0002872	1027	RRAKRLTSGEEPT	46.9307	46.4945	46.6815	47.0198	42.908	44.7942	274.829	0.16997	0.170472	0.159558	1.00295	0.938742
YT521-B-PA	FBgn0027616	233	DSVGGGTHSHSQK	39.4771	38.3102	38.7413	39.2612	52.8304	50.2008	258.821	0.150272	0.150688	0.19904	1.00277	1.32453
Ssrp-PA	FBgn0010278	652	PSKKANTSGSGFK	144.536	158.763	143.477	160.659	135.912	130.502	873.849	0.173542	0.174021	0.152437	1.00276	0.878388
eIF4G-PA	FBgn0023213	668	NNKRVQSMVGIIG	35.7132	35.4328	37.8504	33.4614	38.0169	35.2545	215.729	0.164896	0.165281	0.169823	1.00233	1.02987
par-1-PC	FBgn0260934	823	AGANAGSASVQSP	18.7806	18.4577	19.2127	18.1061	20.1159	17.4116	112.085	0.166117	0.166476	0.167407	1.00216	1.00777
larp-PD	FBgn0260724	1585	TTVRIRSGSLGNK	31.0673	36.207	31.7064	35.6911	32.239	28.8329	195.744	0.171843	0.172158	0.156	1.00183	0.907805
larp-PD	FBgn0260724	1587	VRIRSGSLGNKPQ	31.0673	36.207	31.7064	35.6911	32.239	28.8329	195.744	0.171843	0.172158	0.156	1.00183	0.907805
Es2-PA	FBgn0023506	146	NSRATDTPFSTDG	39.3942	39.6435	41.2153	37.9398	36.2953	39.8489	234.337	0.168641	0.168892	0.162467	1.00148	0.963391
su(s)-PA	FBgn0003575	311	KRNRRDSGEGGGG	24.1844	28.4022	27.8391	24.8061	30.7991	32.166	168.197	0.156324	0.156499	0.187177	1.00112	1.19736
slpr-PA	FBgn0030018	1139	KGKKPQTQSCEQL	73.7266	77.8238	79.7793	71.9072	86.5104	83.7347	473.482	0.160038	0.160182	0.17978	1.0009	1.12336
Rbp2-PA	FBgn0010256	174	SGNRGDSRDRPAN	56.5659	55.5903	54.5366	57.7183	59.6996	59.4386	343.549	0.163232	0.163375	0.173393	1.00088	1.06225
Tango5-PA	FBgn0052675	504	LHKKPASPVAATT	72.7098	74.166	73.7773	73.2137	75.9365	87.7543	457.558	0.1605	0.160626	0.178875	1.00078	1.11448
Top2-PA	FBgn0003732	1344	KAKAKKSDDDVEE	130.308	138.13	133.237	135.377	139.366	138.149	814.566	0.164773	0.164881	0.170345	1.00065	1.03382
gw-PA	FBgn0051992	974	KGSQIKSIEDDPS	55.2709	70.0437	58.7474	66.5251	68.4864	66.5443	385.618	0.162486	0.162431	0.175084	0.999664	1.07753
PR2-PA	FBgn0013955	1240	ADSNSVSCEDLLE	23.3169	19.0788	23.0748	19.2919	22.494	19.4891	126.746	0.167247	0.167133	0.16562	0.999315	0.990267
CG7177-PA	FBgn0037098	1664	GNGAPRSLNLPLN	109.392	120.272	114.907	114.554	108.435	98.3889	665.948	0.172434	0.172281	0.155285	0.999114	0.90055
SRm160-PA	FBgn0036340	830	DEAGDNSDSEDEH	23.9692	23.1281	20.0334	27.0103	23.0217	24.3867	141.549	0.166363	0.166174	0.167462	0.998863	1.00661
SRm160-PA	FBgn0036340	832	AGDNSDSEDEHVP	23.9692	23.1281	20.0334	27.0103	23.0217	24.3867	141.549	0.166363	0.166174	0.167462	0.998863	1.00661
BicD-PA	FBgn0000183	288	DNASNNSDGEEEN	38.5383	43.8158	38.5798	43.6706	39.0864	29.9287	233.62	0.176257	0.176035	0.147708	0.998741	0.838029
mip130-PA	FBgn0023509	791	GDDDIKSLKSEDE	51.7196	54.5424	53.7794	52.3408	57.0583	68.1204	337.561	0.157397	0.157187	0.185416	0.998666	1.17802
mip130-PA	FBgn0023509	794	DIKSLKSEDETDE	51.7196	54.5424	53.7794	52.3408	57.0583	68.1204	337.561	0.157397	0.157187	0.185416	0.998666	1.17802
mip130-PA	FBgn0023509	798	LKSEDETDEDHVQ	51.7196	54.5424	53.7794	52.3408	57.0583	68.1204	337.561	0.157397	0.157187	0.185416	0.998666	1.17802
CG4658-PA	FBgn0032170	61	QGSMTRSASGADV	252.036	242.056	244.248	249.068	235.335	224.505	1447.25	0.170701	0.170432	0.158867	0.998428	0.930676
CG15536-PA	FBgn0039766	129	KNQLENSPQSSKI	56.8689	48.1784	50.4504	54.3911	54.8773	49.6188	314.385	0.167068	0.166741	0.166191	0.998041	0.994753
Klp10A-PA	FBgn0030268	800	LSCSFNSPNGKRx	60.3219	53.4069	58.1184	55.3281	64.1692	62.1248	353.469	0.160875	0.160476	0.178649	0.997518	1.11048
Pde8-PA	FBgn0034886	544	VYSSRRSSNDSII	78.4228	71.3899	76.7126	72.7168	75.3509	69.811	444.404	0.168555	0.168123	0.163322	0.997442	0.968956
Pde8-PA	FBgn0034886	545	YSSRRSSNDSIIR	78.4228	71.3899	76.7126	72.7168	75.3509	69.811	444.404	0.168555	0.168123	0.163322	0.997442	0.968956
CG8949-PA	FBgn0030812	740	LRGPEISPKLAKY	283.428	270.72	266.947	285.648	253.03	266.01	1625.78	0.170425	0.169947	0.159628	0.997196	0.936645
CG34449-PA	FBgn0085478	513	ASPVRRSNPGTPT	30.6308	32.7094	30.0057	33.1482	32.9615	34.8131	194.269	0.163022	0.162543	0.174435	0.997058	1.07001
CG11266-PA	FBgn0031883	27	SAGSGGSGGRKRS	19.7577	22.3108	20.1155	21.8281	22.5772	24.3336	130.923	0.160661	0.160184	0.179154	0.997031	1.1151
CG7332-PA	FBgn0030973	15	QRGGEDSPSSVSA	149.091	143.525	148.039	143.611	134.232	139.805	858.302	0.170462	0.169899	0.159639	0.996699	0.936506
CG6418-PB	FBgn0036104	128	AKKQEDSDSDEDP	22.3086	20.9955	25.0847	18.0741	26.2052	22.4019	135.07	0.160302	0.159765	0.179933	0.996645	1.12246
CG6418-PB	FBgn0036104	130	KQEDSDSDEDPLE	22.3086	20.9955	25.0847	18.0741	26.2052	22.4019	135.07	0.160302	0.159765	0.179933	0.996645	1.12246
CG16890-PA	FBgn0028932	196	DVGHESSGEEEEE	24.574	18.4637	21.257	21.6357	21.2514	24.3369	131.519	0.163618	0.163067	0.173315	0.99663	1.05926
CG16890-PA	FBgn0028932	195	LDVGHESSGEEEE	24.574	18.4637	21.257	21.6357	21.2514	24.3369	131.519	0.163618	0.163067	0.173315	0.99663	1.05926
otk-PA	FBgn0004839	663	SGDAQKSDDTACS	61.0026	64.9174	63.0913	62.3596	70.7527	71.0296	393.153	0.160141	0.159544	0.180314	0.996274	1.12597
pav-PA	FBgn0011692	836	ECLKQKSPVHSPT	31.4679	35.0988	29.101	37.2162	33.5391	36.1396	202.563	0.164311	0.163696	0.171993	0.996252	1.04675
CG4705-PB	FBgn0032339	554	SQLLLQSPRLEGA	114.591	121.526	123.54	111.69	107.779	111.302	690.429	0.170993	0.170351	0.158656	0.996242	0.927848
CdsA-PA	FBgn0010350	40	SSDHVDSEEEKIP	49.5952	49.8163	52.3045	46.7195	53.8019	52.7044	304.942	0.163001	0.162365	0.174634	0.996102	1.07137
sle-PA	FBgn0037810	462	EVHPDDSMDDDKQ	45.4917	41.9017	42.6953	44.3471	45.6336	41.6823	261.752	0.166939	0.166269	0.166791	0.995984	0.999113
wdp-PA	FBgn0034718	626	GRYSPVYSPETGR	62.4369	57.9044	62.9467	56.8841	59.4516	61.7993	361.423	0.166483	0.165776	0.167741	0.995757	1.00756
Nak-PA	FBgn0015772	621	GSQGSITAKSAST	112.519	111.016	107.488	115.058	100.47	112.771	659.322	0.169519	0.168769	0.161713	0.995574	0.95395
tum-PA	FBgn0086356	217	TGKSRRSSVGIGV	42.8699	43.9522	43.4241	43.0001	44.1941	42.8014	260.242	0.16681	0.166046	0.167144	0.995417	1.002
Tom70-PA	FBgn0032397	65	AISLDGTAPDQEL	43.3432	47.0217	45.6532	44.2925	47.1647	56.8451	284.32	0.158914	0.158177	0.18291	0.99536	1.151
CG12942-PA	FBgn0033569	242	NKNGDVTDEECDL	28.1812	35.1627	31.4963	31.5521	31.6961	31.2415	189.33	0.167285	0.166504	0.166211	0.995334	0.993585
shot-PH	FBgn0013733	8644	GLTPGGSRAGSKP	167.715	165.988	172.997	159.119	170.291	169.56	1005.67	0.165911	0.165122	0.168968	0.995244	1.01842
Caf1-PA	FBgn0015610	11	SDNAAESFDDAVE	42.5357	46.1969	46.5347	41.763	42.9991	45.2284	265.258	0.167257	0.166438	0.166305	0.995099	0.994308
alpha-Spec-PA	FBgn0250789	979	ECVVALYDYTEKS	24.2872	21.2634	23.4925	21.8343	20.3006	23.7509	134.929	0.168795	0.167966	0.16324	0.995087	0.967089
shot-PH	FBgn0013733	8773	TPSGMQTPRKSSA	22.0951	22.9078	23.8761	20.905	22.3078	22.1679	134.26	0.167596	0.166771	0.165633	0.995073	0.988286
Ge-1-PA	FBgn0032340	1216	ATPAPPYDLRDSI	63.7784	67.1474	64.6467	65.6264	65.0526	65.0803	391.332	0.167282	0.166448	0.166269	0.995015	0.993944
fat2-PA	FBgn0036930	4599	SSNQPLSRLSSFN	90.158	91.0468	84.1955	96.0961	91.5484	86.5331	539.578	0.167913	0.167067	0.165019	0.99496	0.982764
tud-PA	FBgn0003891	936	RFSNSESPRRSRD	20.0903	19.9447	21.7841	18.0324	21.8678	22.0911	123.81	0.161679	0.160796	0.177525	0.994543	1.09801
Incenp-PA	FBgn0260991	310	FSDLDKSSPVSSR	73.2959	69.7112	71.3131	70.9126	71.2695	67.6166	424.119	0.168593	0.167672	0.163735	0.994536	0.971183
Incenp-PA	FBgn0260991	311	SDLDKSSPVSSRT	73.2959	69.7112	71.3131	70.9126	71.2695	67.6166	424.119	0.168593	0.167672	0.163735	0.994536	0.971183
CG14103-PA	FBgn0036908	72	SRRRSISTSRPSS	52.7343	57.856	52.9396	57.0292	50.6373	48.9731	320.17	0.172706	0.171735	0.155559	0.994381	0.900716
pps-PA	FBgn0082831	257	VQAIPLSPVQVKV	25.646	25.2046	28.8841	21.6806	23.899	27.1315	152.446	0.166782	0.165845	0.167373	0.99438	1.00354
MEP-1-PA	FBgn0035357	387	LMPLDGSPSSVSG	21.5343	18.0987	20.3154	19.0869	20.4145	19.4401	118.89	0.166679	0.165709	0.167611	0.99418	1.00559
Map60-PA	FBgn0010342	178	NTLANNTPRSSSL	33.4313	31.6603	33.5369	31.1698	34.1717	35.222	199.192	0.163389	0.162423	0.174188	0.994088	1.06609
CG6854-PB	FBgn0036478	558	QRGCRLSPRQLSD	36.7795	40.0077	37.1861	39.1421	36.1811	31.9012	221.198	0.173571	0.172534	0.153895	0.994023	0.886637
CG6005-PA	FBgn0038672	294	NIGSGSSPVMGRK	96.318	0	103.462	88.0141	93.2467	93.397	474.438	0.203015	0.201792	0.1967	0.993977	0.968893
CG6425-PA	FBgn0039449	24	HKRHSASPQSVRT	28.4433	26.6864	28.8875	25.8748	28.8637	27.7123	166.468	0.165586	0.164483	0.169931	0.993335	1.02623
CG6425-PA	FBgn0039449	22	LLHKRHSASPQSV	28.4433	26.6864	28.8875	25.8748	28.8637	27.7123	166.468	0.165586	0.164483	0.169931	0.993335	1.02623
CG17129-PC	FBgn0035151	49	SVVDLCSDEEVEK	20.6603	23.0058	23.9838	19.3871	19.9152	22.5471	129.499	0.168596	0.167456	0.163948	0.993238	0.972431
CG7218-PA	FBgn0038569	625	LMLLNNSGDGVTS	23.1141	20.6096	23.3952	20.025	19.6994	18.0645	124.908	0.175024	0.173809	0.151167	0.993059	0.863695
Chd3-PA	FBgn0023395	60	PSVYHRTCLSPPL	121.198	121.185	116.636	123.995	121.314	118.404	722.733	0.167685	0.166473	0.165842	0.992773	0.989005
fray-PA	FBgn0023083	388	PSSDSDSEDRPMN	35.5635	37.1196	34.6511	37.4985	35.441	34.2231	214.497	0.169427	0.168183	0.16239	0.992659	0.958463
CG7843-PA	FBgn0033062	303	VEKTINSPKEEMS	81.6202	78.4403	81.0604	77.802	83.4125	90.0466	492.382	0.162537	0.16132	0.176143	0.992515	1.08371
snama-PA	FBgn0086129	1048	RRRAARSSDDDAN	24.5535	31.057	28.8919	26.2947	30.2332	32.1546	173.185	0.160552	0.159329	0.180119	0.992379	1.12187
snama-PA	FBgn0086129	1049	RRAARSSDDDANR	24.5535	31.057	28.8919	26.2947	30.2332	32.1546	173.185	0.160552	0.159329	0.180119	0.992379	1.12187
CG13773-PA	FBgn0042092	190	KSIKFGSPPPEEK	132.55	121.093	126.158	125.547	118.532	122.893	746.772	0.169826	0.168528	0.161646	0.992357	0.951831
Gef26-PA	FBgn0021873	1349	SHRRLASGGNIIP	132.295	130.323	129.998	130.602	129.943	129.48	782.642	0.167777	0.166488	0.165736	0.992318	0.987835
Nedd4-PK	FBgn0259174	46	VAGQQQTRQEFGN	87.1232	79.0625	85.4006	79.411	77.243	74.5527	482.793	0.172109	0.170686	0.157206	0.991731	0.91341
CG32306-PB	FBgn0052306	2159	SPKRAHSPVGRRK	31.4078	29.2959	32.4571	27.7366	31.3312	32.5435	184.772	0.164266	0.162886	0.172847	0.9916	1.05224
Mi-2-PA	FBgn0013591	310	ERMLQKSDDSADE	51.1056	44.4147	46.0805	48.6239	53.7743	60.1838	304.183	0.157011	0.15567	0.187318	0.99146	1.19303
Mi-2-PA	FBgn0013591	313	LQKSDDSADEKEA	51.1056	44.4147	46.0805	48.6239	53.7743	60.1838	304.183	0.157011	0.15567	0.187318	0.99146	1.19303
cora-PA	FBgn0010434	1697	IEIQQQTQxxxxx	36.913	36.0768	37.442	34.9196	35.0575	38.1581	218.567	0.166973	0.165537	0.16749	0.991395	1.00309
CG12179-PC	FBgn0025388	116	LRELSVSPPPSKH	23.7359	19.1196	23.1439	19.3394	17.9968	18.3072	121.643	0.176153	0.174623	0.149224	0.991314	0.847124
CG12179-PC	FBgn0025388	114	EQLRELSVSPPPS	23.7359	19.1196	23.1439	19.3394	17.9968	18.3072	121.643	0.176153	0.174623	0.149224	0.991314	0.847124
CG2186-PA	FBgn0030243	998	KASSKRSATPEPL	74.5085	75.4223	76.1768	72.4436	76.9857	78.5598	454.097	0.165087	0.163644	0.171269	0.99126	1.03745
CG2186-PA	FBgn0030243	1000	SSKRSATPEPLVV	74.5085	75.4223	76.1768	72.4436	76.9857	78.5598	454.097	0.165087	0.163644	0.171269	0.99126	1.03745
sle-PA	FBgn0037810	157	TRSMSQTPPMPTR	19.1055	21.5101	19.6878	20.5676	22.0854	20.8597	123.816	0.164016	0.162561	0.173423	0.991134	1.05736
CG12424-PA	FBgn0033987	923	VGLNIDSExxxxx	23.7876	22.4685	24.0206	21.8231	26.2241	24.5531	142.877	0.161874	0.160431	0.177695	0.991084	1.09774
coilin-PD	FBgn0033265	467	PDDGSASPIKNNV	80.8585	72.2071	77.4638	74.2303	80.3468	80.8859	465.992	0.164236	0.162765	0.172999	0.991039	1.05336
coilin-PD	FBgn0033265	465	ILPDDGSASPIKN	80.8585	72.2071	77.4638	74.2303	80.3468	80.8859	465.992	0.164236	0.162765	0.172999	0.991039	1.05336
Cirl-PB	FBgn0033313	1185	AGGVPASPSGSLH	32.9241	34.1163	33.2845	33.1501	36.7387	36.2605	206.474	0.162346	0.160879	0.176776	0.990965	1.08888
dpa-PA	FBgn0015929	21	PKQGARTPTRGIA	43.6131	50.4215	39.6599	53.4983	51.12	56.1036	294.416	0.159697	0.158208	0.182095	0.99068	1.14026
mus205-PA	FBgn0002891	1147	SSDDIDSPIKIKR	98.151	87.3005	97.2435	86.4592	92.6195	90.8689	552.643	0.167786	0.166204	0.16601	0.99057	0.989415
CG1677-PA	FBgn0029941	27	SRSNSPTNDKDEV	22.4728	27.1419	21.9951	27.1451	28.0091	25.581	152.345	0.162837	0.161279	0.175884	0.990436	1.08013
hkl-PA	FBgn0086441	437	HIVRDPSPARNRA	50.807	52.6554	48.9677	53.5017	60.832	58.0111	324.775	0.159283	0.157754	0.182962	0.990402	1.14866
CG8334-PA	FBgn0036913	951	MRTRSNSGLSMHI	31.2579	29.3621	33.3854	26.6432	30.0285	31.7159	182.393	0.16618	0.164559	0.169262	0.990245	1.01855
dom-PE	FBgn0020306	643	SVADTPSLNSSRL	76.0846	85.4448	74.0194	85.9122	88.3757	103.751	513.588	0.157256	0.1557	0.187044	0.990108	1.18942
CG8929-PA	FBgn0034504	177	PRSPNNSHDALMR	43.6912	44.2843	45.5075	41.5916	49.6039	48.2322	272.911	0.16118	0.159574	0.179246	0.990038	1.11208
CG14939-PA	FBgn0032378	12	SCCAYSSPQSDRK	86.005	82.1665	86.2226	80.2235	82.8491	79.9528	497.419	0.169044	0.16731	0.163646	0.98974	0.96807
CG11180-PA	FBgn0034528	296	KKKSKRSSLDEEK	216.738	227.329	210.882	228.604	193.859	202.287	1279.7	0.173504	0.171715	0.154781	0.989684	0.892086
Rbp2-PA	FBgn0010256	208	RGQREGSYGNQSR	42.1765	56.5044	47.07	50.5914	57.8052	57.1587	311.306	0.158495	0.156857	0.184648	0.989668	1.16501
CG10188-PA	FBgn0032796	290	AIARHLTDSEDEN	40.1319	38.9716	38.7774	39.4918	42.5924	36.7733	236.738	0.167069	0.165307	0.167623	0.989454	1.00332
CG10188-PA	FBgn0032796	292	ARHLTDSEDENQS	40.1319	38.9716	38.7774	39.4918	42.5924	36.7733	236.738	0.167069	0.165307	0.167623	0.989454	1.00332
loco-PA	FBgn0020278	739	RPVDLCSMKSNEA	45.1843	48.3565	47.7736	44.7309	46.5836	45.4497	278.079	0.168191	0.166328	0.165481	0.98892	0.983883
loco-PA	FBgn0020278	742	DLCSMKSNEAPSE	45.1843	48.3565	47.7736	44.7309	46.5836	45.4497	278.079	0.168191	0.166328	0.165481	0.98892	0.983883
CG14200-PA	FBgn0031023	351	VPTRKSSSASSQA	65.0339	60.5676	61.6762	62.5214	65.7352	67.3444	382.879	0.164023	0.162189	0.173788	0.988822	1.05954
sle-PA	FBgn0037810	489	RARAVRSPAVEQK	103.809	112.919	103.324	110.96	108.184	112.122	651.317	0.166376	0.164501	0.169123	0.988727	1.01651
SRm160-PA	FBgn0036340	493	SPQQNRYNRDHRQ	62.7493	74.5357	67.9718	67.7322	77.2999	85.0294	435.318	0.157683	0.155868	0.186449	0.988484	1.18243
ncd-PA	FBgn0002924	79	GGARAASPEPMKL	51.8197	57.2421	55.6396	52.1395	61.7102	68.7099	347.261	0.157032	0.155185	0.187784	0.988238	1.19584
CG12012-PA	FBgn0035444	13	DAAPPSYEEVMNS	43.304	41.0866	43.3028	40.0869	38.6728	42.1417	248.595	0.169735	0.167722	0.162543	0.988139	0.957623
CG1399-PB	FBgn0033212	929	LESPTATPHLPTK	39.7262	41.5625	38.8871	41.4358	39.576	38.1462	239.334	0.169823	0.167805	0.162372	0.988119	0.956127
CG1399-PB	FBgn0033212	927	LGLESPTATPHLP	39.7262	41.5625	38.8871	41.4358	39.576	38.1462	239.334	0.169823	0.167805	0.162372	0.988119	0.956127
CG6693-PA	FBgn0037878	260	NEDDSDTVDFSAF	21.3508	20.1914	20.7647	20.2816	18.8389	19.2772	120.705	0.172082	0.170028	0.15789	0.988062	0.917526
slpr-PA	FBgn0030018	1141	KKPQTQSCEQLER	100.933	95.8524	98.4232	96.0059	107.378	100.985	599.578	0.164103	0.162138	0.173758	0.988026	1.05884
CG8108-PA	FBgn0027567	381	AKADDASDDEDVK	83.8876	86.5168	84.192	84.1326	82.1337	86.842	507.705	0.167818	0.16577	0.166411	0.987796	0.991616
bs-PA	FBgn0004101	118	RSGSDCYEDHHRS	46.9616	44.0624	46.0418	43.822	44.5528	49.9895	275.43	0.16524	0.163134	0.171627	0.987254	1.03865
CG42595-PE	FBgn0260994	756	SNRSINSSPTNMN	17.267	20.4816	20.4148	16.8507	21.2126	18.6636	114.89	0.164281	0.162179	0.173541	0.987203	1.05636
CG14103-PA	FBgn0036908	74	RRSISTSRPSSRQ	35.1261	46.0517	41.4641	38.6748	36.2989	41.9312	239.547	0.16944	0.167272	0.163288	0.987202	0.963688
Bj1-PA	FBgn0002638	531	ESAQEPTPKKAKK	26.2829	29.4904	28.492	26.535	29.4031	29.0702	169.274	0.164743	0.162539	0.172718	0.986619	1.04841
CG42575-PA	FBgn0260795	262	KFNFEDSVESSPS	35.5431	34.5743	35.7364	33.4233	38.6071	35.2079	213.092	0.164524	0.162277	0.1732	0.986342	1.05273
larp-PD	FBgn0260724	230	IEGAGSSGNEAKS	52.392	59.9498	56.3898	54.4173	57.5984	57.9323	338.68	0.165853	0.163587	0.17056	0.986339	1.02838
larp-PD	FBgn0260724	218	HKDRKDTSPSASI	52.392	59.9498	56.3898	54.4173	57.5984	57.9323	338.68	0.165853	0.163587	0.17056	0.986339	1.02838
tral-PA	FBgn0041775	214	NMLAGASRSTTPI	120.888	115.832	114.243	119.213	119.256	122.562	711.994	0.166237	0.163945	0.169817	0.986212	1.02153
Su(var)2-HP2-PA	FBgn0026427	2346	NRSLAPTPTPMSD	27.6456	22.9892	26.3812	23.5522	26.0545	26.9659	153.589	0.164839	0.162556	0.172605	0.986149	1.04711
CG10737-PC	FBgn0034420	719	KRNFFGTLKKRLS	141.957	142.531	131.422	149.085	94.1841	102.436	761.615	0.186766	0.184153	0.129081	0.986005	0.691136
Map205-PA	FBgn0002645	832	ARLGIKSTSIATK	266.822	265.585	261.79	263.145	272.786	278.878	1609.01	0.165446	0.163124	0.17143	0.985964	1.03617
CG4747-PA	FBgn0043456	8	SKNKKLSLSGGDT	170.227	170.835	171.37	164.902	176.478	171.114	1024.93	0.166384	0.164047	0.169569	0.985956	1.01915
CG18604-PA	FBgn0034378	742	IKLRRISGDQFEY	94.8749	95.9049	93.7247	94.3753	99.2132	89.0461	567.139	0.168195	0.165832	0.165973	0.985953	0.986789
Nak-PA	FBgn0015772	512	GHRRNVSDTSAFN	151.592	153.339	152.571	148.008	131.442	133.516	870.467	0.175154	0.172654	0.152193	0.985727	0.868911
yrt-PA	FBgn0004049	392	PSQRFASRQSHLL	25.7025	22.8508	26.6489	21.2018	24.1076	22.1639	142.676	0.170153	0.167691	0.162156	0.985528	0.953004
yrt-PA	FBgn0004049	395	RFASRQSHLLRER	25.7025	22.8508	26.6489	21.2018	24.1076	22.1639	142.676	0.170153	0.167691	0.162156	0.985528	0.953004
CG17454-PA	FBgn0039977	210	ARSIFASPDNVSG	42.1995	40.2027	41.9213	39.284	42.29	38.9893	244.887	0.168245	0.165802	0.165953	0.985475	0.986373
Vps26-PA	FBgn0014411	477	GATPLATDxxxxx	90.5244	95.222	89.3216	93.67	81.6202	86.4046	536.763	0.173025	0.170459	0.156517	0.985169	0.904592
CG17912-PA	FBgn0032600	102	QKNGGKSDSDDDE	37.3267	41.6054	39.5644	38.1615	44.1022	47.0776	247.838	0.159241	0.156808	0.183951	0.984719	1.15517
CG17912-PA	FBgn0032600	104	NGGKSDSDDDEPV	37.3267	41.6054	39.5644	38.1615	44.1022	47.0776	247.838	0.159241	0.156808	0.183951	0.984719	1.15517
stwl-PA	FBgn0003459	322	SDTTSPTRRPRRA	29.7685	29.8579	28.8171	29.8938	29.1784	27.7141	175.23	0.170138	0.167525	0.162337	0.984645	0.954149
tacc-PC	FBgn0026620	501	EQINAHSPVSSKF	169.42	181.045	170.175	174.865	173.767	172.293	1041.57	0.168239	0.165636	0.166125	0.984523	0.987432
RpI1-PA	FBgn0019938	1365	ANDDDSSDDNDDD	39.6903	55.2787	45.8033	47.6902	57.8912	49.1872	295.541	0.16067	0.158174	0.181157	0.984464	1.12751
RpI1-PA	FBgn0019938	1364	KANDDDSSDDNDD	39.6903	55.2787	45.8033	47.6902	57.8912	49.1872	295.541	0.16067	0.158174	0.181157	0.984464	1.12751
lds-PA	FBgn0002542	510	KNKKRKSVTGWKS	169.442	168.181	163.905	168.467	173.541	167.888	1011.43	0.166905	0.164309	0.168786	0.984447	1.01127
asp-PA	FBgn0000140	477	HEVGRKSVKGSPV	119.269	112.677	116.523	111.749	125.519	114.006	699.744	0.165737	0.163111	0.171152	0.98416	1.03268
asp-PA	FBgn0000140	481	RKSVKGSPVKNPH	119.269	112.677	116.523	111.749	125.519	114.006	699.744	0.165737	0.163111	0.171152	0.98416	1.03268
kis-PA	FBgn0086902	1468	NSEEGGSARKNRG	50.7319	56.862	51.5422	54.3101	60.5655	57.7458	331.758	0.162158	0.159533	0.17831	0.983813	1.09961
CG8289-PA	FBgn0030854	112	HSDVDPSADSSPR	51.1683	54.8636	51.9243	52.3787	55.246	44.0713	309.652	0.171211	0.16842	0.160369	0.983695	0.936674
trr-PC	FBgn0023518	1558	RCHGRMSPVALPE	20.8497	19.0006	20.6034	18.5858	21.4389	22.7724	123.251	0.161663	0.158982	0.179355	0.983411	1.10943
DLP-PA	FBgn0031820	978	PVNRSPTASAKRI	50.7303	51.0817	52.7108	47.3938	57.3982	55.5936	314.908	0.161653	0.158942	0.179404	0.98323	1.10981
gp210-PA	FBgn0033039	1826	QQSGRSSQDDTFG	19.1597	23.6461	18.0696	24.0168	22.1025	16.3283	123.323	0.173552	0.170635	0.155814	0.983195	0.897795
Sep1-PA	FBgn0011710	216	PLPDCDSDEDEDY	20.681	17.509	17.4785	20.0692	17.0423	16.8577	109.638	0.174164	0.171236	0.1546	0.983184	0.887669
bel-PA	FBgn0000171	122	GDYGYGSGGGGRR	75.1533	70.4302	71.0672	72.062	71.8217	77.3391	437.873	0.166239	0.163437	0.170324	0.983142	1.02457
zip-PA	FBgn0005634	61	PELKYLSVERNQF	136.219	140.291	135.722	136.099	139.418	134.661	822.41	0.16811	0.165259	0.166632	0.983043	0.991208
CG8258-PA	FBgn0033342	546	AGSDDESxxxxxx	20.4709	24.2486	21.2679	22.6847	23.9224	24.297	136.892	0.163339	0.160538	0.176123	0.98285	1.07826
CG14964-PA	FBgn0035410	591	SPNPKRSLSPPNK	86.3204	87.9491	89.1795	82.0975	82.4629	79.9628	507.972	0.171534	0.168589	0.159877	0.982829	0.932037
CG14964-PA	FBgn0035410	593	NPKRSLSPPNKRQ	86.3204	87.9491	89.1795	82.0975	82.4629	79.9628	507.972	0.171534	0.168589	0.159877	0.982829	0.932037
sec8-PA	FBgn0086685	227	RLNSSFTRGIGAR	199.212	194.149	198.45	187.988	173.666	172.698	1126.16	0.174646	0.171573	0.153781	0.9824	0.880526
cdc2-PA	FBgn0004106	15	KIGEGTYGVVYKG	101.906	123.355	106.061	115.235	136.034	149.785	732.377	0.153788	0.151081	0.195131	0.9824	1.26884
cdc2-PA	FBgn0004106	14	EKIGEGTYGVVYK	101.906	123.355	106.061	115.235	136.034	149.785	732.377	0.153788	0.151081	0.195131	0.9824	1.26884
par-1-PC	FBgn0260934	235	GSDGRNSIGAYSK	178.299	174.27	169.993	176.351	162.655	147.091	1008.66	0.174771	0.171685	0.153544	0.982344	0.878541
Pld-PA	FBgn0033075	100	LVERKETDDDEEE	18.4546	20.3147	19.0629	19.0213	17.8712	17.8252	112.55	0.172232	0.169188	0.15858	0.982329	0.920738
lap-PC	FBgn0086372	309	KVSAANTPTQSSS	39.6593	36.2945	34.7599	39.8513	43.3835	38.8108	232.759	0.16316	0.160275	0.176565	0.982322	1.08216
lap-PC	FBgn0086372	311	SAANTPTQSSSNQ	39.6593	36.2945	34.7599	39.8513	43.3835	38.8108	232.759	0.16316	0.160275	0.176565	0.982322	1.08216
hrg-PA	FBgn0015949	562	STELAQSQDPLPP	19.9939	17.5661	19.4461	17.4482	18.0364	14.8497	107.34	0.174957	0.171857	0.153186	0.982278	0.875563
sle-PA	FBgn0037810	67	SLARGETPEPTTP	52.1772	55.5067	49.0928	56.6782	55.686	51.8694	321.01	0.167727	0.164747	0.167526	0.982236	0.998807
Rpd3-PA	FBgn0015805	418	IVPENEYSDSEDE	22.5294	21.68	23.2024	20.2041	19.2911	22.3395	129.247	0.171028	0.167921	0.161051	0.981837	0.941667
CG1646-PB	FBgn0039600	308	EQYNPGSPTSESN	29.6152	32.5698	31.1847	29.8534	31.957	28.8363	184.016	0.168966	0.16585	0.165184	0.981558	0.977619
CG13625-PA	FBgn0039210	197	GRDGDQSPPRQKH	24.2577	27.2027	25.8481	24.6627	25.4497	25.24	152.661	0.168545	0.165435	0.166021	0.981547	0.985024
CG6904-PA	FBgn0038293	675	PHSEPPSPTSSRH	31.8202	29.7641	32.552	27.8832	33.722	31.7917	187.533	0.164196	0.161132	0.174672	0.981341	1.0638
yrt-PA	FBgn0004049	591	SVKSGLSDKDREL	33.0366	35.5053	36.5394	30.7127	31.0066	33.8724	200.673	0.17078	0.167566	0.161653	0.981182	0.946559
yrt-PA	FBgn0004049	588	GQLSVKSGLSDKD	33.0366	35.5053	36.5394	30.7127	31.0066	33.8724	200.673	0.17078	0.167566	0.161653	0.981182	0.946559
Hsp27-PA	FBgn0001226	75	QMSRRASGGPNAL	47.4798	42.9073	44.2172	44.4467	57.3772	55.5475	291.976	0.154785	0.151834	0.19338	0.980934	1.24934
PDCD-5-PA	FBgn0036580	125	RRAAIDSDDDEDY	22.9353	28.864	26.6742	24.1205	25.8861	28.6272	157.107	0.164853	0.161656	0.173491	0.980606	1.05239
CG10069-PA	FBgn0034611	270	RRVANESDVEQDD	21.3831	21.5041	22.1472	19.9079	24.9349	21.4124	131.29	0.163331	0.160162	0.176508	0.980597	1.08068
Top2-PA	FBgn0003732	263	KNTDDDSGPPIKI	37.9163	38.2374	39.7996	34.8721	40.6605	37.6794	229.165	0.166155	0.162921	0.170925	0.980539	1.02871
fru-PA	FBgn0004652	400	PKTGGSTSESEDA	31.4737	29.8707	30.442	29.7069	31.7753	28.3809	181.649	0.168854	0.165563	0.165583	0.980511	0.980631
pav-PA	FBgn0011692	840	QKSPVHSPTRKRP	85.7349	81.8374	77.8698	86.4302	88.7614	77.9177	498.551	0.168059	0.164777	0.167163	0.980472	0.99467
pav-PA	FBgn0011692	842	SPVHSPTRKRPSN	85.7349	81.8374	77.8698	86.4302	88.7614	77.9177	498.551	0.168059	0.164777	0.167163	0.980472	0.99467
nito-PA	FBgn0027548	608	RSPGSDSDTSTRR	18.8664	21.3654	20.3203	19.1256	23.1574	25.2663	128.101	0.157031	0.153964	0.189005	0.980467	1.20362
Nup133-PA	FBgn0039004	59	RTALTNSRLSLSV	56.8167	61.8658	61.5332	54.7987	61.4761	60.7405	357.231	0.166114	0.162824	0.171061	0.980194	1.02978
CG3016-PA	FBgn0029819	303	VSSSCRSLERLHR	60.2454	55.8121	52.5008	61.2433	54.4927	49.2564	333.551	0.173973	0.170505	0.155522	0.980068	0.893946
CG3016-PA	FBgn0029819	300	NRRVSSSCRSLER	60.2454	55.8121	52.5008	61.2433	54.4927	49.2564	333.551	0.173973	0.170505	0.155522	0.980068	0.893946
ana2-PA	FBgn0027513	101	TAPSSNSPCSSKE	40.3754	41.4294	42.1521	38.0184	44.5189	44.4198	250.914	0.163014	0.159757	0.177229	0.980023	1.08721
exu-PA	FBgn0000615	467	STTKTPSPNKPRM	39.8587	43.1425	41.1922	40.1476	44.3894	46.5798	255.31	0.16255	0.159296	0.178154	0.979983	1.096
PPP4R2r-PA	FBgn0030208	229	SEASDETDTEVAT	42.0364	38.6602	39.9121	39.169	41.452	39.824	241.054	0.167383	0.164032	0.168585	0.97998	1.00718
CG11727-PA	FBgn0030299	746	RANLDDSDKVRDL	44.5823	43.2054	43.1202	42.9051	53.7832	55.0712	282.667	0.155284	0.152167	0.192549	0.979924	1.23997
Dcp2-PA	FBgn0036534	502	QRQRHKSMGDLDG	147.225	148.277	137.235	152.269	157.272	142.618	884.897	0.16697	0.163581	0.169449	0.979703	1.01485
Klp61F-PA	FBgn0004378	1045	SLSRSLTPSKTSP	50.2188	44.5518	42.9026	49.9344	55.4297	55.6848	298.722	0.158627	0.15539	0.185983	0.979597	1.17246
Cnx99A-PA	FBgn0015622	563	STPLSASPKKNQK	68.476	73.465	70.0143	68.9969	68.5014	70.4961	419.95	0.168998	0.165509	0.165493	0.979359	0.979263
CG17168-PA	FBgn0039943	104	QRSKWDSPERSNS	130.654	126.939	132.64	119.561	119.545	126.803	756.142	0.170334	0.166769	0.162898	0.979071	0.956347
CG7956-PA	FBgn0038890	29	RRTSEFSIKAGWD	127.479	138.688	139.509	121.05	143.041	137.81	807.577	0.164794	0.161322	0.173885	0.978931	1.05517
CG7956-PA	FBgn0038890	25	LWWHRRTSEFSIK	127.479	138.688	139.509	121.05	143.041	137.81	807.577	0.164794	0.161322	0.173885	0.978931	1.05517
CG17574-PA	FBgn0033777	150	YEKQAPYNPHFGQ	44.8723	44.8719	49.8025	38.0045	46.9742	47.6717	272.197	0.164851	0.161293	0.173855	0.978414	1.05462
smid-PA	FBgn0016983	558	KATNGNSSIKSPQ	40.9414	36.412	38.2544	37.4219	41.1084	38.5204	232.659	0.166238	0.162634	0.171128	0.978317	1.02941
Rrp1-PA	FBgn0004584	393	PDVDEESGSKTTK	28.038	28.1765	27.7289	27.2643	28.4757	25.3736	165.057	0.170288	0.166588	0.163123	0.978273	0.957924
CG7246-PA	FBgn0030081	289	EEDLDTSDEEPAS	22.0261	19.3115	22.8084	17.6294	20.2134	16.703	118.692	0.174138	0.170348	0.155514	0.978234	0.893046
CG7246-PA	FBgn0030081	288	EEEDLDTSDEEPA	22.0261	19.3115	22.8084	17.6294	20.2134	16.703	118.692	0.174138	0.170348	0.155514	0.978234	0.893046
CG4004-PA	FBgn0030418	229	RRSSNDTDYVEAA	43.0625	38.291	39.389	40.1882	42.1767	50.2222	253.33	0.160569	0.157063	0.182369	0.978165	1.13577
CG6116-PA	FBgn0032499	685	EHNYSNSDSNITL	24.9244	26.1527	27.1831	22.7722	28.5764	27.184	156.793	0.162881	0.159304	0.177816	0.97804	1.09169
CLIP-190-PA	FBgn0020503	212	KSSPDRSRTVSPT	39.8867	42.9963	44.3649	36.6892	47.188	40.2261	251.351	0.164875	0.161237	0.173888	0.977935	1.05467
sti-PA	FBgn0002466	1412	KAVVAGSPFWKCK	25.1921	25.0451	27.4478	21.6625	26.3234	25.7194	151.39	0.165919	0.162198	0.171883	0.977569	1.03594
kto-PA	FBgn0001324	1595	DCNSSGSGDEREK	62.4626	58.0127	58.4821	59.2651	72.4666	69.7661	380.455	0.15833	0.154745	0.186924	0.977355	1.1806
ssp4-PF	FBgn0022085	487	SNTSVGSYPVEPA	32.228	31.8587	31.9028	30.7205	30.0433	27.4943	184.248	0.173915	0.169943	0.156142	0.977166	0.897808
CG8079-PA	FBgn0034002	600	FGQSDDSDxxxxx	16.9909	20.0376	15.8241	20.3549	18.615	19.7732	111.596	0.165905	0.162099	0.171997	0.977058	1.03672
CG8079-PA	FBgn0034002	597	SDMFGQSDDSDxx	16.9909	20.0376	15.8241	20.3549	18.615	19.7732	111.596	0.165905	0.162099	0.171997	0.977058	1.03672
CG5284-PA	FBgn0036566	105	RETATESDTERDF	51.7174	46.7334	49.6889	46.4877	56.5748	49.2792	300.482	0.163822	0.160038	0.176141	0.976901	1.0752
rno-PA	FBgn0035106	2840	RSKTLESSEDDHQ	75.8321	76.9308	75.717	73.4065	81.2936	79.1444	462.324	0.165212	0.161276	0.173512	0.976176	1.05024
rno-PA	FBgn0035106	2841	SKTLESSEDDHQA	75.8321	76.9308	75.717	73.4065	81.2936	79.1444	462.324	0.165212	0.161276	0.173512	0.976176	1.05024
shot-PH	FBgn0013733	5623	GDARSPSPTKGGI	47.5677	43.598	43.5868	45.3966	47.9068	44.1194	272.175	0.167476	0.163467	0.169057	0.976062	1.00944
rok-PA	FBgn0026181	24	RRRRANTLEREMR	116.979	108.365	115.896	103.923	113.934	115.41	674.507	0.167044	0.162948	0.170008	0.975481	1.01775
PPP4R2r-PA	FBgn0030208	226	EERSEASDETDTE	66.5455	62.6443	62.4559	63.5398	65.3359	69.4301	389.951	0.165649	0.161553	0.172798	0.975275	1.04316
lilli-PA	FBgn0041111	1156	LGAGLASPARTTT	28.1498	30.2282	28.5833	28.3412	28.7325	31.0926	175.128	0.166673	0.162523	0.170804	0.975101	1.02479
Moca-cyp-PA	FBgn0039581	204	STATEDSNSEESE	23.7016	22.6226	21.6149	23.5481	20.9953	25.2985	137.781	0.168108	0.163894	0.167998	0.974933	0.999344
Moca-cyp-PA	FBgn0039581	206	ATEDSNSEESEAE	23.7016	22.6226	21.6149	23.5481	20.9953	25.2985	137.781	0.168108	0.163894	0.167998	0.974933	0.999344
Moca-cyp-PA	FBgn0039581	209	DSNSEESEAEAKV	23.7016	22.6226	21.6149	23.5481	20.9953	25.2985	137.781	0.168108	0.163894	0.167998	0.974933	0.999344
XRCC1-PA	FBgn0026751	177	FKLREESPDSETD	21.6065	24.0381	24.287	20.2027	22.1186	19.8469	132.1	0.172766	0.168394	0.15884	0.974697	0.919397
CSN3-PA	FBgn0027055	432	SQDDDLTSQHPKT	102.546	110.601	99.0321	108.712	96.01	90.2008	607.101	0.175545	0.171095	0.153361	0.974651	0.873628
CG6700-PA	FBgn0032305	442	SRSRSRSPSSSNS	54.5747	54.108	55.1017	50.8189	51.8075	52.8817	319.293	0.170193	0.165868	0.163939	0.974585	0.963255
CG6700-PA	FBgn0032305	440	KYSRSRSRSPSSS	54.5747	54.108	55.1017	50.8189	51.8075	52.8817	319.293	0.170193	0.165868	0.163939	0.974585	0.963255
CG6700-PA	FBgn0032305	438	SSKYSRSRSRSPS	54.5747	54.108	55.1017	50.8189	51.8075	52.8817	319.293	0.170193	0.165868	0.163939	0.974585	0.963255
snama-PA	FBgn0086129	615	ERKREHSYERHIR	30.1879	32.0695	32.5384	28.1289	32.3497	32.955	188.229	0.165376	0.161152	0.173471	0.974458	1.04895
CG8814-PA	FBgn0031478	137	PNSPFHSRTNSPQ	42.9532	45.4	44.2374	41.8332	46.0055	42.9615	263.391	0.167723	0.16339	0.168888	0.974166	1.00695
CG8108-PA	FBgn0027567	854	HAASAPTTPTAKT	42.3618	41.8733	38.7688	43.2802	42.3825	41.7411	250.408	0.168196	0.163831	0.167973	0.974047	0.998677
l(1)G0320-PA	FBgn0028327	289	KAASQQSPKQRKV	73.2117	86.0422	73.4518	81.6552	107.28	111.628	533.269	0.149319	0.14543	0.205251	0.973961	1.37459
lig-PA	FBgn0020279	278	PGGAYGSGRGGNA	71.7449	72.555	71.6871	68.8484	70.6413	68.5283	424.005	0.170163	0.165724	0.164113	0.973912	0.964447
Gl-PA	FBgn0001108	85	APGSRRSIEDVSG	27.4973	29.2717	28.468	26.8099	25.0676	28.6237	165.738	0.171261	0.166763	0.161976	0.973735	0.945786
Mkk4-PA	FBgn0024326	13	NLFATGSSRSRNP	103.043	104.738	106.008	96.3119	108.437	105.152	623.689	0.166574	0.162196	0.17123	0.973718	1.02796
Pvr-PA	FBgn0032006	1054	TGSGTATYSYDRQ	25.4681	27.401	27.5637	23.915	26.2134	25.5329	156.094	0.16935	0.164896	0.165754	0.973702	0.978763
par-1-PC	FBgn0260934	218	AGELDDSNELMLS	20.5456	18.7108	21.1222	17.0998	18.1051	16.5511	112.135	0.175042	0.170429	0.154529	0.97365	0.882814
CG11266-PA	FBgn0031883	24	NNVSAGSGGSGGR	30.3349	29.8913	30.713	27.9132	33.0629	36.8867	188.802	0.159496	0.155258	0.185246	0.973434	1.16145
e(y)3-PA	FBgn0087008	648	KSFTTTTPKSKSS	170.064	177.605	163.607	174.812	170.368	183.798	1040.25	0.167108	0.162662	0.17023	0.973394	1.01868
xl6-PA	FBgn0028554	199	DHERNGSGAVDSP	41.7344	35.7946	37.933	37.5233	43.0429	38.8786	234.907	0.165021	0.160609	0.17437	0.973266	1.05666
xl6-PA	FBgn0028554	204	GSGAVDSPPPPKR	41.7344	35.7946	37.933	37.5233	43.0429	38.8786	234.907	0.165021	0.160609	0.17437	0.973266	1.05666
CG34422-PA	FBgn0085451	837	GGNRAMSSGAASA	131.321	125.785	123.181	126.901	131.016	132.55	770.755	0.166789	0.162232	0.170979	0.972681	1.02513
CG6227-PA	FBgn0030631	239	ESEEDDSNPAPPL	26.7496	22.8319	27.0002	21.2131	25.572	25.3103	148.677	0.166742	0.162141	0.171117	0.972407	1.02624
CG14215-PA	FBgn0031052	1906	TDAPTLSPASNPP	25.8221	28.4189	28.6066	24.1341	27.7438	26.4487	161.174	0.168268	0.163614	0.168118	0.97234	0.999107
dup-PA	FBgn0000996	641	AMTRRPSQDQEAT	29.8569	32.5018	30.1621	30.4706	35.4355	36.0532	194.48	0.160322	0.155884	0.183794	0.972321	1.14641
CG13625-PA	FBgn0039210	206	RQKHRDSDQSPPR	36.3769	42.3719	37.8115	38.7445	44.0844	46.9828	246.372	0.159817	0.155367	0.184817	0.972155	1.15643
CG13625-PA	FBgn0039210	209	HRDSDQSPPRKAR	36.3769	42.3719	37.8115	38.7445	44.0844	46.9828	246.372	0.159817	0.155367	0.184817	0.972155	1.15643
dup-PA	FBgn0000996	285	SKRLLFSPAKNGS	127.658	131.03	126.167	125.286	121.055	125.891	757.087	0.170845	0.166066	0.163089	0.972028	0.954607
CG17834-PA	FBgn0028394	142	YLAGIHSPNREMP	31.317	28.2139	28.8976	28.9549	30.5323	31.4875	179.403	0.165914	0.161236	0.17285	0.971804	1.04181
Sec16-PE	FBgn0052654	600	QVRNIQTPPRRVV	27.7786	26.6931	27.7031	25.224	29.016	25.9529	162.368	0.167742	0.162985	0.169273	0.971644	1.00913
CG40351-PA	FBgn0040022	995	KNIYSDTDEDNDR	75.1943	78.03	74.0469	74.8101	78.2471	70.9848	451.313	0.169754	0.164915	0.165331	0.971497	0.973945
lkb1-PA	FBgn0038167	154	FFNRVDSQDIIYQ	69.0186	73.4901	67.9451	70.4989	66.3072	67.1203	414.38	0.171954	0.16705	0.160996	0.971478	0.936276
CG32452-PA	FBgn0052452	318	RSLRSPSVERRLG	26.4911	28.3778	25.7445	27.5486	29.8392	27.5941	165.595	0.165672	0.160914	0.173415	0.971281	1.04674
Akap200-PA	FBgn0027932	13	KRSIDITTDPKKV	56.5642	52.4705	55.2212	50.6598	70.2704	72.812	357.998	0.152284	0.147879	0.199837	0.971076	1.31226
mbm-PA	FBgn0086912	327	ERQFTITDEEEST	40.8388	46.0909	40.372	44.03	38.7583	47.5611	257.651	0.168697	0.163791	0.167512	0.970922	0.992978
l(2)dtl-PA	FBgn0013548	456	MDQNERTPGSVEK	54.0135	56.5689	50.0698	57.2768	54.2156	54.9226	327.067	0.169052	0.164105	0.166844	0.970739	0.98694
l(2)dtl-PA	FBgn0013548	459	NERTPGSVEKTTT	54.0135	56.5689	50.0698	57.2768	54.2156	54.9226	327.067	0.169052	0.164105	0.166844	0.970739	0.98694
CG7728-PA	FBgn0036686	558	AEAEDDSEEELGG	33.5601	36.2775	32.9721	34.8107	31.6451	36.4192	205.685	0.169769	0.164774	0.165458	0.970577	0.974607
CG2950-PA	FBgn0031637	332	AIVQPRTPTGSSL	187.346	193.765	184.578	185.234	193.893	190.588	1135.41	0.167831	0.162855	0.169315	0.970352	1.00884
Rpd3-PA	FBgn0015805	421	ENEYSDSEDEGEG	21.868	18.9642	17.1767	22.4251	23.2368	17.639	121.31	0.168297	0.163226	0.168477	0.969864	1.00107
Rpd3-PA	FBgn0015805	419	VPENEYSDSEDEG	21.868	18.9642	17.1767	22.4251	23.2368	17.639	121.31	0.168297	0.163226	0.168477	0.969864	1.00107
CG5800-PA	FBgn0030855	580	DEDEENSDDEDFI	29.5615	29.5522	29.9432	27.3795	31.467	29.8565	177.76	0.166274	0.161236	0.17249	0.969702	1.03738
PMCA-PJ	FBgn0259214	1132	ERRSMHSLHSLRS	18.3738	21.3834	20.5123	18.0361	19.5493	20.713	118.568	0.167656	0.162558	0.169786	0.969595	1.0127
PMCA-PJ	FBgn0259214	1129	DLNERRSMHSLHS	18.3738	21.3834	20.5123	18.0361	19.5493	20.713	118.568	0.167656	0.162558	0.169786	0.969595	1.0127
snama-PA	FBgn0086129	1033	KISNDRSRSRDKS	55.7195	62.9979	51.1209	63.9799	55.3516	61.324	350.494	0.169357	0.164198	0.166445	0.969536	0.982801
snama-PA	FBgn0086129	1035	SNDRSRSRDKSKG	55.7195	62.9979	51.1209	63.9799	55.3516	61.324	350.494	0.169357	0.164198	0.166445	0.969536	0.982801
Taf1-PA	FBgn0010355	197	KSNDASSPSDDSK	41.704	43.8495	39.3253	43.5857	39.5356	40.2583	248.258	0.172307	0.166985	0.160707	0.969112	0.932678
Pde8-PA	FBgn0034886	448	HSVRRCSFDVRSI	21.1463	18.3231	18.0941	20.1492	18.9504	19.1227	115.786	0.170442	0.165147	0.164412	0.968935	0.964622
CG7843-PA	FBgn0033062	326	PVRPVNSDGENWD	21.5919	23.6446	21.2278	22.5988	26.3402	30.2587	145.662	0.155279	0.150439	0.194281	0.968832	1.25118
Upf3-PB	FBgn0034923	447	GSDGEASVVEEKT	51.883	52.6242	50.2624	50.9776	48.6012	44.4283	298.777	0.174892	0.169424	0.155684	0.968737	0.890173
CG30421-PA	FBgn0050421	1269	HKLITVSPKNxxx	24.9069	26.7039	25.7491	24.2404	29.2146	25.6821	156.497	0.164894	0.159714	0.175392	0.968587	1.06367
ncm-PA	FBgn0086707	1111	RGRTQDSDEFNLE	37.0003	31.9929	33.7553	33.0485	30.6141	31.5208	197.932	0.174285	0.168754	0.15696	0.968266	0.900595
CG7177-PA	FBgn0037098	1684	DLKHTRSLDDLTA	185.749	206.466	174.836	204.85	162.141	146.007	1080.05	0.181573	0.175772	0.142655	0.968056	0.785662
Ubp64E-PA	FBgn0016756	219	KNTSSESPVAKKT	136.324	137.243	124.776	139.979	120.848	118.132	777.3	0.175972	0.170304	0.153724	0.967787	0.873571
ssh-PA	FBgn0029157	1191	NTAAYNTMxxxxx	35.8432	39.86	38.7213	34.5242	36.2974	35.2282	220.474	0.171683	0.166109	0.162208	0.967535	0.944815
CG14969-PA	FBgn0035440	297	GKKVAHSPASDYS	60.7385	62.9499	58.109	61.56	61.0893	64.3339	368.781	0.167699	0.16225	0.170051	0.967504	1.01403
CG7028-PA	FBgn0027587	294	SRDRDRSPPRRRA	35.7117	39.2664	37.1299	35.4061	40.4166	41.4812	229.412	0.163414	0.158091	0.178495	0.967428	1.09229
D1-PA	FBgn0000412	164	GRPSAGSVNLNIS	35.849	34.524	34.416	33.6563	38.4257	36.6698	213.541	0.164777	0.159389	0.175834	0.967306	1.06711
D1-PA	FBgn0000412	161	RPVGRPSAGSVNL	35.849	34.524	34.416	33.6563	38.4257	36.6698	213.541	0.164777	0.159389	0.175834	0.967306	1.06711
Es2-PA	FBgn0023506	409	NMERLASMSPAAQ	28.015	22.6862	22.8431	26.1991	26.2182	22.3945	148.356	0.170877	0.165285	0.163838	0.967278	0.958807
Es2-PA	FBgn0023506	411	ERLASMSPAAQLL	28.015	22.6862	22.8431	26.1991	26.2182	22.3945	148.356	0.170877	0.165285	0.163838	0.967278	0.958807
Nup98-PA	FBgn0039120	715	IGSAPNTPQSRPK	22.8964	28.6079	24.6654	25.1302	26.7297	25.6772	153.707	0.167541	0.161982	0.170477	0.966824	1.01752
Nup98-PA	FBgn0039120	711	PSSSIGSAPNTPQ	22.8964	28.6079	24.6654	25.1302	26.7297	25.6772	153.707	0.167541	0.161982	0.170477	0.966824	1.01752
CG11006-PA	FBgn0027534	768	KRDAEGSPIRAAK	168.675	174.095	165.409	165.937	165.755	166.253	1006.12	0.170342	0.164664	0.164994	0.966668	0.968602
SRm160-PA	FBgn0036340	487	RFDRRQSPQQNRY	24.3938	23.1186	21.5285	24.4	25.9787	28.613	148.033	0.16048	0.15513	0.184391	0.966664	1.149
egl-PB	FBgn0000562	947	QGERSVTPIMRTT	121.971	137.779	125.518	125.54	126.35	130.899	768.057	0.169095	0.163437	0.167468	0.966538	0.990374
CG4140-PA	FBgn0028535	28	PRGMFVSGWDDDA	20.8393	20.4056	16.1434	23.7121	19.6557	24.7429	125.499	0.164324	0.158788	0.176888	0.966312	1.07646
CG8929-PA	FBgn0034504	215	RRKPNASRSPLGR	89.4593	85.9474	84.0898	85.3726	95.0271	87.7666	527.663	0.166211	0.160578	0.173211	0.966111	1.04211
CG8929-PA	FBgn0034504	217	KPNASRSPLGRRR	89.4593	85.9474	84.0898	85.3726	95.0271	87.7666	527.663	0.166211	0.160578	0.173211	0.966111	1.04211
Slbp-PA	FBgn0041186	230	TRDHPRTPNKYGK	46.8881	40.7258	40.881	43.7523	39.4883	44.3704	256.106	0.17105	0.165231	0.163719	0.965982	0.95714
Yp1-PA	FBgn0004045	175	QDYQDQSNEQRKN	43.5358	27.8803	38.079	30.9021	32.43	34.9611	207.788	0.171848	0.165989	0.162163	0.965905	0.94364
Eps-15-PA	FBgn0035060	934	NQHLSRSNTPLQN	104.746	117.197	108.571	105.798	105.683	101.153	643.148	0.172544	0.166656	0.1608	0.965877	0.931933
CG4747-PA	FBgn0043456	228	RTSAQQSPSGPSN	41.2795	35.448	36.3912	37.701	45.1638	36.1619	232.145	0.165257	0.159582	0.175161	0.965655	1.05993
CG14814-PA	FBgn0023515	427	LSVDDASEDEQFL	19.0742	17.9473	18.9168	16.8287	21.6024	20.5251	114.895	0.161111	0.155558	0.183331	0.965531	1.13792
Mvl-PB	FBgn0011672	54	PAAKQAYFSDEKV	55.0125	50.6766	53.4825	48.5593	53.4817	53.7322	314.945	0.16779	0.162	0.170211	0.965491	1.01443
SRm160-PA	FBgn0036340	252	TVNGRHSTDKSSP	51.5648	52.7672	50.0434	50.677	52.8378	58.4742	316.364	0.164892	0.159184	0.175924	0.965384	1.0669
Atu-PA	FBgn0019637	190	EESRSNSPNLQID	51.11	48.3272	45.5559	50.394	52.0952	51.2052	298.688	0.166457	0.160619	0.172924	0.96493	1.03885
dsh-PA	FBgn0000499	231	RKKRAPSMSRTSS	260.408	264.121	257.497	248.555	244.966	255.904	1531.45	0.171252	0.16522	0.163528	0.964773	0.954894
sec63-PA	FBgn0035771	599	EKGKNNSSLDDDD	74.6063	75.4766	74.6463	70.1478	70.9564	69.2612	435.094	0.172472	0.166394	0.161135	0.964761	0.934268
xl6-PA	FBgn0028554	187	GRDENGSASRYSD	25.5199	25.1357	23.9155	24.9517	20.7192	21.7288	141.971	0.178401	0.172103	0.149496	0.964697	0.837974
Cp190-PA	FBgn0000283	162	QRVLGPSPQSRNV	37.8214	42.5388	33.4311	44.0857	42.2716	42.7938	242.942	0.165389	0.159537	0.175073	0.964617	1.05855
gp210-PA	FBgn0033039	1830	RSSQDDTFGDSFN	42.405	37.4026	38.411	38.565	39.1848	44.9291	240.897	0.165646	0.159769	0.174584	0.96452	1.05396
CG1737-PA	FBgn0030293	88	LSPSPSSPSARSK	19.6729	18.3494	20.1528	16.5204	22.4716	19.2236	116.391	0.163339	0.157544	0.179117	0.96452	1.0966
CG5720-PA	FBgn0028471	667	PRQSSGSPSLPTT	107.314	94.5546	98.7137	95.9725	104.588	107.106	608.249	0.165943	0.160038	0.174019	0.96442	1.04867
enc-PA	FBgn0004875	1583	LNAGAASFRSQKS	130.372	131.748	129.328	123.416	137.797	137.224	789.884	0.165923	0.159988	0.174089	0.964232	1.04922
CG4928-PA	FBgn0027556	27	FEPDTASLREKVV	188.544	204.152	193.641	184.986	183.913	188.884	1144.12	0.171615	0.165467	0.162919	0.964173	0.949326
CG5554-PA	FBgn0034914	290	KEKEADSEPEKEE	21.1779	22.4705	21.5476	20.5218	24.8236	21.2349	131.776	0.165615	0.159624	0.17476	0.963825	1.05522
CG42270-PB	FBgn0259165	1402	RRQLRSSGGSGGG	53.3788	57.1535	52.0193	54.5122	50.5298	54.1802	321.774	0.171755	0.165538	0.162708	0.963804	0.947325
ytr-PA	FBgn0021895	9	RSRSPASPAHRRR	18.5612	22.1256	18.2049	21.0081	18.447	19.1747	117.521	0.173104	0.166833	0.160063	0.963777	0.924666
CG6116-PA	FBgn0032499	214	QDEGINSPAVSRS	33.0309	35.5434	36.152	29.8987	36.3712	37.3374	208.334	0.164578	0.158521	0.1769	0.963199	1.07487
Ssb-c31a-PA	FBgn0015299	15	SSSDSDSGPDDRI	40.0424	39.0854	35.1528	41.0408	38.4493	40.6639	234.435	0.168763	0.162505	0.168732	0.962919	0.999816
CG5642-PA	FBgn0036258	499	GSELDFYIDDDMI	22.1033	21.7888	23.1205	19.133	23.4292	22.9827	132.557	0.165559	0.159378	0.175063	0.962668	1.05741
LBR-PA	FBgn0034657	160	GNSFSRTTTSSTT	63.4942	64.3447	60.8553	62.1644	63.6094	68.1787	382.647	0.167046	0.160748	0.172206	0.962302	1.03089
CG2091-PA	FBgn0037372	360	KRIKLGSPEPKEA	177.09	183.232	170.368	176.354	160.123	167.315	1034.48	0.174155	0.167583	0.158262	0.962259	0.90874
CG1965-PA	FBgn0037466	285	DVEGDQSDDEERM	21.4827	27.5897	20.8419	26.3284	23.4548	24.5407	144.238	0.170109	0.163515	0.166376	0.961238	0.978055
Mes2-PB	FBgn0037207	322	DSNSRGSPNVGVD	46.9363	43.5005	44.926	41.9869	45.7333	44.5655	267.649	0.168947	0.162364	0.168689	0.961034	0.998473
hrg-PA	FBgn0015949	444	NNSQNNSGNEDDL	21.3519	19.8699	20.3892	19.2137	18.8311	18.563	118.219	0.174345	0.167499	0.158156	0.96073	0.907145
Upf3-PB	FBgn0034923	442	AGGKDGSDGEASV	39.5666	46.7138	39.5439	43.3386	39.3586	37.5319	246.053	0.175329	0.168424	0.156248	0.960617	0.891169
Rrp6-PB	FBgn0038269	783	QQALGESDDEVVE	19.5703	22.5534	21.186	19.2705	21.4685	20.1807	124.229	0.16954	0.16283	0.16763	0.960418	0.988733
LamC-PA	FBgn0010397	37	GATSPTSPTRTSR	119.795	118.93	113.598	115.677	126.523	130.881	725.405	0.164547	0.158032	0.177421	0.960411	1.07824
ens-PE	FBgn0035500	240	RDGHYGSRGSLSS	45.8972	43.5888	46.0638	39.8577	46.6112	45.8107	267.829	0.167058	0.160403	0.172539	0.960168	1.03281
CG5524-PA	FBgn0039164	19	PSPGSESDGSTAE	20.5949	16.197	18.7919	16.533	19.811	18.2141	110.142	0.16702	0.160361	0.172619	0.960128	1.03352
CG5524-PA	FBgn0039164	17	RMPSPGSESDGST	20.5949	16.197	18.7919	16.533	19.811	18.2141	110.142	0.16702	0.160361	0.172619	0.960128	1.03352
CG5524-PA	FBgn0039164	14	RIRRMPSPGSESD	20.5949	16.197	18.7919	16.533	19.811	18.2141	110.142	0.16702	0.160361	0.172619	0.960128	1.03352
Mi-2-PA	FBgn0013591	94	HDEEVEYPSTSKR	26.084	22.4778	20.4726	26.1417	24.3094	23.8107	143.296	0.169446	0.16265	0.167904	0.959895	0.990904
fry-PB	FBgn0016081	1839	SMRKASSHSADGQ	41.0853	41.2957	42.4994	36.5678	37.803	38.1436	237.395	0.173511	0.166531	0.159958	0.959774	0.921895
Osbp-PA	FBgn0020626	325	HLEGSSSESDEQK	40.3972	46.3359	44.4522	38.78	42.0999	42.2541	254.319	0.17052	0.163637	0.165843	0.959635	0.972569
Smg5-PA	FBgn0019890	647	NSQEADSEELLRS	42.5545	37.7062	37.9396	39.0206	36.5371	42.8432	236.601	0.169612	0.162637	0.167751	0.958878	0.98903
CG7324-PA	FBgn0037074	1101	RLERVDSNATDLR	75.8414	72.3769	70.1616	71.9605	71.3395	75.4995	437.179	0.169517	0.162544	0.167939	0.95887	0.990694
CG7324-PA	FBgn0037074	1104	RVDSNATDLRSLG	75.8414	72.3769	70.1616	71.9605	71.3395	75.4995	437.179	0.169517	0.162544	0.167939	0.95887	0.990694
l(1)G0196-PI	FBgn0027279	1255	TFDRRGSESGSTA	42.9333	36.4885	38.2152	37.9139	42.0491	41.3515	238.952	0.166188	0.159298	0.174514	0.958541	1.0501
pUf68-PA	FBgn0028577	10	NDRASRSPRSDDQ	20.4064	22.7814	22.9236	18.4697	24.6994	22.2715	131.552	0.164147	0.157327	0.178526	0.958449	1.08759
kuk-PA	FBgn0038476	321	PGRSLFSFRGSNK	33.3393	30.4399	33.1562	27.9618	31.4705	35.0935	191.461	0.166559	0.159609	0.173832	0.958276	1.04366
eco-PA	FBgn0035766	262	RSSQIISPKTRNR	105.764	109.712	100.704	105.739	100.783	100.718	623.421	0.172818	0.165573	0.161609	0.958081	0.935144
CG5594-PD	FBgn0025698	899	AYTYERTLMMEQR	115.393	120.397	120.152	105.728	111.798	108.966	682.433	0.172757	0.165496	0.161748	0.95797	0.936275
Es2-PA	FBgn0023506	397	ARRNIGSPLIRTN	122.168	118.331	115.682	114.646	118.854	117.686	707.368	0.169996	0.162807	0.167197	0.95771	0.983537
kuk-PA	FBgn0038476	423	RTPPPLTASQSTS	20.0508	16.9094	21.1648	14.2108	24.2322	24.2388	120.807	0.152972	0.146414	0.200614	0.957126	1.31144
CG12219-PA	FBgn0043796	325	VQHTEGSDVSDED	35.4493	36.9381	34.7637	34.518	37.8383	33.8383	213.346	0.169648	0.162369	0.167982	0.957096	0.990181
CG12219-PA	FBgn0043796	332	DVSDEDSPQKRLK	35.4493	36.9381	34.7637	34.518	37.8383	33.8383	213.346	0.169648	0.162369	0.167982	0.957096	0.990181
mask-PA	FBgn0043884	3543	NRNILSSPVGSSK	149.403	145.543	136.746	145.51	144.014	146.077	867.293	0.170038	0.162723	0.167239	0.956979	0.983543
mbm-PA	FBgn0086912	332	ITDEEESTEPEDD	27.0812	27.7912	24.9797	27.5164	28.5636	23.912	159.844	0.171643	0.16421	0.164146	0.956695	0.956321
mbm-PA	FBgn0086912	333	TDEEESTEPEDDK	27.0812	27.7912	24.9797	27.5164	28.5636	23.912	159.844	0.171643	0.16421	0.164146	0.956695	0.956321
CG2247-PA	FBgn0030320	390	ENPRPRSNGSPVP	78.4224	74.6291	70.3205	76.0807	81.7626	82.8043	464.02	0.164919	0.157753	0.177328	0.956549	1.07524
CG2247-PA	FBgn0030320	393	RPRSNGSPVPKVA	78.4224	74.6291	70.3205	76.0807	81.7626	82.8043	464.02	0.164919	0.157753	0.177328	0.956549	1.07524
Nup98-PA	FBgn0039120	1036	KYGLGDSDEEDEL	64.8655	73.6962	66.9383	65.5833	67.0465	65.4066	403.537	0.171684	0.1642	0.164115	0.956408	0.955914
SRm160-PA	FBgn0036340	238	AGKKTGSVEPAPA	161.774	158.897	149.45	157.229	166.214	145.1	938.664	0.170812	0.163359	0.165828	0.956367	0.970819
snama-PA	FBgn0086129	754	TPPAKITTPKMTA	83.0783	81.6975	74.7845	82.7653	86.1625	84.4133	492.901	0.167149	0.159819	0.173032	0.956146	1.0352
Nup133-PA	FBgn0039004	62	LTNSRLSLSVRST	64.7001	69.9715	66.3414	62.3894	66.827	72.2285	402.458	0.167311	0.159931	0.172758	0.955886	1.03255
Nup133-PA	FBgn0039004	64	NSRLSLSVRSTQS	64.7001	69.9715	66.3414	62.3894	66.827	72.2285	402.458	0.167311	0.159931	0.172758	0.955886	1.03255
NAT1-PC	FBgn0010488	526	SQAGKASTPPPIT	68.2448	66.2212	65.0893	63.4169	75.5668	77.8754	416.414	0.161457	0.154301	0.184242	0.955679	1.14112
snama-PA	FBgn0086129	633	RQPNDGSKSPGGR	42.5633	40.0958	41.4335	37.5447	46.15	46.9029	254.69	0.162274	0.155048	0.182679	0.955469	1.12574
CG14253-PA	FBgn0039467	357	TQMRPRSEDDYQS	81.3132	84.9669	81.684	77.1641	70.4019	70.5432	466.073	0.178384	0.170411	0.151205	0.955304	0.847636
CG10743-PA	FBgn0036376	210	QKAFMGSPKTPPS	215.996	209.71	201.568	205.018	223.37	223.25	1278.91	0.166433	0.158958	0.174609	0.955085	1.04913
dup-PA	FBgn0000996	391	KTRNFGSVSKADY	189.482	183.537	180.492	175.664	181.776	180.921	1091.87	0.170816	0.163094	0.166089	0.954791	0.972327
CG14995-PC	FBgn0035497	241	GSDQESSPHTYRE	39.4914	41.5128	40.8079	36.5222	41.0501	36.5702	235.955	0.171652	0.163866	0.164481	0.954642	0.958224
CG14995-PC	FBgn0035497	240	PGSDQESSPHTYR	39.4914	41.5128	40.8079	36.5222	41.0501	36.5702	235.955	0.171652	0.163866	0.164481	0.954642	0.958224
larp-PD	FBgn0260724	1119	NFTENFSDDDESD	31.9494	35.7689	31.024	33.6183	31.0637	29.1959	192.62	0.175782	0.167797	0.156421	0.954577	0.889856
nej-PB	FBgn0015624	3164	LMQSARSSPPIRS	112.339	104.038	103.963	102.569	109.74	106.006	638.654	0.169401	0.161693	0.168907	0.954498	0.997085
pzg-PA	FBgn0259785	194	NRSLEESPSADLL	67.2376	65.7875	62.7301	64.1843	72.8226	71.2284	403.991	0.164639	0.157076	0.178285	0.954064	1.08289
SC35-PA	FBgn0040286	106	GLAPAASRSRSRS	81.3467	81.7845	78.4695	77.1322	79.7718	76.3116	474.816	0.171784	0.163855	0.164362	0.953844	0.956796
CG7971-PA	FBgn0035253	636	AKEARPTRSPRER	37.6434	35.7388	35.9549	34.0313	42.3447	35.7594	221.472	0.165669	0.158002	0.176329	0.953722	1.06435
CG7971-PA	FBgn0035253	638	EARPTRSPRERSS	37.6434	35.7388	35.9549	34.0313	42.3447	35.7594	221.472	0.165669	0.158002	0.176329	0.953722	1.06435
CG6448-PA	FBgn0032976	1652	TLDSPQTPVIDNS	26.2597	25.9927	24.7398	25.0708	26.2704	27.7446	156.078	0.167392	0.15957	0.173038	0.953269	1.03373
CG5798-PA	FBgn0038862	135	GRAGVDSPITQPT	49.746	51.7899	48.5554	48.2237	45.527	45.2934	289.135	0.175585	0.167359	0.157055	0.953151	0.894466
lva-PC	FBgn0029688	625	GQRRPASEGDAQE	55.6362	55.4605	56.3143	49.5563	57.8058	57.79	332.563	0.167031	0.159174	0.173795	0.952959	1.0405
garz-PA	FBgn0033714	1261	KSDGAISGEEDAT	28.3778	24.7765	26.8911	23.7422	23.6775	22.9029	150.368	0.176747	0.168364	0.154888	0.952571	0.876324
trr-PC	FBgn0023518	1469	ARTRSPSPAESPG	56.3725	53.2493	53.1941	51.1575	57.0122	57.411	328.397	0.166905	0.15888	0.174215	0.951924	1.0438
trr-PC	FBgn0023518	1467	GSARTRSPSPAES	56.3725	53.2493	53.1941	51.1575	57.0122	57.411	328.397	0.166905	0.15888	0.174215	0.951924	1.0438
trr-PC	FBgn0023518	1465	VGGSARTRSPSPA	56.3725	53.2493	53.1941	51.1575	57.0122	57.411	328.397	0.166905	0.15888	0.174215	0.951924	1.0438
dlg1-PB	FBgn0001624	714	NLDKQSTLDRKKK	108.313	111.116	99.5218	109.344	105.559	95.4587	629.313	0.17434	0.165948	0.159712	0.951863	0.916096
xl6-PA	FBgn0028554	232	SRSRSRSASPAVR	41.705	36.9187	37.5472	37.2865	37.026	36.6029	227.086	0.173114	0.164769	0.162116	0.951794	0.93647
xl6-PA	FBgn0028554	234	SRSRSASPAVRRG	41.705	36.9187	37.5472	37.2865	37.026	36.6029	227.086	0.173114	0.164769	0.162116	0.951794	0.93647
Dcp1-PA	FBgn0034921	211	HRVQPLSVDQLEK	38.9233	33.4784	34.3374	34.56	35.8643	36.9322	214.096	0.169087	0.160903	0.170009	0.951599	1.00545
CG15514-PA	FBgn0039712	204	NFDDVDSIIEKVA	22.0914	19.0887	19.6418	19.5302	24.3305	23.0936	127.776	0.161142	0.153284	0.185575	0.951235	1.15163
Pitslre-PA	FBgn0016696	881	RKAQASSPKPPSG	54.4857	46.4645	46.1289	49.8918	50.7417	46.6351	294.348	0.171481	0.163108	0.165411	0.951169	0.964602
CG9727-PA	FBgn0037445	1200	SLDISKSMPTTPI	30.3261	31.7098	31.3887	27.6147	29.9136	31.4046	182.358	0.170094	0.16178	0.168126	0.951118	0.98843
Vps13-PA	FBgn0033194	1054	PRDRMGSIGGGDG	169.932	172.405	159.557	166.028	136.259	126.768	930.95	0.183864	0.174867	0.141268	0.951067	0.768329
CG9776-PA	FBgn0027866	851	SRGRHFSRSPIRS	50.6002	50.056	46.1274	49.6016	44.5462	55.9878	296.919	0.169501	0.161204	0.169295	0.951049	0.998786
CG9776-PA	FBgn0027866	853	GRHFSRSPIRSSR	50.6002	50.056	46.1274	49.6016	44.5462	55.9878	296.919	0.169501	0.161204	0.169295	0.951049	0.998786
Dab-PA	FBgn0000414	1713	ATRRRRSFGSGND	30.1	29.7762	27.9303	29.0113	27.7431	28.4414	173.002	0.17305	0.164569	0.162381	0.950989	0.938345
CG30118-PA	FBgn0050118	41	VEIRKSSSPKPGA	56.1828	55.6599	53.0671	53.2641	59.3529	60.7894	338.316	0.165293	0.157148	0.177559	0.950722	1.07421
coilin-PD	FBgn0033265	203	NKKPTKSPEASDQ	21.2161	21.2471	19.3673	21.0002	18.5719	20.6651	122.068	0.173933	0.165349	0.160718	0.950645	0.924024
CG3732-PA	FBgn0034750	155	YKDRQDSDSEYDE	51.8303	54.163	54.1345	46.6254	53.6025	53.6196	313.975	0.168792	0.160458	0.170749	0.950625	1.01159
Sec16-PE	FBgn0052654	817	RSNKYHSGGEDPD	24.0585	23.6623	22.0316	23.3135	23.8682	22.1172	139.051	0.171594	0.163052	0.165354	0.950217	0.963635
Tango1-PA	FBgn0031842	1382	RHRGSYSHSPRTY	40.901	41.367	40.8319	37.3253	41.9926	41.4467	243.865	0.168676	0.160247	0.171077	0.950032	1.01424
MEP-1-PA	FBgn0035357	25	LASASSSPKQSKP	154.821	147.872	136.803	150.673	147.914	145.497	883.58	0.171288	0.162677	0.166035	0.949725	0.969332
l(1)G0320-PA	FBgn0028327	263	LRALQKSPPKSKT	105.85	108.016	96.4887	106.593	106.184	118.879	642.01	0.166559	0.158161	0.17528	0.949578	1.05236
Nup133-PA	FBgn0039004	70	SVRSTQSIAGIRS	113.746	119.377	109.897	111.457	111.605	107.184	673.265	0.173128	0.164388	0.162483	0.949517	0.938514
Nup133-PA	FBgn0039004	68	SLSVRSTQSIAGI	113.746	119.377	109.897	111.457	111.605	107.184	673.265	0.173128	0.164388	0.162483	0.949517	0.938514
CG13001-PA	FBgn0030806	126	RDYLGLSPLRDLH	135.888	139.166	130.695	130.448	130.178	135.951	802.325	0.171411	0.162741	0.165848	0.949423	0.96755
CG2247-PA	FBgn0030320	455	KVPKGASPPSEGW	44.8908	45.6375	44.9941	40.953	47.6053	44.2567	268.337	0.168684	0.160147	0.171169	0.949394	1.01473
CG32095-PA	FBgn0052095	68	QVVDTESETSDVD	40.4133	39.7217	39.9915	36.0725	42.7509	43.5867	242.537	0.165202	0.156809	0.177989	0.949197	1.0774
CG32095-PA	FBgn0052095	70	VDTESETSDVDEE	40.4133	39.7217	39.9915	36.0725	42.7509	43.5867	242.537	0.165202	0.156809	0.177989	0.949197	1.0774
CG32095-PA	FBgn0052095	71	DTESETSDVDEEP	40.4133	39.7217	39.9915	36.0725	42.7509	43.5867	242.537	0.165202	0.156809	0.177989	0.949197	1.0774
SF2-PA	FBgn0040284	235	RPRRRGTPTYSPV	40.089	38.068	37.2572	36.9127	35.1285	37.2101	224.665	0.173941	0.165067	0.160992	0.948985	0.925554
dpa-PA	FBgn0015929	33	ASQDVETPMRMGP	68.8417	73.3834	66.4405	68.483	73.0624	72.6605	422.871	0.168166	0.159533	0.172302	0.948662	1.02459
xl6-PA	FBgn0028554	223	DDRVRGSPRSRSR	52.0336	57.0683	49.9459	53.5537	47.0787	51.1557	310.836	0.175498	0.166486	0.158017	0.948651	0.900392
Su(var)2-HP2-PA	FBgn0026427	864	KKRNHSSPANTPK	34.9139	32.7201	31.5854	32.5631	34.7411	36.9831	203.507	0.166171	0.157608	0.176221	0.948466	1.06048
CG8108-PA	FBgn0027567	855	AASAPTTPTAKTT	42.4078	43.5773	41.784	39.7545	43.725	44.3092	255.558	0.16823	0.159531	0.172239	0.948287	1.02383
Cdep-PE	FBgn0051536	457	TKKAADTLDRRRD	137.566	137.606	135.879	124.999	132.791	126.914	795.755	0.1729	0.163918	0.163182	0.948052	0.943791
E(var)3-9-PA	FBgn0260243	187	FASPVDSRFDMID	124.809	123.678	114.333	121.216	124.547	124.487	733.07	0.169484	0.160659	0.169857	0.947932	1.0022
SRm160-PA	FBgn0036340	523	GPGRRFSSPQQRR	19.1299	17.6774	17.1291	17.7576	19.9998	16.2505	107.944	0.170492	0.161596	0.167912	0.947821	0.98487
SRm160-PA	FBgn0036340	524	PGRRFSSPQQRRN	19.1299	17.6774	17.1291	17.7576	19.9998	16.2505	107.944	0.170492	0.161596	0.167912	0.947821	0.98487
CG18005-PA	FBgn0037660	25	FRKLLATPRAPPP	116.597	115.851	108.121	112.13	127.243	127.662	707.605	0.16425	0.155632	0.180118	0.947532	1.09661
CG3605-PA	FBgn0031493	176	ETKAHGSEDEQVA	62.8304	61.0232	62.7496	54.5905	70.3754	70.3304	381.899	0.162155	0.153627	0.184218	0.947409	1.13607
NiPp1-PA	FBgn0026402	355	EDPHDSSGEGDSL	60.8281	47.7848	53.5736	49.3209	57.2533	58.8258	327.587	0.165777	0.157049	0.177173	0.94735	1.06874
Caf1-180-PB	FBgn0030054	667	APIVRNSLGQEQR	93.2491	92.2659	87.826	87.9059	95.3306	95.2424	551.82	0.168094	0.159229	0.172677	0.947265	1.02726
shrb-PA	FBgn0086656	225	KQLLSWSNxxxxx	24.0718	23.5934	22.0266	23.1225	22.4186	23.6574	138.89	0.171593	0.162535	0.165872	0.947211	0.966658
CG7028-PA	FBgn0027587	301	PPRRRASDQQTQV	47.146	45.1582	43.2311	44.1861	48.386	44.8862	272.994	0.169059	0.160109	0.170832	0.947056	1.01049
kis-PA	FBgn0086902	1540	DVMLRFSDDENSL	31.2381	31.8097	29.3676	30.3397	23.6031	27.7901	174.148	0.181018	0.171426	0.147556	0.947015	0.815147
pyd-PB	FBgn0003177	382	PPPRGSSGGAAQE	42.8174	46.0762	45.2826	38.8839	47.104	44.0709	264.235	0.168209	0.159265	0.172526	0.946824	1.02566
CG8108-PA	FBgn0027567	181	RHQRDGSMGPPKR	59.3712	54.3766	56.5429	51.1418	54.5988	52.2401	328.271	0.173253	0.164018	0.16273	0.946697	0.939262
CG42595-PE	FBgn0260994	759	SINSSPTNMNRSP	40.486	40.8229	40.4247	36.5461	44.0153	42.9288	245.224	0.165785	0.15694	0.177275	0.946646	1.06931
CG10249-PA	FBgn0027596	416	STSASPSPSVVRR	49.9518	53.9431	49.4903	48.8402	48.9956	51.3094	302.53	0.17171	0.162513	0.165777	0.946443	0.965447
CG15356-PA	FBgn0031377	438	KEKLQASPVQVAT	31.0987	34.9357	32.2514	30.2421	34.4392	36.7458	199.713	0.165323	0.156458	0.178218	0.946377	1.078
CG4281-PA	FBgn0025626	92	NLKLPASDSDEKA	73.0117	60.197	65.7326	60.3083	67.7083	59.5941	386.552	0.172304	0.163032	0.164664	0.946192	0.955661
CG4281-PA	FBgn0025626	94	KLPASDSDEKAEA	73.0117	60.197	65.7326	60.3083	67.7083	59.5941	386.552	0.172304	0.163032	0.164664	0.946192	0.955661
rig-PB	FBgn0250850	980	PKCKEQSPDSFTH	31.106	30.4734	26.8543	31.4022	27.1806	28.7145	175.731	0.175209	0.165755	0.159036	0.946039	0.907692
CG6091-PE	FBgn0036180	55	VVIDGQSPQRRGE	86.3535	79.5439	80.4817	76.4493	79.9358	84.0762	486.84	0.170382	0.161173	0.168445	0.945952	0.988635
woc-PA	FBgn0010328	332	EERQAKTPDNDRK	48.2317	46.267	44.7496	44.6386	53.4038	60.9993	298.29	0.158401	0.149834	0.191765	0.945919	1.21063
Df31-PA	FBgn0022893	179	QNGAEASEVAAxx	18.7903	25.3486	19.5491	22.2012	21.1952	19.1806	126.265	0.174787	0.165328	0.159885	0.945886	0.914745
rin-PA	FBgn0015778	355	RQQKPPTPVEDFK	42.4296	43.886	44.0381	37.6043	44.574	45.5617	258.094	0.167217	0.158164	0.174618	0.94586	1.04426
CG12734-PA	FBgn0035411	1236	RTDLNNSRRNSVH	129.688	135.904	124.716	126.462	142.312	149.345	808.427	0.164265	0.15535	0.180386	0.945728	1.09814
rump-PA	FBgn0260010	193	RDDDRLSGRNNFN	22.19	22.4361	21.0756	21.123	24.5435	20.443	131.811	0.16928	0.160072	0.170647	0.945603	1.00808
CG6340-PB	FBgn0030648	59	NYGSGNSPRGKER	51.06	53.7801	47.9948	51.1342	55.3296	50.2358	309.535	0.169351	0.160126	0.170523	0.945525	1.00692
CG6621-PA	FBgn0037855	841	PHKRSVSRTVEPN	42.09	48.5837	43.7086	42.0184	46.0282	43.6266	266.055	0.170404	0.161107	0.168489	0.945445	0.988763
CG6621-PA	FBgn0037855	843	KRSVSRTVEPNGK	42.09	48.5837	43.7086	42.0184	46.0282	43.6266	266.055	0.170404	0.161107	0.168489	0.945445	0.988763
CG1316-PA	FBgn0035526	455	MEAEERSGSDGDD	31.307	30.1981	30.5457	27.5927	31.4278	32.4859	183.557	0.167536	0.158366	0.174098	0.945263	1.03916
CG1316-PA	FBgn0035526	457	AEERSGSDGDDGG	31.307	30.1981	30.5457	27.5927	31.4278	32.4859	183.557	0.167536	0.158366	0.174098	0.945263	1.03916
caz-PB	FBgn0011571	334	RGNDRGSGGGGYH	54.4984	49.5173	46.6443	51.6562	58.6104	53.7705	314.697	0.165263	0.156183	0.178554	0.945054	1.08042
Pvf2-PA	FBgn0031888	170	RIAEQNSVEKLRT	60.9513	61.2109	59.8019	55.6472	58.023	56.6265	352.261	0.173397	0.163869	0.162734	0.945047	0.938502
CG2469-PA	FBgn0035205	914	RKDDYISGTESDN	36.0261	34.8639	33.3601	33.6261	37.4603	37.5394	212.876	0.166505	0.157336	0.176158	0.944932	1.05797
CG2469-PA	FBgn0035205	916	DDYISGTESDNDG	36.0261	34.8639	33.3601	33.6261	37.4603	37.5394	212.876	0.166505	0.157336	0.176158	0.944932	1.05797
CG2469-PA	FBgn0035205	918	YISGTESDNDGAR	36.0261	34.8639	33.3601	33.6261	37.4603	37.5394	212.876	0.166505	0.157336	0.176158	0.944932	1.05797
CG6712-PA	FBgn0032408	161	VANLNDSDNEELQ	32.8543	33.7813	30.1738	32.7828	32.0162	28.7201	190.329	0.175054	0.165389	0.159556	0.944789	0.911468
yki-PD	FBgn0034970	145	HHSRARSSPASLQ	23.1265	25.0365	23.1247	22.3765	22.8402	26.7037	143.208	0.168158	0.158864	0.172979	0.944733	1.02867
CG8594-PA	FBgn0033755	15	TLDGESSAEDDPI	18.1933	20.8	19.0774	17.7488	22.4686	19.8218	118.11	0.165072	0.155898	0.17903	0.944423	1.08456
CG8594-PA	FBgn0033755	14	ITLDGESSAEDDP	18.1933	20.8	19.0774	17.7488	22.4686	19.8218	118.11	0.165072	0.155898	0.17903	0.944423	1.08456
Moca-cyp-PA	FBgn0039581	642	SQRRQLSPGRKRQ	34.7558	36.1166	32.5522	34.3711	35.3849	32.981	206.162	0.171886	0.162308	0.165807	0.944278	0.964634
Tango1-PA	FBgn0031842	1392	RTYRSLSPSDSRY	27.6119	23.9663	25.4133	23.2901	25.1077	29.5984	154.988	0.166394	0.15712	0.176485	0.944264	1.06064
CG42595-PE	FBgn0260994	753	RRLSNRSINSSPT	28.6452	26.7374	25.7051	26.5886	34.3536	31.4042	173.434	0.159665	0.15076	0.189576	0.944225	1.18734
CG42595-PE	FBgn0260994	750	QSTRRLSNRSINS	28.6452	26.7374	25.7051	26.5886	34.3536	31.4042	173.434	0.159665	0.15076	0.189576	0.944225	1.18734
CG11122-PA	FBgn0030266	2058	ADTVAESPANSPV	40.4657	38.9997	36.3657	38.6417	39.9825	40.0135	234.469	0.169458	0.159952	0.17059	0.943901	1.00668
CG11122-PA	FBgn0030266	2062	AESPANSPVRGRP	40.4657	38.9997	36.3657	38.6417	39.9825	40.0135	234.469	0.169458	0.159952	0.17059	0.943901	1.00668
RhoGAP15B-PB	FBgn0030808	656	ARLLSDSMENMLD	22.6373	30.5867	25.3467	24.8913	29.4246	26.7171	159.604	0.166738	0.157384	0.175879	0.943898	1.05482
Khc-73-PA	FBgn0019968	1414	FADLNNSALGNKF	21.3037	21.983	21.2855	19.5719	23.2546	19.3711	126.77	0.17073	0.161148	0.168122	0.943877	0.984729
CG16817-PA	FBgn0037728	116	AKWRDESDDEEGD	82.4156	86.0008	79.8944	79.0595	79.6393	84.5843	491.594	0.171296	0.161672	0.167032	0.943815	0.975105
Taf11-PA	FBgn0011291	16	QKSNSLSDGDDVD	64.2564	62.7149	59.3032	60.5079	67.1444	68.9428	382.87	0.165815	0.156465	0.17772	0.943607	1.07179
garz-PA	FBgn0033714	633	GEGVGITSEQLAK	42.3663	41.6604	42.2703	36.9997	38.6278	38.2565	240.181	0.174924	0.165021	0.160055	0.943391	0.914999
CG7185-PA	FBgn0035872	542	QRRERSTSRYRER	48.941	50.6255	48.7373	45.1923	48.9488	45.8822	288.327	0.172662	0.162887	0.16445	0.943385	0.952439
CG7185-PA	FBgn0035872	541	RQRRERSTSRYRE	48.941	50.6255	48.7373	45.1923	48.9488	45.8822	288.327	0.172662	0.162887	0.16445	0.943385	0.952439
CG8176-PA	FBgn0037702	798	PGRGRMSPAPVTA	20.6608	19.6219	21.2369	16.7556	21.8292	18.4483	118.553	0.169894	0.160235	0.169872	0.943145	0.999869
su(Hw)-PA	FBgn0003567	81	NEEILGTPKTEKR	48.0527	47.5465	48.7213	41.4284	45.531	51.4043	282.684	0.169092	0.159453	0.171455	0.942995	1.01397
spen-PA	FBgn0016977	2138	ERSRKLSRNSPVR	76.3588	79.3062	72.6203	74.1452	83.2387	67.1983	452.867	0.171866	0.16204	0.166094	0.942829	0.966415
spen-PA	FBgn0016977	2141	RKLSRNSPVRLHK	76.3588	79.3062	72.6203	74.1452	83.2387	67.1983	452.867	0.171866	0.16204	0.166094	0.942829	0.966415
RhoGEF2-PD	FBgn0023172	668	IKTKALSDPKMST	269.955	263.817	242.96	260.277	238.571	230.833	1506.41	0.177166	0.167032	0.155802	0.942795	0.87941
CG15626-PA	FBgn0031635	59	YERARRSPSPVPS	26.0337	27.3105	26.0182	24.2534	26.7109	23.9922	154.319	0.172838	0.162882	0.16428	0.942401	0.950489
Mnf-PG	FBgn0036134	563	PYGMPRSAPVSPS	25.8824	27.7039	25.4589	25.0299	26.76	26.8051	157.64	0.169964	0.160139	0.169897	0.942196	0.999604
Mnf-PG	FBgn0036134	567	PRSAPVSPSHMDN	25.8824	27.7039	25.4589	25.0299	26.76	26.8051	157.64	0.169964	0.160139	0.169897	0.942196	0.999604
CG3973-PA	FBgn0029881	363	QVIFERSPPAARR	51.7413	50.7505	47.4295	49.1374	51.754	58.9823	309.795	0.165419	0.155856	0.178725	0.942192	1.08044
ssp4-PF	FBgn0022085	1282	QTQQPMSPTRLQQ	17.2674	20.7515	16.9247	18.8851	18.8714	18.1211	110.821	0.171533	0.161566	0.166902	0.941894	0.973003
spri-PG	FBgn0085443	351	QNLNADSRRSSSV	144.903	134.728	128.621	134.704	167.322	169.591	879.869	0.158905	0.149638	0.191457	0.941686	1.20485
CG32226-PA	FBgn0052226	523	RNPRAWSPVRSVG	159.455	163.865	144.968	159.418	144.742	156.484	928.931	0.174028	0.163836	0.162136	0.941437	0.931664
CG7971-PA	FBgn0035253	812	TSRRSRSISSELR	16.9394	17.4437	13.2741	19.0808	20.2052	21.5998	108.543	0.158385	0.149042	0.192574	0.941011	1.21586
CG7971-PA	FBgn0035253	810	KRTSRRSRSISSE	16.9394	17.4437	13.2741	19.0808	20.2052	21.5998	108.543	0.158385	0.149042	0.192574	0.941011	1.21586
Nopp140-PB	FBgn0037137	632	SRVQDMSFEAKKN	41.3313	46.7508	41.3863	41.4998	41.9425	43.6574	256.568	0.171654	0.161529	0.166817	0.94101	0.971819
CG7971-PA	FBgn0035253	360	QENVMRSRSRERK	21.8863	26.0321	21.3296	23.7581	24.3944	24.6899	142.09	0.168619	0.158659	0.172722	0.940928	1.02433
CG7971-PA	FBgn0035253	362	NVMRSRSRERKDT	21.8863	26.0321	21.3296	23.7581	24.3944	24.6899	142.09	0.168619	0.158659	0.172722	0.940928	1.02433
CG14299-PB	FBgn0038651	140	RQAESPTGFALAR	108.737	102.372	95.3039	103.317	101.557	102.863	614.149	0.171871	0.161704	0.166425	0.940843	0.968313
sec31-PA	FBgn0033339	999	NVQRNPTPPPGWN	18.1496	18.4328	16.3766	18.0393	19.89	17.6634	108.552	0.168502	0.158523	0.172975	0.940777	1.02654
cos-PA	FBgn0000352	825	LVKAQGSPEQQGR	42.897	43.2847	39.933	41.1391	47.1825	49.8437	264.28	0.16305	0.153383	0.183567	0.940711	1.12583
Smr-PA	FBgn0024308	3284	RMPQAVSPRKFNH	79.3717	73.9466	75.6506	68.5611	82.9644	87.3178	467.812	0.163867	0.154134	0.181998	0.940603	1.11064
CG6664-PA	FBgn0036685	344	RQRTISSPVSHSP	18.6866	19.8257	16.3871	19.8347	23.704	23.9573	122.395	0.157327	0.147971	0.194702	0.940528	1.23756
dom-PE	FBgn0020306	792	KSEQPPSPKRRKL	58.1929	59.3986	57.6581	52.9393	63.9698	64.5989	356.758	0.164806	0.155004	0.180191	0.940522	1.09335
CG33080-PA	FBgn0053080	187	RSRRRASIAPLPA	92.4321	87.3711	86.7882	82.3167	87.4154	91.7111	528.035	0.170257	0.160127	0.169616	0.9405	0.996236
gwl-PA	FBgn0260399	699	RRGARVSNERILG	49.1577	52.0784	47.0487	48.159	53.4595	52.1921	302.095	0.167557	0.157579	0.174865	0.940452	1.04362
CG11055-PA	FBgn0034491	569	NVGSLNSSRRTSM	28.5794	31.0901	27.7541	28.362	25.7483	23.9917	165.526	0.180242	0.169509	0.150249	0.94045	0.833593
CG11055-PA	FBgn0034491	570	VGSLNSSRRTSMA	28.5794	31.0901	27.7541	28.362	25.7483	23.9917	165.526	0.180242	0.169509	0.150249	0.94045	0.833593
Strn-Mlck-PA	FBgn0013988	9179	KSPQVRSMPSSPL	20.5582	18.8353	15.7493	21.2981	19.6715	20.1047	116.217	0.169482	0.159389	0.171129	0.940444	1.00972
SRm160-PA	FBgn0036340	500	NRDHRQSPMQQNQ	23.3847	20.4632	18.3862	22.8471	25.7004	26.3725	137.154	0.159849	0.150318	0.189834	0.940374	1.18758
mthl3-PA	FBgn0028956	495	RDEAGASDEHISL	25.4992	23.8655	24.0233	22.3976	30.3973	33.3225	159.505	0.154743	0.145515	0.199742	0.940368	1.2908
CG4699-PD	FBgn0038364	1358	DQLERRSTTPDLR	87.7383	79.7518	76.718	80.766	74.7516	75.8636	475.589	0.176087	0.165567	0.158346	0.940259	0.899249
Eps-15-PA	FBgn0035060	242	AMPRAPSGEGFGD	31.312	30.4717	29.8221	28.2654	37.9451	31.7633	189.58	0.162949	0.153201	0.18385	0.940175	1.12827
Moca-cyp-PA	FBgn0039581	291	LMRAERSKSLDRE	55.8098	56.8561	49.6478	56.2767	56.4268	57.8876	332.905	0.169216	0.159091	0.171692	0.940164	1.01463
Moca-cyp-PA	FBgn0039581	293	RAERSKSLDREER	55.8098	56.8561	49.6478	56.2767	56.4268	57.8876	332.905	0.169216	0.159091	0.171692	0.940164	1.01463
shot-PH	FBgn0013733	5621	MSGDARSPSPTKG	18.8639	20.3897	19.8337	17.0708	17.9144	19.8197	113.892	0.172328	0.162015	0.165657	0.940156	0.961291
Cdc37-PA	FBgn0011573	355	KKEEDDSDDVAGG	48.1883	49.921	46.3867	45.8299	44.8066	40.9716	276.104	0.177667	0.166996	0.155337	0.939937	0.874312
CG5645-PA	FBgn0036254	155	ELQRAQSPSAVEE	41.2757	36.867	39.3344	34.1006	39.5795	40.4177	231.575	0.16872	0.158556	0.172724	0.939756	1.02373
Moca-cyp-PA	FBgn0039581	682	DRKREASPNWKRD	29.0052	34.913	29.1141	30.9471	33.8733	33.196	191.049	0.167283	0.157188	0.175529	0.939656	1.0493
Moca-cyp-PA	FBgn0039581	690	NWKRDDSPARKRK	29.0052	34.913	29.1141	30.9471	33.8733	33.196	191.049	0.167283	0.157188	0.175529	0.939656	1.0493
CG6621-PA	FBgn0037855	769	SFHRRRSPSPILK	93.6991	97.3033	86.5124	92.9304	96.2854	90.9246	557.655	0.171255	0.16089	0.167855	0.939479	0.980145
CG6621-PA	FBgn0037855	771	HRRRSPSPILKRR	93.6991	97.3033	86.5124	92.9304	96.2854	90.9246	557.655	0.171255	0.16089	0.167855	0.939479	0.980145
CG7518-PE	FBgn0038108	84	QAKPARSSSPPCQ	55.077	58.0386	54.0634	52.2023	64.2879	59.178	342.847	0.164965	0.154975	0.18006	0.939444	1.0915
CG9775-PA	FBgn0037261	214	SRNRDRSAQGRVP	19.2827	18.5978	17.0364	18.5479	17.8872	18.0868	109.439	0.173067	0.162576	0.164357	0.939381	0.94967
CG15877-PA	FBgn0035337	119	KTQENNSDEDDDV	23.373	23.8301	23.063	21.2767	25.0394	26.1519	142.734	0.165353	0.155323	0.179324	0.939341	1.08449
sle-PA	FBgn0037810	175	PRDLNDSPKVEQK	65.9712	66.7661	64.6303	60.0448	64.5316	69.7295	391.674	0.169449	0.159157	0.171394	0.939262	1.01148
Mys45A-PA	FBgn0033379	234	EDEEEDTDSENEV	21.7554	18.8101	17.0043	21.0922	17.2031	18.6964	114.562	0.177047	0.166271	0.156682	0.939136	0.884976
Mys45A-PA	FBgn0033379	236	EEEDTDSENEVDL	21.7554	18.8101	17.0043	21.0922	17.2031	18.6964	114.562	0.177047	0.166271	0.156682	0.939136	0.884976
mei-38-PA	FBgn0260986	176	KLRLEWSPPRHRE	86.6833	98.4487	84.9141	88.9155	88.9628	90.2162	538.141	0.172011	0.161509	0.16648	0.938949	0.967845
garz-PA	FBgn0033714	625	HRLRLQSGGEGVG	30.6579	33.9874	29.3495	31.3303	32.4107	25.138	182.874	0.176748	0.165906	0.157345	0.938658	0.890223
CG10979-PA	FBgn0037379	128	HMLRSRSTGCSPV	59.4769	57.6138	54.6617	55.2377	62.5368	62.676	352.203	0.166226	0.156017	0.177757	0.938584	1.06937
CG15561-PA	FBgn0039829	260	EKAGKESPAHQTP	99.1012	93.3768	93.8854	86.7435	88.9158	111.718	573.741	0.167739	0.157413	0.174847	0.938439	1.04237
CG15561-PA	FBgn0039829	265	ESPAHQTPEDPVK	99.1012	93.3768	93.8854	86.7435	88.9158	111.718	573.741	0.167739	0.157413	0.174847	0.938439	1.04237
bun-PA	FBgn0259176	398	GDTGDESADDLDE	18.0225	19.1375	18.5509	16.3205	18.2497	16.8113	107.092	0.173495	0.16281	0.163695	0.938408	0.943511
bun-PA	FBgn0259176	394	LNAAGDTGDESAD	18.0225	19.1375	18.5509	16.3205	18.2497	16.8113	107.092	0.173495	0.16281	0.163695	0.938408	0.943511
Pcl-PA	FBgn0003044	840	NPFLMATPKKASQ	35.6687	33.4466	35.2944	29.5461	43.3423	37.7356	215.034	0.160708	0.150768	0.188524	0.938149	1.17308
CG3817-PA	FBgn0038275	219	KKEEQETDDDDED	54.9741	56.542	49.1647	55.4528	45.3189	41.6579	303.11	0.183953	0.172573	0.143474	0.938138	0.779948
CG3703-PA	FBgn0040348	84	SEARRGSTGSELA	23.8873	27.1687	24.2955	23.5968	27.4766	20.9468	147.372	0.173222	0.162488	0.16429	0.938033	0.948436
aru-PA	FBgn0029095	603	SELSFDSIEGRGG	130.169	134.18	125.296	122.557	120.187	116.509	748.899	0.176492	0.165478	0.15803	0.937596	0.895392
raps-PA	FBgn0040080	436	VRVRRQSMEQLDL	115.769	115.534	110.24	106.625	113.417	107.273	668.858	0.172908	0.162116	0.164976	0.937583	0.954121
Gnf1-PA	FBgn0004913	48	DEDEVVSPPETKK	40.2604	44.7129	36.5428	43.125	45.8012	52.7855	263.228	0.161406	0.151329	0.187265	0.937563	1.16021
Cp190-PA	FBgn0000283	936	ELREAVTASEGED	17.4419	20.9613	16.7751	19.2274	20.893	18.3818	113.68	0.168908	0.15835	0.172742	0.937488	1.0227
Cp190-PA	FBgn0000283	938	REAVTASEGEDDV	17.4419	20.9613	16.7751	19.2274	20.893	18.3818	113.68	0.168908	0.15835	0.172742	0.937488	1.0227
CG33214-PA	FBgn0053214	232	DFSSFCSQEKSGT	48.2763	51.3842	49.5218	43.8984	50.4639	51.2048	294.749	0.16906	0.158474	0.172466	0.937383	1.02015
Moca-cyp-PA	FBgn0039581	666	ERKWRDSPERKRD	20.2912	24.142	21.0022	20.6468	21.4679	23.2756	130.826	0.169818	0.159177	0.171004	0.937338	1.00698
Dcp1-PA	FBgn0034921	242	NHESRLSPFQKMQ	141.65	139.435	130.248	133.198	143.593	149.132	837.255	0.167861	0.157327	0.174812	0.937248	1.04141
CG9576-PA	FBgn0031091	470	GRRLLGSISPEPS	34.8863	32.7123	33.2794	30.0602	36.5413	29.6463	197.126	0.171461	0.160658	0.167882	0.936993	0.979126
CG9576-PA	FBgn0031091	472	RLLGSISPEPSTP	34.8863	32.7123	33.2794	30.0602	36.5413	29.6463	197.126	0.171461	0.160658	0.167882	0.936993	0.979126
Tango1-PA	FBgn0031842	1396	SLSPSDSRYNYND	123.703	122.353	115.844	114.687	126.639	124.89	728.116	0.168967	0.158307	0.172726	0.936908	1.02224
shot-PH	FBgn0013733	8304	HYGPRFSPSTSGP	74.6012	63.0798	63.4986	65.4338	58.6465	68.5961	393.856	0.174786	0.16368	0.161534	0.936458	0.924185
sti-PA	FBgn0002466	828	FNEQSLSPTKSHS	79.0755	76.0058	68.646	76.5668	82.4599	75.0107	457.765	0.16939	0.158611	0.172	0.936366	1.01541
CG5004-PA	FBgn0260748	613	PLAPSASPRLQLQ	52.4664	53.435	55.1846	43.9706	54.6706	56.7409	316.468	0.167318	0.156659	0.176023	0.936297	1.05203
CG3680-PA	FBgn0037027	415	ACPAPTTPKTTVK	74.9871	79.7461	71.4643	73.4054	72.477	85.7855	457.865	0.168972	0.158201	0.172826	0.936255	1.02281
SRm160-PA	FBgn0036340	513	PFRKQFSPHQGPG	21.5659	22.042	19.5516	21.2617	21.4528	28.9627	134.837	0.161707	0.151343	0.18695	0.935915	1.15611
Sos-PA	FBgn0001965	1265	LPKLVVSPRHETG	102.909	102.689	97.887	94.4808	112.867	121.636	632.468	0.162536	0.152077	0.185387	0.93565	1.14059
CG32251-PA	FBgn0052251	404	NKQRMDSESEDEI	33.7463	34.1619	32.9514	30.5765	31.602	30.5124	193.55	0.175428	0.164112	0.16046	0.935497	0.914682
CG32251-PA	FBgn0052251	406	QRMDSESEDEIPK	33.7463	34.1619	32.9514	30.5765	31.602	30.5124	193.55	0.175428	0.164112	0.16046	0.935497	0.914682
CG3973-PA	FBgn0029881	568	SLHSQASIEDAES	20.9921	22.6639	20.7016	20.1242	20.8655	19.7255	125.073	0.174522	0.163208	0.16227	0.935171	0.929792
CG3973-PA	FBgn0029881	565	KRESLHSQASIED	20.9921	22.6639	20.7016	20.1242	20.8655	19.7255	125.073	0.174522	0.163208	0.16227	0.935171	0.929792
CG3973-PA	FBgn0029881	562	GAQKRESLHSQAS	20.9921	22.6639	20.7016	20.1242	20.8655	19.7255	125.073	0.174522	0.163208	0.16227	0.935171	0.929792
Rad9-PA	FBgn0025807	417	DETIPQSPERPNK	37.5828	28.6187	32.2028	29.6932	38.5823	34.5697	201.249	0.164476	0.153779	0.181744	0.934964	1.10499
Trp1-PA	FBgn0011584	153	QGDGGASGNEKEK	21.7329	27.4869	22.732	23.2827	20.8113	21.8774	137.923	0.178432	0.166813	0.154755	0.934883	0.867308
CG2556-PA	FBgn0030396	386	LRNAQSTQELDRN	66.8273	61.148	60.8836	58.7516	65.3144	66.9223	379.847	0.168456	0.157478	0.174066	0.93483	1.0333
tud-PA	FBgn0003891	794	RAESVISSELNKS	37.6664	32.0956	30.694	34.5207	36.6921	32.3602	204.029	0.170961	0.159817	0.169222	0.934817	0.989827
Set2-PA	FBgn0030486	899	KGLSDNSPPSVLK	22.2375	21.3762	22.1331	18.6359	23.664	19.8124	127.859	0.170554	0.159429	0.170017	0.934772	0.99685
CG5004-PA	FBgn0260748	841	LERRVPSQDDIDR	40.7911	43.068	38.6903	39.6866	40.0335	39.023	241.293	0.173771	0.162411	0.163819	0.934626	0.942729
CG11943-PA	FBgn0031078	1458	RAIGTGSDGGSGG	66.688	63.0252	61.7495	59.4645	61.9356	62.6505	375.513	0.172715	0.161398	0.165888	0.934476	0.960473
CG17454-PA	FBgn0039977	206	NGMKARSIFASPD	91.5059	89.6664	86.3212	82.9189	88.3834	89.2654	528.061	0.171545	0.160247	0.168209	0.93414	0.980552
CG14200-PA	FBgn0031023	265	TTTSPATSPRRAS	56.0142	58.1797	49.2081	57.4494	54.6151	50.5884	326.055	0.175115	0.163558	0.161328	0.934003	0.92127
CG14200-PA	FBgn0031023	266	TTSPATSPRRASR	56.0142	58.1797	49.2081	57.4494	54.6151	50.5884	326.055	0.175115	0.163558	0.161328	0.934003	0.92127
Hnf4-PA	FBgn0004914	632	YQRAVASPVEVSS	29.3793	27.239	26.9037	25.9768	33.8672	31.0487	174.415	0.162309	0.151594	0.186096	0.933982	1.14655
raptor-PA	FBgn0029840	1384	SVASGGSIGKGAD	122.598	128.557	111.85	122.675	119.875	109.816	715.37	0.175542	0.163918	0.16054	0.933786	0.91454
mod-PA	FBgn0002780	42	ETVVPQSPSKKSR	68.539	65.6104	63.8769	61.3464	67.2595	66.0687	392.701	0.170804	0.159439	0.169758	0.933462	0.993878
kermit-PA	FBgn0010504	23	GGSQFGSRSSMNS	52.3203	60.6637	53.9671	51.4702	56.373	62.1913	336.986	0.167639	0.156442	0.175919	0.933206	1.04939
ens-PE	FBgn0035500	345	TANLMSTSLIVTS	20.3242	23.0181	21.4328	19.009	21.1391	21.8822	126.805	0.170901	0.159464	0.169635	0.933081	0.992595
Gnf1-PA	FBgn0004913	154	HSITRSSPSPKRA	66.8715	69.3456	67.5865	59.5034	66.2441	68.4585	398.01	0.171123	0.159657	0.16922	0.932994	0.988881
Gnf1-PA	FBgn0004913	153	VHSITRSSPSPKR	66.8715	69.3456	67.5865	59.5034	66.2441	68.4585	398.01	0.171123	0.159657	0.16922	0.932994	0.988881
RpII215-PA	FBgn0003277	1839	SPSSTKYSPTSPT	83.3102	72.7159	76.0448	69.5111	80.3467	79.3754	461.304	0.169114	0.157766	0.17312	0.932895	1.02369
CG2186-PA	FBgn0030243	985	EDRLLATPSPPPQ	33.4062	28.3869	29.8387	27.7975	30.9931	36.4376	186.86	0.165346	0.154223	0.180431	0.93273	1.09123
CG2186-PA	FBgn0030243	987	RLLATPSPPPQKA	33.4062	28.3869	29.8387	27.7975	30.9931	36.4376	186.86	0.165346	0.154223	0.180431	0.93273	1.09123
CG5198-PA	FBgn0032250	116	AKDEENSSDEEKN	22.261	22.8131	21.9519	20.09	23.1295	19.0758	129.321	0.174272	0.162548	0.16318	0.932727	0.936354
CG5198-PA	FBgn0032250	117	KDEENSSDEEKNE	22.261	22.8131	21.9519	20.09	23.1295	19.0758	129.321	0.174272	0.162548	0.16318	0.932727	0.936354
par-1-PC	FBgn0260934	971	GIIPRRSTTLYEK	47.9104	56.2212	45.0477	52.0767	49.0901	50.1786	300.525	0.17325	0.161591	0.165159	0.932708	0.9533
Khc-73-PA	FBgn0019968	1395	IMRFDASMESLLN	20.0408	19.2556	18.8167	17.8345	23.7792	20.5652	120.292	0.163338	0.152343	0.18432	0.932687	1.12846
Atu-PA	FBgn0019637	286	KSRLIDTDSDSNQ	45.8781	44.784	42.8575	41.6908	41.0462	40.1021	256.359	0.176827	0.164902	0.158271	0.932564	0.895063
Atu-PA	FBgn0019637	288	RLIDTDSDSNQDV	45.8781	44.784	42.8575	41.6908	41.0462	40.1021	256.359	0.176827	0.164902	0.158271	0.932564	0.895063
Atu-PA	FBgn0019637	290	IDTDSDSNQDVGK	45.8781	44.784	42.8575	41.6908	41.0462	40.1021	256.359	0.176827	0.164902	0.158271	0.932564	0.895063
borr-PA	FBgn0032105	205	SRAKAFSADRTPL	99.4872	102.638	95.596	92.8838	93.109	97.1329	580.847	0.173992	0.162246	0.163763	0.932492	0.94121
borr-PA	FBgn0032105	209	AFSADRTPLKQKQ	99.4872	102.638	95.596	92.8838	93.109	97.1329	580.847	0.173992	0.162246	0.163763	0.932492	0.94121
CG14969-PA	FBgn0035440	304	PASDYSSDDEPLE	41.537	42.2883	40.0358	38.0969	44.496	46.5639	253.018	0.165651	0.154402	0.179948	0.932089	1.08631
CG15160-PA	FBgn0032688	548	LISLTGSPGGAEK	38.306	35.7751	35.8968	33.1531	38.43	35.83	217.391	0.170387	0.158815	0.170798	0.932085	1.00242
loco-PA	FBgn0020278	873	KVRASLSPVSKVP	117.954	104.675	104.849	102.639	120.226	108.433	658.776	0.168971	0.15748	0.173548	0.931993	1.02709
loco-PA	FBgn0020278	871	LRKVRASLSPVSK	117.954	104.675	104.849	102.639	120.226	108.433	658.776	0.168971	0.15748	0.173548	0.931993	1.02709
Cdk7-PA	FBgn0015617	164	LAKSFGSPNRIYT	49.9443	54.7724	51.4527	46.1164	49.2025	47.2083	298.697	0.175289	0.163325	0.161386	0.931743	0.920682
stwl-PA	FBgn0003459	316	EKRVTGSDTTSPT	51.3954	53.2356	47.9437	49.5448	47.6027	50.8783	300.6	0.174037	0.162156	0.163807	0.931737	0.941223
stwl-PA	FBgn0003459	314	DGEKRVTGSDTTS	51.3954	53.2356	47.9437	49.5448	47.6027	50.8783	300.6	0.174037	0.162156	0.163807	0.931737	0.941223
l(1)G0222-PD	FBgn0028343	485	LAGSPFSSPVKVT	23.5848	27.0846	21.7247	25.4787	25.544	22.9566	146.373	0.173083	0.161243	0.165674	0.931593	0.957196
l(1)G0222-PD	FBgn0028343	486	AGSPFSSPVKVTP	23.5848	27.0846	21.7247	25.4787	25.544	22.9566	146.373	0.173083	0.161243	0.165674	0.931593	0.957196
14-3-3epsilon-PA	FBgn0020238	262	VEDQDVSxxxxxx	20.5864	21.8104	20.8357	18.6528	21.4696	20.9638	124.319	0.170517	0.15882	0.170664	0.931402	1.00086
CG6116-PA	FBgn0032499	222	AVSRSSSPVLRMS	161.929	155.632	143.864	151.912	150.475	149.173	912.986	0.173914	0.161983	0.164103	0.9314	0.943591
kst-PC	FBgn0004167	3722	PKQAKRTPSFTTR	58.8972	66.6377	55.3265	61.5642	52.2972	59.2459	353.969	0.177325	0.165114	0.157561	0.931141	0.888542
kst-PC	FBgn0004167	3724	QAKRTPSFTTRRR	58.8972	66.6377	55.3265	61.5642	52.2972	59.2459	353.969	0.177325	0.165114	0.157561	0.931141	0.888542
LIMK1-PA	FBgn0041203	956	TQRINQTPIFGRK	117.095	117.406	110.136	108.208	122.968	122.079	697.892	0.168007	0.156431	0.175562	0.9311	1.04497
cno-PE	FBgn0259212	581	LENETKSISSLKS	171.626	190.447	163.155	173.968	153.561	147.777	1000.53	0.18094	0.168472	0.150589	0.931092	0.832259
RhoGAP71E-PC	FBgn0036518	753	LSNSAESIQYAAR	21.7294	22.2865	23.413	17.5669	23.3198	26.0397	134.355	0.163804	0.152506	0.18369	0.931024	1.1214
RhoGAP71E-PC	FBgn0036518	750	NIRLSNSAESIQY	21.7294	22.2865	23.413	17.5669	23.3198	26.0397	134.355	0.163804	0.152506	0.18369	0.931024	1.1214
pum-PA	FBgn0003165	842	TPMRLVSPAPVLV	24.9478	15.7626	19.3851	18.5171	22.8057	22.8607	124.279	0.163786	0.152489	0.183725	0.931022	1.12174
RhoGAP1A-PA	FBgn0025836	424	RNDSSPSGCGSLG	65.2814	60.7243	61.055	56.223	65.4171	66.6715	375.372	0.167841	0.156216	0.175943	0.930736	1.04827
Moca-cyp-PA	FBgn0039581	607	RNRYPLSPIRGRG	72.5093	73.1651	67.0611	68.5158	70.725	72.4337	424.41	0.17162	0.159724	0.168656	0.930684	0.98273
RhoGEF4-PA	FBgn0035761	430	KNRSTDSEEETED	23.8196	24.7403	20.0023	25.1897	24.5746	22.8474	141.174	0.171986	0.160058	0.167956	0.930645	0.976569
RhoGEF4-PA	FBgn0035761	428	RNKNRSTDSEEET	23.8196	24.7403	20.0023	25.1897	24.5746	22.8474	141.174	0.171986	0.160058	0.167956	0.930645	0.976569
stwl-PA	FBgn0003459	332	RRAARASISFAGI	103.22	95.8342	91.3907	93.8366	101.691	98.7589	584.731	0.17021	0.158387	0.171403	0.930538	1.00701
CG15877-PA	FBgn0035337	30	NPEHAASDDEVAN	36.6856	39.7652	37.3685	33.7497	37.5472	37.4784	222.595	0.171726	0.159748	0.168525	0.930249	0.981358
sip2-PA	FBgn0031878	384	QSTFVVSPKPEPK	22.6441	18.3331	15.8844	22.2281	21.5799	19.4292	120.099	0.170598	0.158672	0.170731	0.930092	1.00078
sip2-PA	FBgn0031878	391	PKPEPKSPAVAFL	22.6441	18.3331	15.8844	22.2281	21.5799	19.4292	120.099	0.170598	0.158672	0.170731	0.930092	1.00078
Su(var)2-HP2-PA	FBgn0026427	868	HSSPANTPKKSKE	35.2112	39.3256	34.4229	34.8967	42.653	44.9831	231.492	0.160992	0.149723	0.189285	0.930004	1.17574
DhpD-PA	FBgn0261436	416	KPLRRLSVDELVE	35.296	31.5134	32.2709	29.8515	30.911	33.1021	192.945	0.173131	0.160985	0.165884	0.929844	0.958145
sle-PA	FBgn0037810	74	PEPTTPSSVKRTA	18.7372	18.5658	17.5599	17.1226	21.1645	18.4741	111.624	0.167092	0.155354	0.177554	0.929752	1.06261
Su(var)3-7-PA	FBgn0003598	527	AGIEVGSADGRGG	137.513	134.986	124.489	128.837	134.543	135.011	795.378	0.171301	0.159249	0.16945	0.929641	0.989195
Pde8-PA	FBgn0034886	440	KEAPRGSLHSVRR	44.341	39.973	38.7155	39.6628	34.2622	39.233	236.187	0.178489	0.165924	0.155587	0.9296	0.871685
Pde8-PA	FBgn0034886	443	PRGSLHSVRRCSF	44.341	39.973	38.7155	39.6628	34.2622	39.233	236.187	0.178489	0.165924	0.155587	0.9296	0.871685
CG8949-PA	FBgn0030812	92	QSPDIDSPSSRSH	33.2153	35.8268	31.7335	32.4301	38.2375	43.8601	215.303	0.160337	0.149008	0.190656	0.929342	1.1891
Cp190-PA	FBgn0000283	170	QSRNVATPIAQRA	123.665	114.433	109.867	111.396	114.084	118.545	691.99	0.172038	0.159874	0.168087	0.929294	0.977033
Usp7-PB	FBgn0030366	36	TQQQRNSPPQLPK	87.5197	89.2797	80.0347	84.2526	86.9789	89.0549	517.121	0.170946	0.158848	0.170206	0.92923	0.99567
bif-PB	FBgn0014133	775	ASVRKLSNNNDSS	86.6548	77.7302	77.4353	75.2841	74.4723	78.5807	470.157	0.174819	0.162413	0.162768	0.929034	0.931064
CG17665-PA	FBgn0039997	561	HNIEDNTDDDDDL	17.6943	19.7373	16.4381	18.3218	17.9819	19.7736	109.947	0.170226	0.158076	0.171699	0.928626	1.00865
Su(var)205-PA	FBgn0003607	113	TASKRKSEEPTAP	32.6741	33.1721	33.537	27.6088	30.8019	34.1602	191.954	0.171515	0.159272	0.169213	0.928615	0.986574
CG5645-PA	FBgn0036254	157	QRAQSPSAVEEER	71.2714	76.7268	66.3277	71.0369	75.617	78.1475	439.127	0.168514	0.156406	0.17508	0.92815	1.03896
Myb-PA	FBgn0002914	551	QPFETETPSKFLT	61.455	57.6182	54.3777	56.1212	59.2759	54.762	343.61	0.173268	0.160791	0.165941	0.927992	0.957713
Klp31E-PA	FBgn0032243	973	SSVNPGSQKSLIS	34.9867	36.7779	31.9664	34.6305	36.6797	32.6636	207.705	0.172756	0.160316	0.166927	0.927991	0.966259
CG40263-PF	FBgn0058263	485	LPVNDDSDEGKVL	23.6183	26.6201	23.9139	22.6965	27.9791	25.2008	150.029	0.167429	0.155338	0.177232	0.927785	1.05855
CG6454-PC	FBgn0039187	805	CRRSSDSDLSVTP	111.102	115.782	103.829	106.652	108.318	112.985	658.669	0.172229	0.159778	0.167992	0.927706	0.975399
Ote-PA	FBgn0003022	326	LSDDTDSKEDQYE	24.9406	29.6976	27.7394	22.9448	30.4778	24.7682	160.568	0.17014	0.157827	0.172033	0.927633	1.01112
Su(var)2-HP2-PA	FBgn0026427	1572	FITPNRSPKSKRN	42.5247	44.4091	41.0678	39.574	46.314	40.5614	254.451	0.170826	0.158462	0.170711	0.927623	0.999328
CG12121-PA	FBgn0030109	287	TPAKQVSVEEPKV	171.478	163.33	155.053	155.521	179.48	172.798	997.661	0.167797	0.155651	0.176552	0.927615	1.05218
fs(1)h-PB	FBgn0004656	1605	VLPPQQSPSDMKL	60.4433	53.5626	50.4212	55.3173	54.4968	62.1025	336.344	0.169478	0.157188	0.173334	0.927482	1.02275
Rlip-PA	FBgn0026056	31	RKSKEESDFSEDH	71.0026	67.7805	63.1384	65.5741	71.5334	61.7624	400.791	0.173136	0.160573	0.166291	0.927437	0.960461
Rlip-PA	FBgn0026056	34	KEESDFSEDHDHS	71.0026	67.7805	63.1384	65.5741	71.5334	61.7624	400.791	0.173136	0.160573	0.166291	0.927437	0.960461
CG7946-PA	FBgn0039743	160	RHVDGDSEAGAEL	20.8155	21.0381	20.8224	17.9815	25.8391	20.313	126.81	0.165026	0.153	0.181974	0.927132	1.1027
Crag-PA	FBgn0025864	1075	ARQRVQSPTKISP	49.8465	57.9682	49.1751	50.7733	63.8478	54.8508	326.462	0.165126	0.153078	0.181796	0.927039	1.10095
CG7728-PA	FBgn0036686	498	TSNESDSDDEEAR	19.713	17.0873	18.5777	15.5336	19.4702	19.5624	109.944	0.167359	0.15513	0.177511	0.92693	1.06066
CG7728-PA	FBgn0036686	496	VKTSNESDSDDEE	19.713	17.0873	18.5777	15.5336	19.4702	19.5624	109.944	0.167359	0.15513	0.177511	0.92693	1.06066
cactin-PA	FBgn0031114	64	ERRDHRSPDPRSS	19.5937	21.0652	18.5088	19.177	18.9273	20.5032	117.775	0.172612	0.15999	0.167397	0.926876	0.969788
CG11750-PA	FBgn0030294	48	PGRRAPSPEAGSG	65.7353	69.2524	60.1787	64.8658	62.8623	65.7756	388.67	0.173653	0.160862	0.165485	0.92634	0.95296
CG11750-PA	FBgn0030294	53	PSPEAGSGGNSKE	65.7353	69.2524	60.1787	64.8658	62.8623	65.7756	388.67	0.173653	0.160862	0.165485	0.92634	0.95296
snama-PA	FBgn0086129	746	NDSNYRSLTPPAK	210.794	217.29	195.436	201.089	206.267	211.217	1242.09	0.172324	0.15962	0.168057	0.926278	0.975239
CG31368-PC	FBgn0051368	773	VPIQKESDGEDPE	26.6093	24.4913	21.599	25.7284	24.3073	24.5541	147.289	0.17347	0.160662	0.165869	0.926163	0.95618
CG1291-PA	FBgn0035401	415	RDLVPISRESSAK	156.51	165.007	150.513	147.259	155.882	146.167	921.337	0.174484	0.161598	0.163919	0.926148	0.939452
snama-PA	FBgn0086129	650	GHRRSASPKPGYK	137.085	136.362	125.253	127.959	122.336	133.283	782.277	0.174776	0.161842	0.163381	0.925998	0.934803
snama-PA	FBgn0086129	648	RSGHRRSASPKPG	137.085	136.362	125.253	127.959	122.336	133.283	782.277	0.174776	0.161842	0.163381	0.925998	0.934803
CG6116-PA	FBgn0032499	218	INSPAVSRSSSPV	35.9715	37.5485	35.2662	32.8065	36.8964	34.258	212.747	0.172787	0.159985	0.167228	0.925907	0.967824
Su(z)12-PA	FBgn0020887	244	NDENAETPPNKRS	36.5156	36.946	33.6936	34.313	38.5363	39.4885	219.493	0.167344	0.154918	0.177739	0.925744	1.06212
CG8176-PA	FBgn0037702	810	AMNRAESIGSLEF	119.651	113.564	109.869	105.957	109.944	106.716	665.701	0.175165	0.162104	0.162731	0.925438	0.929015
Smg5-PA	FBgn0019890	906	VRKSYTSNEEKDT	92.0539	96.2312	92.5877	81.6469	91.4385	96.7484	550.707	0.170949	0.158192	0.17086	0.925376	0.999479
CG11788-PA	FBgn0034495	131	TGNANASLERSLN	117.515	115.044	106.717	108.45	118.306	116.35	682.384	0.170403	0.157659	0.171939	0.925214	1.00902
CG10732-PA	FBgn0036365	1584	VTPSGASPAKLKN	103.463	96.193	96.2418	88.4551	94.9591	91.6457	570.958	0.174843	0.161743	0.163414	0.925076	0.934632
kst-PC	FBgn0004167	3894	PVSSRNSSPDSQR	23.9095	27.939	23.6074	24.3475	21.3331	24.2135	145.35	0.178357	0.164964	0.156679	0.924904	0.878455
chif-PA	FBgn0000307	1130	QNKYDHSPPAPVP	25.7419	26.8613	23.368	25.2623	25.9133	31.1598	158.307	0.166143	0.153595	0.180261	0.924475	1.08497
Atpalpha-PA	FBgn0002921	70	ISPEELYQRFQTH	59.2888	59.3729	61.1056	48.5329	61.94	59.9302	350.17	0.169434	0.15655	0.174016	0.923958	1.02704
Nak-PA	FBgn0015772	616	KIRQRGSQGSITA	123.222	124.178	116.317	112.253	119.087	109.428	704.486	0.175589	0.162225	0.162185	0.923891	0.923664
Rbcn-3A-PA	FBgn0023458	1355	ESRSPRSGETTPE	31.6434	30.1861	27.9634	29.1525	28.0874	30.9049	177.938	0.173739	0.160494	0.165767	0.923764	0.954112
oaf-PA	FBgn0011818	293	GVAGADSSGAQQQ	21.1418	23.2346	23.4534	17.5261	23.9014	20.1298	129.387	0.171487	0.15836	0.170153	0.923451	0.992222
CG5198-PA	FBgn0032250	30	DSDEEDSDDYERE	29.4188	29.6745	25.5649	28.9987	27.6454	27.7265	169.029	0.174802	0.161403	0.163794	0.923348	0.937025
CG5198-PA	FBgn0032250	25	KKHTLDSDEEDSD	29.4188	29.6745	25.5649	28.9987	27.6454	27.7265	169.029	0.174802	0.161403	0.163794	0.923348	0.937025
kst-PC	FBgn0004167	941	RRTSTQSINENAD	41.4717	43.3092	37.0919	41.1878	39.3715	42.0299	244.462	0.173403	0.160106	0.166491	0.923317	0.960138
Atg13-PA	FBgn0261108	314	LLRGRGSVESLNR	34.094	34.7929	31.4834	32.0861	32.95	36.4363	201.843	0.170645	0.157473	0.171882	0.922811	1.00725
CG12393-PA	FBgn0031768	212	DANGNGSPSGTPR	41.4116	41.6806	39.6656	37.0094	36.8118	43.5954	240.174	0.172983	0.159624	0.167393	0.92277	0.967686
pie-PA	FBgn0005683	389	SIDENHSPQPIAR	91.5406	93.7615	85.325	85.6494	96.7691	95.99	549.036	0.168752	0.155704	0.175543	0.922679	1.04024
mod-PA	FBgn0002780	304	AFVRLASVDDIPK	150.258	150.828	139.557	138.077	142.098	148.446	869.264	0.173185	0.159695	0.16712	0.922109	0.964985
CG31012-PC	FBgn0027598	483	SSSVSKSMENMLD	87.1277	89.9244	82.1217	81.1274	83.8158	87.3615	511.479	0.173079	0.159586	0.167336	0.92204	0.966819
mor-PA	FBgn0002783	873	KESSGSSPSGDKS	138.887	114.583	124.805	108.786	152.918	152.763	792.742	0.159869	0.147331	0.1928	0.921574	1.20599
Fip1-PA	FBgn0037255	132	PEDDEMSDGPAAR	20.6422	18.4017	18.0761	17.899	16.7598	20.1534	111.932	0.174409	0.1607	0.164891	0.921401	0.945428
Gli-PA	FBgn0001987	917	GSSRSTTPVPSAR	65.4408	71.842	63.5381	62.8325	58.8346	65.4041	387.892	0.17696	0.162894	0.160146	0.920514	0.904984
stwl-PA	FBgn0003459	772	EILRKDSVDSNHS	88.4888	88.5094	78.8033	84.0871	76.6716	80.4566	497.017	0.178061	0.163868	0.158071	0.920294	0.887739
stwl-PA	FBgn0003459	775	RKDSVDSNHSVVK	88.4888	88.5094	78.8033	84.0871	76.6716	80.4566	497.017	0.178061	0.163868	0.158071	0.920294	0.887739
stwl-PA	FBgn0003459	778	SVDSNHSVVKVAN	88.4888	88.5094	78.8033	84.0871	76.6716	80.4566	497.017	0.178061	0.163868	0.158071	0.920294	0.887739
Smg5-PA	FBgn0019890	508	AVSTRSSDEAKES	124.701	118.421	112.193	111.531	100.281	107.424	674.551	0.18021	0.165832	0.153958	0.920215	0.854326
Smg5-PA	FBgn0019890	507	EAVSTRSSDEAKE	124.701	118.421	112.193	111.531	100.281	107.424	674.551	0.18021	0.165832	0.153958	0.920215	0.854326
eco-PA	FBgn0035766	80	SSSSANSSPETNK	60.9768	62.1605	55.8331	57.4683	67.7613	64.0532	368.253	0.167191	0.153836	0.178973	0.920122	1.07047
Rbm13-PA	FBgn0030067	223	EVDGDDSREAEEV	33.5626	34.4773	33.0434	29.5408	38.7262	35.5671	204.917	0.166018	0.152706	0.181276	0.919816	1.09191
RhoGEF2-PD	FBgn0023172	505	RSLSSLSLGTRKN	100.766	95.1034	92.2663	87.8685	90.097	94.2085	560.31	0.174787	0.160746	0.164468	0.919667	0.940961
CG4877-PA	FBgn0036624	301	KRRRSVTPPASEE	57.0192	51.0611	50.6738	48.7124	54.499	53.315	315.28	0.171403	0.157616	0.170981	0.91956	0.997537
CG4877-PA	FBgn0036624	299	TLKRRRSVTPPAS	57.0192	51.0611	50.6738	48.7124	54.499	53.315	315.28	0.171403	0.157616	0.170981	0.91956	0.997537
CG5645-PA	FBgn0036254	179	MNKEDDSEDEEFG	31.9049	30.0699	27.9542	29.0306	28.6612	28.9619	176.583	0.175484	0.161354	0.163162	0.919484	0.929784
par-1-PC	FBgn0260934	806	GSRSGSSLSLRNI	64.4732	64.0534	62.7382	55.4384	64.2683	71.4214	382.393	0.168056	0.154522	0.177422	0.919472	1.05573
asp-PA	FBgn0000140	382	DIKLVGSPLRKYS	125.802	123.695	109.482	119.917	128.989	131.826	739.711	0.168644	0.15506	0.176295	0.919449	1.04537
Rab-RP4-PA	FBgn0015794	75	SLTPSFYRKALGA	108.174	103.047	102.507	91.6821	104.516	114.81	624.737	0.169048	0.155417	0.175535	0.919364	1.03837
CG7207-PA	FBgn0027569	142	SGSTDTTSLRRHG	82.312	75.1805	72.4648	72.3278	71.6828	76.2147	450.183	0.174921	0.160815	0.164264	0.919362	0.939076
CG5741-PA	FBgn0035937	7	MNKKDVSPSGSTV	43.0307	44.0487	42.3121	37.7021	42.4388	43.7811	253.313	0.171881	0.157935	0.170184	0.918864	0.99013
Tango1-PA	FBgn0031842	1330	PLGRMRSPPPSSR	27.116	23.2696	22.8632	23.4303	26.1865	23.2186	146.084	0.172454	0.158448	0.169098	0.918787	0.980542
Ntf-2-PA	FBgn0031145	129	RLNIHNSAxxxxx	111.562	118.985	103.435	108.383	110.382	113.266	666.013	0.17308	0.15902	0.1679	0.918765	0.970075
CG9636-PA	FBgn0037556	127	ELSSNSSSSGGCG	37.668	44.0962	35.7109	39.3852	40.2178	36.4695	233.548	0.175048	0.160773	0.164179	0.918448	0.937909
CG32264-PA	FBgn0052264	218	LGSGTRTPPLERK	78.4922	83.1734	76.6494	71.7792	79.791	80.4886	470.374	0.171848	0.157777	0.170375	0.918121	0.991427
Nup358-PA	FBgn0039302	912	KISSRDTPTRDVD	38.4529	41.9349	39.0411	34.7639	39.3212	39.829	233.343	0.172252	0.158147	0.169601	0.918112	0.984605
CG31368-PC	FBgn0051368	1414	LQEDEESVPEASE	34.7217	33.2967	30.695	31.7528	35.1372	32.4977	198.101	0.171676	0.157616	0.170708	0.918101	0.994361
CG8478-PB	FBgn0037746	311	VKTTLNSPARKRS	90.3505	97.6555	87.3477	85.245	92.8047	98.7357	552.139	0.170252	0.156295	0.173453	0.918018	1.0188
CG3630-PA	FBgn0023540	200	HEQKLKSRTPSPA	75.6122	77.164	73.5364	66.7081	84.8666	79.2194	457.107	0.167112	0.153405	0.179483	0.917974	1.07403
CG3630-PA	FBgn0023540	202	QKLKSRTPSPAVG	75.6122	77.164	73.5364	66.7081	84.8666	79.2194	457.107	0.167112	0.153405	0.179483	0.917974	1.07403
CG3630-PA	FBgn0023540	204	LKSRTPSPAVGKS	75.6122	77.164	73.5364	66.7081	84.8666	79.2194	457.107	0.167112	0.153405	0.179483	0.917974	1.07403
CG8468-PA	FBgn0033913	429	LTRIPQYQSQTSL	20.7988	23.4362	17.9476	22.6521	20.1111	23.0093	127.955	0.172854	0.158648	0.168498	0.917819	0.974804
CG11873-PA	FBgn0039633	781	PTVRAKSPSPPPT	89.9307	93.6966	89.0454	79.4519	88.793	86.1946	527.112	0.174182	0.159831	0.165987	0.917605	0.95295
CG5726-PA	FBgn0034313	664	GYRYNQSPTHAGG	35.9453	34.1822	33.4033	30.9425	35.9982	37.2569	207.728	0.168796	0.15488	0.176324	0.917555	1.0446
CG4291-PA	FBgn0031287	126	MRLEGLSDEEEDQ	29.5786	29.5159	27.8725	26.3406	31.5295	30.9126	175.75	0.168121	0.154234	0.177645	0.917395	1.05665
CG42232-PB	FBgn0250754	3259	ELIVDSSPRPVTP	61.2279	62.2713	55.535	57.7141	65.7847	60.156	362.689	0.170255	0.156124	0.173621	0.917002	1.01977
Ubp64E-PA	FBgn0016756	199	EKAPRASPEECPE	31.5092	32.5828	33.6278	25.1415	30.2515	28.0277	181.14	0.176913	0.16222	0.160867	0.916951	0.909304
CG16908-PA	FBgn0037741	621	RTQDCDSDDEQTE	18.7524	19.3582	18.6102	16.335	18.5593	20.0086	111.624	0.17071	0.156532	0.172759	0.916945	1.012
Rbf2-PA	FBgn0038390	344	KGDSPKSPQLAFQ	42.1657	44.9364	38.6035	41.2615	43.2249	42.4265	252.618	0.172398	0.158074	0.169527	0.916912	0.983346
Atg13-PA	FBgn0261108	317	GRGSVESLNRLDN	56.3623	58.5227	53.3404	51.9803	52.8047	63.6421	336.652	0.170628	0.156423	0.172948	0.916749	1.01359
east-PB	FBgn0010110	383	AVKRKRSQDVEAD	44.1216	37.5088	38.9996	35.7849	48.099	45.2967	249.811	0.163385	0.149682	0.186933	0.916135	1.14413
CG5521-PA	FBgn0039466	764	DLRRAMSLDSLAR	27.606	28.4009	25.6987	25.5972	25.1094	24.4872	156.899	0.17848	0.163467	0.158052	0.915884	0.885544
CG5521-PA	FBgn0039466	767	RAMSLDSLARKGD	27.606	28.4009	25.6987	25.5972	25.1094	24.4872	156.899	0.17848	0.163467	0.158052	0.915884	0.885544
CG3973-PA	FBgn0029881	918	ERSESCSPPAKAR	45.0201	46.2877	42.7995	40.8002	49.9997	51.4958	276.403	0.165172	0.151228	0.183601	0.915581	1.11158
CG8677-PA	FBgn0026577	1099	RSAKDQSPVPEGS	29.6515	30.6598	25.8042	29.4148	30.264	30.3215	176.116	0.171226	0.156769	0.172005	0.915566	1.00455
LIMK1-PA	FBgn0041203	1104	PASNCVSPTRSSR	31.9161	33.316	32.0424	27.6617	29.3893	34.8982	189.224	0.172367	0.157761	0.169872	0.915258	0.985521
GckIII-PA	FBgn0086736	578	GGGSAGSGGSGGR	33.0168	30.3178	25.9916	31.9558	33.3781	32.7425	187.403	0.16898	0.154607	0.176413	0.91494	1.04399
CG17471-PA	FBgn0039924	322	YNTPPDSPRGAQY	19.3675	18.6528	17.3395	17.4321	18.3158	16.9656	108.073	0.1759	0.16087	0.163229	0.914554	0.927962
CG17471-PA	FBgn0039924	318	ERWTYNTPPDSPR	19.3675	18.6528	17.3395	17.4321	18.3158	16.9656	108.073	0.1759	0.16087	0.163229	0.914554	0.927962
Sec16-PE	FBgn0052654	1765	DEDDGGSGGVADP	19.1148	16.8782	16.4891	16.4144	17.4739	21.9512	108.322	0.16614	0.151879	0.181982	0.914163	1.09536
Fmr1-PA	FBgn0028734	409	SERGYSSDIESVR	135.417	136.04	121.151	126.967	148.167	147.419	815.162	0.166505	0.152189	0.181305	0.914021	1.08888
CG30122-PB	FBgn0050122	662	KDRSQTTEDEYED	18.9066	19.5224	16.3677	18.7567	19.4871	17.906	110.947	0.173187	0.158295	0.168518	0.914011	0.973044
Cbp80-PA	FBgn0022942	25	NKRRRVSENQEIE	39.9003	38.8829	36.3539	35.6409	40.893	44.5285	236.199	0.166773	0.152403	0.180825	0.913834	1.08426
dpa-PA	FBgn0015929	54	NISLPPTSPGNIS	20.55	19.0489	17.4817	18.705	20.6517	20.7848	117.222	0.168906	0.154351	0.176743	0.91383	1.0464
dpa-PA	FBgn0015929	55	ISLPPTSPGNISL	20.55	19.0489	17.4817	18.705	20.6517	20.7848	117.222	0.168906	0.154351	0.176743	0.91383	1.0464
fs(1)h-PB	FBgn0004656	1987	PGGQGQSSPAQQS	24.1051	21.3356	23.7054	17.7977	20.0613	21.9786	128.984	0.176149	0.160885	0.162966	0.913346	0.925158
CG9063-PA	FBgn0028500	975	DPNEIDSPRSSMV	35.27	34.0943	32.9705	30.3793	29.463	34.5883	196.765	0.176261	0.160978	0.162761	0.913292	0.923406
Liprin-alpha-PA	FBgn0046704	692	RSMDRQSPPMSGR	19.7208	24.5186	20.141	20.2623	24.8344	24.3622	133.839	0.165271	0.15094	0.18379	0.913287	1.11205
kuk-PA	FBgn0038476	472	ATIGTPTRLRLEP	123.815	120.257	106.692	116.192	123.369	119.903	710.229	0.171827	0.15691	0.171263	0.913189	0.996721
Art7-PB	FBgn0034817	393	IGQLNQSPRNKRY	111.246	109.282	94.5661	106.797	103.536	103.889	629.317	0.175213	0.159986	0.164802	0.913095	0.940582
ens-PE	FBgn0035500	243	HYGSRGSLSSTPA	21.566	19.671	22.4241	15.2216	18.676	18.3004	115.859	0.177962	0.162463	0.159575	0.912911	0.896679
CG7971-PA	FBgn0035253	780	RKESRVSVKREQS	60.5349	56.6964	52.3417	54.6694	64.6719	59.6274	348.542	0.168174	0.153513	0.178313	0.91282	1.06029
CG7971-PA	FBgn0035253	786	SVKREQSNSPQKS	60.5349	56.6964	52.3417	54.6694	64.6719	59.6274	348.542	0.168174	0.153513	0.178313	0.91282	1.06029
CG7971-PA	FBgn0035253	788	KREQSNSPQKSKS	60.5349	56.6964	52.3417	54.6694	64.6719	59.6274	348.542	0.168174	0.153513	0.178313	0.91282	1.06029
RhoGAP1A-PA	FBgn0025836	450	RTGVGASPTGSLS	61.1458	60.8595	56.0325	55.3194	67.0136	63.1332	363.504	0.167818	0.153165	0.179017	0.912682	1.06673
polybromo-PA	FBgn0039227	10	RKRRASSISSRQD	80.6518	86.0401	77.8832	74.2143	78.9503	74.7243	472.464	0.176407	0.160962	0.162631	0.912447	0.921908
polybromo-PA	FBgn0039227	9	SRKRRASSISSRQ	80.6518	86.0401	77.8832	74.2143	78.9503	74.7243	472.464	0.176407	0.160962	0.162631	0.912447	0.921908
Bj1-PA	FBgn0002638	512	SSKKIKTPPQDDA	21.2733	21.4498	22.892	16.0892	22.3102	25.6922	129.707	0.164691	0.150267	0.185042	0.912413	1.12357
Dyrk3-PA	FBgn0027101	436	NQRIYTYIQSRFY	146.617	150.579	132.936	138.197	154.42	161.452	884.201	0.168059	0.153321	0.17862	0.912305	1.06284
CG9776-PA	FBgn0027866	337	DAPPSPTTKNFIE	32.4615	27.0106	25.8656	28.3903	30.3584	26.3216	170.408	0.174499	0.159194	0.166307	0.912293	0.953052
CG5146-PA	FBgn0035617	630	RKNQTLSPWGSRE	96.6739	95.3273	85.8295	89.3184	99.8114	94.1161	561.077	0.171101	0.156082	0.172817	0.912223	1.01003
Xe7-PA	FBgn0010772	453	EDEAAASKRHKMG	60.0601	62.7202	53.8817	58.0998	64.9238	56.952	356.638	0.172136	0.156996	0.170868	0.912048	0.992633
Akap200-PA	FBgn0027932	69	KETEEHSENDKDL	41.692	36.1472	37.369	33.5822	52.8564	55.8687	257.515	0.151135	0.137761	0.211104	0.911509	1.39679
dpa-PA	FBgn0015929	14	PSVGGATPKQGAR	138.434	131.969	119.663	126.806	127.423	128.402	772.697	0.174974	0.159486	0.16554	0.911488	0.946086
plx-PA	FBgn0261261	1147	ERDELGSPQKQKK	27.4905	28.2895	24.7401	26.0888	30.917	22.8168	160.343	0.17394	0.158501	0.167559	0.911241	0.963317
CG13625-PA	FBgn0039210	274	RRRDKDSTPPRRR	35.4348	34.5847	29.7239	34.0806	34.8015	36.1296	204.755	0.170983	0.155807	0.17321	0.911241	1.01302
CG13625-PA	FBgn0039210	275	RRDKDSTPPRRRK	35.4348	34.5847	29.7239	34.0806	34.8015	36.1296	204.755	0.170983	0.155807	0.17321	0.911241	1.01302
Ulp1-PA	FBgn0027603	1057	RYLKPGTPPTFQR	117.662	122.261	111.964	106.632	122.059	130.534	711.112	0.168695	0.1537	0.177605	0.911112	1.05281
Dap160-PA	FBgn0023388	929	SYSRPMSRTSSMT	32.3693	32.421	30.3197	28.71	32.9841	33.7505	190.555	0.170005	0.154889	0.175106	0.911088	1.03001
Dap160-PA	FBgn0023388	1009	LQGGRNSGRNTPV	54.3628	56.819	52.6059	48.681	56.4842	53.3282	322.281	0.172492	0.157141	0.170367	0.911002	0.987682
Dap160-PA	FBgn0023388	1013	RNSGRNTPVSGSR	54.3628	56.819	52.6059	48.681	56.4842	53.3282	322.281	0.172492	0.157141	0.170367	0.911002	0.987682
mus309-PA	FBgn0002906	153	YRGLSESPVENKS	58.0297	53.3181	53.7239	47.6715	60.6314	57.9135	331.288	0.168053	0.153032	0.178915	0.910618	1.06464
slik-PF	FBgn0035001	1376	LSNFRGSAPDLSR	45.5575	47.6295	40.3726	44.476	47.4472	42.7263	268.209	0.173721	0.158176	0.168103	0.91052	0.967662
cg-PA	FBgn0000289	138	LEDNEDSQGEAPN	19.1959	19.6336	18.3446	17.0093	23.0936	17.3934	114.67	0.169309	0.154155	0.176536	0.910493	1.04269
SNF4Agamma-PF	FBgn0025803	537	ASTTSPSRQLTNS	55.2939	51.6171	47.7896	49.5391	51.5566	48.585	304.381	0.17562	0.159879	0.1645	0.910371	0.936683
Madm-PA	FBgn0027497	484	DSVKSATPEPVDT	45.227	35.6157	36.2807	37.3051	37.2191	39.8709	231.518	0.174592	0.15892	0.166488	0.910234	0.95358
Madm-PA	FBgn0027497	482	RADSVKSATPEPV	45.227	35.6157	36.2807	37.3051	37.2191	39.8709	231.518	0.174592	0.15892	0.166488	0.910234	0.95358
didum-PA	FBgn0261397	1109	LHARKASNASSQN	23.9514	20.2549	20.5795	19.6533	19.7959	18.0235	122.259	0.18079	0.16454	0.15467	0.910116	0.85552
CG5645-PA	FBgn0036254	697	NQETKNSPQSTEK	65.7861	73.8234	62.2225	64.8112	66.3609	68.4941	401.498	0.173861	0.1582	0.16794	0.909922	0.965944
CG3542-PA	FBgn0031492	660	HKKRVRSVSRSDI	35.6113	35.1175	36.0896	28.2545	37.3759	37.7483	210.197	0.168244	0.153057	0.178699	0.909731	1.06215
CG3542-PA	FBgn0031492	662	KRVRSVSRSDIEN	35.6113	35.1175	36.0896	28.2545	37.3759	37.7483	210.197	0.168244	0.153057	0.178699	0.909731	1.06215
CG3542-PA	FBgn0031492	664	VRSVSRSDIENEH	35.6113	35.1175	36.0896	28.2545	37.3759	37.7483	210.197	0.168244	0.153057	0.178699	0.909731	1.06215
Hnf4-PA	FBgn0004914	616	RSGPLPTQHSPQR	23.7802	24.3634	21.5503	22.2328	20.2071	26.0572	138.191	0.174192	0.158415	0.167393	0.909426	0.960965
CG8289-PA	FBgn0030854	142	DSNELPSTSKASA	19.4484	22.1133	19.3585	18.437	22.5941	22.4021	124.353	0.167111	0.151968	0.180921	0.909384	1.08264
CG14995-PC	FBgn0035497	213	EPVHPPSPMYNTI	35.6391	28.1915	30.9901	27.0497	31.7973	31.3916	185.059	0.17246	0.156814	0.170726	0.909279	0.989947
lva-PC	FBgn0029688	95	KSSMSDSMESLKT	87.3003	92.2996	80.3095	82.9573	92.4993	99.5992	534.965	0.167861	0.152596	0.179543	0.909058	1.06959
mtm-PA	FBgn0025742	616	TTTRLASPMHxxx	81.0208	83.3704	75.501	73.8921	79.6748	78.3239	471.783	0.174223	0.158328	0.167448	0.908767	0.961114
cmet-PA	FBgn0040232	1109	VPPDEDTLPGCPT	33.3334	25.9806	27.9119	25.9832	31.3437	32.2012	176.754	0.167787	0.152458	0.179755	0.908639	1.07133
MED1-PA	FBgn0037109	797	KKKRDDSPMGPPE	113.189	129.026	106.437	113.635	117.663	123.735	703.685	0.172105	0.156371	0.171524	0.908582	0.996626
ssp4-PF	FBgn0022085	999	QRQQSLTNLRDNR	140.735	126.85	122.651	120.42	132.129	130.423	773.208	0.173036	0.157183	0.169781	0.908387	0.981191
CG34449-PA	FBgn0085478	517	RRSNPGTPTQPRR	22.9009	21.2041	18.741	21.3167	22.4687	23.0812	129.713	0.17001	0.154409	0.17558	0.908235	1.03276
hkl-PA	FBgn0086441	11	SERKKSSSPAPVP	50.1224	42.9406	44.2171	40.2998	48.0794	52.0506	277.71	0.167554	0.152167	0.180278	0.908167	1.07594
pav-PA	FBgn0011692	696	SLPRSQSSENILN	40.5059	44.2291	36.8314	40.1112	37.0202	42.8228	241.521	0.17542	0.159288	0.165292	0.908038	0.942267
CG14438-PA	FBgn0029899	2105	PVAIVVSDDDNPR	26.0748	29.7052	26.008	24.6269	23.7097	25.9627	156.087	0.178682	0.162201	0.159117	0.907762	0.890505
ncm-PA	FBgn0086707	277	SPIRRRSNSLERR	18.682	23.2109	20.1527	17.8748	22.4311	21.9715	124.323	0.168484	0.152938	0.178577	0.907732	1.05991
ncm-PA	FBgn0086707	279	IRRRSNSLERRRV	18.682	23.2109	20.1527	17.8748	22.4311	21.9715	124.323	0.168484	0.152938	0.178577	0.907732	1.05991
CG7185-PA	FBgn0035872	596	SVRPRKSPEPVVA	40.7025	41.4488	37.5351	37.0305	45.308	44.6663	246.691	0.166506	0.151131	0.182362	0.907662	1.09523
MESR4-PA	FBgn0034240	134	LLNSRKSTDTPVD	22.1923	23.287	19.0696	22.2031	19.1615	21.2658	127.179	0.1788	0.162262	0.158938	0.907505	0.888917
Srp54-PA	FBgn0024285	469	RRDRSRTPETRKL	19.5721	17.592	14.6771	19.0274	18.879	21.313	111.061	0.167315	0.151739	0.180946	0.90691	1.08147
Srp54-PA	FBgn0024285	467	SRRRDRSRTPETR	19.5721	17.592	14.6771	19.0274	18.879	21.313	111.061	0.167315	0.151739	0.180946	0.90691	1.08147
Karl-PA	FBgn0030334	255	GRVRASSEARSYE	66.8764	76.1333	61.774	67.9167	70.9496	76.3973	420.047	0.17023	0.154376	0.175393	0.906867	1.03033
zip-PA	FBgn0005634	2014	KTKLRRTGGIGLS	50.0245	52.393	47.3769	45.4895	60.0546	56.4484	311.787	0.164243	0.148926	0.186831	0.906743	1.13753
CG9143-PA	FBgn0034496	157	GKENDNSEESSDE	35.8854	37.6164	35.2645	31.376	40.9506	40.0383	221.131	0.166195	0.150681	0.183124	0.906652	1.10186
CG5798-PA	FBgn0038862	551	QRVRDFSPVIGQN	45.2167	49.6239	44.0805	41.9037	42.2433	43.2026	266.271	0.178091	0.16146	0.160449	0.906618	0.900942
CG15816-PA	FBgn0030866	334	LRAKSKTLPQNLS	37.8568	36.5291	33.0159	34.4192	36.9648	40.6508	219.437	0.169493	0.153655	0.176852	0.906558	1.04342
CG15816-PA	FBgn0030866	332	ITLRAKSKTLPQN	37.8568	36.5291	33.0159	34.4192	36.9648	40.6508	219.437	0.169493	0.153655	0.176852	0.906558	1.04342
CG2186-PA	FBgn0030243	736	PPKRRRSGSAGGG	27.7621	28.8734	27.3458	23.992	32.7929	36.2753	177.041	0.15995	0.144988	0.195062	0.906458	1.21952
Su(var)2-HP2-PA	FBgn0026427	1568	TKNSFITPNRSPK	83.4753	86.4439	80.1695	73.842	94.5475	96.5326	515.011	0.164967	0.149523	0.185511	0.90638	1.12453
BubR1-PA	FBgn0025458	1080	LSIYYKTTPLTPK	45.0814	39.9219	38.844	38.1843	52.3262	47.4996	261.857	0.162308	0.14708	0.190611	0.906179	1.17437
lds-PA	FBgn0002542	108	KPLGIPSDSEDEE	21.1357	24.1889	17.3707	23.6972	23.867	21.7141	131.974	0.171718	0.155591	0.17269	0.906085	1.00566
lds-PA	FBgn0002542	110	LGIPSDSEDEEDE	21.1357	24.1889	17.3707	23.6972	23.867	21.7141	131.974	0.171718	0.155591	0.17269	0.906085	1.00566
MESR4-PA	FBgn0034240	1594	YRTPAPSPVKQKS	86.2505	90.1711	79.1299	80.6649	91.5607	97.2962	525.073	0.167997	0.152164	0.179839	0.905755	1.07049
skd-PC	FBgn0003415	2475	DNRSWQSAGGNNF	55.3461	51.8201	44.904	52.1527	60.3284	63.0562	327.608	0.163559	0.14813	0.188312	0.905666	1.15134
Gl-PA	FBgn0001108	123	SLLGSRTQLTTSL	112.537	108.37	101.326	98.7396	102.719	105.819	629.511	0.175459	0.158906	0.165635	0.905655	0.944006
stwl-PA	FBgn0003459	277	IGRKNSTSSFAES	144.295	157.378	142.487	130.651	153.075	135.516	863.402	0.1747	0.158175	0.167124	0.90541	0.956635
CG15609-PB	FBgn0034180	592	YKSDNLSQNRINF	185.149	181.238	163.026	168.698	185.01	196.606	1079.73	0.169667	0.153615	0.176719	0.905391	1.04156
CG7358-PA	FBgn0030974	422	YRRRDLSPMPEHY	30.1772	34.9028	27.8479	31.0714	32.4827	38.6885	195.171	0.166726	0.150943	0.182331	0.905338	1.0936
sle-PA	FBgn0037810	72	ETPEPTTPSSVKR	59.192	58.0112	50.1655	55.9207	61.4056	67.6423	352.337	0.166322	0.150546	0.183131	0.905148	1.10106
X11L-PA	FBgn0026313	140	GLASPGSPTDVGK	28.8264	31.8568	25.7007	29.2223	27.7141	27.7024	171.023	0.177413	0.160572	0.162015	0.905078	0.91321
CG7065-PA	FBgn0030091	575	TKTSSISPTASSN	121.433	135.75	112.244	120.526	124.24	117.854	732.047	0.17566	0.158986	0.165354	0.905075	0.941328
kuk-PA	FBgn0038476	358	QISGRRSIRPIDS	59.8726	57.8036	56.7256	49.7536	65.489	66.4461	356.091	0.165234	0.149511	0.185255	0.904849	1.12117
CG6540-PA	FBgn0030943	40	PHKNTLSPKTGRS	189.274	192.581	169.314	176.202	173.898	162.494	1063.76	0.179483	0.162403	0.158114	0.904835	0.880942
pzg-PA	FBgn0259785	570	LFEKLHSDKNESG	133.308	131.921	117.332	122.635	155.743	149.022	809.96	0.16373	0.148135	0.188135	0.904754	1.14906
scra-PA	FBgn0261385	56	LAPRSRSPGGQSA	53.978	73.2334	57.9973	57.0429	69.0126	71.7334	382.998	0.166073	0.150184	0.183743	0.904323	1.10639
Rho1-PB	FBgn0014020	156	KINAFAYLECSAK	31.6389	30.6094	31.9966	24.2911	37.8434	34.7416	191.121	0.16285	0.147257	0.189893	0.904246	1.16606
CG14939-PA	FBgn0032378	15	AYSSPQSDRKSKD	26.516	19.1638	23.3554	17.9464	23.7405	24.6923	135.414	0.168667	0.152501	0.178832	0.904157	1.06027
Cnx99A-PA	FBgn0015622	570	PKKNQKSDLDDNE	64.1277	69.0441	61.8162	58.5871	61.1862	56.6467	371.408	0.17928	0.16209	0.15863	0.90412	0.884819
sgg-PA	FBgn0003371	214	GEPNVSYICSRYY	24.1194	22.8675	21.639	20.8196	23.2272	21.5866	134.259	0.174986	0.158122	0.166893	0.903627	0.953752
unc79-PB	FBgn0038693	1761	GVRMIVTPLSLEN	70.9446	73.6125	66.2655	64.3551	70.8828	71.3146	417.375	0.173174	0.156479	0.170347	0.903592	0.983676
Cp190-PA	FBgn0000283	165	LGPSPQSRNVATP	104.91	102.239	90.2052	96.9521	101.147	108.877	604.33	0.171388	0.154847	0.173766	0.90349	1.01388
CG4030-PA	FBgn0034585	241	KSASDESALHKST	54.7191	57.6445	52.8914	48.5846	54.6019	63.7328	332.174	0.169133	0.152745	0.178121	0.903104	1.05314
CG11120-PA	FBgn0039250	610	AKVLTNSVQKQVP	37.7455	37.7464	35.4148	32.7504	35.6391	45.3706	224.667	0.168008	0.151703	0.180289	0.902948	1.07309
CG5482-PA	FBgn0034368	10	EKSSSSSFEDLTN	45.1401	45.9947	41.5871	40.6847	54.7704	60.1673	288.344	0.158031	0.142662	0.199306	0.902748	1.26118
MESR6-PA	FBgn0036846	23	KLSPSESPESSKK	155.146	164.815	142.654	146.099	156.327	152.362	917.402	0.174384	0.157375	0.168241	0.902462	0.96477
RN-tre-PA	FBgn0020620	565	DDDDALSVENTRL	25.0642	22.2969	24.5649	18.1725	29.6569	28.3262	148.082	0.159916	0.144304	0.195781	0.902373	1.22428
CG5808-PA	FBgn0027617	180	APSRSPSPSAERL	46.5906	53.7469	46.4086	44.1252	52.4431	53.8132	297.128	0.168846	0.152348	0.178806	0.902293	1.05899
CG5808-PA	FBgn0027617	178	LQAPSRSPSPSAE	46.5906	53.7469	46.4086	44.1252	52.4431	53.8132	297.128	0.168846	0.152348	0.178806	0.902293	1.05899
CG5808-PA	FBgn0027617	176	RGLQAPSRSPSPS	46.5906	53.7469	46.4086	44.1252	52.4431	53.8132	297.128	0.168846	0.152348	0.178806	0.902293	1.05899
CG10274-PB	FBgn0035690	241	QEFPTGSEEEDED	27.6712	28.6001	22.3401	28.4319	26.0845	24.6207	157.749	0.178358	0.160927	0.160715	0.902272	0.901084
CG10274-PB	FBgn0035690	239	EDQEFPTGSEEED	27.6712	28.6001	22.3401	28.4319	26.0845	24.6207	157.749	0.178358	0.160927	0.160715	0.902272	0.901084
CG30122-PB	FBgn0050122	53	GENAPVTPSRRQR	63.523	61.377	57.6978	54.9903	64.8794	65.9125	368.38	0.169526	0.152951	0.177523	0.902227	1.04717
wdb-PA	FBgn0027492	31	SQGSSRYRNSQDV	48.5757	49.3622	44.196	44.1101	50.68	47.5105	284.434	0.172162	0.155231	0.172606	0.901654	1.00258
CG8677-PA	FBgn0026577	1005	QLRQEESEEETIP	31.0864	28.7722	26.3695	27.5895	28.3382	31.4112	173.567	0.172437	0.155442	0.172122	0.901442	0.998175
CG2790-PA	FBgn0027599	417	QAQAEGSDEPDEP	45.9871	43.6594	38.7297	42.0625	41.2832	47.8009	259.523	0.172714	0.155655	0.171631	0.901231	0.993727
SC35-PA	FBgn0040286	82	ERRSKFSRSPVRG	43.3559	41.6016	42.7817	33.7806	42.9377	43.048	247.506	0.171628	0.154668	0.173705	0.901183	1.0121
SC35-PA	FBgn0040286	84	RSKFSRSPVRGDS	43.3559	41.6016	42.7817	33.7806	42.9377	43.048	247.506	0.171628	0.154668	0.173705	0.901183	1.0121
swm-PA	FBgn0002044	240	SRRRRASLRSRSR	48.6428	58.3158	46.5743	49.814	47.3228	42.9783	293.648	0.18212	0.164122	0.153757	0.901173	0.844262
swm-PA	FBgn0002044	243	RRASLRSRSRSRS	48.6428	58.3158	46.5743	49.814	47.3228	42.9783	293.648	0.18212	0.164122	0.153757	0.901173	0.844262
CG11266-PA	FBgn0031883	36	RKRSGSSPGGGGG	57.1762	54.9887	47.9939	53.0714	57.6436	54.6907	325.564	0.172262	0.155215	0.172522	0.901042	1.00151
CG11266-PA	FBgn0031883	35	GRKRSGSSPGGGG	57.1762	54.9887	47.9939	53.0714	57.6436	54.6907	325.564	0.172262	0.155215	0.172522	0.901042	1.00151
CG11266-PA	FBgn0031883	33	SGGRKRSGSSPGG	57.1762	54.9887	47.9939	53.0714	57.6436	54.6907	325.564	0.172262	0.155215	0.172522	0.901042	1.00151
g-PB	FBgn0001087	683	GEKRRQSLELTPE	59.7801	56.127	51.9296	52.5048	61.8124	66.7587	348.913	0.166098	0.149657	0.184245	0.901018	1.10926
GlcAT-S-PB	FBgn0032135	11	RLLESQTSDEDNE	21.4823	17.9385	17.9645	17.5523	19.3036	18.6911	112.932	0.174533	0.157248	0.168219	0.900968	0.963825
GlcAT-S-PB	FBgn0032135	12	LLESQTSDEDNED	21.4823	17.9385	17.9645	17.5523	19.3036	18.6911	112.932	0.174533	0.157248	0.168219	0.900968	0.963825
ssp4-PF	FBgn0022085	997	GVQRQQSLTNLRD	85.6835	84.3574	77.193	76.0055	81.9664	83.0102	488.216	0.174145	0.156896	0.168959	0.900951	0.970217
Syb-PA	FBgn0003660	68	QLEQGASQFEQQA	30.0918	24.4616	25.3273	23.8144	24.4231	26.1715	154.29	0.176789	0.159251	0.16396	0.900798	0.927432
CG6686-PA	FBgn0032388	383	GESDEETDNVSKW	65.5653	64.4922	61.0999	55.9967	53.814	47.8655	348.834	0.186418	0.16784	0.145742	0.900346	0.781805
CG5850-PA	FBgn0032172	377	YQPLARSPRRSSS	18.8335	21.8708	19.2717	17.3689	24.7048	20.2526	122.302	0.166409	0.149795	0.183796	0.900166	1.10449
cup-PB	FBgn0000392	772	AKWRRNSLNNVGE	85.725	78.0105	75.566	71.8139	79.6336	80.4425	471.191	0.173746	0.156391	0.169863	0.90011	0.97765
ear-PA	FBgn0026441	342	LVKHTASPKPGKP	132.111	139.163	125.152	118.979	157.25	151.55	824.206	0.164567	0.148101	0.187332	0.899942	1.13833
mus101-PA	FBgn0002878	802	PEDFPISPRLRDS	42.5291	38.9843	33.454	39.8813	41.1236	40.5982	236.571	0.172281	0.154997	0.172722	0.899672	1.00256
stwl-PA	FBgn0003459	371	AVHSVRSSTSPVK	183.48	198.682	169.159	174.628	196.009	190.977	1112.94	0.171691	0.154451	0.173858	0.899587	1.01263
CG30372-PB	FBgn0050372	916	LRSVESSPRGGGG	103.469	114.034	96.3897	99.266	111.471	118.642	643.272	0.16906	0.152078	0.178861	0.899553	1.05798
Abl-PA	FBgn0000017	1497	PTKLTIYATPIAK	178.179	178.046	164.053	156.351	171.862	156.023	1004.52	0.177312	0.159482	0.163206	0.899441	0.920443
CG7806-PA	FBgn0032018	602	NPIMRGSGGSGAG	30.1326	28.3791	25.8743	26.7482	30.1461	26.5914	167.872	0.174275	0.156734	0.168991	0.899349	0.969676
CG7806-PA	FBgn0032018	605	MRGSGGSGAGDDA	30.1326	28.3791	25.8743	26.7482	30.1461	26.5914	167.872	0.174275	0.156734	0.168991	0.899349	0.969676
CG8289-PA	FBgn0030854	21	NGVANESENEEID	25.3353	26.4874	23.6544	22.9489	22.2618	21.983	142.671	0.181616	0.163324	0.155059	0.899282	0.853772
CG5787-PA	FBgn0032454	95	GNYSNNSNSGGNN	19.8963	23.1749	19.6011	19.1217	25.5991	25.1118	132.505	0.162527	0.146118	0.191355	0.899041	1.17737
Amun-PA	FBgn0030328	541	VGVGEKSPDLKKL	57.2272	61.4759	56.3602	50.3564	61.3094	60.2265	346.956	0.171064	0.15379	0.175146	0.899022	1.02387
CG18490-PB	FBgn0036149	1117	KRSPSASSMGLSR	53.8258	48.9344	45.7423	46.6355	59.1944	57.0281	311.361	0.165018	0.148345	0.186637	0.898965	1.13101
CG18490-PB	FBgn0036149	1118	RSPSASSMGLSRG	53.8258	48.9344	45.7423	46.6355	59.1944	57.0281	311.361	0.165018	0.148345	0.186637	0.898965	1.13101
fray-PA	FBgn0023083	386	KHPSSDSDSEDRP	43.0792	44.0081	42.6374	35.6369	47.0921	45.285	257.739	0.168945	0.151848	0.179207	0.898804	1.06074
mbm-PA	FBgn0086912	151	DPPLPRSSPAPSS	115.289	111.012	100.095	103.247	110.591	110.054	650.288	0.174	0.156347	0.169652	0.898545	0.97501
CG7556-PA	FBgn0030990	285	IQTRELTDDDAVR	131.795	122.788	112.224	116.528	127.2	119.706	730.241	0.174314	0.156628	0.169058	0.898536	0.969847
CG18490-PB	FBgn0036149	1113	ADQMKRSPSASSM	21.2869	24.1839	20.96	19.8833	23.492	27.6771	137.483	0.165369	0.148539	0.186092	0.898228	1.12532
Mi-2-PA	FBgn0013591	83	NESEEDSDFVQHD	29.4379	29.9093	24.6471	28.6252	31.5364	33.0661	177.222	0.167438	0.150298	0.182264	0.897637	1.08855
Mi-2-PA	FBgn0013591	79	KRKKNESEEDSDF	29.4379	29.9093	24.6471	28.6252	31.5364	33.0661	177.222	0.167438	0.150298	0.182264	0.897637	1.08855
CG8142-PA	FBgn0030871	21	GDKSQGTPAARRK	37.3029	38.4246	29.1919	38.7824	36.7181	36.4842	216.904	0.174564	0.156692	0.168743	0.897617	0.966654
CG5360-PA	FBgn0034873	517	KRALFQSPAKTLQ	36.1518	29.2416	27.7536	30.9425	33.1994	37.5978	194.887	0.167773	0.15059	0.181637	0.897584	1.08264
CG8939-PA	FBgn0030720	488	KQGLGLSDDDNDE	161.314	172.698	140.693	159.044	152.26	155.061	941.07	0.177464	0.159253	0.163282	0.897383	0.920087
eIF4G2-PA	FBgn0260634	1096	TGSGPGSPKTKEL	59.85	70.0512	61.8752	54.6873	66.3508	63.7522	376.567	0.172481	0.15477	0.172749	0.897316	1.00155
Myb-PA	FBgn0002914	377	RSRPPSSPVISPI	77.4329	61.305	68.2307	56.2302	79.8197	82.4166	425.435	0.163054	0.146275	0.190671	0.897094	1.16937
Msp-300-PG	FBgn0260952	1085	TPVRLTSSPPLQR	172.634	164.676	150.751	151.829	146.137	148.319	934.345	0.180506	0.161921	0.157573	0.897042	0.872955
grp-PA	FBgn0261278	303	AALEICSPKAKRQ	23.6686	24.3072	21.5912	21.4438	23.7123	22.3332	137.056	0.175022	0.156998	0.16798	0.897014	0.959764
Uba2-PA	FBgn0029113	651	VQSPPKSGSKRKP	142.044	136.209	125.434	124.154	134.678	137.853	800.372	0.173827	0.15592	0.170253	0.89698	0.979436
CG5787-PA	FBgn0032454	85	PDGGNFSRGGGNY	106.015	114.544	97.4229	100.395	102.116	102.73	623.224	0.17695	0.158706	0.164344	0.896896	0.92876
Pitslre-PA	FBgn0016696	886	SSPKPPSGGSQFK	72.4653	74.3605	61.1495	70.4922	64.5718	70.2768	413.316	0.177619	0.159251	0.16313	0.896584	0.918426
swm-PA	FBgn0002044	280	RQFRNKSPPGSQT	88.142	71.8399	72.1924	71.2157	81.915	78.008	463.313	0.17265	0.154764	0.172586	0.896402	0.999632
CG16742-PA	FBgn0034529	1344	PKLFDDSDDDDDD	26.0914	25.1139	21.4564	24.433	28.7338	23.7443	149.573	0.171172	0.153402	0.175427	0.896186	1.02486
Cnx99A-PA	FBgn0015622	579	DDNEEESKAAESR	137.409	152.716	127.987	131.984	127.461	113.706	791.264	0.18333	0.164276	0.152394	0.896066	0.831252
CG31510-PA	FBgn0051510	199	KNVPENSPPNQKN	42.2345	45.2751	40.7044	37.7092	49.1003	45.5126	260.536	0.167941	0.150485	0.181574	0.896056	1.08117
shot-PO	FBgn0013733	4987	RQSFKGSRDQGLN	51.7028	50.0893	47.6002	43.5631	43.9829	49.1333	286.072	0.177914	0.159336	0.16275	0.895582	0.914769
LamC-PA	FBgn0010397	13	TLNTRVSRASTST	24.8308	21.1398	21.1999	19.9705	24.0272	20.8025	131.971	0.17417	0.155983	0.169847	0.895581	0.975182
CG4857-PB	FBgn0026083	312	RHKQGGSLQDLVE	27.7983	26.1057	22.6643	25.6102	22.21	24.0665	148.455	0.18155	0.16259	0.15586	0.895564	0.858498
hpo-PA	FBgn0261456	55	GEGSYGSVYKAVH	157.363	158.017	145.24	137.139	154.812	152.992	905.564	0.174135	0.155914	0.169952	0.895363	0.975979
[truncated: 1,381 more rows]
