# Supplementary material for: A Systems-Level Interrogation Identifies Regulators of Drosophila Blood Cell Number and Survival
Source: PLoS Genet. 2015 Mar 6;11(3):e1005056. doi: 10.1371/journal.pgen.1005056 (PMC4352040; doi:10.1371/journal.pgen.1005056)
Supplement: S5 Table — Phosphosites identified in Pvr RNAi cells, in combination with EcR knockdown (‘low EcR’) or insulin stimulation (‘high InR’). Duplicate samples were examined. (XLSX) [file pgen.1005056.s013.xlsx]

## Sheet: Pvr RNAi expt_Suppl Table S5
protein	id	site_position	motif_peptide	126_sn_sum_Ctrl dsRNA_Pvr cells	127_sn_sum_Ctrl dsRNA_Pvr cells	128_sn_sum_Ctrl dsRNA+insulin_Pvr cells	129_sn_sum_Ctrl dsRNA+insulin_Pvr cells	130_sn_sum_EcR dsRNA_Pvr cells	131_sn_sum_EcR dsRNA_Pvr cells	sum all channels	Pvr+Ctrl ave	Pvr+Ctrl+ins ave	Pvr+EcR ave	ins/Ctrl	EcR/Ctrl
Pi3K92E-PA	FBgn0015279	138	TSFSSDYELTKMV	31.6544	26.3531	219.236	270.641	47.7967	42.7346	638.416	0.0454308	0.383666	0.0709031	8.44507	1.56068
sle-PA	FBgn0037810	1053	RKRLSKSLSGAPE	22.059	18.0773	95.4516	93.1441	20.7267	22.2784	271.737	0.0738514	0.347019	0.0791299	4.69888	1.07147
chico-PA	FBgn0024248	502	NRVRAYSVGSKSK	25.9362	24.7838	111.229	116.313	22.8174	19.4039	320.483	0.0791304	0.354998	0.0658713	4.48624	0.83244
chico-PA	FBgn0024248	501	PNRVRAYSVGSKS	25.9362	24.7838	111.229	116.313	22.8174	19.4039	320.483	0.0791304	0.354998	0.0658713	4.48624	0.83244
CG6428-PA	FBgn0029689	16	GHERLASLDKSMP	95.0131	87.1375	382.813	398.429	94.0216	99.2914	1156.71	0.0787368	0.337701	0.0835618	4.28899	1.06128
growl-PA	FBgn0037245	345	NRRRRTTKSEGDQ	24.631	22.8897	102.961	99.4908	23.7367	21.4178	295.127	0.080509	0.342991	0.0765001	4.26028	0.950205
MRP-PA	FBgn0032456	949	SHDSVASAASLKK	19.2427	11.0891	62.1442	62.7259	16.1561	16.6947	188.053	0.0806471	0.332008	0.0873447	4.11681	1.08305
MRP-PA	FBgn0032456	946	RQDSHDSVASAAS	19.2427	11.0891	62.1442	62.7259	16.1561	16.6947	188.053	0.0806471	0.332008	0.0873447	4.11681	1.08305
MRP-PA	FBgn0032456	952	SVASAASLKKKQE	19.2427	11.0891	62.1442	62.7259	16.1561	16.6947	188.053	0.0806471	0.332008	0.0873447	4.11681	1.08305
CG18190-PB	FBgn0034403	150	QFAKERSPVNAND	11.2585	7.81082	35.8216	41.2878	7.78547	9.95966	113.924	0.0836934	0.338425	0.0778815	4.04363	0.930558
chico-PA	FBgn0024248	553	ANRQKKSTSAPLL	79.8239	92.2733	309.229	376.277	83.1778	91.6286	1032.41	0.0833474	0.331993	0.0846595	3.98325	1.01574
growl-PA	FBgn0037245	347	RRRTTKSEGDQSG	27.2237	22.6897	93.2116	91.3285	25.5488	23.2671	283.269	0.0881023	0.325733	0.0861651	3.69721	0.978012
casp-PA	FBgn0034068	588	ERKRMESERAEED	30.455	31.225	109.9	96.6584	30.5364	40.7082	339.483	0.0908439	0.304225	0.104931	3.34888	1.15507
CG5010-PA	FBgn0260747	13	SASPPPSTRRTAP	26.4687	22.9653	81.5437	80.9769	27.1433	27.1306	266.229	0.0928414	0.305228	0.101931	3.28763	1.09791
CG7414-PA	FBgn0037135	608	KLKVRRSQGENLE	53.5159	49.1128	178.938	154.216	62.066	64.6575	562.507	0.0912244	0.296134	0.112642	3.24621	1.23478
wdp-PA	FBgn0034718	583	YPITPRYPTPQSP	48.4396	41.5715	137.913	147.613	37.0313	43.5697	456.138	0.0986665	0.312982	0.0883515	3.17212	0.895455
growl-PA	FBgn0037245	344	VNRRRRTTKSEGD	50.1945	46.5721	142.7	158.726	68.7875	69.281	536.261	0.0902233	0.281044	0.128732	3.11498	1.42682
Nopp140-PB	FBgn0037137	560	AQKRKFSGGDQDE	34.2902	24.6998	93.2965	86.1908	33.9533	33.9211	306.352	0.0962782	0.292943	0.110779	3.04267	1.15061
CG17255-PA	FBgn0030205	1001	RPARQPSLSEESS	77.2705	57.4776	207.919	189.051	69.0527	75.4574	676.228	0.0996322	0.293518	0.10685	2.94601	1.07245
unk-PA	FBgn0004395	448	TAKNAFSLQSLQS	37.4458	39.1334	117.088	106.482	41.0009	38.8198	379.97	0.10077	0.294194	0.105036	2.91946	1.04233
GstE8-PA	FBgn0063492	43	LAKETLSPEFLRK	25.8861	20.1221	63.936	68.42	22.9214	28.4152	229.701	0.100148	0.288105	0.111747	2.87679	1.11581
RnrS-PA	FBgn0011704	57	VNGIGKSANSLME	91.729	83.6505	241.302	256.214	127.338	141.288	941.521	0.0931363	0.264209	0.142655	2.8368	1.53168
eIF-2alpha-PA	FBgn0004925	217	TKGLELSTEELPI	20.6491	25.4761	63.2647	66.6783	30.3218	30.959	237.349	0.0971675	0.273738	0.129094	2.81718	1.32857
CG1882-PA	FBgn0033226	407	IRESTESDEEREP	13.521	14.4038	36.9708	41.5774	16.8878	17.159	140.52	0.0993625	0.279492	0.121146	2.81285	1.21923
pes-PC	FBgn0031969	546	HRERLISEDSPDV	48.5684	53.2529	132.776	151.072	65.1385	66.2591	517.067	0.0984604	0.274479	0.127061	2.78771	1.29047
Tom70-PA	FBgn0032397	61	IEKQAISLDGTAP	13.3431	25.0243	52.3289	54.4575	21.0065	24.5275	190.688	0.100603	0.280003	0.119394	2.78326	1.18679
SRm160-PA	FBgn0036340	830	DEAGDNSDSEDEH	22.5895	15.9989	58.2429	48.2566	19.486	15.9332	180.507	0.106889	0.295001	0.0981103	2.75988	0.917871
SRm160-PA	FBgn0036340	832	AGDNSDSEDEHVP	22.5895	15.9989	58.2429	48.2566	19.486	15.9332	180.507	0.106889	0.295001	0.0981103	2.75988	0.917871
CG12125-PA	FBgn0030037	71	NRNSMRSPNDLIS	17.8277	21.3377	52.649	54.8081	21.4832	23.7102	191.816	0.102091	0.280105	0.117804	2.74368	1.15391
CG12125-PA	FBgn0030037	68	GRRNRNSMRSPND	17.8277	21.3377	52.649	54.8081	21.4832	23.7102	191.816	0.102091	0.280105	0.117804	2.74368	1.15391
RnrS-PA	FBgn0011704	35	NNVRKMSIGHEAN	40.571	40.4197	106.898	114.426	48.235	48.7919	399.341	0.101405	0.277111	0.121484	2.73271	1.198
gp210-PA	FBgn0033039	1872	SNRSENSTSFSxx	42.7635	49.8447	114.238	138.18	63.6903	68.1193	476.836	0.0971069	0.26468	0.138213	2.72566	1.4233
Rtnl1-PF	FBgn0053113	240	ESPSVSYTPSPAK	73.5962	58.5123	172.654	169.206	74.3739	70.0952	618.438	0.106808	0.27639	0.116802	2.58772	1.09356
Taf11-PA	FBgn0011291	16	QKSNSLSDGDDVD	86.7919	84.892	220.209	223.233	123.178	119.612	857.915	0.100059	0.258441	0.1415	2.5829	1.41417
CG10630-PA	FBgn0035608	195	LDGPGKSLESDED	80.9389	88.2242	210.625	223.938	81.9171	87.7696	773.413	0.109361	0.280939	0.1097	2.5689	1.0031
Chd64-PB	FBgn0035499	31	EELAQESLEWIKA	25.1543	23.8109	60.5489	64.1286	19.547	16.8664	210.056	0.116553	0.296772	0.0866755	2.54625	0.743659
granny-smith-PB	FBgn0040493	169	GNLLASSQPKLNL	26.5657	26.1705	68.1618	66.0646	33.9277	39.5577	260.448	0.101241	0.257684	0.141075	2.54525	1.39345
CG11490-PA	FBgn0031233	116	DRISGRTRTTSEC	18.0206	26.6835	59.5619	53.887	17.5984	18.4879	194.239	0.115075	0.292034	0.0928912	2.53777	0.807224
CG6838-PA	FBgn0037182	487	QGSRAISSSDYFG	46.4661	40.6173	109.419	106.126	51.8498	56.9062	411.384	0.105842	0.261975	0.132183	2.47515	1.24887
Grip71-PA	FBgn0032705	510	LRLLSASRNSTPH	53.349	56.3176	130.054	139.641	82.2844	88.9038	550.549	0.0995974	0.244932	0.15547	2.45922	1.56099
Cct5-PA	FBgn0010621	30	ERQKRITGTDAIK	46.3609	38.2926	105.649	97.6148	41.4834	39.0263	368.427	0.114885	0.275854	0.109261	2.40113	0.95105
RhoGAP92B-PA	FBgn0038747	593	GLDNLPSPTADRK	11.6773	13.2034	31.5103	28.2216	18.5922	17.7296	120.934	0.102869	0.24696	0.150172	2.40073	1.45984
CG1553-PA	FBgn0033224	659	PQRKQRSYSECND	80.6037	94.1681	202.272	216.085	107.552	110.845	811.526	0.107681	0.25776	0.13456	2.39373	1.24961
pch2-PA	FBgn0051453	417	RLLKLESMEQLxx	71.6753	69.9616	151.662	182.1	112.087	119.854	707.339	0.10012	0.235928	0.163953	2.35646	1.63757
CG6838-PA	FBgn0037182	496	DYFGDGSPGGTGG	52.8567	60.3776	129.44	135.213	70.1023	77.7206	525.71	0.107696	0.25171	0.140593	2.33722	1.30546
AP-50-PA	FBgn0024832	231	RGLSGNSEAETSR	53.0109	58.5059	122.893	136.197	74.2184	75.5542	520.38	0.107149	0.248944	0.143907	2.32333	1.34305
CG8801-PA	FBgn0028473	591	PLKRAPSRDTLGI	42.889	38.3213	93.2691	94.7834	47.417	47.4811	364.161	0.111503	0.2582	0.130297	2.31563	1.16855
Mlc-c-PA	FBgn0004687	30	DGKIQLSQVGECL	36.4134	33.4882	77.1028	83.5038	41.6149	42.2908	314.414	0.111162	0.255406	0.133432	2.29761	1.20034
raptor-PA	FBgn0029840	1082	LQRKLRTSSINDE	32.983	30.4182	69.147	76.0954	33.3344	32.5754	274.553	0.115462	0.264507	0.120031	2.29085	1.03957
CG15784-PA	FBgn0029766	283	ANRRSHSLPRLSR	20.3625	22.1806	46.8067	50.2045	20.5505	18.8359	178.941	0.118875	0.271071	0.110054	2.2803	0.9258
BicD-PA	FBgn0000183	103	DALLNESAARETS	24.0081	22.5001	51.7276	53.9316	27.0332	29.7134	208.914	0.111309	0.252877	0.135813	2.27184	1.22014
Nnp-1-PA	FBgn0022069	653	LSPQVPYDANRLP	42.8536	37.1288	89.2036	91.1006	46.5533	47.5736	354.413	0.112838	0.25437	0.132793	2.2543	1.17685
Cat-PA	FBgn0000261	420	PRARALSSCCPVT	73.8439	76.463	165.218	172.248	98.877	92.0097	678.66	0.110738	0.248627	0.140635	2.24518	1.26998
RpS6-PA	FBgn0004922	214	SKSSVSSDKKxxx	33.7995	30.4588	72.3587	71.8753	29.1397	34.6667	272.299	0.117992	0.264845	0.117163	2.2446	0.992969
Rnp4F-PA	FBgn0014024	153	GNQLERSYQELNA	39.0146	36.0229	85.8525	81.9787	51.8884	48.5987	343.356	0.109271	0.244398	0.146331	2.23663	1.33916
Nmda1-PA	FBgn0013305	97	FSFDDQSIRRGFI	94.7349	99.4732	195.465	236.39	104.838	129.263	860.164	0.11289	0.25103	0.13608	2.22367	1.20542
Irbp-PA	FBgn0011774	313	KQKDDGSQDIEHE	20.8191	26.599	50.0851	55.1503	21.9027	21.9191	196.475	0.120672	0.267808	0.11152	2.21931	0.924159
ens-PE	FBgn0035500	335	SPSAQTTPKRTAN	19.9597	18.5328	42.3925	41.8567	14.661	18.7812	156.184	0.123228	0.269711	0.10706	2.18872	0.868797
Fmr1-PA	FBgn0028734	393	QESSMGSTQSFPV	21.9198	26.9259	45.93	60.42	29.3618	29.6459	214.203	0.114017	0.248245	0.137738	2.17727	1.20804
CG2947-PA	FBgn0029676	156	TKAIELSPGNALF	18.4965	13.628	32.4758	36.9688	20.7419	18.4819	140.793	0.114084	0.246619	0.139296	2.16173	1.22099
CG8289-PA	FBgn0030854	129	KRQTRRSVRGETE	14.8915	14.8404	29.5264	34.0529	19.8394	14.8979	128.048	0.116096	0.248263	0.135641	2.13842	1.16835
mael-PA	FBgn0016034	444	RLIRKVSDNDFSV	45.7373	45.4386	101.144	91.8215	45.1438	42.7066	371.991	0.122551	0.259368	0.118081	2.11641	0.963527
chico-PA	FBgn0024248	300	GRERCDSLPTRNG	96.5029	92.16	192.698	206.572	126.885	138.462	853.28	0.110552	0.233962	0.155487	2.11631	1.40646
CG8596-PA	FBgn0035767	542	KHGSQHSISHAxx	56.2524	57.2897	120.171	119.801	53.0051	54.7958	461.315	0.123064	0.260096	0.116841	2.11351	0.949435
CG1703-PA	FBgn0030321	66	DLESIASSNQSKQ	25.5473	24.3005	55.3373	49.5484	23.3789	26.3674	204.48	0.121889	0.25647	0.121641	2.10412	0.997963
CG11007-PA	FBgn0034455	239	LQKFFFSSDNVRA	19.7236	15.3623	37.8722	35.8198	17.9478	19.6559	146.382	0.119844	0.251712	0.128444	2.10033	1.07176
larp-PD	FBgn0260724	1601	ANRNQGSQHELRR	19.7359	18.49	40.96	39.1398	13.5026	20.7909	152.619	0.125233	0.262417	0.11235	2.09543	0.897127
CG32344-PA	FBgn0052344	668	VSDRDLSQEVKHK	28.3243	28.1353	59.5272	58.5458	32.7504	28.5695	235.852	0.119693	0.250311	0.129996	2.09128	1.08608
msk-PA	FBgn0026252	926	KTKGNESGFEVKA	34.3449	25.024	64.0178	59.5718	34.1599	36.6189	253.737	0.116989	0.243538	0.139473	2.08172	1.19219
CG8531-PA	FBgn0033918	81	QRAIYDSVGEKGL	125.647	128.097	242.804	283.803	193.761	202.225	1176.34	0.107853	0.223833	0.168313	2.07535	1.56057
mRpS31-PA	FBgn0036557	41	NDDGYSSSDDEKP	44.9363	25.116	74.8663	70.4146	34.97	32.8308	283.134	0.123709	0.256558	0.119733	2.07389	0.967859
pzg-PA	FBgn0259785	394	FKCRLCSQRFETR	41.0065	38.912	82.9935	82.4198	32.5523	33.4722	311.356	0.128339	0.265633	0.106027	2.06977	0.826148
cul-2-PA	FBgn0032956	636	SKLLNASSENLAG	37.6351	35.0057	72.6158	77.3865	42.5043	48.1583	313.306	0.115926	0.239387	0.144687	2.06499	1.2481
CG5033-PA	FBgn0028744	538	LLAEAPSQDVIES	21.867	17.5034	39.5234	41.7703	20.5091	25.9529	167.126	0.117786	0.243211	0.139003	2.06484	1.18013
CG2698-PA	FBgn0037536	14	PIRRDRSFDSVIN	22.6153	22.4432	46.4234	46.485	24.4253	24.815	187.207	0.120344	0.248143	0.131513	2.06195	1.09281
CG8578-PA	FBgn0030699	283	GISGRRSLSQGSF	19.1035	15.798	34.8015	37.0288	17.681	16.4715	140.884	0.123866	0.254927	0.121208	2.05809	0.978542
CG3800-PA	FBgn0034802	21	HFARDCSLGGGGG	49.5577	36.7989	87.3867	90.0184	48.3544	47.2322	359.348	0.120157	0.246843	0.133	2.05433	1.10688
spen-PA	FBgn0016977	848	SRSRASSFSRHQN	125.53	130.652	249.03	274.246	126.927	146.307	1052.69	0.121679	0.248542	0.129779	2.04259	1.06656
garz-PA	FBgn0033714	625	HRLRLQSGGEGVG	13.9406	14.8619	29.2123	29.3907	15.5016	12.5424	115.45	0.124741	0.253803	0.121456	2.03464	0.973663
sle-PA	FBgn0037810	47	RTRLNSSTLDVRT	51.9274	56.0611	106.708	111.995	62.1408	60.1292	448.961	0.120265	0.243565	0.13617	2.02524	1.13225
Akap200-PA	FBgn0027932	135	KKWSFRSISFGKK	146.711	118.505	265.713	269.627	186.722	180.968	1168.25	0.11351	0.229121	0.157368	2.01851	1.38638
CG11148-PD	FBgn0039936	282	AASLQRSISTVAT	70.9441	62.5082	128.526	140.202	92.5157	96.6737	591.369	0.112833	0.227208	0.159959	2.01366	1.41766
Cctgamma-PA	FBgn0015019	254	EYKKGESQTNVEI	9.57597	19.3389	29.5995	27.9159	19.2069	16.5343	122.172	0.118337	0.235388	0.146275	1.98913	1.23609
RhoGAP92B-PA	FBgn0038747	595	DNLPSPTADRKST	25.3072	19.6337	45.7591	43.2394	26.0551	24.5944	184.589	0.121733	0.241072	0.137195	1.98034	1.12702
l(3)82Fd-PG	FBgn0013576	26	VSSLSRSVDNLAI	81.9744	77.9278	149.089	167.205	103.327	115.221	694.744	0.11508	0.227633	0.157287	1.97804	1.36676
sle-PA	FBgn0037810	145	LTPNQQSDEKRVT	26.5446	27.9384	52.0276	55.4604	28.3716	31.8133	222.156	0.122623	0.24192	0.135457	1.97287	1.10466
Pp2A-29B-PA	FBgn0260439	139	TLQRLVSGDWFTS	25.353	23.8871	45.5437	51.4327	24.4446	29.3007	199.962	0.123124	0.242487	0.134389	1.96946	1.09149
CG5694-PA	FBgn0032197	263	EKQKTYSFSEETS	31.8919	35.7675	66.4428	66.7364	29.6742	36.7131	267.226	0.126596	0.249188	0.124216	1.96838	0.981198
CG13887-PC	FBgn0035165	181	RVQELTSDLNREK	86.0306	84.7838	162.097	173.478	88.8656	94.291	689.546	0.12386	0.24333	0.13281	1.96456	1.07226
CG17255-PA	FBgn0030205	1240	YGKQQRTSESETD	75.1338	69.2458	149.089	134.324	70.2049	70.7387	568.736	0.12693	0.24916	0.12391	1.96297	0.976202
Kdm4A-PA	FBgn0033233	381	AKSEEESPQKRGC	56.6189	49.1252	95.7475	110.038	58.1141	60.2029	429.847	0.123002	0.239371	0.137627	1.94607	1.1189
XRCC1-PA	FBgn0026751	239	ASPKTSTSPSPVL	12.8289	15.5305	26.5331	28.4867	20.2314	16.4839	120.095	0.118071	0.229069	0.15286	1.94009	1.29465
Gp150-PA	FBgn0013272	950	LGFDSESEESDEY	66.8337	72.7179	128.228	142.156	83.7787	95.3427	589.056	0.118454	0.229506	0.152041	1.93752	1.28355
CG10077-PA	FBgn0035720	609	FDQKPRTSPPNQG	127.171	102.408	222.704	222.098	125.249	119.213	918.842	0.124928	0.242045	0.133027	1.93747	1.06483
BubR1-PA	FBgn0025458	583	IFEDSGSPRDNFA	18.0701	16.5265	31.7694	35.2174	29.2332	22.5207	153.337	0.112812	0.21843	0.168758	1.93622	1.49592
tho2-PA	FBgn0031390	16	RLKKLKSVTGAQD	27.0893	21.642	45.2631	48.8633	26.6587	26.7218	196.238	0.124164	0.239827	0.13601	1.93154	1.09541
S6k-PA	FBgn0015806	418	NRMPARSPRRTPR	16.4646	17.8703	34.6944	31.5976	20.8957	22.8745	144.397	0.11889	0.229547	0.151562	1.93075	1.27481
CG6454-PC	FBgn0039187	755	RFASPVSSSRLKL	45.9351	48.431	90.4784	90.9966	48.1742	50.3977	374.413	0.126019	0.242346	0.131635	1.9231	1.04457
FK506-bp1-PA	FBgn0013269	193	AKVAKLSPGASAK	36.2745	39.2231	68.5442	75.961	45.8971	46.1892	312.089	0.120955	0.231513	0.147532	1.91404	1.21973
lig3-PA	FBgn0038035	656	KRSNTGSDDEDGA	110.006	152.166	229.082	271.911	162.161	170.964	1096.29	0.119573	0.228495	0.151933	1.91093	1.27063
YT521-B-PA	FBgn0027616	152	TEDRQPSAKKSRT	28.3748	32.0569	61.1336	53.713	33.3971	31.7354	240.411	0.125684	0.238855	0.135461	1.90044	1.07779
Mgstl-PA	FBgn0025814	54	NPEDLMSPKLKVK	30.4047	24.3181	51.5303	51.709	29.1593	33.4133	220.535	0.124068	0.234066	0.141866	1.88659	1.14345
CG13096-PA	FBgn0032050	601	KKARKESSSEGAK	19.4135	14.9397	33.738	30.7225	14.3128	16.6903	129.817	0.132314	0.248275	0.119411	1.8764	0.902479
RhoGEF2-PD	FBgn0023172	1970	QRDATASESDADY	31.5262	37.7844	64.4654	65.5124	41.4348	40.6354	281.359	0.123171	0.230982	0.145846	1.87529	1.18409
CG32479-PA	FBgn0052479	826	VAWTAPTPERKNS	12.1964	17.3067	29.079	26.12	19.1947	17.0461	120.943	0.121971	0.228203	0.149826	1.87096	1.22837
CG8258-PA	FBgn0033342	23	DGARMYSGLEEAV	29.0348	34.2748	61.7252	56.6777	44.3491	46.9165	272.978	0.115961	0.216872	0.167167	1.87022	1.44158
CG8177-PA	FBgn0036043	17	NNVRKLSFLGFNT	19.188	18.6154	33.6417	36.779	18.1693	19.3448	145.738	0.129696	0.2416	0.128704	1.86281	0.992346
CG8596-PA	FBgn0035767	539	ILGKHGSQHSISH	24.4447	23.7003	48.0662	41.429	21.2982	19.9723	178.911	0.13455	0.250111	0.115338	1.85887	0.857214
larp-PD	FBgn0260724	1585	TTVRIRSGSLGNK	131.343	132.058	231.305	256.703	158.501	155.271	1065.18	0.123641	0.229073	0.147286	1.85272	1.19124
CG2691-PA	FBgn0030504	1094	LEAQEDSSDDELV	19.4738	17.763	30.0223	38.9358	18.0928	19.6177	143.906	0.129379	0.239595	0.131025	1.85188	1.01272
CG2691-PA	FBgn0030504	1095	EAQEDSSDDELVS	19.4738	17.763	30.0223	38.9358	18.0928	19.6177	143.906	0.129379	0.239595	0.131025	1.85188	1.01272
CG16833-PD	FBgn0026147	272	IGRRDNSEDRTWQ	16.0814	14.5479	25.2961	31.4221	16.8118	21.7721	125.931	0.121611	0.225195	0.153194	1.85176	1.25971
cnn-PA	FBgn0013765	1020	QRVNTSSPDLGIE	31.0052	26.4983	54.4403	51.7499	35.8983	35.6677	235.26	0.122213	0.225687	0.1521	1.84668	1.24455
l(3)82Fd-PG	FBgn0013576	159	PVERKLSGDESRE	40.5754	30.8975	66.4869	65.498	33.6344	36.7534	273.846	0.130498	0.240984	0.128517	1.84664	0.984818
rin-PA	FBgn0015778	470	LPQRNNSIRNNKG	30.9625	32.0059	53.6147	62.5683	34.375	39.9813	253.508	0.124194	0.229151	0.146655	1.8451	1.18085
l(2)k01209-PA	FBgn0022029	68	AKASLDSPLKRSG	54.4433	61.0965	103.036	109.99	73.8499	70.1578	472.574	0.122245	0.225389	0.152365	1.84375	1.24639
CG5554-PA	FBgn0034914	290	KEKEADSEPEKEE	22.2125	22.9693	40.6942	42.4681	22.5386	25.0387	175.921	0.128415	0.236362	0.135223	1.84061	1.05302
CG3632-PE	FBgn0030735	918	SKISQSYNNLPKV	103.553	118.148	186.854	221.183	159.461	166.513	955.714	0.115987	0.213472	0.17054	1.84048	1.47033
CG2909-PA	FBgn0030189	71	VKVYRQSPSRLAR	37.057	39.4925	69.7391	70.9135	35.2181	41.7275	294.148	0.130121	0.239085	0.130794	1.83741	1.00517
Cnx99A-PA	FBgn0015622	563	STPLSASPKKNQK	141.066	109.354	233.312	225.36	133.503	142.379	984.973	0.12712	0.232835	0.140045	1.83162	1.10168
sqd-PA	FBgn0086897	79	RDHFGKYGEIESI	70.6257	52.0548	116.353	107.43	75.7502	75.7869	498	0.123173	0.224681	0.152146	1.82411	1.23522
CG2064-PA	FBgn0033205	186	LAHARGSINVADL	81.3691	55.2156	127.428	121.703	78.5406	69.503	533.759	0.127946	0.233374	0.13868	1.824	1.0839
CG12042-PA	FBgn0033206	392	AVGITLSRQNSTR	63.1417	70.1375	117.664	125.207	91.8626	89.5525	557.565	0.119519	0.217796	0.162685	1.82227	1.36117
CG7518-PE	FBgn0038108	1894	RRNRGKSGGGSGG	38.155	33.4052	64.9791	65.0433	32.7998	30.2107	264.593	0.135227	0.245702	0.119071	1.81697	0.880526
Droj2-PA	FBgn0038145	100	GAGFGGSGGGRRR	70.5184	57.6676	117.775	113.415	77.9013	83.9123	521.189	0.122974	0.221791	0.155235	1.80355	1.26233
Gp150-PA	FBgn0013272	953	DSESEESDEYTEK	40.4925	37.6388	65.1469	75.1929	51.0667	51.4253	320.963	0.121714	0.218623	0.159663	1.79621	1.31179
CG2982-PB	FBgn0029704	131	KRKQARSLGLERT	77.7525	90.2321	143.947	157.02	108.356	120.964	698.272	0.120286	0.215509	0.164206	1.79163	1.36513
CG1444-PA	FBgn0029975	44	GPKVFGSSVDLSK	64.303	65.852	111.144	121.809	89.7139	84.253	537.075	0.12117	0.216872	0.161958	1.78981	1.33661
CG11063-PB	FBgn0030530	303	SSSSLGSPTQRYR	76.5459	70.3562	133.534	129.361	85.629	81.3807	576.806	0.127341	0.227888	0.144771	1.78959	1.13688
Ssrp-PA	FBgn0010278	652	PSKKANTSGSGFK	162.628	212.714	305.3	366.03	282.251	285.914	1614.84	0.116217	0.207863	0.17592	1.78858	1.51373
CG6454-PC	FBgn0039187	810	DSDLSVTPKGNSI	168.95	170.281	291.82	313.131	210.298	222.701	1377.18	0.123161	0.219634	0.157205	1.7833	1.27642
eIF4G-PA	FBgn0023213	346	KKIPIVSPKNVSE	14.3353	21.4611	30.3854	33.3672	17.1722	0	116.721	0.153341	0.273098	0.147122	1.78098	0.95944
CG8709-PA	FBgn0033269	408	PSTPIQSDSELET	19.1365	20.3402	37.1402	32.9559	21.0356	15.6491	146.257	0.134956	0.239632	0.125411	1.77563	0.929275
CG8709-PA	FBgn0033269	404	AGGRPSTPIQSDS	19.1365	20.3402	37.1402	32.9559	21.0356	15.6491	146.257	0.134956	0.239632	0.125411	1.77563	0.929275
gig-PA	FBgn0005198	926	KRSTSLTERGSRN	118.194	133.189	220.351	223.205	115.408	117.48	927.826	0.135469	0.23903	0.125502	1.76446	0.926425
Nopp140-PB	FBgn0037137	632	SRVQDMSFEAKKN	60.1423	51.5204	100.091	96.8313	65.6003	61.9677	436.153	0.128009	0.225749	0.146242	1.76355	1.14244
MED1-PA	FBgn0037109	1266	FFQKANSSGNLSS	163.965	190.171	305.386	318.862	203.571	217.245	1399.2	0.126549	0.223073	0.150378	1.76274	1.18829
cno-PE	FBgn0259212	596	SNSQDRSPKMTGS	39.1511	39.504	71.9222	66.7101	40.8	42.4031	300.491	0.130878	0.230677	0.138445	1.76253	1.05782
CG34413-PF	FBgn0085442	419	DDEDNFSLQKFAP	53.6547	40.0481	80.1609	84.8446	42.8928	48.0913	349.692	0.133979	0.235929	0.130092	1.76095	0.970986
Adam-PA	FBgn0027619	89	KRLANLSPAEKLA	42.9237	32.528	69.6611	63.1171	35.0082	35.3661	278.604	0.13541	0.238292	0.126298	1.75978	0.932705
osa-PA	FBgn0003013	1892	QPRCVRSISSYNR	128.941	131.15	221.282	233.235	153.582	155.267	1023.46	0.127065	0.22205	0.150885	1.74753	1.18747
CG6833-PA	FBgn0036405	53	QRKLQASMERLQV	44.1038	47.4308	80.9245	78.8656	55.9506	53.6249	360.9	0.126814	0.221377	0.151809	1.74568	1.19709
Sgt1-PA	FBgn0260939	132	KIYSSSSPEVQKA	180.729	196.609	313.31	343.347	237.175	245.478	1516.65	0.124399	0.216483	0.159118	1.74024	1.2791
Akap200-PA	FBgn0027932	120	ADESIKSKSKKDK	37.6747	30.5795	62.438	55.805	34.607	34.093	255.197	0.133728	0.23167	0.134602	1.73239	1.00653
Akap200-PA	FBgn0027932	117	TPLADESIKSKSK	37.6747	30.5795	62.438	55.805	34.607	34.093	255.197	0.133728	0.23167	0.134602	1.73239	1.00653
ZnT63C-PA	FBgn0035432	391	NQLPSPTNSPYLC	20.2203	14.6359	31.7632	28.6214	13.8799	19.8536	128.974	0.135129	0.234095	0.130776	1.73239	0.96779
ZnT63C-PA	FBgn0035432	389	KLNQLPSPTNSPY	20.2203	14.6359	31.7632	28.6214	13.8799	19.8536	128.974	0.135129	0.234095	0.130776	1.73239	0.96779
CdsA-PA	FBgn0010350	40	SSDHVDSEEEKIP	25.25	15.2857	34.5711	35.6222	26.6766	22.4909	159.897	0.126756	0.219496	0.153748	1.73164	1.21294
CG7737-PA	FBgn0033584	501	FYGISVSRSGTKS	23.4003	17.3589	36.979	33.5321	20.2321	20.0332	151.536	0.134487	0.232655	0.132858	1.72995	0.987885
corn-PB	FBgn0259173	276	RRRKQQSVEDLTG	18.6317	17.576	31.586	30.8514	18.9439	18.4798	136.069	0.133049	0.229433	0.137517	1.72442	1.03358
ATP7-PB	FBgn0030343	1179	DELDKLSLHRGLD	39.1594	35.0806	65.0116	62.8147	37.4196	32.575	272.061	0.13644	0.234922	0.128638	1.7218	0.942816
CG8531-PA	FBgn0033918	544	PLRQPLSGxxxxx	22.0558	17.3606	33.3787	34.0864	21.5621	19.1898	147.633	0.133494	0.228489	0.138017	1.7116	1.03388
gem-PA	FBgn0050011	861	KYSGSGSNIFNDA	129.629	132.307	211.15	235.408	175.372	147.084	1030.95	0.127036	0.216576	0.156388	1.70484	1.23105
sle-PA	FBgn0037810	530	PVCRILTPKPETP	40.5095	39.8056	69.881	66.1413	44.2851	31.9656	292.588	0.137249	0.232447	0.130304	1.69361	0.949395
sle-PA	FBgn0037810	535	LTPKPETPLKLAL	40.5095	39.8056	69.881	66.1413	44.2851	31.9656	292.588	0.137249	0.232447	0.130304	1.69361	0.949395
vig2-PA	FBgn0046214	175	GAHNWGSPKQDIE	25.3476	21.6563	39.7063	39.6986	22.9008	24.7084	174.018	0.135055	0.228151	0.136794	1.68933	1.01288
CG6454-PC	FBgn0039187	762	SSRLKLTPSPSKS	44.2936	40.4042	73.0494	69.8871	51.806	46.5308	325.971	0.129916	0.219247	0.150837	1.68761	1.16103
CG6454-PC	FBgn0039187	764	RLKLTPSPSKSGI	44.2936	40.4042	73.0494	69.8871	51.806	46.5308	325.971	0.129916	0.219247	0.150837	1.68761	1.16103
vig2-PA	FBgn0046214	275	EYDPSLYPQRVGR	19.1779	29.6044	36.4063	45.9094	28.3487	42.3546	201.801	0.120867	0.203952	0.175181	1.68741	1.44936
sle-PA	FBgn0037810	999	QKSRRQSLHVPSP	39.3146	30.7555	61.656	56.5068	39.2228	42.257	269.713	0.129898	0.219053	0.151049	1.68635	1.16283
sle-PA	FBgn0037810	1004	QSLHVPSPELAAK	39.3146	30.7555	61.656	56.5068	39.2228	42.257	269.713	0.129898	0.219053	0.151049	1.68635	1.16283
mxc-PA	FBgn0260789	132	KRRRLRTHSPVNS	26.8605	27.4443	44.734	46.8379	29.5829	26.4495	201.909	0.134478	0.226765	0.138757	1.68626	1.03181
tral-PA	FBgn0041775	503	SFFDNISCEAAQD	42.2563	44.4169	72.0743	73.9896	43.644	49.1454	325.527	0.133128	0.22435	0.142522	1.68523	1.07057
CG34197-PA	FBgn0085226	166	YEEIFATPRYEQL	28.6159	30.144	45.8029	53.1759	37.0749	36.3914	231.205	0.127073	0.21405	0.158877	1.68446	1.25028
Rbp2-PA	FBgn0010256	219	SRDGDRYNNFNRH	14.577	19.2054	28.12	28.7707	22.1492	53.0451	165.867	0.101835	0.171495	0.22667	1.68404	2.22585
Ssrp-PA	FBgn0010278	655	KANTSGSGFKSKE	66.3812	77.4585	121.184	120.806	100.479	92.0833	578.392	0.124344	0.209192	0.166463	1.68236	1.33873
dpa-PA	FBgn0015929	33	ASQDVETPMRMGP	17.8667	25.7918	30.7434	42.534	26.2801	26.7936	170.01	0.1284	0.21551	0.15609	1.67842	1.21565
eIF4G-PA	FBgn0023213	1217	TGSSQGSRENSSS	15.5392	16.0139	28.3126	24.3959	23.8915	21.4545	129.608	0.121726	0.203339	0.174936	1.67047	1.43713
osa-PA	FBgn0003013	2073	VSGGSSSSGAHAE	34.4472	41.06	64.1106	61.9854	40.03	41.5699	283.203	0.133309	0.222625	0.144066	1.66999	1.08069
HBS1-PA	FBgn0042712	84	AKARRDSESFQMP	19.4567	16.7143	29.21	31.1684	14.2489	19.1925	129.991	0.139129	0.232241	0.12863	1.66925	0.924536
CG8258-PA	FBgn0033342	22	KDGARMYSGLEEA	62.1004	56.1576	104.527	92.8253	70.9853	72.7856	459.381	0.128715	0.214802	0.156483	1.66883	1.21574
RpL12-PA	FBgn0034968	38	IGPLGLSPKKIGD	105.132	116.867	177.822	191.483	131.959	141.102	864.365	0.128417	0.213628	0.157955	1.66355	1.23002
His3.3B-PA	FBgn0004828	11	KQTARKSTGGKAP	176.437	202.466	310.112	320.061	218.577	247.894	1475.55	0.128394	0.213539	0.158067	1.66315	1.23111
Su(var)205-PA	FBgn0003607	102	ETQGRASSSTSTA	23.7428	26.7933	43.8469	40.0242	34.6707	33.1948	202.273	0.124921	0.207322	0.167757	1.65963	1.34291
CG9248-PA	FBgn0032923	12	KLEDQESDVENAN	51.5039	57.4579	84.9052	95.7381	51.7376	56.432	397.775	0.136964	0.227067	0.135968	1.65786	0.99273
l(3)82Fd-PG	FBgn0013576	65	VEQRFESVDKLSR	62.8283	63.5222	104.115	104.825	68.7315	63.9593	467.981	0.134995	0.223235	0.141769	1.65365	1.05018
CG16957-PA	FBgn0032519	57	REEPDFSDDNNQE	23.6332	15.3974	36.0445	28.4508	20.5964	17.2245	141.347	0.138067	0.228146	0.133788	1.65243	0.969009
CG6540-PA	FBgn0030943	38	ITPHKNTLSPKTG	254.077	220.095	397.308	385.579	228.477	213.653	1699.19	0.139529	0.230371	0.1301	1.65106	0.932425
CG32594-PC	FBgn0052594	742	RQALQNSPQFHPN	15.4014	16.5546	27.0053	25.6165	18.54	23.8652	126.983	0.125828	0.2072	0.166972	1.64669	1.32699
pAbp-PE	FBgn0003031	83	WSQRDPSLRRSGV	17.1992	24.2358	31.0047	37.2067	22.8258	27.1796	159.652	0.129767	0.213626	0.156608	1.64623	1.20684
CG1240-PA	FBgn0035370	165	TGSGRKSTGFTRA	93.6454	94.4235	156.31	153.023	122.438	133.563	753.404	0.124813	0.205291	0.169896	1.64479	1.36121
lig-PA	FBgn0020279	1249	ALNKVNSYEKQSF	166.062	131.363	249.349	238.619	138.747	141.545	1065.68	0.139546	0.228946	0.131508	1.64065	0.942398
eIF3-S10-PA	FBgn0037249	693	LQSKLKSQEKKID	59.6719	62.6027	96.9093	103.687	62.4389	74.0232	459.333	0.1331	0.218356	0.148544	1.64054	1.11603
fs(1)K10-PA	FBgn0000810	116	KHNQVGSPKKKSM	180.49	171.586	279.583	297.572	269.658	261.072	1459.96	0.120577	0.197661	0.181762	1.63929	1.50743
spag-PA	FBgn0015544	350	TKIVPESDNEAKP	64.3249	60.2318	98.8936	104.255	63.5789	61.5974	452.882	0.137516	0.224285	0.1382	1.63097	1.00497
snama-PA	FBgn0086129	1009	SDKDRSSSPRRNN	28.1281	22.432	42.8433	39.5473	22.4882	29.4517	184.891	0.13673	0.222809	0.140461	1.62956	1.02729
Scsalpha-PA	FBgn0004888	69	KLVGGISPKKGGT	17.6459	17.9768	27.2858	30.4231	13.7164	15.2461	122.294	0.145643	0.235943	0.118413	1.62001	0.813035
tral-PA	FBgn0041775	287	QQRGGGSGTDFYN	155.116	173.234	253.681	276.55	221.69	236.118	1316.39	0.124716	0.201396	0.173888	1.61483	1.39427
vig2-PA	FBgn0046214	262	LSKKKESNSEDEL	16.973	19.9699	30.5374	29.0948	18.6076	17.5359	132.719	0.139177	0.224656	0.136166	1.61417	0.978363
CG6838-PA	FBgn0037182	511	ASSVNFSAPDLDV	21.6697	22.5583	35.5668	35.6683	24.9568	26.2097	166.63	0.132714	0.213753	0.153534	1.61063	1.15688
kuk-PA	FBgn0038476	358	QISGRRSIRPIDS	39.5592	34.2202	61.7065	56.8652	39.5896	35.5435	267.484	0.137913	0.221643	0.140444	1.60711	1.01835
CG4928-PA	FBgn0027556	27	FEPDTASLREKVV	27.2831	26.2421	40.6329	45.341	38.4175	39.9811	217.898	0.122822	0.19728	0.179898	1.60623	1.4647
kuk-PA	FBgn0038476	366	RPIDSLTPSKIGT	46.2057	40.4094	71.2764	67.7587	44.722	44.1744	314.547	0.137682	0.221009	0.141309	1.60521	1.02634
Jupiter-PA	FBgn0051363	132	ASSSVSSSTENLK	127.5	102.159	173.699	194.837	234.396	216.414	1049	0.109465	0.17566	0.214875	1.60471	1.96296
CG5594-PA	FBgn0025698	23	DYNQDESASGKLL	77.205	60.6451	115.978	104.857	61.272	63.3385	483.295	0.142615	0.228468	0.128917	1.60199	0.903957
CG14964-PA	FBgn0035410	833	KRLGSISEAERLS	93.8739	87.6211	136.24	154.225	109.88	119.573	701.413	0.129378	0.207057	0.163565	1.6004	1.26424
hts-PI	FBgn0004873	464	EVLETGTPDPKKI	69.7402	70.9993	107.844	117.077	78.8168	87.652	532.129	0.132242	0.21134	0.156418	1.59813	1.18281
Su(var)3-9-PA	FBgn0003600	31	SKLTPLSPEVISR	49.308	47.7545	75.2008	79.6406	67.5847	63.3939	382.882	0.126752	0.202205	0.171043	1.59528	1.34943
gwl-PA	FBgn0260399	699	RRGARVSNERILG	107.225	97.0783	165.482	158.19	110.148	95.7511	733.875	0.139195	0.220523	0.140282	1.58427	1.00781
CG11444-PA	FBgn0029715	110	AKKGVASLIEIEN	18.1718	15.565	26.7603	26.6745	21.6893	20.0364	128.897	0.130867	0.207277	0.161856	1.58387	1.2368
CG14641-PA	FBgn0037220	219	IMKRAASLPTLEP	76.3289	70.0101	118.642	112.706	82.0221	84.7036	544.413	0.134401	0.212475	0.153124	1.5809	1.13931
CG11178-PA	FBgn0030499	242	RTSRPLSPMPDFT	14.7879	15.9852	23.6286	24.9419	19.1109	20.9106	119.365	0.128903	0.203453	0.167643	1.57834	1.30054
Ncc69-PA	FBgn0036279	874	TLQPNESSGDLQA	38.7129	42.1093	64.9238	62.5367	32.3082	31.153	271.744	0.14871	0.234523	0.116767	1.57705	0.785195
CG14980-PB	FBgn0035470	264	SPSLKRSISECQV	122.277	138.75	201.066	209.893	131.15	140.958	944.095	0.138242	0.217647	0.144111	1.57439	1.04245
CG17494-PA	FBgn0040011	623	KRKLKLSNPDLEE	104.282	92.1572	156.044	152.701	96.4025	95.3827	696.969	0.140924	0.221491	0.137585	1.5717	0.976307
CG33080-PA	FBgn0053080	54	AMPRKQSLSERRN	208.312	217.326	317.607	351.362	208.529	234.268	1537.4	0.138428	0.217564	0.144008	1.57168	1.04031
CG3679-PA	FBgn0027521	508	QRSNSFSTPSNPS	74.2092	84.8074	126.747	122.694	77.5344	85.4718	571.464	0.139131	0.218247	0.142622	1.56865	1.02509
CG1553-PA	FBgn0033224	777	AQQRRLSEGDSVD	34.7215	27.8187	51.5222	46.288	31.0346	30.6747	222.06	0.140818	0.220234	0.138948	1.56396	0.986716
Cnx99A-PA	FBgn0015622	570	PKKNQKSDLDDNE	32.2412	22.9018	44.688	41.4099	27.8113	29.8591	198.911	0.138612	0.216423	0.144965	1.56136	1.04583
CG5346-PA	FBgn0038981	112	QRFDGKSPELRHA	54.2766	55.2664	84.0478	86.9114	61.7783	63.879	406.159	0.134852	0.210458	0.15469	1.56066	1.14711
sle-PA	FBgn0037810	814	LNELNKSERFNKT	52.5415	47.4088	80.5888	75.3733	51.4072	52.5148	359.834	0.138884	0.216714	0.144403	1.5604	1.03974
CG3530-PA	FBgn0028497	760	RQMQKQSPxxxxx	197.672	224.665	321.48	337.465	257.872	265.403	1604.56	0.131606	0.205336	0.163059	1.56024	1.239
CG32022-PA	FBgn0052022	79	RAERKVSEAEAKL	93.2661	95.4377	145.45	148.757	80.2934	78.4667	641.671	0.147041	0.229251	0.123708	1.55909	0.841319
CG12288-PA	FBgn0032620	56	KAAVQESPKKLSA	54.8978	36.5041	75.9629	66.3896	46.2753	42.7044	322.734	0.141606	0.220541	0.137853	1.55743	0.9735
Marf-PA	FBgn0029870	34	TDTVDKSGPGSPL	130.827	131.949	204.113	204.659	127.88	136.676	936.103	0.140356	0.218337	0.141307	1.55559	1.00678
CG10737-PO	FBgn0034420	719	KRNFFGTLKKRLS	55.0721	50.7987	78.4131	85.7551	54.9966	49.963	374.999	0.141162	0.218892	0.139947	1.55065	0.991393
sle-PA	FBgn0037810	53	STLDVRTPTRTRR	19.7496	18.4337	29.2944	29.8993	17.9013	19.6174	134.896	0.141529	0.219406	0.139066	1.55025	0.982595
sle-PA	FBgn0037810	48	TRLNSSTLDVRTP	19.7496	18.4337	29.2944	29.8993	17.9013	19.6174	134.896	0.141529	0.219406	0.139066	1.55025	0.982595
l(3)82Fd-PG	FBgn0013576	163	KLSGDESREKDIL	167.143	156.976	270.363	231.767	159.539	148.056	1133.84	0.142929	0.221428	0.135642	1.54921	0.949016
CG6904-PA	FBgn0038293	30	RFSRVESGADLKD	15.4614	16.8025	24.1466	25.8352	17.0525	20.9593	120.258	0.134145	0.207811	0.158043	1.54915	1.17815
CG8478-PB	FBgn0037746	409	TLKRLNSNPVAAG	187.921	217.524	302.965	324.261	230.139	241.121	1503.93	0.134795	0.208529	0.156676	1.54701	1.16233
Sin3A-PA	FBgn0022764	911	CRDVSFSEASSKC	22.3251	24.9822	38.3211	34.7572	21.717	23.2863	165.389	0.143018	0.220929	0.136053	1.54476	0.951296
iPLA2-VIA-PA	FBgn0036053	516	KENSSDSLASGSQ	59.3435	43.4454	80.2619	78.4362	51.3842	48.9843	361.856	0.14203	0.219284	0.138686	1.54392	0.976453
iPLA2-VIA-PA	FBgn0036053	513	EMKKENSSDSLAS	59.3435	43.4454	80.2619	78.4362	51.3842	48.9843	361.856	0.14203	0.219284	0.138686	1.54392	0.976453
l(3)82Fd-PG	FBgn0013576	823	AGMGGGSQDGEEI	59.286	54.345	89.8926	85.5297	52.4338	46.8356	388.323	0.14631	0.225872	0.127818	1.54379	0.873612
Mlf-PE	FBgn0034051	323	PRRPLRTPPSSPL	24.6438	22.2013	35.1989	37.1101	26.1629	27.8058	173.123	0.135294	0.208837	0.155868	1.54358	1.15207
exu-PA	FBgn0000615	442	SSSPSASTEFGAG	32.3537	17.1712	37.075	39.1316	24.7514	21.8857	172.369	0.14366	0.221057	0.135283	1.53875	0.941691
larp-PD	FBgn0260724	1514	HRSVSESDGTAVI	71.7534	88.0771	114.373	131.121	101.634	116.693	623.652	0.128141	0.19682	0.175039	1.53597	1.36599
Nmda1-PA	FBgn0013305	92	SQPKNFSFDDQSI	31.4627	38.1164	51.7546	54.9367	31.9756	36.5392	244.785	0.142123	0.217928	0.139949	1.53338	0.984704
Prosalpha5-PA	FBgn0016697	16	RGVNTFSPEGRLF	171.217	157.545	252.529	251.063	205.61	213.297	1251.26	0.131372	0.201234	0.167394	1.53178	1.27419
out-PA	FBgn0259834	349	RQVSSRSRENLDR	25.462	19.9769	38.3814	31.0985	19.5895	17.8332	152.342	0.149135	0.22804	0.122825	1.52908	0.823582
HBS1-PA	FBgn0042712	190	RGFEIPSPKVPSS	34.4564	32.5842	56.2219	45.592	30.3496	31.4781	230.682	0.14531	0.22068	0.134011	1.51869	0.922242
pod1-PA	FBgn0029903	542	VDEKPQSPVPLRR	27.204	25.991	40.0447	40.7195	25.4722	26.6137	186.045	0.142963	0.217055	0.139982	1.51827	0.97915
ref(2)P-PA	FBgn0003231	146	YKCVQCSNYDLCQ	20.3751	15.9016	29.0069	25.9328	14.4715	14.9443	120.632	0.150361	0.227716	0.121923	1.51446	0.810871
yki-PD	FBgn0034970	227	VHKKQRSYDVISP	62.3806	72.9698	101.102	103.728	84.5455	79.5892	504.316	0.134192	0.203078	0.16273	1.51333	1.21267
CG14040-PA	FBgn0031676	383	DEEAAESDLDMVx	33.791	24.2225	46.219	40.9898	31.2297	34.7773	211.229	0.137323	0.206432	0.156245	1.50325	1.13779
CG11788-PA	FBgn0034495	135	NASLERSLNDSTE	56.8754	52.3472	78.2917	85.8797	76.747	79.7986	429.94	0.127021	0.190924	0.182055	1.50309	1.43327
Ubp64E-PA	FBgn0016756	219	KNTSSESPVAKKT	206.139	224.272	306.544	336.467	265.72	262.568	1601.71	0.13436	0.200727	0.164914	1.49395	1.2274
lid-PA	FBgn0031759	1422	QQQKRRSEGGAGV	37.2138	29.0883	48.5817	50.4662	35.7418	35.258	236.35	0.140263	0.209537	0.150201	1.49389	1.07085
capt-PA	FBgn0028388	248	GPAPFKSPAQSGG	41.1054	49.8243	66.5691	68.8977	52.0315	54.0159	332.444	0.136759	0.203744	0.159497	1.4898	1.16626
Ef1alpha48D-PA	FBgn0000556	383	EKVDRRSGKTTEE	76.7047	76.7337	116.556	112.003	74.0358	81.3109	537.344	0.142775	0.212675	0.14455	1.48958	1.01244
l(1)G0320-PA	FBgn0028327	289	KAASQQSPKQRKV	45.4545	58.8311	73.5457	81.4202	0	65.9206	325.172	0.160354	0.238283	0.202725	1.48598	1.26423
cul-3-PC	FBgn0261268	742	KSRFLPSPVFIKK	22.8206	29.6138	40.2788	37.5133	32.8547	34.1442	197.225	0.13293	0.197216	0.169854	1.48361	1.27777
CG10743-PA	FBgn0036376	210	QKAFMGSPKTPPS	19.7054	21.3975	29.4772	31.4758	27.2886	27.1045	156.449	0.131362	0.194802	0.173836	1.48294	1.32334
Chd64-PB	FBgn0035499	154	KNVRNFSDEQLRA	129.973	135.075	197.305	195.576	166.303	151.582	975.814	0.135809	0.201309	0.162882	1.4823	1.19935
stc-PA	FBgn0001978	347	SQLQQISPRRGPP	169.833	172.754	244.158	263.503	177.679	165.731	1193.66	0.143503	0.212649	0.143848	1.48185	1.0024
jog-PA	FBgn0031079	947	KVSFADSPVLLRR	21.1888	26.9751	36.952	34.4126	30.9988	26.0617	176.589	0.136373	0.202064	0.161563	1.4817	1.18471
CG32452-PA	FBgn0052452	211	SATQRRSVSRSHI	29.2127	24.8653	40.3225	39.7951	25.0227	23.6905	182.909	0.147828	0.21901	0.133163	1.48152	0.900797
CG32452-PA	FBgn0052452	213	TQRRSVSRSHIPR	29.2127	24.8653	40.3225	39.7951	25.0227	23.6905	182.909	0.147828	0.21901	0.133163	1.48152	0.900797
Hmt-1-PA	FBgn0038376	678	YAKLGASDEAVYE	90.8692	85.9579	126.852	134.597	102.511	98.7334	639.52	0.13825	0.20441	0.15734	1.47856	1.13808
eIF4G-PA	FBgn0023213	1197	GSYNKGSMERDRY	111.436	96.5504	155.348	151.78	131.274	131.837	778.225	0.133629	0.197326	0.169046	1.47667	1.26504
Uba2-PA	FBgn0029113	651	VQSPPKSGSKRKP	40.7101	34.4803	58.4158	52.6053	46.23	46.2838	278.725	0.134883	0.199159	0.165959	1.47653	1.23039
bbg-PC	FBgn0087007	1812	LKTRAMSVENLND	136.91	146.473	209.424	207.863	139.951	147.933	988.553	0.143332	0.211059	0.145609	1.47252	1.01588
Pld-PA	FBgn0033075	698	AKERPPSPPPDEP	23.0942	24.3143	34.9615	34.8037	26.9079	21.9712	166.053	0.142751	0.210069	0.147179	1.47158	1.03102
SMSr-PA	FBgn0052380	576	ASVDPFSRTTFAA	178.699	158.07	252.384	242.882	185.071	181.961	1199.07	0.14043	0.206521	0.153049	1.47064	1.08986
dre4-PA	FBgn0002183	1110	KRSRDDSRDNGHK	22.1147	21.0749	33.9298	29.5684	23.13	20.3907	150.208	0.143765	0.211367	0.144868	1.47022	1.00767
Spase12-PA	FBgn0040623	88	KSSSSESGDEGKK	67.3763	63.2126	96.6051	95.1926	50.4809	63.547	436.414	0.149616	0.219743	0.130642	1.46871	0.873182
CG33080-PA	FBgn0053080	164	NFANDDSDDEFGN	60.0488	49.7118	76.7457	84.1164	52.1763	38.1098	360.909	0.152061	0.222857	0.125082	1.46557	0.822572
ssp3-PA	FBgn0032723	213	RTRSLCSPNNSGK	39.252	35.0339	55.6778	53.1593	33.9512	40.1421	257.216	0.144404	0.211567	0.144029	1.46511	0.997408
ssp3-PA	FBgn0032723	210	PRVRTRSLCSPNN	39.252	35.0339	55.6778	53.1593	33.9512	40.1421	257.216	0.144404	0.211567	0.144029	1.46511	0.997408
CG4825-PA	FBgn0037010	54	TKRRDGSDGSVSS	81.3398	67.3521	108.749	108.814	87.3493	90.2078	543.812	0.136713	0.200035	0.163252	1.46318	1.19413
RpL13A-PB	FBgn0037351	79	FHFRAPSRIFYKA	24.6152	32.1872	35.5768	47.3544	30.1575	35.8545	205.746	0.13804	0.201538	0.160422	1.46	1.16214
dup-PA	FBgn0000996	391	KTRNFGSVSKADY	157.592	130.98	213.932	206.115	180.667	164.023	1053.31	0.136983	0.199394	0.163623	1.45561	1.19447
l(1)G0320-PA	FBgn0028327	286	ASPKAASQQSPKQ	138.924	201.705	229.557	265.92	172.206	193.474	1201.79	0.141718	0.206142	0.15214	1.45459	1.07354
I-2-PA	FBgn0028429	17	CKGILKTSRSFDK	70.1263	66.8526	96.8059	102.184	73.0469	71.6927	480.708	0.142476	0.206976	0.150548	1.45271	1.05666
Smg5-PA	FBgn0019890	1089	NESQPLSLLKISR	59.2624	60.3042	85.5172	88.0525	69.5929	71.2381	433.967	0.13776	0.19998	0.16226	1.45166	1.17785
CG4825-PA	FBgn0037010	59	GSDGSVSSAGARR	141.022	140.016	201.149	206.822	166.002	170.924	1025.94	0.136967	0.198829	0.164204	1.45165	1.19886
CG4857-PB	FBgn0026083	1450	AKPKELSPSSSCS	77.5158	75.9155	112.18	110.424	99.7467	91.4885	567.27	0.135237	0.196206	0.168557	1.45084	1.24639
eIF5B-PB	FBgn0026259	76	AGKNDDSDEEEVV	23.3213	21.2909	32.7026	31.9574	27.5104	34.5331	171.316	0.130205	0.188716	0.181079	1.44938	1.39073
BubR1-PA	FBgn0025458	565	APKIPESPCDQID	26.2225	25.8541	38.0621	37.262	24.5943	32.2836	184.279	0.141299	0.204375	0.154326	1.44641	1.0922
CG7177-PA	FBgn0037098	1684	DLKHTRSLDDLTA	116.061	132.224	169.053	189.53	165.19	176.026	948.084	0.130941	0.189109	0.17995	1.44423	1.37429
CG31998-PA	FBgn0051998	1211	RFGSFNSFERGYF	31.3292	47.2615	55.2378	58.1819	55.0917	54.8985	302	0.130117	0.187781	0.182103	1.44317	1.39953
CG32708-PA	FBgn0052708	235	KALAAKSDSDAxx	144.114	141.947	205.588	206.106	156.533	157.402	1011.69	0.141378	0.203469	0.155154	1.43918	1.09744
CG32708-PA	FBgn0052708	237	LAAKSDSDAxxxx	144.114	141.947	205.588	206.106	156.533	157.402	1011.69	0.141378	0.203469	0.155154	1.43918	1.09744
growl-PA	FBgn0037245	352	KSEGDQSGVEAGA	26.5095	39.5392	40.9285	54.0259	41.4337	47.1254	249.562	0.132329	0.190242	0.177429	1.43764	1.34082
Ncc69-PA	FBgn0036279	194	VGKNTHSLTRNQD	139.085	143.808	198.064	208.462	159.306	157.142	1005.87	0.140622	0.202077	0.157301	1.43703	1.11861
cactin-PA	FBgn0031114	64	ERRDHRSPDPRSS	34.0479	29.8566	47.4838	44.1593	30.7273	26.4232	212.698	0.150223	0.21543	0.134347	1.43406	0.894311
cactin-PA	FBgn0031114	547	YQAGNYSPRYIRE	101.778	97.931	149.06	137.332	96.4934	103.576	686.17	0.145524	0.208689	0.145787	1.43405	1.00181
wdp-PA	FBgn0034718	588	RYPTPQSPRASKY	158.859	167.081	227.018	240.162	141.468	147.807	1082.4	0.150564	0.215808	0.133627	1.43333	0.887508
daw-PA	FBgn0031461	80	LEPDPTSEEDDVP	34.4156	35.0362	53.7072	45.6554	35.6898	36.1161	240.62	0.144318	0.206472	0.14921	1.43067	1.03389
CG14964-PA	FBgn0035410	778	TFPLRRSVSSTEL	36.2169	37.8096	49.5695	56.3054	55.1994	47.3362	282.437	0.13105	0.187431	0.181519	1.43023	1.38512
rno-PA	FBgn0035106	706	QGRGRASQSPNKR	38.5939	37.3539	54.0175	54.4745	40.6179	46.635	271.693	0.139768	0.199659	0.160573	1.42851	1.14885
rno-PA	FBgn0035106	708	RGRASQSPNKRKQ	38.5939	37.3539	54.0175	54.4745	40.6179	46.635	271.693	0.139768	0.199659	0.160573	1.42851	1.14885
Sop2-PA	FBgn0001961	311	AMRIFQSMDRNMR	94.5911	110.097	141.695	150.667	128.596	129.335	754.981	0.135558	0.193622	0.17082	1.42833	1.26012
Taf2-PA	FBgn0011836	1136	STRYESSHEEGKL	53.4365	49.6271	75.1215	71.7755	57.3056	61.4083	368.675	0.139776	0.199223	0.161001	1.42531	1.15185
CG12042-PA	FBgn0033206	396	TLSRQNSTREVKR	40.049	43.9156	60.7521	58.8179	38.3712	38.6557	280.562	0.149637	0.213091	0.137273	1.42405	0.917373
CG12746-PB	FBgn0037341	17	RRTLSDSSAEDVR	27.488	26.5228	41.4131	35.4607	25.0629	18.2035	174.151	0.155069	0.22071	0.124221	1.4233	0.801069
Pep-PB	FBgn0004401	703	AAGAKATPQRQRA	107.239	107.957	150.917	155.341	103.608	101.711	726.773	0.148049	0.210697	0.141254	1.42316	0.954104
CG14964-PA	FBgn0035410	780	PLRRSVSSTELLY	35.4565	36.0938	47.057	54.6231	40.9924	48.3319	262.555	0.136258	0.193636	0.170106	1.4211	1.24841
CG3226-PA	FBgn0029882	226	TGGGLDSFDDLxx	37.1925	61.0711	67.8336	71.7825	51.6822	67.59	357.152	0.137566	0.195458	0.166977	1.42083	1.2138
ens-PE	FBgn0035500	537	PKKPSRSKENSEV	54.4056	47.599	78.8252	65.67	44.008	34.8539	325.362	0.156756	0.222053	0.121191	1.41656	0.773122
CG6665-PC	FBgn0034172	222	YNSRKASPARTPR	26.9753	27.9685	33.3319	44.4192	34.2985	31.5548	198.548	0.138364	0.195799	0.165837	1.4151	1.19856
CG6665-PC	FBgn0034172	226	KASPARTPRKQTK	26.9753	27.9685	33.3319	44.4192	34.2985	31.5548	198.548	0.138364	0.195799	0.165837	1.4151	1.19856
exu-PA	FBgn0000615	454	GGDKSRSVSSLPD	18.3467	20.7449	27.8086	27.3863	24.3965	22.7408	141.424	0.138207	0.19514	0.166653	1.41194	1.20582
RpS10b-PB	FBgn0031035	117	RGPGDASKTGEDR	170.826	145.963	218.613	228.459	190.335	186.472	1140.67	0.138861	0.195969	0.165169	1.41126	1.18946
CG16833-PD	FBgn0026147	410	LLYSTQSPRLGRK	115.797	116.202	168.72	157.989	125.869	120.306	804.883	0.14412	0.202955	0.152926	1.40824	1.0611
gig-PA	FBgn0005198	1384	KKTVQYSTKDMRV	250.381	226.992	349.218	322.815	267.542	261.047	1677.99	0.142245	0.200249	0.157506	1.40777	1.10729
Syx18-PA	FBgn0039212	188	LGRRQVSNDDSEA	44.1489	51.1401	67.7251	66.2417	41.5963	48.0187	318.871	0.149416	0.210064	0.140519	1.4059	0.940455
CG7656-PA	FBgn0036516	307	GADDAESADDSGK	16.7616	19.0183	23.0975	27.16	19.2022	21.5147	126.754	0.141139	0.198248	0.160613	1.40463	1.13798
CG14561-PA	FBgn0037149	64	FEIRAFSPHGRTP	39.0131	42.6212	57.627	56.7268	32.8727	33.435	262.296	0.155615	0.217986	0.126399	1.4008	0.812253
XRCC1-PA	FBgn0026751	242	KTSTSPSPVLNAL	20.5922	19.1188	27.0231	28.558	18.7751	23.8005	137.868	0.144019	0.201574	0.154408	1.39964	1.07214
spd-2-PA	FBgn0027500	121	TKGTNISFEPAEI	35.3282	46.9943	58.0694	57.1088	54.7373	60.9282	313.166	0.131436	0.183893	0.184671	1.39911	1.40503
par-1-PC	FBgn0260934	218	AGELDDSNELMLS	17.8544	18.133	25.4144	24.712	22.8168	23.9142	132.845	0.135449	0.188665	0.175886	1.39289	1.29854
CG9705-PA	FBgn0036661	140	PFYGGSSPAKxxx	19.0996	19.5352	27.9527	25.8504	20.3769	19.6241	132.439	0.145859	0.203124	0.151017	1.39261	1.03536
CG11505-PA	FBgn0035424	577	SGPRAESRSKPPR	25.7822	30.3695	39.3525	38.7364	27.6069	27.7845	189.632	0.148055	0.205896	0.14605	1.39068	0.986458
Trxr-1-PA	FBgn0020653	350	LLARRLYGGSTQR	26.7769	32.761	43.7903	38.9316	35.5572	35.7043	213.521	0.139419	0.193709	0.166872	1.3894	1.19691
CG8176-PA	FBgn0037702	813	RAESIGSLEFRTA	44.9463	48.0966	63.6019	65.6664	47.7952	52.4593	322.566	0.144223	0.200375	0.155402	1.38934	1.07751
CG17255-PA	FBgn0030205	881	GQGRSISGGYVQR	174.843	209.512	256.156	277.083	199.941	232.259	1349.79	0.142375	0.197526	0.160098	1.38736	1.12448
sle-PA	FBgn0037810	1231	GTIGSESETNTAK	22.5543	19.4069	26.3753	31.8225	18.52	20.2878	138.967	0.150976	0.209395	0.13963	1.38694	0.924849
Hira-PA	FBgn0022786	289	ENDGSPSKPLQYC	30.73	34.3098	44.4314	45.7432	32.77	31.4887	219.473	0.148173	0.205434	0.146393	1.38645	0.987991
Gp150-PA	FBgn0013272	932	AEEVDMSQETRDK	42.3103	35.9632	54.9022	53.3967	37.6516	34.9131	259.137	0.151027	0.208961	0.140012	1.38359	0.927065
CoRest-PA	FBgn0053525	69	AGTPESSDDDNST	19.8231	19.724	25.5017	29.2055	27.5151	22.5028	144.272	0.137057	0.189597	0.173346	1.38334	1.26477
CoRest-PA	FBgn0053525	68	GAGTPESSDDDNS	19.8231	19.724	25.5017	29.2055	27.5151	22.5028	144.272	0.137057	0.189597	0.173346	1.38334	1.26477
CG9646-PA	FBgn0034184	324	RHQRRLSDPSANL	28.1347	33.9196	39.8935	45.857	37.0666	34.4745	219.346	0.141453	0.195469	0.163078	1.38186	1.15288
Su(z)2-PA	FBgn0008654	313	REAEPESPVSNFK	96.7501	119.568	138.525	160.309	138.729	142.822	796.703	0.135758	0.187544	0.176697	1.38146	1.30156
CG8486-PD	FBgn0031993	1843	VAHRKQSINSSPP	45.157	47.0753	64.3237	62.9157	32.7903	36.283	288.545	0.159823	0.220484	0.119692	1.37955	0.748905
CG8486-PD	FBgn0031993	1846	RKQSINSSPPAKG	45.157	47.0753	64.3237	62.9157	32.7903	36.283	288.545	0.159823	0.220484	0.119692	1.37955	0.748905
CSN3-PA	FBgn0027055	426	VKKALGSQDDDLT	26.9863	33.3108	38.3572	44.786	35.1889	35.0025	213.632	0.141124	0.194595	0.164282	1.37889	1.16409
CG13096-PA	FBgn0032050	219	KLSKPASPPKSKK	86.6325	75.8258	110.824	112.34	93.3812	83.703	562.707	0.144354	0.198295	0.15735	1.37367	1.09003
rictor-PA	FBgn0031006	1701	PRINKSSPADQPA	88.5195	96.5583	119.805	134.428	91.1114	95.8463	626.269	0.147762	0.202975	0.149263	1.37366	1.01016
Jafrac1-PA	FBgn0040309	94	KQGGLGSMDIPLL	16.4848	16.608	20.4829	24.7825	18.6045	21.9098	118.873	0.139195	0.190395	0.170411	1.36783	1.22426
sec8-PA	FBgn0086685	227	RLNSSFTRGIGAR	136.379	145.651	182.812	202.745	160.173	162.649	990.409	0.142381	0.194645	0.162974	1.36708	1.14463
RpI12-PA	FBgn0038903	70	TKRESESDADGPV	37.7881	28.62	44.7341	45.958	26.7556	28.2012	212.057	0.156581	0.213839	0.12958	1.36568	0.827562
CG9143-PA	FBgn0034496	160	NDNSEESSDEHAA	20.4007	20.632	30.4646	25.548	24.1378	26.0711	147.254	0.139326	0.19019	0.170484	1.36507	1.22363
CG1983-PA	FBgn0039751	5	xxMLRRTMAEFDV	154.507	142.81	198.732	207.001	155.674	160.439	1019.16	0.145863	0.199052	0.155085	1.36465	1.06322
CG14964-PA	FBgn0035410	1243	SPEKPESDQEHES	36.4539	25.2265	41.8092	42.2292	36.1809	36.9982	218.898	0.140889	0.191958	0.167153	1.36248	1.18642
CG14939-PA	FBgn0032378	388	NGIKKWSSMDNIS	16.79	19.3354	26.8501	22.2945	16.7435	19.7526	121.766	0.148339	0.201799	0.149861	1.36039	1.01026
Dab-PA	FBgn0000414	1713	ATRRRRSFGSGND	55.9934	51.8117	74.362	72.1078	75.5036	64.2988	394.077	0.136782	0.185839	0.177379	1.35865	1.29681
phl-PA	FBgn0003079	461	KTLNVKTPSPAQL	18.5698	22.1295	28.5942	26.7003	23.4704	26.8612	146.325	0.139071	0.188944	0.171985	1.35861	1.23667
phl-PA	FBgn0003079	463	LNVKTPSPAQLQA	18.5698	22.1295	28.5942	26.7003	23.4704	26.8612	146.325	0.139071	0.188944	0.171985	1.35861	1.23667
MCPH1-PA	FBgn0260959	445	RMTRRRSSLLGIA	49.8518	50.3028	72.0527	63.8492	49.3737	44.0351	329.465	0.151996	0.206246	0.141758	1.35692	0.932646
MCPH1-PA	FBgn0260959	446	MTRRRSSLLGIAK	49.8518	50.3028	72.0527	63.8492	49.3737	44.0351	329.465	0.151996	0.206246	0.141758	1.35692	0.932646
CG4705-PB	FBgn0032339	554	SQLLLQSPRLEGA	132.988	113.85	167.178	167.431	143.825	138.6	863.872	0.142867	0.193668	0.163464	1.35558	1.14417
CG5726-PA	FBgn0034313	666	RYNQSPTHAGGGP	135.778	119.178	174.681	169.906	131.205	126.089	856.837	0.148778	0.201081	0.150142	1.35155	1.00917
Orc1-PA	FBgn0022772	439	SRLAEGTPRRSIH	123.383	114.154	159.502	160.813	124.753	128.697	811.303	0.146392	0.197408	0.1562	1.34848	1.06699
sle-PA	FBgn0037810	1360	VRVEPCTPKQKYF	174.593	159.984	225.169	225.168	196.317	177.669	1158.9	0.144351	0.194295	0.161354	1.34599	1.11779
CG42232-PB	FBgn0250754	1369	NDAQDTSVTDEKS	31.4656	33.3068	48.0884	39.0052	40.3055	44.5761	236.748	0.136796	0.183938	0.179266	1.34461	1.31046
tacc-PA	FBgn0026620	406	EQINAHSPVSSKF	40.7478	37.3872	52.0731	52.9772	39.3632	39.2119	261.76	0.149249	0.200661	0.15009	1.34447	1.00563
CG8108-PA	FBgn0027567	103	KRSYDSSRDRSDD	78.5152	81.121	108.742	105.609	82.8354	92.3968	549.219	0.14533	0.195142	0.159528	1.34275	1.0977
dor-PA	FBgn0000482	344	EKTMHLSYGERRL	18.567	21.9046	27.8922	26.4105	24.9338	23.6184	143.326	0.141187	0.189437	0.169376	1.34175	1.19966
scra-PA	FBgn0261385	687	GTTASNSFSFRKN	103.599	110.747	141.583	145.783	127.274	144.378	773.364	0.13858	0.18579	0.17563	1.34066	1.26735
mxc-PA	FBgn0260789	582	RTSHVRTLTFSPK	218.975	163.352	263.037	248.819	233.002	206.814	1334	0.143301	0.19185	0.164849	1.33879	1.15037
Gp150-PA	FBgn0013272	1016	SKNSFVYQKLSED	273.49	287.88	359.944	391.236	277.21	296.528	1886.29	0.148803	0.199116	0.152081	1.33812	1.02203
cnn-PA	FBgn0013765	371	PSSSGRSMSDNEA	80.7904	81.8135	107.356	109.87	78.1969	87.5361	545.563	0.149024	0.199084	0.151892	1.33592	1.01924
geminin-PA	FBgn0033081	132	RLALEDSLTENRH	51.6665	50.1939	66.9096	69.1389	60.8687	68.0064	366.784	0.138856	0.185461	0.175683	1.33564	1.26521
bel-PA	FBgn0000171	724	SRDYRQSSGGGGG	75.8671	78.4592	98.6942	107.318	73.089	77.3843	510.812	0.15106	0.201652	0.147288	1.33491	0.975034
kek1-PA	FBgn0015399	689	RTAATDYFSKTFP	135.738	153.735	182.487	203.725	172.861	193.363	1041.91	0.138915	0.185339	0.175747	1.33419	1.26514
eIF5B-PB	FBgn0026259	846	KNAYVEYKEVKAA	123.701	130.304	157.294	181.442	127.704	136.836	857.281	0.148146	0.197564	0.15429	1.33358	1.04148
l(3)82Fd-PG	FBgn0013576	17	YWSRRASQDVSSL	56.9105	55.9322	70.7568	79.5011	59.3594	58.0106	380.471	0.148294	0.197463	0.154243	1.33157	1.04012
CG4806-PA	FBgn0260456	18	DAAESQSQPETGV	43.5445	38.1572	55.6264	53.1281	39.3853	39.513	269.354	0.151662	0.20188	0.146458	1.33112	0.965687
tral-PA	FBgn0041775	292	GSGTDFYNQQRDR	130.887	146.867	186.555	182.843	156.21	151.934	955.295	0.145376	0.193342	0.161282	1.32995	1.10941
Surf6-PA	FBgn0038746	87	KLKNQDSDDEDVE	19.2151	18.5362	24.7425	25.4392	23.3883	26.2235	137.545	0.137233	0.18242	0.180348	1.32927	1.31417
CG4825-PA	FBgn0037010	57	RDGSDGSVSSAGA	34.262	32.373	43.7427	44.7102	38.6361	30.6524	224.376	0.148489	0.197108	0.154402	1.32742	1.03982
CG13096-PA	FBgn0032050	89	ILAPPESPAAPAP	21.6527	24.2982	30.5953	30.3653	23.8045	26.8594	157.575	0.145806	0.193433	0.160761	1.32665	1.10257
Aats-ile-PA	FBgn0027086	354	AGLITKSSEVLCP	87.7717	84.2426	114.658	113.526	112.177	101.702	614.078	0.140059	0.185794	0.174147	1.32654	1.24338
twin-PA	FBgn0011725	27	RQQIFLSQEDIAA	53.3401	54.3374	70.0861	72.7147	53.5594	56.0453	360.083	0.149518	0.198289	0.152194	1.32619	1.0179
Hrb27C-PA	FBgn0004838	185	GQNSNNSTVGGAY	114.434	108.378	146.567	148.656	116.206	109.843	744.083	0.149722	0.19838	0.151897	1.32499	1.01453
CG2199-PA	FBgn0035213	633	KKARLESIGDSTA	22.6757	20.3095	27.4516	29.4332	20.7158	22.1305	142.716	0.150597	0.199293	0.15011	1.32336	0.99677
tan-PA	FBgn0028980	204	KLRRAISFSDGLN	94.5745	96.61	120.551	132.302	116.411	132.698	693.147	0.137911	0.182395	0.179695	1.32256	1.30298
B52-PA	FBgn0004587	103	GRYNEKSSSRYGP	130.513	123.904	163.398	172.339	156.088	150.02	896.262	0.141932	0.187299	0.170769	1.31963	1.20318
scny-PA	FBgn0260936	782	APPSPKTPPSPAV	29.5207	33.4259	43.8461	39.1982	30.625	33.5076	210.124	0.149785	0.197608	0.152607	1.31928	1.01884
CG8149-PA	FBgn0037700	154	SDSTGETPTKKHK	37.7403	29.9444	48.0252	41.2004	34.8651	31.5585	223.334	0.151532	0.199758	0.148709	1.31826	0.98137
borr-PA	FBgn0032105	36	MDSRLISIDSLET	17.5108	18.6022	21.0982	26.4599	22.5234	28.8839	135.078	0.133674	0.176039	0.190287	1.31692	1.42351
NTPase-PA	FBgn0024947	19	KPPRRKSSGSPNA	16.4085	27.2505	27.0135	30.4799	23.2267	29.3321	153.711	0.142016	0.187018	0.170966	1.31687	1.20385
NTPase-PA	FBgn0024947	22	RRKSSGSPNASSG	16.4085	27.2505	27.0135	30.4799	23.2267	29.3321	153.711	0.142016	0.187018	0.170966	1.31687	1.20385
hts-PI	FBgn0004873	703	KKKGLRTPSFLKK	70.5618	73.3997	92.0773	97.4991	78.8317	79.5587	491.928	0.146324	0.192687	0.160989	1.31685	1.10023
CG8108-PA	FBgn0027567	851	EKKHAASAPTTPT	21.2377	19.6824	25.4663	28.3991	19.8891	21.8702	136.545	0.149841	0.197244	0.152914	1.31636	1.02051
CG8468-PA	FBgn0033913	422	DIFFSGSLTRIPQ	70.3218	48.5127	80.9499	74.9537	52.9455	50.5576	378.241	0.157088	0.20609	0.136822	1.31194	0.870986
Patr-1-PA	FBgn0028470	115	SRHIGDSDLELNI	31.4605	28.4759	42.0917	36.4888	29.1844	24.386	192.087	0.156013	0.204544	0.139443	1.31107	0.893788
sle-PA	FBgn0037810	1233	IGSESETNTAKSS	59.4411	67.0274	81.2385	84.4903	50.8729	55.5248	398.595	0.158643	0.207891	0.133466	1.31044	0.841297
CG2807-PA	FBgn0031266	336	SISIESTPGASKR	14.6486	17.1102	19.3787	22.2293	22.781	22.3388	118.487	0.134019	0.175581	0.1904	1.31012	1.4207
CG2807-PA	FBgn0031266	340	ESTPGASKRRSRW	14.6486	17.1102	19.3787	22.2293	22.781	22.3388	118.487	0.134019	0.175581	0.1904	1.31012	1.4207
CG11505-PA	FBgn0035424	1365	TSTENLSAAATAS	114.582	131.411	159.612	162.61	126.271	130.663	825.149	0.14906	0.195251	0.15569	1.30988	1.04448
CG30118-PA	FBgn0050118	474	HPYDENSDxxxxx	73.2578	76.2346	98.4271	97.0122	88.885	83.6055	517.422	0.144459	0.188859	0.166683	1.30735	1.15384
D1-PA	FBgn0000412	13	KKRGRPSKASVGG	67.964	99.1206	107.42	110.984	74.4096	84.0272	543.925	0.153592	0.200766	0.145642	1.30714	0.948243
D1-PA	FBgn0000412	16	GRPSKASVGGKSS	67.964	99.1206	107.42	110.984	74.4096	84.0272	543.925	0.153592	0.200766	0.145642	1.30714	0.948243
CG9063-PA	FBgn0028500	1202	PILKTRSGSQLSF	74.0491	86.5571	101.315	108.56	111.09	119.377	600.948	0.133627	0.17462	0.191753	1.30677	1.43498
RhoGAP54D-PA	FBgn0034249	653	KLMKGVSMGNLRF	137.626	150.985	187.611	189.422	135.779	146.647	948.072	0.15221	0.198842	0.148948	1.30637	0.978571
cul-3-PC	FBgn0261268	762	REYLQRSPEDRKV	32.1527	0	40.456	43.4047	29.8964	38.3686	184.278	0.174479	0.227538	0.185222	1.3041	0.814028
TRAM-PA	FBgn0040340	361	ADQTSPSPIKQKL	41.3621	49.655	59.0897	59.3348	54.5745	56.7251	320.741	0.141886	0.184611	0.173504	1.30112	1.22284
Abi-PA	FBgn0020510	225	SVSNTGTLGKSSR	278.214	288.943	364.347	372.116	309.977	295.282	1908.88	0.148558	0.192905	0.158538	1.29852	1.06718
cup-PB	FBgn0000392	144	KRTLKASPESSRS	157.953	168.808	205.17	218.565	188.516	194.097	1133.11	0.144188	0.186979	0.168833	1.29678	1.17093
Su(var)2-HP2-PA	FBgn0026427	1408	NEEPNLSETEIGR	72.9144	61.5864	94.5514	79.737	68.2443	67.35	444.384	0.151334	0.196101	0.152565	1.29582	1.00813
CG1910-PA	FBgn0022349	92	ARTSPASATKASA	38.825	49.9595	51.1519	63.8558	45.7664	47.4194	296.978	0.14948	0.19363	0.15689	1.29536	1.04957
Msp-300-PG	FBgn0260952	2326	VIGIETSTENLPK	28.6969	31.9976	37.3027	41.3104	36.6238	33.5642	209.496	0.144859	0.187625	0.167517	1.29523	1.15641
Rbp2-PA	FBgn0010256	174	SGNRGDSRDRPAN	28.9418	27.8552	34.8607	38.6584	25.8097	21.2407	177.367	0.160112	0.207252	0.132636	1.29442	0.828396
Rbp2-PA	FBgn0010256	168	REGGGGSGNRGDS	28.9418	27.8552	34.8607	38.6584	25.8097	21.2407	177.367	0.160112	0.207252	0.132636	1.29442	0.828396
l(2)35Bg-PA	FBgn0001977	207	ATENAKSSCGNCY	34.9159	35.1783	43.626	47.0696	32.7629	40.2988	233.851	0.149869	0.193917	0.156214	1.29391	1.04234
Pen-PA	FBgn0011823	23	SINTQDSRMRRHE	163.664	168.079	218.774	210.232	167.077	170.937	1098.76	0.150962	0.195223	0.153816	1.29319	1.0189
ncm-PA	FBgn0086707	1181	ERNRESSYDKERK	37.4976	43.508	49.4334	55.2752	44.0099	49.7509	279.475	0.144925	0.187331	0.167745	1.29261	1.15746
ncm-PA	FBgn0086707	1180	RERNRESSYDKER	37.4976	43.508	49.4334	55.2752	44.0099	49.7509	279.475	0.144925	0.187331	0.167745	1.29261	1.15746
CG13185-PB	FBgn0033661	365	EEEQLLTPKKKAK	47.5479	47.2004	64.5871	57.6181	50.9106	56.1711	324.035	0.146201	0.188568	0.165232	1.28979	1.13017
mof-PA	FBgn0014340	93	RQHRDISPISEDS	42.9044	40.2604	54.5023	52.6487	42.7197	44.5226	277.558	0.149815	0.193025	0.15716	1.28842	1.04903
CG10435-PA	FBgn0037539	375	VATKSRSVPDILR	84.7208	100.537	115.252	123.291	96.0809	94.2218	614.103	0.150836	0.19422	0.154944	1.28763	1.02723
Gl-PA	FBgn0001108	85	APGSRRSIEDVSG	66.5601	61.7747	85.2562	79.899	66.4174	71.3845	431.292	0.14878	0.191466	0.159755	1.28691	1.07377
Pep-PB	FBgn0004401	270	IAEQLKSIEFDRL	28.4856	24.0474	33.1363	34.4356	30.8539	28.0583	179.017	0.146726	0.18873	0.164544	1.28628	1.12143
eIF-4B-PE	FBgn0020660	233	TSARPQSIDTSPT	24.1764	23.7312	28.8899	32.6908	23.9286	25.3307	158.748	0.150892	0.193958	0.15515	1.28541	1.02822
CG17065-PA	FBgn0031099	14	NSEEPESPEQKIL	34.1178	39.523	49.068	45.5647	45.5957	39.6735	253.543	0.145224	0.186621	0.168156	1.28506	1.15791
nonA-l-PA	FBgn0015520	13	KNSLNSSPLPQRQ	64.5902	70.2876	88.2153	85.0819	72.548	68.5239	449.247	0.150115	0.192875	0.157009	1.28485	1.04592
Nak-PA	FBgn0015772	514	RRNVSDTSAFNKT	138.285	141.264	168.839	190.177	163.533	152.571	954.668	0.146411	0.188032	0.165557	1.28427	1.13076
CG14964-PA	FBgn0035410	855	QSADVVSISRKWD	42.9692	48.1913	52.7546	64.2146	51.0729	58.0357	317.238	0.143678	0.184355	0.171966	1.28311	1.19688
CG7332-PA	FBgn0030973	54	TTITTASSSPRTS	133.933	118.104	164.292	158.642	130.029	121.976	826.976	0.152385	0.19525	0.152365	1.28129	0.999872
Caf1-PA	FBgn0015610	11	SDNAAESFDDAVE	79.225	69.3139	99.7884	90.532	93.3074	86.7741	518.941	0.143117	0.183374	0.173509	1.28128	1.21235
ens-PE	FBgn0035500	168	FWGQRRSTSISNV	63.8771	57.8358	74.9337	80.8617	64.6528	67.5966	409.758	0.148518	0.190107	0.161375	1.28002	1.08657
CG10083-PA	FBgn0036372	242	TSPQPLSPEKTAP	20.457	14.1601	24.0559	20.2368	23.0758	21.0834	123.069	0.140641	0.179951	0.179408	1.2795	1.27565
larp-PD	FBgn0260724	1510	QLNRHRSVSESDG	23.8005	24.5333	31.2909	30.4461	20.3466	21.7644	152.182	0.158803	0.20284	0.138358	1.27731	0.871256
larp-PD	FBgn0260724	1512	NRHRSVSESDGTA	23.8005	24.5333	31.2909	30.4461	20.3466	21.7644	152.182	0.158803	0.20284	0.138358	1.27731	0.871256
CG1910-PA	FBgn0022349	89	SKKARTSPASATK	146.358	161.346	187.663	204.676	185.812	211.576	1097.43	0.140193	0.178753	0.181054	1.27505	1.29146
CG1910-PA	FBgn0022349	88	PSKKARTSPASAT	146.358	161.346	187.663	204.676	185.812	211.576	1097.43	0.140193	0.178753	0.181054	1.27505	1.29146
CG12753-PA	FBgn0038427	899	EGIRNESAGRSRR	58.272	66.1139	79.2635	79.0177	66.3833	70.3058	419.356	0.148306	0.188719	0.162975	1.2725	1.09891
CG8230-PA	FBgn0027607	346	CADSKDSPKQGAV	143.184	111.794	167.504	156.881	121.953	99.086	800.402	0.159281	0.202639	0.13808	1.2722	0.866894
Pde8-PA	FBgn0034886	548	RRSSNDSIIRTGS	32.7043	31.5596	40.4994	41.1101	35.6872	40.5063	222.067	0.144695	0.18375	0.171555	1.26991	1.18563
mod(r)-PA	FBgn0016038	103	ELKRRLSDDFTAL	31.4665	35.9594	43.4532	42.077	37.8387	36.6612	227.456	0.148217	0.188015	0.163768	1.26851	1.10491
Tudor-SN-PA	FBgn0035121	607	VLQRDVSVHIDTT	31.2471	29.8072	38.7307	38.6005	34.9441	29.1775	202.507	0.150746	0.190935	0.158319	1.2666	1.05024
CG30492-PD	FBgn0050492	152	ESTPDLSGRHIDE	107.205	112.647	139.957	138.116	130.819	122.188	750.933	0.146386	0.185152	0.168462	1.26482	1.1508
CG4004-PA	FBgn0030418	229	RRSSNDTDYVEAA	44.7412	47.2972	59.7764	56.594	55.1029	53.1618	316.673	0.145321	0.183739	0.170941	1.26437	1.1763
CG4857-PB	FBgn0026083	833	KLKKSNSLEELRT	142.922	127.447	173.542	168.212	127.535	110.46	850.118	0.159019	0.201004	0.139978	1.26402	0.880258
L-PA	FBgn0001332	496	LMNFARSLPIEIA	18.9055	20.4001	24.8802	24.7941	20.4047	22.9545	132.339	0.148503	0.187678	0.163818	1.2638	1.10313
CHKov1-PF	FBgn0045761	251	QIKRKLSPQNNKA	64.3843	60.8831	80.9788	77.3228	70.4799	61.5245	415.573	0.150716	0.190462	0.158822	1.26371	1.05378
CG18811-PA	FBgn0042134	356	EPSARNSLEEGLD	160.133	133.727	184.475	186.803	177.866	188.882	1031.89	0.14239	0.179902	0.177708	1.26345	1.24804
gw-PA	FBgn0051992	974	KGSQIKSIEDDPS	34.4312	32.4154	44.3526	40.085	32.6676	41.1766	225.128	0.148463	0.187532	0.164005	1.26315	1.10468
Gos28-PA	FBgn0044871	135	TSSGSPSISGLNR	31.786	29.8544	36.874	40.9812	33.0253	33.6478	206.169	0.14949	0.188814	0.161696	1.26305	1.08165
Orc1-PA	FBgn0022772	463	DDEIISTPKRGRS	94.1888	91.1039	122.308	111.703	103.022	95.6281	617.954	0.149924	0.189344	0.160732	1.26293	1.07209
CG5535-PB	FBgn0036764	597	MRDCSNSALLGGQ	35.8825	42.5847	50.1088	48.8144	35.9345	34.1194	247.444	0.158555	0.19989	0.141555	1.2607	0.892781
CG5010-PA	FBgn0260747	9	RRGRSASPPPSTR	27.9429	28.5406	35.7144	35.3761	25.2969	28.6529	181.524	0.155582	0.195816	0.148603	1.2586	0.955142
CG5010-PA	FBgn0260747	7	MVRRGRSASPPPS	27.9429	28.5406	35.7144	35.3761	25.2969	28.6529	181.524	0.155582	0.195816	0.148603	1.2586	0.955142
spd-2-PA	FBgn0027500	397	SEILSLSAIDKAL	32.31	24.2165	34.49	36.5781	25.0807	29.6222	182.297	0.155039	0.194923	0.150037	1.25725	0.967739
CG17982-PA	FBgn0030006	35	SSISGTSPEAMPK	23.9324	29.5774	31.5757	35.5678	21.0553	24.15	165.859	0.161311	0.202412	0.136276	1.25479	0.844803
CG10990-PA	FBgn0030520	493	GRKRFVSEGDGGH	28.4189	25.6712	35.368	32.4962	34.5455	31.949	188.449	0.143514	0.18006	0.176426	1.25465	1.22933
CG6454-PC	FBgn0039187	752	NLKRFASPVSSSR	160.182	165.388	205.25	202.452	173.5	172.152	1078.92	0.150877	0.188939	0.160184	1.25227	1.06168
CG9773-PA	FBgn0037609	9	QYSHVKYTQSPTP	73.3214	81.0766	98.748	94.5411	67.9789	64.4625	480.128	0.160788	0.201289	0.137923	1.25189	0.857792
vig-PA	FBgn0024183	348	SEEELEYDPALYP	32.1998	36.839	44.5766	41.851	31.6983	34.7356	221.9	0.155563	0.194744	0.149693	1.25187	0.962269
CG3680-PA	FBgn0037027	451	RSTKAGTPVGGTE	36.505	30.2288	40.8369	42.6826	37.064	42.7015	230.019	0.145061	0.181549	0.173389	1.25153	1.19528
Sec61beta-PA	FBgn0010638	16	VGSGSRSPSKLSA	43.7879	40.7711	52.059	53.7546	53.5757	46.6301	290.578	0.145501	0.182074	0.172425	1.25136	1.18504
CG14215-PA	FBgn0031052	1840	SLKLIFSGDEDEE	45.017	35.8693	47.1479	53.9936	45.9147	42.647	270.589	0.149463	0.186891	0.163646	1.25041	1.09489
sip2-PA	FBgn0031878	460	PYANIVSPIRTYT	66.5283	61.0676	75.0351	84.4686	64.7592	62.9575	414.816	0.153798	0.192258	0.153944	1.25007	1.00095
fray-PA	FBgn0023083	386	KHPSSDSDSEDRP	22.1289	17.322	22.9365	26.3772	14.8283	14.3243	117.917	0.167282	0.209103	0.123614	1.25	0.738957
fray-PA	FBgn0023083	384	DRKHPSSDSDSED	22.1289	17.322	22.9365	26.3772	14.8283	14.3243	117.917	0.167282	0.209103	0.123614	1.25	0.738957
l(1)G0320-PA	FBgn0028327	263	LRALQKSPPKSKT	86.6433	100.05	107.503	125.761	93.9009	114.215	628.074	0.148624	0.185698	0.165678	1.24945	1.11475
mei-38-PA	FBgn0260986	176	KLRLEWSPPRHRE	94.8489	74.1206	107.235	103.882	108.889	98.8597	587.836	0.143722	0.179572	0.176707	1.24944	1.22951
CG6767-PA	FBgn0036030	13	NPIRARSLIRDNL	43.5767	45.8446	54.1784	57.47	47.1618	49.6028	297.834	0.150119	0.187434	0.162447	1.24857	1.08212
Stat92E-PF	FBgn0016917	711	LDPVTGYVKSTLH	23.941	26.527	33.0048	29.9949	20.1843	18.1237	151.776	0.166259	0.207542	0.1262	1.24831	0.759056
mod-PA	FBgn0002780	42	ETVVPQSPSKKSR	22.0744	40.3277	37.5533	40.3386	31.9298	39.9735	212.197	0.147038	0.183536	0.169425	1.24822	1.15226
UbcD10-PA	FBgn0026316	12	RLRKELSDLQGNA	74.7556	81.3183	93.2682	101.51	69.5563	65.8012	486.21	0.160501	0.200303	0.139197	1.24799	0.867265
Pak3-PA	FBgn0044826	16	KGGDGGSISEIGA	24.9782	30.5078	35.3366	33.9038	26.796	31.3478	182.87	0.151709	0.189316	0.158976	1.24789	1.0479
CG10874-PA	FBgn0031395	60	RNSASCSIERTIS	123.509	111.516	144.888	148.155	129.429	133.221	790.717	0.148615	0.185302	0.166083	1.24686	1.11754
Pk92B-PB	FBgn0014006	751	MLERRNSHGFLLS	19.9512	27.5958	28.8776	30.4025	22.7621	24.4194	154.009	0.154365	0.192457	0.153178	1.24677	0.992312
Pk92B-PB	FBgn0014006	757	SHGFLLSPEIEPS	19.9512	27.5958	28.8776	30.4025	22.7621	24.4194	154.009	0.154365	0.192457	0.153178	1.24677	0.992312
par-1-PC	FBgn0260934	235	GSDGRNSIGAYSK	40.5199	52.6678	56.943	59.1649	41.3806	49.9692	300.645	0.154979	0.193098	0.151923	1.24596	0.980277
CG14200-PA	FBgn0031023	447	TSEPVISPRRGNP	25.438	23.9097	32.4374	29.0313	24.2042	28.0546	163.075	0.151303	0.188467	0.160229	1.24563	1.05899
CG14200-PA	FBgn0031023	436	NSRRRCTLAATTS	25.438	23.9097	32.4374	29.0313	24.2042	28.0546	163.075	0.151303	0.188467	0.160229	1.24563	1.05899
Prosalpha7-PA	FBgn0023175	248	ANKDEDSDNETHx	58.9642	62.2396	71.3145	79.1095	57.3103	58.5028	387.441	0.156416	0.194125	0.149459	1.24108	0.955524
CG1104-PA	FBgn0037467	459	AAAQFDSDDEDDA	16.8097	24.4724	25.0089	26.1709	21.1839	28.4133	142.059	0.145299	0.180136	0.174565	1.23976	1.20142
CycB-PA	FBgn0000405	135	TKVTVKSSSSENV	159.159	127.63	182.646	172.688	166.616	151.322	960.061	0.14936	0.185058	0.165582	1.23901	1.10862
CG14438-PA	FBgn0029899	2105	PVAIVVSDDDNPR	30.9528	40.4465	44.3727	43.9383	37.0201	37.4626	234.193	0.152437	0.188543	0.15902	1.23686	1.04319
CG2691-PA	FBgn0030504	1250	RGMEDDSSDEDKL	40.0847	39.2851	50.086	48.081	38.1092	34.9874	250.633	0.158338	0.195838	0.145824	1.23683	0.920963
CG2691-PA	FBgn0030504	1251	GMEDDSSDEDKLQ	40.0847	39.2851	50.086	48.081	38.1092	34.9874	250.633	0.158338	0.195838	0.145824	1.23683	0.920963
Tango6-PA	FBgn0032728	909	GIKDDDSPQRRNR	21.11	27.2212	28.8999	30.8159	25.2314	29.1867	162.465	0.148743	0.18378	0.167476	1.23555	1.12594
Imp-PB	FBgn0030235	24	YYQQKQSLIRYLD	48.5251	45.289	60.0555	55.8035	46.9323	47.1993	303.805	0.154399	0.19068	0.154921	1.23499	1.00338
vlc-PA	FBgn0259978	322	AQLPTVSPKRGAP	144.507	147.596	177.553	183.113	172.829	178.255	1003.85	0.145491	0.179641	0.174868	1.23472	1.20192
CG8478-PB	FBgn0037746	311	VKTTLNSPARKRS	126.84	129.842	161.227	155.681	146.997	142.21	862.796	0.14875	0.183651	0.167599	1.23463	1.12672
aru-PA	FBgn0029095	603	SELSFDSIEGRGG	179.904	177.565	216.869	224.16	187.853	179.856	1166.21	0.153262	0.189087	0.157652	1.23375	1.02864
bora-PA	FBgn0259791	179	NCSEDNTPISNKS	21.9358	17.8474	23.3077	25.7408	19.9835	24.3589	133.174	0.149365	0.184152	0.166483	1.2329	1.1146
pzg-PA	FBgn0259785	439	HFEVHQSPSASTV	20.1641	21.404	25.5313	25.7106	22.9816	21.4436	137.235	0.151448	0.186694	0.161858	1.23272	1.06873
pzg-PA	FBgn0259785	446	PSASTVSPKQSVS	20.1641	21.404	25.5313	25.7106	22.9816	21.4436	137.235	0.151448	0.186694	0.161858	1.23272	1.06873
CG11660-PA	FBgn0036187	546	ARPREESPESKKA	34.7244	41.0468	45.3066	48.0247	41.4296	37.7806	248.313	0.152572	0.187931	0.159497	1.23175	1.04539
larp-PD	FBgn0260724	1575	NRRRTGSFGSTTV	28.4932	25.7263	32.3859	34.3806	20.2262	21.5011	162.713	0.16661	0.205166	0.128224	1.23141	0.769601
CG14215-PA	FBgn0031052	1880	LRPRRVSQEHRDS	19.3732	22.2851	26.6883	24.5874	24.0532	20.4625	137.45	0.15154	0.186525	0.161935	1.23086	1.06859
CG14215-PA	FBgn0031052	1886	SQEHRDSPTPVAG	19.3732	22.2851	26.6883	24.5874	24.0532	20.4625	137.45	0.15154	0.186525	0.161935	1.23086	1.06859
CG14215-PA	FBgn0031052	1888	EHRDSPTPVAGRT	19.3732	22.2851	26.6883	24.5874	24.0532	20.4625	137.45	0.15154	0.186525	0.161935	1.23086	1.06859
blw-PA	FBgn0011211	47	VASTQRSAEISNI	57.803	51.3812	70.8892	63.4121	50.1325	55.873	349.491	0.156205	0.192138	0.151657	1.23004	0.970887
spag-PA	FBgn0015544	374	KVQTQVSPPKTTI	28.3442	26.4249	33.7138	33.6503	37.8945	30.9473	190.975	0.143393	0.176369	0.180238	1.22996	1.25694
SNF4Agamma-PA	FBgn0025803	200	VGSRSGSLERRRS	129.607	125.728	158.021	155.514	114.667	126.243	809.779	0.157657	0.193593	0.14875	1.22793	0.943504
RpL13-PA	FBgn0011272	205	AKEAAESEDAAKG	17.5672	21.0717	23.8793	23.473	18.8686	12.9046	117.764	0.164052	0.201047	0.134902	1.22551	0.822312
CG7220-PB	FBgn0033544	189	WWYHDDSVxxxxx	50.511	48.4117	61.9838	59.2097	47.5541	50.356	318.026	0.155526	0.19054	0.153934	1.22513	0.989764
Liprin-alpha-PA	FBgn0046704	675	LESRVGSLEHVNL	25.8307	25.2289	28.9713	33.544	22.5451	27.1536	163.273	0.156362	0.191444	0.152195	1.22436	0.973348
Hrb98DE-PA	FBgn0001215	113	PRQDIDSPNAGAT	72.7244	75.2834	85.9603	95.1311	74.2704	70.5999	473.969	0.156136	0.191037	0.152827	1.22353	0.978802
Gp150-PA	FBgn0013272	819	LSVLDKSVLDKSR	59.6508	64.9126	75.4973	76.8189	54.1662	59.245	390.291	0.159578	0.195132	0.145291	1.2228	0.91047
Amun-PA	FBgn0030328	541	VGVGEKSPDLKKL	52.7436	52.601	64.0913	64.6993	52.0384	52.3078	338.481	0.155614	0.190248	0.154139	1.22256	0.990523
PTP-ER-PA	FBgn0016641	258	ATRRDRSPALAEP	58.0023	50.6491	61.6434	71.1728	55.0741	54.9067	351.448	0.154577	0.188955	0.156468	1.22241	1.01224
yki-PD	FBgn0034970	145	HHSRARSSPASLQ	25.0669	31.2255	30.8028	37.9149	27.8801	34.6834	187.574	0.150054	0.183175	0.166771	1.22073	1.11141
CG30193-PA	FBgn0050193	288	DVDVENYxxxxxx	21.7167	22.086	25.6873	27.5701	25.0386	27.5985	149.697	0.146304	0.177884	0.175812	1.21585	1.20169
Ets97D-PA	FBgn0004510	157	SESPIKTPLKRMH	72.0711	76.0366	88.8585	91.2155	71.3277	70.7279	470.237	0.157482	0.191471	0.151047	1.21583	0.959137
ytr-PA	FBgn0021895	9	RSRSPASPAHRRR	49.8528	54.0318	60.2694	65.9278	56.5046	51.0773	337.664	0.153829	0.186868	0.159303	1.21478	1.03559
fat2-PA	FBgn0036930	4599	SSNQPLSRLSSFN	166.499	150.619	195.557	189.454	166.756	163.236	1032.12	0.153624	0.186515	0.159861	1.21409	1.0406
cup-PB	FBgn0000392	147	LKASPESSRSIKN	97.6771	107.688	125.372	123.631	111.12	112.537	678.024	0.151444	0.183624	0.164932	1.21249	1.08907
baz-PA	FBgn0000163	1027	YGGSIESLTARIA	27.2514	36.7756	38.2324	39.3967	45.6053	42.2813	229.543	0.139467	0.169095	0.191438	1.21244	1.37265
CG1677-PA	FBgn0029941	596	GGSSARSPPPPSA	17.6765	22.6731	24.1419	24.7695	15.1956	20.0304	124.487	0.162064	0.196452	0.141485	1.21219	0.873019
CG30122-PB	FBgn0050122	53	GENAPVTPSRRQR	70.2302	82.6473	90.6148	94.6587	79.497	74.6916	492.34	0.155256	0.188156	0.156588	1.21191	1.00858
Incenp-PA	FBgn0260991	311	SDLDKSSPVSSRT	36.3863	44.3527	47.7485	50.094	50.8346	58.0529	287.469	0.140431	0.170179	0.18939	1.21184	1.34864
CG11148-PD	FBgn0039936	1356	SSALFASPRNLRK	78.7437	87.7149	102.096	99.5844	96.6207	98.9564	563.716	0.147644	0.178884	0.173471	1.21159	1.17493
shi-PA	FBgn0003392	767	PRLSPPSPGGVRG	120.954	124.365	143.022	153.892	135.807	137.863	815.904	0.150336	0.181954	0.167709	1.21032	1.11556
tral-PA	FBgn0041775	214	NMLAGASRSTTPI	86.3715	59.8362	90.7595	86.0375	70.154	62.684	455.843	0.160371	0.193923	0.145706	1.20922	0.908557
Orc1-PA	FBgn0022772	419	AAATEQTPSTRRK	17.9085	22.6298	25.6901	23.3027	17.5535	23.7608	130.845	0.154909	0.187216	0.157874	1.20855	1.01914
LIMK1-PA	FBgn0041203	706	SPTSQRSLNNLDE	51.7554	52.4849	59.2955	66.6776	44.9969	42.7449	317.955	0.163923	0.198099	0.137978	1.20849	0.841727
CG4751-PA	FBgn0032348	728	PSPGKFSVSDIAR	54.1865	50.571	63.7387	62.8394	49.6796	60.5901	341.605	0.153331	0.185269	0.161399	1.2083	1.05262
CG4751-PA	FBgn0032348	719	TSRTRNSPAPSPG	54.1865	50.571	63.7387	62.8394	49.6796	60.5901	341.605	0.153331	0.185269	0.161399	1.2083	1.05262
Su(z)12-PA	FBgn0020887	244	NDENAETPPNKRS	26.1754	26.3391	31.4995	31.8801	30.8435	29.7013	176.439	0.148818	0.179608	0.171574	1.2069	1.15292
l(2)k07824-PA	FBgn0022070	164	EDDEDVSSDEELL	23.0927	22.57	28.081	26.9604	23.3811	22.1021	146.187	0.156179	0.188257	0.155565	1.20539	0.996069
l(2)k07824-PA	FBgn0022070	165	DDEDVSSDEELLR	23.0927	22.57	28.081	26.9604	23.3811	22.1021	146.187	0.156179	0.188257	0.155565	1.20539	0.996069
Nup133-PA	FBgn0039004	59	RTALTNSRLSLSV	107.043	101.613	127.303	124.016	107.831	96.7144	664.52	0.156998	0.189098	0.153904	1.20447	0.980297
CG11417-PA	FBgn0024364	292	VEPEDDSDEELVR	22.591	27.1859	29.4746	30.4259	17.4631	20.4714	147.612	0.168607	0.202899	0.128494	1.20338	0.762092
growl-PA	FBgn0037245	285	SLKEEDTDVEQHQ	30.0415	29.5131	37.0178	34.4986	26.563	27.9514	185.585	0.160451	0.192678	0.146871	1.20085	0.915369
Tif-IA-PA	FBgn0032988	598	NFDLSKSQEFDKQ	90.2005	73.4309	103.215	93.1933	70.4075	69.9703	500.417	0.163495	0.196244	0.140261	1.20031	0.857891
Rbcn-3A-PA	FBgn0023458	515	SVSVDDSGEEFSR	84.3496	96.622	105.299	111.766	106.596	124.611	629.244	0.143801	0.172481	0.183718	1.19944	1.27759
RhoGAP1A-PA	FBgn0025836	450	RTGVGASPTGSLS	30.7344	47.2661	41.7786	51.7657	39.6341	41.6549	252.834	0.154252	0.184992	0.160756	1.19928	1.04216
Df31-PA	FBgn0022893	156	ADEAVATPEKKAK	23.8295	29.7959	32.4233	31.8673	31.2807	29.3232	178.52	0.150195	0.180066	0.16974	1.19888	1.13013
Tango1-PA	FBgn0031842	1396	SLSPSDSRYNYND	126.186	119.372	146.881	147.218	118.565	120.662	778.885	0.157635	0.188795	0.15357	1.19767	0.974218
RpL27-PA	FBgn0039359	96	ISFEKLSPKDLKD	38.5895	40.6754	45.8554	49.0645	45.5044	48.1497	267.839	0.147971	0.177196	0.174833	1.1975	1.18153
CG8468-PA	FBgn0033913	8	ATQQTKSQDELAS	227.79	220.658	258.581	278.214	206.02	212.757	1404.02	0.159701	0.191164	0.149135	1.19701	0.933837
CG30387-PA	FBgn0050387	911	VSARRLSNASEII	43.5806	49.2985	53.0146	58.1503	38.2303	40.6255	282.9	0.164155	0.196474	0.139371	1.19688	0.849017
CG30387-PA	FBgn0050387	914	RRLSNASEIISSQ	43.5806	49.2985	53.0146	58.1503	38.2303	40.6255	282.9	0.164155	0.196474	0.139371	1.19688	0.849017
hts-PI	FBgn0004873	596	LNEYKRTVERKKK	33.7817	36.2416	39.4205	44.2686	34.5678	36.2532	224.533	0.155931	0.186362	0.157707	1.19516	1.01139
CG1737-PA	FBgn0030293	724	LVPQRRSKENQQE	59.3588	53.0644	71.319	62.9554	52.6175	55.9432	355.258	0.158227	0.188981	0.152791	1.19437	0.965643
Art1-PA	FBgn0037834	38	KLPAEGSTGDNPN	22.2191	25.9594	31.899	25.6339	26.8649	21.7031	154.279	0.156141	0.186457	0.157403	1.19416	1.00808
CG8814-PA	FBgn0031478	129	MKELAESHPNSPF	23.0073	16.4048	23.7726	23.2686	17.5899	19.711	123.754	0.159236	0.190059	0.150705	1.19357	0.94643
CG8814-PA	FBgn0031478	133	AESHPNSPFHSRT	23.0073	16.4048	23.7726	23.2686	17.5899	19.711	123.754	0.159236	0.190059	0.150705	1.19357	0.94643
CG32344-PA	FBgn0052344	735	QRENAGSDDENAK	48.9017	40.9852	53.52	53.7017	42.3812	38.1262	277.616	0.161891	0.193111	0.144998	1.19285	0.895653
Hrs-PA	FBgn0031450	187	YRMQQRSPSPEAP	31.7273	33.1977	41.6658	35.7728	31.6722	30.237	204.273	0.158917	0.189547	0.151536	1.19274	0.95355
Hrs-PA	FBgn0031450	189	MQQRSPSPEAPPE	31.7273	33.1977	41.6658	35.7728	31.6722	30.237	204.273	0.158917	0.189547	0.151536	1.19274	0.95355
eIF5B-PB	FBgn0026259	203	AGEDEASDDEEGG	20.4878	18.275	21.7028	24.5117	21.9598	20.2454	127.183	0.15239	0.181686	0.165924	1.19224	1.08881
mbm-PA	FBgn0086912	319	DVVCMGSQERQFT	22.932	27.9157	29.4132	31.2009	22.6401	23.5171	157.619	0.161299	0.19228	0.14642	1.19207	0.907755
CHORD-PA	FBgn0029503	324	KKKQEESDEEFFD	29.172	22.0667	29.6621	31.3986	27.4421	25.1962	164.938	0.155327	0.185102	0.15957	1.19169	1.02732
CG15390-PA	FBgn0031419	271	KEEDELSDEDDxx	79.18	91.582	101.769	101.694	96.0709	99.7632	570.059	0.149776	0.178458	0.171766	1.1915	1.14683
Klp61F-PA	FBgn0004378	1054	KTSPRGSPAFVRH	46.5608	49.1574	59.0833	54.9186	49.0549	52.9551	311.73	0.153527	0.182854	0.163619	1.19102	1.06573
CG14964-PA	FBgn0035410	831	LRKRLGSISEAER	28.082	36.1525	36.6033	39.8176	32.3885	36.3937	209.438	0.15335	0.182443	0.164207	1.18972	1.0708
PTP-ER-PA	FBgn0016641	728	HQRKFFSTENLNS	61.1639	68.7637	77.5153	77.035	64.4753	65.1202	414.073	0.15689	0.186622	0.156489	1.18951	0.997444
CG17255-PA	FBgn0030205	1016	QKQLPASPQQQKT	20.0887	21.7355	25.8172	23.9111	22.6324	19.4379	133.623	0.156501	0.186077	0.157422	1.18898	1.00588
XRCC1-PA	FBgn0026751	237	LAASPKTSTSPSP	128.379	116.593	150.089	141.162	116.134	111.547	763.904	0.160342	0.190633	0.149024	1.18891	0.929413
NAT1-PC	FBgn0010488	526	SQAGKASTPPPIT	63.5811	63.4244	75.5415	75.43	68.8223	76.1501	422.949	0.150143	0.178475	0.171383	1.1887	1.14147
CG31678-PB	FBgn0051678	1268	KKSRRLSSPAFFK	29.8858	33.4371	38.1965	37.0315	19.1003	22.3985	180.05	0.175848	0.208909	0.115243	1.18801	0.655352
Ef1alpha48D-PA	FBgn0000556	447	VNFKDASGGKVTK	116.828	112.23	136.839	135.264	123.141	104.669	728.971	0.157111	0.186635	0.156254	1.18792	0.994551
eco-PA	FBgn0035766	312	ENSRSRSKSPVEV	26.988	24.6599	32.5558	28.7947	26.0888	30.2199	169.307	0.152527	0.181181	0.166292	1.18786	1.09024
eco-PA	FBgn0035766	314	SRSRSKSPVEVFK	26.988	24.6599	32.5558	28.7947	26.0888	30.2199	169.307	0.152527	0.181181	0.166292	1.18786	1.09024
CG1514-PA	FBgn0029976	798	LKQSLPSPKKSKF	184.688	189.528	219.485	224.782	210.726	215.526	1244.73	0.150319	0.178458	0.171222	1.18719	1.13906
CG2478-PA	FBgn0032872	316	ETLHRNSSLQEAG	151.97	178.864	183.828	208.346	187.494	186.314	1096.82	0.150816	0.178779	0.170406	1.18541	1.1299
CG4884-PA	FBgn0039565	59	ASDDLDSDDEDDE	17.9954	22.3104	24.009	23.7663	21.0631	21.2283	130.372	0.15458	0.183226	0.162194	1.18532	1.04926
CG32176-PA	FBgn0052176	190	TKIEVKSDDDIDE	47.1705	51.4251	58.1001	58.7416	58.9166	55.0669	329.421	0.14965	0.177344	0.173006	1.18506	1.15607
dl-PA	FBgn0260632	388	KTEPRDTSPQPFG	109.877	114.35	135.873	129.552	135.148	125.035	749.835	0.149518	0.176989	0.173493	1.18373	1.16035
RpI12-PA	FBgn0038903	68	NRTKRESESDADG	31.3571	29.8095	38.0609	34.297	29.4232	34.7179	197.665	0.154722	0.183031	0.162246	1.18297	1.04863
RpLP1-PA	FBgn0002593	99	KKKEEESDQSDDD	22.8559	22.4179	27.2838	26.2694	22.7738	22.6855	144.286	0.156889	0.18558	0.157532	1.18288	1.0041
RpLP1-PA	FBgn0002593	102	EEESDQSDDDMGF	22.8559	22.4179	27.2838	26.2694	22.7738	22.6855	144.286	0.156889	0.18558	0.157532	1.18288	1.0041
Dhc64C-PA	FBgn0010349	3604	TSFLDDSFRKNLE	32.2666	41.8076	41.0585	46.5455	40.1232	44.2548	246.056	0.150523	0.178016	0.171461	1.18265	1.1391
CG2694-PA	FBgn0024991	400	NTSLAFSPDGSRS	118.502	131.969	145.286	150.78	146.517	156.909	849.962	0.147342	0.174164	0.178494	1.18204	1.21142
CG11857-PA	FBgn0039303	197	AGSGPGSVAGNSK	40.635	35.3151	43.7593	45.9043	35.361	40.8993	241.874	0.157003	0.185352	0.157645	1.18056	1.00408
RanBPM-PA	FBgn0250861	836	DEEMDVSPSSRNC	48.7956	52.7558	61.2888	58.5792	60.3306	59.0006	340.75	0.149011	0.175888	0.175101	1.18037	1.17508
CG1703-PA	FBgn0030321	325	KGGAGHSDLDNNF	24.2429	33.5303	34.6333	33.545	28.9881	33.2856	188.225	0.153468	0.181108	0.165423	1.1801	1.0779
CG18604-PA	FBgn0034378	742	IKLRRISGDQFEY	51.023	51.5912	58.4387	62.6478	46.8442	59.8621	330.407	0.155284	0.183238	0.161477	1.18002	1.03988
BubR1-PA	FBgn0025458	713	STITSTSSPGSNA	132.147	134.641	156.484	158.185	142.558	145.239	869.254	0.153458	0.180999	0.165543	1.17947	1.07875
MEP-1-PA	FBgn0035357	387	LMPLDGSPSSVSG	50.1537	48.1151	58.8433	56.9207	63.6319	63.0711	340.736	0.144201	0.169874	0.185926	1.17803	1.28935
ens-PE	FBgn0035500	232	LMPTIPSPRDGHY	42.4431	39.8217	50.951	45.9422	40.1739	37.0228	256.355	0.160451	0.188983	0.150566	1.17782	0.938393
Hsp27-PA	FBgn0001226	75	QMSRRASGGPNAL	28.3871	33.6173	33.2022	39.7579	38.161	33.8384	206.964	0.149795	0.176263	0.173942	1.17669	1.1612
CG17255-PA	FBgn0030205	890	YVQRGASVGGSSG	114.764	132.746	143.049	147.988	124.72	132.521	795.788	0.155512	0.182861	0.161627	1.17586	1.03932
lva-PC	FBgn0029688	1284	LQQDQDSEVEHVR	24.5213	19.6839	28.0073	23.8963	23.9101	18.8333	138.852	0.159181	0.186902	0.153917	1.17415	0.966933
LamC-PA	FBgn0010397	450	PGISGSSAVKRRR	20.2561	18.1682	25.9683	19.1458	21.676	18.4112	123.626	0.155406	0.182463	0.162132	1.1741	1.04328
Ef1beta-PA	FBgn0028737	85	ALGKAPSADNVNV	32.5661	28.009	34.5651	36.536	32.1242	27.4687	191.269	0.15835	0.185867	0.155783	1.17377	0.983785
CdGAPr-PA	FBgn0032821	938	TNSVNPSPKKQPR	32.8957	35.1783	39.1485	40.7361	33.1074	29.1986	210.265	0.161877	0.189962	0.148161	1.1735	0.915269
mus309-PA	FBgn0002906	288	RNLFEDSPEKSGS	44.5219	46.3995	50.962	55.6498	50.6919	43.9953	292.22	0.15557	0.182417	0.162013	1.17257	1.04142
Jupiter-PA	FBgn0051363	35	GSEMPQTPRNVKN	22.8631	26.5141	31.0387	26.8593	30.1266	29.2451	166.647	0.148149	0.173715	0.178136	1.17257	1.20241
Su(var)2-HP2-PA	FBgn0026427	868	HSSPANTPKKSKE	52.938	50.5169	58.0058	63.1981	53.6026	58.051	336.312	0.153808	0.180195	0.165997	1.17156	1.07925
CG8600-PB	FBgn0035765	220	TYEHEISYAxxxx	49.6462	54.9617	60.4501	62.0679	57.0746	54.4819	338.682	0.154434	0.180874	0.164692	1.17121	1.06642
SRm160-PA	FBgn0036340	804	SKRGAISSGDEES	39.8549	31.2127	38.6969	44.4936	39.3408	40.2639	233.863	0.151943	0.177862	0.170195	1.17058	1.12013
SRm160-PA	FBgn0036340	805	KRGAISSGDEEST	39.8549	31.2127	38.6969	44.4936	39.3408	40.2639	233.863	0.151943	0.177862	0.170195	1.17058	1.12013
CG4857-PB	FBgn0026083	1181	LNNATASDTELEL	41.204	28.4329	41.0881	40.4011	27.107	31.1227	209.356	0.166312	0.194619	0.139069	1.1702	0.836189
CG5482-PA	FBgn0034368	10	EKSSSSSFEDLTN	26.3849	19.1236	27.2134	25.9861	28.2793	23.5138	150.501	0.15119	0.176741	0.172069	1.169	1.1381
spen-PA	FBgn0016977	2276	TKHNLNTSEEELQ	26.3341	27.6732	31.561	31.5583	20.3462	23.3757	160.849	0.167883	0.196207	0.13591	1.16872	0.809555
spen-PA	FBgn0016977	2277	KHNLNTSEEELQS	26.3341	27.6732	31.561	31.5583	20.3462	23.3757	160.849	0.167883	0.196207	0.13591	1.16872	0.809555
Ote-PA	FBgn0003022	324	NELSDDTDSKEDQ	21.5999	20.5628	25.6474	23.5673	21.9783	20.8376	134.193	0.157097	0.183372	0.159531	1.16726	1.01549
eco-PA	FBgn0035766	28	KRQLFGSPRSRLR	113.593	113.164	137.14	127.51	107.113	97.9051	696.426	0.162801	0.190006	0.147193	1.16711	0.904132
CG15365-PA	FBgn0030077	44	KRGHKRSVSLENN	73.215	89.0433	91.2974	98.0265	109.622	117.944	579.148	0.140083	0.16345	0.196466	1.16681	1.40249
PNUTS-PD	FBgn0053526	265	KSGLDDSSSAAEV	109.242	113.729	124.043	136.095	144.708	155.515	783.331	0.142322	0.166046	0.191632	1.16669	1.34647
vlc-PA	FBgn0259978	270	LSPSKDYGEFRKK	65.6098	67.181	81.4813	73.404	76.217	78.669	442.562	0.150025	0.174987	0.174988	1.16639	1.16639
ssp4-PF	FBgn0022085	1259	SGAMSPTSNERHH	92.4763	99.7714	108.402	115.793	109.737	109.421	635.601	0.151233	0.176364	0.172403	1.16618	1.13998
CG4030-PA	FBgn0034585	177	RKLGTDSLNSSFQ	38.3864	41.2305	44.7347	48.0826	38.501	41.4981	252.433	0.157699	0.183845	0.158456	1.1658	1.0048
sti-PA	FBgn0002466	828	FNEQSLSPTKSHS	39.3043	31.3212	42.8507	39.4601	32.4897	35.2592	220.685	0.160014	0.186489	0.153497	1.16545	0.959269
su(Hw)-PA	FBgn0003567	21	LGVENISPPKDKR	76.2585	56.1208	77.9386	76.1614	68.1479	62.8007	417.428	0.158565	0.184583	0.156852	1.16408	0.989192
CG7536-PA	FBgn0030890	661	LLQTRGSLPDLRI	22.9173	20.4731	27.0253	23.4726	20.6446	20.8324	135.365	0.160272	0.186524	0.153204	1.1638	0.9559
Crag-PA	FBgn0025864	1080	QSPTKISPRTPVT	67.7716	70.4659	83.4215	77.4575	64.1177	65.5059	428.74	0.161214	0.187618	0.151168	1.16379	0.937687
rig-PB	FBgn0250850	980	PKCKEQSPDSFTH	27.8415	26.4306	31.7372	31.3572	29.8257	26.6523	173.844	0.156094	0.181468	0.162438	1.16256	1.04064
FK506-bp2-PA	FBgn0013954	78	RAKLICSPDYAYG	76.4819	84.1467	98.3972	87.8088	86.855	105.394	539.083	0.148983	0.172706	0.178311	1.15923	1.19685
LamC-PA	FBgn0010397	37	GATSPTSPTRTSR	151.273	166.745	177.143	191.511	182.621	176.425	1045.72	0.152057	0.176268	0.171674	1.15922	1.12901
l(1)G0320-PA	FBgn0028327	269	SPPKSKTPKTSPK	28.9487	28.5898	34.6399	32.0388	23.728	21.793	169.738	0.169492	0.196416	0.134092	1.15885	0.791141
CG33097-PA	FBgn0053097	502	AEAEQKSGEEANQ	40.5029	41.2617	52.3667	42.3836	40.1739	42.0643	258.753	0.157997	0.18309	0.158913	1.15882	1.00579
BicD-PA	FBgn0000183	288	DNASNNSDGEEEN	25.5797	23.7294	28.9082	28.1934	21.9305	21.3677	149.709	0.164683	0.190709	0.144608	1.15803	0.878099
CG5726-PA	FBgn0034313	664	GYRYNQSPTHAGG	47.0607	40.9099	52.3289	49.5268	37.2945	37.7895	264.91	0.166038	0.192246	0.141716	1.15784	0.853512
cin-PA	FBgn0000316	376	TGSELCSPRNQLT	81.458	88.3615	95.1429	101.143	93.3405	89.4071	548.853	0.154704	0.178815	0.166481	1.15585	1.07613
Dyrk3-PA	FBgn0027101	436	NQRIYTYIQSRFY	77.1333	100.346	97.7635	107.294	117.4	139.349	639.286	0.138811	0.16038	0.200809	1.15539	1.44664
Smg5-PA	FBgn0019890	647	NSQEADSEELLRS	25.4873	27.5941	29.2782	32.0509	27.7855	34.8728	177.069	0.149889	0.173179	0.176932	1.15538	1.18042
CG12025-PA	FBgn0035285	42	RGKQGRSTEDVSI	143.368	147.463	159.396	176.488	150.243	154.081	931.038	0.156186	0.180381	0.163433	1.15491	1.0464
tud-PA	FBgn0003891	916	GRTPIQSPRHNEK	127.101	127.953	149.207	145.231	140.285	147.04	836.816	0.152395	0.175927	0.171678	1.15442	1.12653
Psc-PA	FBgn0005624	713	IKVKVESPERTLN	106.879	105.625	121.517	123.737	125.676	135.036	718.47	0.147886	0.170678	0.181436	1.15411	1.22686
CG31998-PA	FBgn0051998	434	NTPARASGEEYLY	86.4475	82.5262	94.859	99.9825	101.186	109.547	574.548	0.147049	0.169561	0.18339	1.15309	1.24713
CG4030-PA	FBgn0034585	181	TDSLNSSFQQDED	49.0246	45.8341	56.1064	53.2611	52.7931	56.8578	313.877	0.151108	0.17422	0.174672	1.15295	1.15594
CG9467-PA	FBgn0037758	212	RHSRNSSADLNKV	306.74	271.355	332.67	333.608	291.816	309.566	1845.75	0.156601	0.180489	0.162909	1.15254	1.04028
CG17446-PA	FBgn0030121	258	VGPRAASPEIFLN	16.8891	21.3054	19.617	24.383	16.9136	19.5568	118.665	0.160934	0.185396	0.15367	1.152	0.954859
cno-PE	FBgn0259212	1740	PSGAPSSPSKSQK	127.869	107.21	137.524	133.253	122.242	122.842	750.94	0.156523	0.180292	0.163185	1.15186	1.04256
Sin3A-PA	FBgn0022764	1356	TPSESASPARSNA	117.305	120.662	130.328	143.46	169.467	160.693	841.915	0.141325	0.162598	0.196077	1.15052	1.38742
XRCC1-PA	FBgn0026751	250	VLNALRSVSPTPL	94.9594	98.4266	107.809	114.261	97.7985	101.701	614.956	0.157236	0.180558	0.162206	1.14833	1.03161
CG1513-PA	FBgn0033463	188	KRIAELTDPAEQS	119.037	131.68	136.597	151.268	122.065	132.437	793.085	0.158065	0.181485	0.160451	1.14817	1.01509
TXBP181-like-PA	FBgn0026326	41	SFDLGVSPNKRRR	48.3371	50.7063	59.8481	53.7829	52.2522	48.7373	313.664	0.157881	0.181135	0.160984	1.14728	1.01965
Es2-PA	FBgn0023506	397	ARRNIGSPLIRTN	85.7104	86.0533	96.587	100.423	94.1682	98.147	561.089	0.153063	0.17556	0.171377	1.14698	1.11965
Top2-PA	FBgn0003732	1344	KAKAKKSDDDVEE	14.8881	21.1553	18.5491	22.7889	19.5903	22.7912	119.763	0.150478	0.172583	0.176939	1.14689	1.17585
CG6686-PA	FBgn0032388	383	GESDEETDNVSKW	194.956	153.69	198.638	201.011	181.881	165.911	1096.09	0.159041	0.182307	0.158652	1.14629	0.99755
Dek-PA	FBgn0026533	551	KSKKPITPAKNSK	66.3403	75.4959	78.9739	83.419	74.3974	72.1977	450.824	0.157308	0.180107	0.162586	1.14493	1.03355
kuk-PA	FBgn0038476	262	SKASNASPVQKIK	197.951	255.579	251.302	267.786	303.833	322.551	1599	0.141817	0.162316	0.195867	1.14455	1.38113
CG7414-PA	FBgn0037135	541	APVARQSPVFVAA	76.6347	77.2754	90.8951	85.2485	73.7922	79.3359	483.182	0.159267	0.182275	0.158458	1.14446	0.994919
CG7556-PA	FBgn0030990	285	IQTRELTDDDAVR	39.7269	48.3693	47.8147	52.905	47.0068	46.5236	282.346	0.156007	0.178362	0.165631	1.14329	1.06168
CG8173-PA	FBgn0030864	48	VYRLDRSPRLGEI	21.4415	23.8779	24.973	26.8379	20.9713	27.4973	145.599	0.155631	0.177923	0.166446	1.14324	1.06949
larp-PD	FBgn0260724	616	RVDSWRSSSSTTT	131.83	132.644	151.883	150.457	148.849	160.667	876.331	0.150899	0.172503	0.176598	1.14317	1.17031
Sdc-PA	FBgn0010415	398	ANNREFYAxxxxx	141.731	168.547	164.886	189.656	163.324	189.17	1017.31	0.152499	0.174254	0.173247	1.14266	1.13606
Gp150-PA	FBgn0013272	824	KSVLDKSRLSSMQ	26.6923	22.3307	29.1087	26.8599	26.9461	23.701	155.639	0.15749	0.179803	0.162707	1.14168	1.03313
CG34422-PA	FBgn0085451	1888	QAPVLISPKTFLT	24.2464	20.7643	26.9312	24.4507	27.8799	25.6449	149.917	0.150118	0.171367	0.178514	1.14155	1.18916
Adf1-PA	FBgn0000054	184	PLKRERSEEEHSD	24.0633	29.8529	29.4578	32.0886	27.6219	34.9941	178.079	0.151383	0.172807	0.17581	1.14152	1.16136
CG3630-PA	FBgn0023540	204	LKSRTPSPAVGKS	25.3003	23.9849	27.2177	29.0106	22.5704	16.8382	144.922	0.17004	0.193995	0.135965	1.14087	0.799603
CG3680-PA	FBgn0037027	461	GTERGPSPVKRRA	57.0753	48.5016	60.2144	60.081	51.029	48.4604	325.362	0.162245	0.184864	0.15289	1.13941	0.94234
CycB-PA	FBgn0000405	217	PLIRGNSAVTTTT	24.5989	31.6399	33.9118	30.1362	23.7976	28.852	172.936	0.1626	0.185178	0.152222	1.13886	0.93618
Mio-PA	FBgn0032940	594	YPQFKKSASTGTF	63.7745	72.2707	80.0195	74.9166	77.9243	82.0272	450.933	0.150849	0.171795	0.177356	1.13886	1.17572
Cyp1-PA	FBgn0004432	226	IVANSGSLxxxxx	146.558	145.746	161.209	171.61	146.478	142.495	914.096	0.159887	0.182048	0.158065	1.1386	0.988602
pr-set7-PA	FBgn0011474	366	HRILCPSPIKTAL	21.0885	23.6228	24.6891	26.1937	31.5204	29.4971	156.612	0.142746	0.162449	0.194805	1.13803	1.3647
MESR4-PA	FBgn0034240	1594	YRTPAPSPVKQKS	65.1636	77.3351	77.3119	84.6729	80.5058	79.5105	464.5	0.153389	0.174365	0.172246	1.13675	1.12293
MESR4-PA	FBgn0034240	1590	YCKLYRTPAPSPV	65.1636	77.3351	77.3119	84.6729	80.5058	79.5105	464.5	0.153389	0.174365	0.172246	1.13675	1.12293
Srp72-PA	FBgn0038810	538	NTKVEPSPSTPLE	185.822	162.359	203.831	191.959	204.351	184.014	1132.34	0.153745	0.174767	0.171488	1.13674	1.11541
dos-PA	FBgn0016794	513	RDLPQLSDTENTS	38.597	41.6274	47.1062	44.0541	35.8868	37.4263	244.698	0.163925	0.186271	0.149803	1.13632	0.913851
Klp3A-PA	FBgn0011606	1167	PGKVVASPKQTLQ	197.923	172.659	209.374	211.593	171.034	155.679	1118.26	0.165695	0.188224	0.146081	1.13596	0.881622
CG8939-PA	FBgn0030720	488	KQGLGLSDDDNDE	32.3667	34.905	40.9698	35.4128	37.1297	36.4352	217.219	0.154847	0.175819	0.169333	1.13543	1.09355
CG3500-PA	FBgn0034849	162	SDQSRRSPDVVSN	20.6736	17.8254	20.9288	22.781	22.6259	23.3357	128.17	0.150187	0.170514	0.179299	1.13535	1.19383
Upf3-PB	FBgn0034923	447	GSDGEASVVEEKT	35.2477	26.2613	37.9465	31.8695	31.9851	26.6145	189.925	0.16193	0.183799	0.154271	1.13505	0.952699
NAT1-PC	FBgn0010488	801	PIKQIRSDDDSII	55.2657	48.3793	58.7621	0	54.1733	45.3766	261.957	0.197828	0.22432	0.190012	1.13391	0.96049
Pep-PB	FBgn0004401	686	SADASPSPAKKAT	19.0088	21.3167	24.0532	21.6713	20.4968	19.7781	126.325	0.15961	0.18098	0.15941	1.13389	0.998744
mask-PA	FBgn0043884	3543	NRNILSSPVGSSK	64.3249	76.9281	75.4079	84.7513	77.7226	91.1484	470.283	0.150179	0.17028	0.179542	1.13385	1.19552
cno-PE	FBgn0259212	224	ETSFTRSISNPEA	128.031	145.782	150.073	159.789	153.306	152.891	889.872	0.15385	0.174105	0.172046	1.13166	1.11827
CG8547-PC	FBgn0033919	331	TTTRGVSPQPRQL	168.661	156.066	184.776	182.591	141.647	145.377	979.117	0.165826	0.187601	0.146573	1.13131	0.883893
CG13298-PA	FBgn0035692	117	AKYNLKTPEAPxx	19.8285	25.0639	24.0111	26.7476	20.8966	21.7659	138.314	0.162285	0.183491	0.154224	1.13068	0.950328
ssp4-PF	FBgn0022085	483	ERKLSNTSVGSYP	46.4129	43.0248	46.9236	54.1726	38.5132	44.3243	273.371	0.163583	0.184906	0.151511	1.13035	0.926204
Syb-PA	FBgn0003660	68	QLEQGASQFEQQA	43.511	29.0872	44.2903	37.7421	33.1455	25.3572	213.133	0.170312	0.192444	0.137244	1.12995	0.805842
gp210-PA	FBgn0033039	1869	LNSSNRSENSTSF	92.5013	108.29	110.933	115.948	126.176	123.713	677.561	0.148172	0.167425	0.184404	1.12993	1.24452
fwd-PA	FBgn0004373	1055	KKTHHRSQSDATV	45.316	42.6081	53.0946	46.2427	55.9704	52.4401	295.672	0.148685	0.167986	0.183329	1.12981	1.233
kis-PA	FBgn0086902	1463	SRRNANSEEGGSA	56.0585	43.981	54.5647	58.4185	51.3985	39.833	304.254	0.164401	0.185672	0.149926	1.12939	0.911955
kis-PA	FBgn0086902	1468	NSEEGGSARKNRG	56.0585	43.981	54.5647	58.4185	51.3985	39.833	304.254	0.164401	0.185672	0.149926	1.12939	0.911955
CG17255-PA	FBgn0030205	1036	TQILRRSVDIDKS	98.1592	99.6332	111.833	111.436	92.5623	93.3623	606.986	0.16293	0.183916	0.153154	1.12881	0.939998
ball-PA	FBgn0027889	358	SSNNNLSPPGTSK	30.0195	34.6761	37.2976	35.7153	43.1033	38.6796	219.491	0.147376	0.166323	0.186301	1.12856	1.26412
kto-PA	FBgn0001324	102	DNFWPVSPRRKCT	69.057	55.3448	68.1897	72.0928	80.739	67.2363	412.66	0.150732	0.169974	0.179295	1.12766	1.1895
CG6272-PA	FBgn0036126	20	NSDSPLSPHTDDP	21.6917	20.1422	21.4525	25.7135	21.2948	23.5214	133.816	0.156311	0.176234	0.167454	1.12746	1.07129
SRPK-PA	FBgn0026370	704	AKSFTRSCELRNI	53.5922	51.6358	55.5257	63.0733	54.605	55.3457	333.778	0.157632	0.177662	0.164706	1.12707	1.04488
CG13994-PA	FBgn0031772	152	TDPKPPTPGVDFE	19.3334	19.0837	22.6354	20.6543	20.4833	16.0569	118.247	0.162444	0.183048	0.154508	1.12683	0.951145
CG12125-PA	FBgn0030037	89	ASARSGSPVGSTL	29.4184	32.1454	33.3709	35.9916	34.0738	30.9879	195.988	0.15706	0.176956	0.165984	1.12668	1.05682
Aats-glupro-PA	FBgn0005674	172	DAKVKRSPQSSKE	46.23	48.7911	52.5832	54.4381	47.4817	49.8147	299.339	0.158718	0.178763	0.162519	1.12629	1.02395
Aats-glupro-PA	FBgn0005674	175	VKRSPQSSKEQTP	46.23	48.7911	52.5832	54.4381	47.4817	49.8147	299.339	0.158718	0.178763	0.162519	1.12629	1.02395
RhoGEF2-PD	FBgn0023172	500	LSLLPRSLSSLSL	62.6812	55.622	64.8731	68.3543	74.0322	69.1564	394.719	0.149857	0.168762	0.18138	1.12615	1.21035
bip2-PA	FBgn0026262	790	CPPIKDSPVTDSD	36.9398	37.1043	40.9828	42.3884	32.5592	40.2272	230.202	0.160825	0.181083	0.158093	1.12597	0.983013
CG7028-PA	FBgn0027587	301	PPRRRASDQQTQV	113.07	111.155	127.249	125.101	130.566	134.833	741.973	0.1511	0.170053	0.178847	1.12543	1.18363
key-PA	FBgn0041205	334	TASPLSSSRSNLR	91.7734	101.622	105.869	111.766	93.5738	101.093	605.696	0.159647	0.179656	0.160697	1.12534	1.00658
garz-PA	FBgn0033714	1261	KSDGAISGEEDAT	123.278	106.084	131.903	126.073	119.296	118.577	725.21	0.158135	0.177863	0.164002	1.12475	1.0371
Jra-PA	FBgn0001291	92	SSKTVNTPDLEKI	29.9065	27.6672	33.0876	31.6471	22.4374	22.1901	166.936	0.172442	0.193891	0.133667	1.12438	0.775138
CG14230-PA	FBgn0031062	231	AKRIKFSDAEEEE	35.966	36.1325	42.4835	38.5637	35.6496	35.0184	223.814	0.161068	0.181059	0.157872	1.12412	0.980159
CG12125-PA	FBgn0030037	87	SKASARSGSPVGS	155.442	166.935	183.82	178.558	154.823	163.187	1002.77	0.160744	0.180689	0.158567	1.12408	0.986455
CG18659-PA	FBgn0027561	494	IGAAHHSAPSSPV	35.3065	37.1946	40.4459	41.015	35.073	37.1676	226.203	0.160257	0.180062	0.159681	1.12358	0.996406
vlc-PA	FBgn0259978	267	FKQLSPSKDYGEF	88.1618	85.3655	95.318	99.5933	85.7442	82.649	536.832	0.161622	0.181539	0.15684	1.12323	0.970414
CG1910-PA	FBgn0022349	70	RSSTRGTPTRAAE	31.9685	24.8049	32.9951	30.77	31.8264	26.8972	179.262	0.158353	0.177854	0.163793	1.12315	1.03435
CG17255-PA	FBgn0030205	586	AFSDDESTPEEHQ	44.2127	38.938	45.4307	47.9534	32.185	38.9068	247.627	0.167895	0.188558	0.143546	1.12307	0.854976
CG7457-PA	FBgn0035812	810	KRKRINSGDLSRR	29.2141	34.4115	36.7421	34.6581	29.7974	25.3856	190.209	0.167252	0.187689	0.145059	1.12219	0.867307
eco-PA	FBgn0035766	176	KDPDAFSSPESFQ	23.2863	27.9913	29.8385	27.6868	26.899	23.1878	158.89	0.161362	0.181023	0.157615	1.12184	0.976777
RhoGEF2-PD	FBgn0023172	801	HRRVGSSPDNMHP	121.71	162.468	156.898	161.87	185.702	203.399	992.047	0.143228	0.160662	0.19611	1.12172	1.36922
CG8578-PA	FBgn0030699	295	FGDENDYEAQRET	62.9589	53.1026	66.3865	63.7179	76.1691	67.9735	390.308	0.148679	0.166669	0.184652	1.121	1.24195
CG6091-PE	FBgn0036180	183	TFSGYNSGDEHHQ	25.5181	26.69	30.3384	28.1855	24.7141	29.0871	164.533	0.158655	0.177848	0.163497	1.12097	1.03052
Mrtf-PA	FBgn0052296	1008	RTNSLPSIVFPIE	23.0453	20.0038	23.0341	25.1612	18.5812	17.4027	127.228	0.169181	0.189405	0.141415	1.11954	0.83588
CG1021-PD	FBgn0037443	206	RRCHERSSSVQAI	151.936	124.599	165.007	144.282	131.739	127.696	845.259	0.16358	0.182955	0.153465	1.11844	0.938165
CG9609-PA	FBgn0030787	29	RQGRRNSIGSAKY	62.3739	67.383	70.3044	74.6286	60.822	58.1559	393.668	0.164805	0.18408	0.151115	1.11696	0.916929
scra-PA	FBgn0261385	80	KATLEASPAKPLR	156.068	166.618	181.244	179.169	174.028	191.319	1048.45	0.153888	0.17188	0.174233	1.11691	1.13221
BRWD3-PA	FBgn0011785	1904	QQKNYQSPAKSSS	260.955	242.972	272.822	289.833	251.883	235.756	1554.22	0.162116	0.181009	0.156876	1.11654	0.967677
r-PA	FBgn0003189	1883	NFLRPNSPSPRIR	17.4686	17.9327	19.1487	20.3739	21.9231	21.7508	118.598	0.149249	0.166625	0.184126	1.11642	1.23368
r-PA	FBgn0003189	1885	LRPNSPSPRIRLD	17.4686	17.9327	19.1487	20.3739	21.9231	21.7508	118.598	0.149249	0.166625	0.184126	1.11642	1.23368
CG15220-PA	FBgn0030322	111	VKAFYRSGxxxxx	125.381	144.654	142.952	158.373	147.206	156.219	874.785	0.154344	0.172228	0.173428	1.11587	1.12365
Orc1-PA	FBgn0022772	319	RRNLNLSLDRGAD	86.6358	73.0093	92.1115	85.9258	78.26	70.6015	486.544	0.16406	0.182961	0.152978	1.11521	0.932453
CG7518-PE	FBgn0038108	84	QAKPARSSSPPCQ	162.483	176.209	183.995	193.582	178.048	174.301	1068.62	0.158472	0.176666	0.164862	1.11481	1.04033
CG7028-PA	FBgn0027587	294	SRDRDRSPPRRRA	25.8472	25.3047	30.0854	26.9371	25.4597	22.9391	156.573	0.163348	0.182095	0.154556	1.11477	0.946178
CG4877-PA	FBgn0036624	862	ASKHSLSAIEKLL	34.9426	37.7602	39.6045	41.3654	41.6673	38.8396	234.18	0.155229	0.17288	0.171891	1.11371	1.10734
plx-PA	FBgn0261261	571	EPLGTQSPPEGFR	19.8002	24.3282	24.3765	24.7441	23.8002	26.1985	143.248	0.154028	0.171453	0.174518	1.11313	1.13303
e(y)3-PA	FBgn0087008	757	ENHLKRTNSEGNE	27.7367	31.5604	31.7008	34.2769	30.332	37.1434	192.75	0.153818	0.171148	0.175033	1.11266	1.13792
dock-PA	FBgn0010583	103	RQVESPTMSRRLP	210.424	268.785	241.884	291.311	302.03	314.93	1629.36	0.147054	0.163621	0.189325	1.11266	1.28746
B52-PA	FBgn0004587	316	SRSRDRSASAENK	37.2438	32.3388	40.0654	37.2849	40.6273	31.7983	219.359	0.158605	0.17631	0.165085	1.11163	1.04086
B52-PA	FBgn0004587	318	SRDRSASAENKSR	37.2438	32.3388	40.0654	37.2849	40.6273	31.7983	219.359	0.158605	0.17631	0.165085	1.11163	1.04086
CG8611-PB	FBgn0027602	93	ISTLSASPKANAS	23.2672	20.9598	25.8682	23.258	21.1482	20.0761	134.577	0.164318	0.18252	0.153162	1.11077	0.932106
CG42232-PB	FBgn0250754	2494	RRGRVRTPSVELS	56.006	52.7651	60.2314	60.58	68.4084	68.1073	366.098	0.148555	0.164999	0.186447	1.11069	1.25507
RhoGEF2-PD	FBgn0023172	1373	VNRSESYKERLSN	60.246	52.9505	63.5456	62.1388	58.3759	48.4594	345.716	0.163713	0.181774	0.154513	1.11032	0.943804
cup-PB	FBgn0000392	772	AKWRRNSLNNVGE	50.8214	42.0815	51.9933	51.0901	49.9924	49.3077	295.286	0.15731	0.174548	0.168142	1.10958	1.06886
Src42A-PA	FBgn0004603	400	LIKEDEYEARVGA	120.876	120.607	131.078	136.807	140.842	141.864	792.075	0.152437	0.169103	0.178459	1.10933	1.17071
mtm-PA	FBgn0025742	20	KTASSNSLDSSSK	111.254	127.398	128.172	136.545	150.316	174.368	828.054	0.144104	0.159843	0.196053	1.10922	1.36049
CG6540-PA	FBgn0030943	58	TSPGGSSPHELNR	19.7461	21.4864	22.2768	23.4568	15.3895	15.9472	118.303	0.174267	0.19329	0.132443	1.10917	0.760002
CG32226-PA	FBgn0052226	523	RNPRAWSPVRSVG	100.778	110.652	113.882	120.628	126.295	132.833	705.067	0.149936	0.166303	0.183761	1.10916	1.22559
CG1703-PA	FBgn0030321	47	GGGGDSSDEDVTT	21.0987	28.3703	26.7093	28.1385	21.742	25.9422	152.001	0.162726	0.180419	0.156855	1.10873	0.96392
CG1703-PA	FBgn0030321	46	GGGGGDSSDEDVT	21.0987	28.3703	26.7093	28.1385	21.742	25.9422	152.001	0.162726	0.180419	0.156855	1.10873	0.96392
CG1344-PA	FBgn0027507	444	PYPEPRSISPLMN	73.2627	81.5401	81.8516	89.7055	97.9116	97.994	522.265	0.148203	0.164243	0.187554	1.10823	1.26552
CG5060-PA	FBgn0038780	287	GYDDYDSDDELKR	73.1673	80.4635	84.2545	85.8846	70.6268	67.2401	461.637	0.166398	0.184278	0.149324	1.10745	0.897391
Prosalpha7-PA	FBgn0023175	252	EDSDNETHxxxxx	27.014	29.7066	29.2627	33.5148	26.742	22.8571	169.097	0.167716	0.185625	0.146659	1.10678	0.874445
CG4887-PA	FBgn0031318	13	RSFSGGSENEGGR	129.82	114.843	125.686	145.037	135.278	132.826	783.491	0.156137	0.172767	0.171096	1.10651	1.09581
CG7379-PA	FBgn0038546	134	ALLDDGTPSKLQR	38.7214	30.255	43.5807	32.7046	32.5417	26.9791	204.783	0.168414	0.186259	0.145327	1.10596	0.862915
CG6379-PA	FBgn0029693	788	ADKLGHSxxxxxx	31.2658	31.1975	31.2904	37.7879	37.11	42.384	211.036	0.147992	0.163665	0.188343	1.1059	1.27265
rok-PA	FBgn0026181	878	NENREESAERLSK	29.8821	24.4874	31.95	28.1635	30.5408	21.6789	166.703	0.163073	0.180301	0.156625	1.10565	0.96046
Jra-PA	FBgn0001291	89	PDLSSKTVNTPDL	216.464	233.217	234.589	262.325	217.972	220.053	1384.62	0.162384	0.17944	0.158175	1.10504	0.97408
CG6116-PA	FBgn0032499	218	INSPAVSRSSSPV	24.1691	21.5516	27.2195	23.2831	19.3666	18.1368	133.727	0.170948	0.188828	0.140224	1.10459	0.820272
CG42595-PE	FBgn0260994	717	KSGTFSSETFDDE	32.1687	28.7725	32.6691	34.6379	38.7684	37.8357	204.852	0.148744	0.164282	0.186974	1.10446	1.25702
CG17292-PA	FBgn0032029	329	LLGNTHSITCDCP	21.6834	20.2946	21.9522	24.3719	23.5741	22.0745	133.951	0.156692	0.172915	0.170393	1.10353	1.08744
sle-PA	FBgn0037810	162	QTPPMPTRSSSNT	49.7896	58.8529	59.5909	60.27	61.1016	62.0579	351.663	0.15447	0.17042	0.17511	1.10326	1.13362
CG5787-PA	FBgn0032454	85	PDGGNFSRGGGNY	75.4778	83.371	87.3487	87.7701	96.5872	109.927	540.482	0.146951	0.162003	0.191046	1.10242	1.30007
vig2-PA	FBgn0046214	264	KKKESNSEDELEY	29.106	26.1884	32.925	28.0266	25.1604	26.3742	167.781	0.164782	0.181641	0.153577	1.10231	0.932004
CG7728-PA	FBgn0036686	558	AEAEDDSEEELGG	31.5886	29.1279	34.4162	32.4672	29.6793	27.1103	184.389	0.164642	0.181364	0.153994	1.10157	0.935324
CG16903-PA	FBgn0040394	450	KKSRHYSRSPTRS	88.1152	91.4807	100.069	97.733	95.9095	88.1079	561.415	0.159949	0.176164	0.163887	1.10137	1.02462
CG16903-PA	FBgn0040394	449	KKKSRHYSRSPTR	88.1152	91.4807	100.069	97.733	95.9095	88.1079	561.415	0.159949	0.176164	0.163887	1.10137	1.02462
mars-PA	FBgn0033845	16	EQSLVLSPRNHCQ	94.4279	101.562	105.62	109.671	134.369	136.745	682.394	0.143605	0.157747	0.198649	1.09848	1.3833
tum-PA	FBgn0086356	133	SSRKRKSLNAVRE	96.9883	86.0957	101.631	99.3718	83.0303	80.4248	547.542	0.167187	0.18355	0.149263	1.09787	0.892788
Bx42-PA	FBgn0004856	235	PAPVLHSPSRKVT	27.1324	31.6722	33.2078	31.3473	36.4174	34.0815	193.859	0.151669	0.1665	0.181831	1.09779	1.19887
Bx42-PA	FBgn0004856	227	IPRGPPSPPAPVL	27.1324	31.6722	33.2078	31.3473	36.4174	34.0815	193.859	0.151669	0.1665	0.181831	1.09779	1.19887
Hsp83-PA	FBgn0001233	219	EREKEVSDDEADD	48.6605	32.5689	46.2347	42.8502	36.5522	33.7602	240.627	0.168787	0.18511	0.146103	1.09671	0.865602
prominin-like-PA	FBgn0026189	942	DYFEDASPSVSRG	79.5159	84.1844	82.5153	96.9372	92.4594	102.679	538.291	0.152055	0.166687	0.181257	1.09623	1.19205
gp210-PA	FBgn0033039	1841	FNVRNFSPDRRRP	38.852	36.2373	42.7645	39.5136	41.2085	40.3672	238.943	0.157128	0.172171	0.170701	1.09574	1.08638
l(3)j2D3-PA	FBgn0011335	98	SLQALLSDEGSPT	17.9162	20.215	19.9805	21.7857	20.2924	19.2401	119.43	0.159638	0.174857	0.165505	1.09533	1.03675
Mtor-PA	FBgn0013756	2288	RAMRGGSPNSQNR	43.7611	45.0297	47.2932	49.9184	56.5611	55.8728	298.436	0.14876	0.162868	0.188372	1.09484	1.26628
CG31678-PB	FBgn0051678	1073	PKQRRPSEEAMLI	29.959	28.0647	33.6041	29.9005	25.5938	29.4115	176.534	0.164342	0.179865	0.155793	1.09446	0.947979
CG5608-PA	FBgn0038058	680	IVHRKRSVITPES	30.6089	32.046	35.7191	32.7731	22.5558	25.6648	179.368	0.174655	0.190927	0.134418	1.09317	0.769623
CG8108-PA	FBgn0027567	855	AASAPTTPTAKTT	170.818	181.815	190	195.406	197.42	214.095	1149.55	0.153378	0.167633	0.178989	1.09294	1.16698
CG8108-PA	FBgn0027567	854	HAASAPTTPTAKT	170.818	181.815	190	195.406	197.42	214.095	1149.55	0.153378	0.167633	0.178989	1.09294	1.16698
CG9044-PB	FBgn0031752	393	TLEDNQSMDTSQS	28.1144	26.5199	31.0166	28.686	25.7634	29.2584	169.359	0.161298	0.176261	0.162442	1.09277	1.00709
RpL7A-PA	FBgn0014026	111	EKYRPESPLAKKL	84.0717	76.6127	83.1954	92.2749	81.8463	76.6342	494.635	0.162427	0.177373	0.160199	1.09202	0.986284
CG6621-PA	FBgn0037855	824	MPRDRGSVNRSRY	110.353	102.125	120.112	111.908	105.437	108.189	658.125	0.161427	0.176274	0.162299	1.09197	1.0054
alph-PA	FBgn0086361	365	PDRPCESPTHxxx	47.2845	50.906	54.785	52.4081	47.3723	44.2692	297.025	0.16529	0.180444	0.154266	1.09168	0.933303
pav-PA	FBgn0011692	842	SPVHSPTRKRPSN	117.651	116.894	126.818	129.136	108.641	103.49	702.631	0.166905	0.18214	0.150955	1.09128	0.904434
rin-PA	FBgn0015778	355	RQQKPPTPVEDFK	57.3331	49.8631	59.6896	57.258	53.3004	58.1441	335.588	0.159714	0.174243	0.166043	1.09097	1.03963
Osbp-PA	FBgn0020626	174	ETNEEESLGSRTK	23.5249	23.0758	25.4518	25.3785	19.9351	22.5757	139.942	0.1665	0.181612	0.151887	1.09076	0.912234
RpL7A-PA	FBgn0014026	107	FKLLEKYRPESPL	66.3556	68.9904	70.4954	77.12	68.7004	73.3631	425.025	0.159221	0.173655	0.167124	1.09065	1.04963
ssp4-PF	FBgn0022085	999	QRQQSLTNLRDNR	152.658	154.035	163.501	170.88	152.543	167.656	961.273	0.159525	0.173926	0.166549	1.09028	1.04404
zip-PA	FBgn0005634	1325	LATELRSVNSSRQ	38.7694	33.7227	42.8221	36.1959	32.8678	35.9536	220.332	0.164507	0.179316	0.156177	1.09002	0.949364
Tango1-PA	FBgn0031842	1382	RHRGSYSHSPRTY	29.7065	30.2711	31.4123	33.9494	24.7558	26.471	176.566	0.169845	0.185091	0.145064	1.08977	0.854099
par-1-PC	FBgn0260934	904	NFKRQNTIDSATI	22.7791	30.5328	27.9261	30.1375	27.7678	29.9196	169.063	0.157669	0.171722	0.170609	1.08913	1.08207
Mical-PB	FBgn0053208	2501	ANISASTENLRSE	30.0525	36.6381	35.8544	36.7777	40.5494	38.4581	218.33	0.152729	0.166335	0.180936	1.08909	1.18469
ytr-PA	FBgn0021895	6	xMGRSRSPASPAH	68.3475	70.6825	74.9517	76.4487	66.7698	65.6738	422.874	0.164387	0.179014	0.156599	1.08898	0.952626
CG31998-PA	FBgn0051998	1238	AGALGRTLESPIA	140.825	141.378	152.151	155.054	135.391	151.912	876.71	0.160944	0.175203	0.163853	1.0886	1.01807
Tango1-PA	FBgn0031842	1384	RGSYSHSPRTYRS	35.0662	39.0081	38.8207	41.7995	39.2065	37.4265	231.327	0.160107	0.174256	0.165638	1.08837	1.03454
CG15099-PA	FBgn0034400	656	KVPFIRSPKKQRP	25.8094	21.5165	27.5073	23.9771	18.2845	18.2776	135.372	0.174799	0.190159	0.135043	1.08787	0.77256
CG3689-PB	FBgn0035987	19	GWPRRGSQGQADA	22.3044	23.3067	25.699	23.9194	21.366	18.7716	135.367	0.168472	0.183273	0.148255	1.08786	0.879997
Hrb87F-PA	FBgn0004237	107	PRQEIDSPNAGAT	227.784	237.077	257.451	247.901	280.751	273.979	1524.94	0.152419	0.165695	0.181885	1.0871	1.19332
Rassf-PA	FBgn0039055	470	DTMNLRSSVGSPH	108.119	115.123	124.333	118.282	117.281	115.059	698.196	0.15987	0.173744	0.166386	1.08678	1.04076
CG7029-PA	FBgn0039026	795	RSLFLVSPARRYP	26.9807	30.2549	32.6683	29.5001	32.007	34.4564	185.867	0.153969	0.167239	0.178793	1.08618	1.16123
CG4877-PA	FBgn0036624	740	FVDLNNSDANFHY	31.5185	31.3627	35.9444	32.3157	30.481	27.7753	189.398	0.166003	0.180203	0.153794	1.08554	0.926451
CG5800-PA	FBgn0030855	580	DEDEENSDDEDFI	33.538	34.6695	35.6918	38.308	33.0087	40.8233	216.039	0.157859	0.171265	0.170876	1.08492	1.08246
CG3703-PA	FBgn0040348	84	SEARRGSTGSELA	78.5394	99.0271	94.459	98.1411	81.632	96.472	548.271	0.161933	0.175643	0.162423	1.08466	1.00303
Reps-PA	FBgn0032341	678	PHRHARSSSLDLN	281.743	232.462	272.912	284.737	272.966	253.428	1598.25	0.160865	0.174456	0.164679	1.08449	1.0237
plx-PA	FBgn0261261	1147	ERDELGSPQKQKK	61.0271	57.8714	67.2724	61.6714	55.036	51.5676	354.446	0.167724	0.181895	0.150381	1.08449	0.896594
Fmr1-PA	FBgn0028734	409	SERGYSSDIESVR	134.233	137.341	148.262	146.219	155.283	170.315	891.653	0.152287	0.165132	0.182581	1.08435	1.19892
su(s)-PA	FBgn0003575	311	KRNRRDSGEGGGG	43.046	38.1248	46.3711	41.6255	39.0356	40.6235	248.827	0.163107	0.176823	0.16007	1.08409	0.981376
Gtp-bp-PA	FBgn0010391	177	QPSSPPTGSPMDK	90.8108	80.9389	97.9187	88.2717	93.6394	89.5723	541.152	0.158689	0.172032	0.169279	1.08408	1.06674
Chd3-PA	FBgn0023395	878	IDYSNQYPSPNRA	153.406	135.78	158.499	154.948	138.379	141.255	882.268	0.163888	0.177637	0.158475	1.08389	0.96697
CG4887-PA	FBgn0031318	131	RDRDGESDRELND	31.907	35.4095	36.9618	35.982	26.2865	31.0084	197.555	0.170374	0.184616	0.14501	1.08359	0.851128
sle-PA	FBgn0037810	115	KPSPSPSPVPKEG	48.1414	34.8735	44.3804	45.5598	41.067	33.5568	247.579	0.167653	0.181639	0.150707	1.08342	0.89892
sle-PA	FBgn0037810	111	VKQEKPSPSPSPV	48.1414	34.8735	44.3804	45.5598	41.067	33.5568	247.579	0.167653	0.181639	0.150707	1.08342	0.89892
NAT1-PC	FBgn0010488	438	RYNNTNSLERNGG	228.739	225.953	241.101	251.401	243.916	238.107	1429.22	0.15907	0.172298	0.168632	1.08316	1.06011
CG7177-PA	FBgn0037098	1826	GSSVYNSRRTSID	116.355	113.374	118.766	129.836	124.397	118.081	720.809	0.159355	0.172446	0.168199	1.08215	1.0555
Cdc37-PA	FBgn0011573	13	WKNIEISDDEDDT	17.6304	23.4801	21.6965	22.7739	22.5451	22.8221	130.948	0.156973	0.169802	0.173226	1.08173	1.10354
Incenp-PA	FBgn0260991	442	FNPLLQSPVKMRV	32.759	27.4793	33.6671	31.4883	31.616	31.5712	188.581	0.159715	0.172752	0.167533	1.08163	1.04895
Dys-PA	FBgn0260003	1866	VEKRRISFDEKRK	26.5158	35.8206	32.6736	34.6872	30.4166	34.2295	194.343	0.160377	0.173304	0.166319	1.0806	1.03705
l(3)neo26-PA	FBgn0036815	135	RSLSQDSDNVPTT	27.8193	38.0367	35.8916	35.2627	38.6791	37.002	212.691	0.154816	0.167271	0.177913	1.08045	1.14919
CG7185-PA	FBgn0035872	622	DRERYRSSDRERR	170.171	147.021	173.532	169.059	134.392	141.848	936.022	0.169436	0.183003	0.147561	1.08008	0.870893
CG5850-PA	FBgn0032172	377	YQPLARSPRRSSS	68.1963	66.1995	71.3185	73.8153	69.4776	75.2776	424.285	0.158379	0.171033	0.170587	1.0799	1.07708
CG14965-PA	FBgn0035414	551	KKNTENSEEFLDL	31.1478	30.9478	32.4951	34.5571	34.0072	32.7567	195.912	0.158478	0.171129	0.170393	1.07982	1.07518
Su(var)2-HP2-PA	FBgn0026427	1589	AKRLDNSFEESQN	43.7747	41.4794	44.6233	47.4314	40.8117	39.3165	257.437	0.165582	0.178791	0.155627	1.07977	0.939875
tacc-PA	FBgn0026620	591	SSHRKQSDFGVIA	69.7115	83.9983	80.548	85.4187	76.8444	77.2028	473.724	0.162236	0.175172	0.162592	1.07974	1.0022
CG5720-PA	FBgn0028471	762	KEKSVRSNSAETS	177.358	187.39	187.97	205.661	190.438	207.556	1156.37	0.157712	0.170201	0.172087	1.07919	1.09115
ncm-PA	FBgn0086707	1108	NKFRGRTQDSDEF	25.7228	26.5561	27.9167	28.4768	32.3895	29.4584	170.52	0.153292	0.165357	0.181351	1.0787	1.18304
CG1646-PB	FBgn0039600	308	EQYNPGSPTSESN	30.287	24.7469	32.6148	26.7405	26.0596	20.838	161.287	0.170609	0.184005	0.145386	1.07852	0.852158
Gl-PA	FBgn0001108	138	RTASSSSIGPRKS	117.304	127.721	132.777	131.449	126.911	129.299	765.46	0.160051	0.172593	0.167356	1.07837	1.04565
CG17255-PA	FBgn0030205	582	TKKLAFSDDESTP	37.2189	36.4292	39.9811	39.3529	36.3505	36.2941	225.627	0.163208	0.175808	0.160984	1.0772	0.986375
Tango5-PA	FBgn0052675	504	LHKKPASPVAATT	44.5199	48.9696	54.1232	46.5822	38.2496	41.6033	274.048	0.170571	0.183737	0.145692	1.07718	0.854138
eco-PA	FBgn0035766	262	RSSQIISPKTRNR	218.636	247.109	243.458	257.607	216.121	228.806	1411.74	0.164954	0.177464	0.157582	1.07584	0.955304
CG7597-PA	FBgn0037093	417	SVQHSRSRQSPSG	35.6175	36.9767	36.0982	41.9826	38.3239	46.7496	235.748	0.153965	0.165602	0.180433	1.07558	1.17191
unc-104-PB	FBgn0034155	1317	RASEAGSPGVQRR	45.071	53.0695	52.9034	52.6099	42.5071	43.577	289.738	0.169361	0.182084	0.148555	1.07512	0.877152
Sec16-PD	FBgn0052654	588	RADGEDTSDGEQQ	25.7331	23.1538	25.3156	27.2325	30.1728	30.7128	162.321	0.150587	0.161865	0.187547	1.07489	1.24544
borr-PA	FBgn0032105	218	KQKQMRSGSPTTP	56.2844	63.2083	61.4703	66.9597	85.4804	83.1729	416.576	0.143422	0.15415	0.202428	1.07479	1.41141
CG7843-PA	FBgn0033062	170	TQDENISDSEVMR	27.5116	35.1619	31.2839	36.0579	32.4944	30.9426	193.452	0.161987	0.174053	0.16396	1.07448	1.01218
Gli-PA	FBgn0001987	912	AASVSGSSRSTTP	40.3997	52.1936	53.1815	46.2888	45.5242	53.7019	291.29	0.158937	0.170741	0.170322	1.07427	1.07163
rgn-PA	FBgn0261258	244	RVKAEDSDEEMII	31.834	35.3516	34.1813	37.955	37.9696	40.019	217.31	0.154584	0.165975	0.17944	1.07369	1.16079
ens-PE	FBgn0035500	183	ASLTRRSSERELA	57.307	66.2732	65.7336	66.8481	54.7308	58.6315	369.524	0.167215	0.179395	0.15339	1.07284	0.917317
CG42636-PA	FBgn0261359	707	QCAENESIGEHQH	25.0777	18.849	24.7299	22.3717	17.1003	19.2089	127.338	0.172481	0.184948	0.142571	1.07228	0.826587
CG33214-PA	FBgn0053214	945	CKANVDSDEHGQL	44.1256	43.0695	50.7557	42.7268	42.145	46.8085	269.631	0.161693	0.173353	0.164954	1.07211	1.02017
chb-PA	FBgn0021760	580	PTPSMRSISAVDT	95.4519	110.394	103.544	117.081	117.303	136.008	679.781	0.151406	0.162276	0.186318	1.0718	1.23059
raps-PA	FBgn0040080	436	VRVRRQSMEQLDL	40.2445	42.0637	43.7773	44.3724	45.948	46.6437	263.05	0.15645	0.167553	0.175997	1.07097	1.12494
CG30122-PB	FBgn0050122	662	KDRSQTTEDEYED	84.7533	75.6313	88.0371	83.7229	86.1114	82.3501	500.606	0.16019	0.171552	0.168258	1.07093	1.05036
Asx-PA	FBgn0000142	782	KLSSSQSSGDQQR	44.9143	36.8609	48.7332	38.8357	34.8865	33.5476	237.778	0.171957	0.18414	0.143903	1.07085	0.836855
Asx-PA	FBgn0000142	783	LSSSQSSGDQQRN	44.9143	36.8609	48.7332	38.8357	34.8865	33.5476	237.778	0.171957	0.18414	0.143903	1.07085	0.836855
CG5720-PA	FBgn0028471	697	IIIKNDTDEDDEM	23.8966	23.1182	24.0893	26.2447	25.6671	21.5374	144.553	0.162621	0.174102	0.163277	1.0706	1.00403
CG5720-PA	FBgn0028471	706	DDEMHGSPKKRSP	23.8966	23.1182	24.0893	26.2447	25.6671	21.5374	144.553	0.162621	0.174102	0.163277	1.0706	1.00403
CG5899-PA	FBgn0032157	61	VMADSDSDGNDSQ	19.8203	21.2378	19.4237	24.5287	18.3041	17.9701	121.285	0.169263	0.181195	0.149542	1.07049	0.883487
CG5899-PA	FBgn0032157	59	IQVMADSDSDGND	19.8203	21.2378	19.4237	24.5287	18.3041	17.9701	121.285	0.169263	0.181195	0.149542	1.07049	0.883487
CG5850-PA	FBgn0032172	382	RSPRRSSSESEYL	42.9296	44.189	44.1903	49.0162	49.9012	45.2892	275.515	0.158101	0.169149	0.17275	1.06988	1.09265
CG4951-PB	FBgn0039563	227	SNRIKRSHSPSQQ	50.1168	58.5452	56.206	59.9984	52.7149	53.0477	330.629	0.164326	0.175732	0.159941	1.06941	0.973317
CG9346-PA	FBgn0034572	871	RSHSPFSGGESKR	26.6335	33.2333	29.0113	34.977	37.9628	36.9078	198.726	0.150627	0.160997	0.188377	1.06884	1.25062
slpr-PA	FBgn0030018	779	GGSLGNSPAVGRK	84.9645	92.2834	89.1676	100.245	112.557	126.339	605.557	0.146351	0.156395	0.197253	1.06863	1.34781
Cp190-PA	FBgn0000283	165	LGPSPQSRNVATP	119.587	128.784	127.478	137.932	143.454	137.038	794.273	0.156351	0.167077	0.176572	1.0686	1.12933
Nop60B-PA	FBgn0259937	430	AQEVSPTNGSSEP	22.7973	21.0006	23.0823	23.6781	22.1843	24.1358	136.878	0.159988	0.17081	0.169202	1.06764	1.05759
CG1845-PA	FBgn0033155	885	SLNNSSSPVGINR	108.216	106.615	107.126	122.18	135.709	127.222	707.067	0.151917	0.162153	0.18593	1.06737	1.22389
Ge-1-PA	FBgn0032340	759	VAENLASGSSSPS	48.5957	44.8907	49.7112	50.0723	44.9731	46.6234	284.866	0.164088	0.175141	0.160771	1.06736	0.979785
pzg-PA	FBgn0259785	196	SLEESPSADLLRP	71.8495	69.1436	69.8402	80.5895	88.9719	105.841	486.235	0.144984	0.154688	0.200327	1.06693	1.38172
CG1737-PA	FBgn0030293	166	STSPPPTIAASRS	54.5763	53.9943	58.9197	56.8134	64.9017	70.721	359.926	0.150823	0.160773	0.188403	1.06597	1.24917
CG17255-PA	FBgn0030205	1443	KATAAGSGDDSQD	30.2051	29.1891	33.564	29.7461	29.1288	26.8207	178.654	0.166227	0.177187	0.156586	1.06593	0.942002
CG17255-PA	FBgn0030205	1042	SVDIDKSGDERAE	81.442	80.7704	87.309	85.5846	81.4962	68.8258	485.428	0.167082	0.178084	0.154835	1.06585	0.926699
LIMK1-PA	FBgn0041203	1155	TRLNILSPEKVHR	78.6144	73.7344	87.5188	74.7242	78.7199	70.5276	463.839	0.164226	0.174891	0.160883	1.06494	0.979643
Prosbeta2-PA	FBgn0023174	221	CVIRKGSVEYLRN	87.0499	91.9608	93.18	97.4448	81.8517	80.7953	532.282	0.168154	0.179064	0.152783	1.06488	0.908589
BtbVII-PA	FBgn0012049	248	RTPSPLSAGTSPA	56.0441	62.4475	64.1556	62.0099	58.6685	54.7956	358.121	0.165435	0.176149	0.158416	1.06476	0.95757
CG31342-PB	FBgn0051342	358	QTSRSMSAGAADK	231.505	204.674	226.713	237.483	217.11	225.512	1343	0.16239	0.172821	0.164789	1.06423	1.01477
CG32226-PA	FBgn0052226	392	QCPMQISRTSSSL	73.2888	83.4984	81.3047	85.5351	78.1709	92.6438	494.442	0.15855	0.168715	0.172735	1.06412	1.08947
Smr-PA	FBgn0024308	3284	RMPQAVSPRKFNH	69.1353	86.7116	80.2217	85.4813	88.8877	92.3358	502.773	0.154987	0.164789	0.180224	1.06324	1.16283
Rbcn-3A-PA	FBgn0023458	2643	GRRRKYSTDEPAG	47.7716	38.1353	46.4126	44.8815	36.4771	32.4867	246.165	0.174491	0.185433	0.140076	1.06271	0.802774
CG10341-PA	FBgn0032701	427	RDRTNSTDSVDTV	31.0282	32.3753	34.6321	32.746	26.2479	30.0826	187.112	0.169427	0.180047	0.150526	1.06269	0.888445
nito-PA	FBgn0027548	189	YRPRGHSMSPPDY	25.719	28.6904	29.2057	28.5889	25.4575	29.5103	167.172	0.162735	0.17286	0.164405	1.06222	1.01026
sti-PA	FBgn0002466	1361	QQPLKRTTSQVEL	153.521	195.011	189.331	180.519	228.414	239.03	1185.83	0.146958	0.155946	0.197096	1.06116	1.34118
ref(2)P-PA	FBgn0003231	264	AAEQTESPPQAEP	22.1358	19.6066	21.8095	22.4341	20.9275	17.8965	124.81	0.167224	0.177244	0.155532	1.05992	0.930086
Dab-PA	FBgn0000414	1336	RAISNLSLDSRDR	120.662	117.72	123.77	128.892	146.71	155.476	793.23	0.15026	0.159261	0.190478	1.0599	1.26766
CG8414-PA	FBgn0034073	66	QKAQMESPKKSKK	76.7757	65.6313	75.4877	75.4281	76.7472	70.6766	440.747	0.161552	0.171205	0.167243	1.05975	1.03523
CG16817-PA	FBgn0037728	116	AKWRDESDDEEGD	58.8412	57.1982	61.5017	61.4348	51.7178	49.2556	339.949	0.170672	0.180816	0.148512	1.05944	0.870164
CG4165-PA	FBgn0029763	31	HRKGLGSPGQSDG	22.7766	22.6373	24.9907	23.0915	22.895	29.4797	145.871	0.155665	0.164811	0.179524	1.05875	1.15327
Bsg25D-PB	FBgn0000228	594	NSELQRSQSQDEE	97.8555	113.164	112.404	110.975	102.567	108.402	645.367	0.163488	0.173064	0.163449	1.05857	0.999761
Rrp45-PA	FBgn0030789	375	RSEASPSKAGLKG	109.164	94.5109	109.743	105.762	97.4565	97.4592	614.096	0.165833	0.175466	0.158702	1.05809	0.956996
BicD-PA	FBgn0000183	285	NMEDNASNNSDGE	20.8917	19.7969	20.6806	22.3563	18.0392	21.3731	123.138	0.165216	0.174751	0.160033	1.05771	0.968632
128up-PA	FBgn0010339	44	LRRELISPKGGGG	104.07	134.201	123.777	128.237	144.923	148.459	783.667	0.152023	0.160791	0.187185	1.05768	1.2313
CG9776-PA	FBgn0027866	1178	QDLNGKSDDGVNI	79.1214	85.8069	85.647	88.7017	76.3293	77.5114	493.118	0.16723	0.176782	0.155988	1.05712	0.932773
CG13994-PA	FBgn0031772	31	ARAQLESGRTTPT	20.4673	21.7472	22.1615	22.464	18.1123	22.1689	127.121	0.16604	0.175523	0.158436	1.05711	0.954203
Hcs-PA	FBgn0037332	429	AVKPLNSPPSSRA	21.9337	24.2271	27.0432	21.7226	25.5551	17.9081	138.39	0.166778	0.17619	0.157032	1.05643	0.941561
eIF2B-delta-PA	FBgn0034858	260	KGPNRKSVSPTTA	35.0317	31.9316	36.1077	34.6184	28.8766	29.636	196.202	0.170649	0.180238	0.149113	1.05619	0.873802
eIF2B-delta-PA	FBgn0034858	262	PNRKSVSPTTAAT	35.0317	31.9316	36.1077	34.6184	28.8766	29.636	196.202	0.170649	0.180238	0.149113	1.05619	0.873802
msn-PA	FBgn0010909	816	GFRRENSDFFPLA	25.7433	21.3555	25.9555	23.7403	26.5078	32.024	155.326	0.151612	0.159972	0.188415	1.05514	1.24274
CG2100-PA	FBgn0037369	41	VCSRGVSPELIAQ	56.8628	57.3588	59.096	61.401	49.5226	49.7821	334.023	0.170978	0.180372	0.148649	1.05494	0.869404
Mi-2-PA	FBgn0013591	310	ERMLQKSDDSADE	35.2866	36.5012	38.6285	37.0915	33.8057	37.2606	218.574	0.164218	0.173214	0.162568	1.05478	0.98995
CG5482-PA	FBgn0034368	9	TEKSSSSSFEDLT	28.3155	23.1184	28.9931	25.2474	28.4279	27.2219	161.324	0.159411	0.16811	0.172478	1.05457	1.08197
Sep1-PA	FBgn0011710	216	PLPDCDSDEDEDY	47.3988	45.4348	49.5673	48.3267	39.7582	39.4	269.886	0.171987	0.181362	0.146651	1.05451	0.852689
endos-PA	FBgn0061515	68	GQKFFDSGDYQMA	279.73	270.775	299.92	280.524	306.071	295.926	1732.95	0.158835	0.167473	0.173692	1.05438	1.09354
LBR-PA	FBgn0034657	57	AGPATRTRASPSR	44.8787	48.2421	49.5903	48.5681	39.3206	39.0279	269.628	0.172684	0.182026	0.14529	1.0541	0.841364
par-1-PC	FBgn0260934	941	ADTTLNSPAKPRT	43.7854	48.611	48.6935	48.6563	43.4229	50.1204	283.29	0.163078	0.17182	0.165102	1.05361	1.01241
CG3224-PA	FBgn0029885	146	DTDATDSPSTSKT	31.3487	35.1552	37.029	33.0376	33.2849	31.7794	201.635	0.164912	0.173746	0.161342	1.05357	0.978354
CG9175-PA	FBgn0031779	8	AHTRRPSDGLLAR	20.4518	22.3298	22.1789	22.8567	15.467	22.52	125.804	0.170032	0.178991	0.150977	1.05269	0.88793
borr-PA	FBgn0032105	205	SRAKAFSADRTPL	72.0732	79.3751	80.2941	78.8149	78.3233	75.1271	464.008	0.163196	0.171451	0.165353	1.05058	1.01322
borr-PA	FBgn0032105	209	AFSADRTPLKQKQ	72.0732	79.3751	80.2941	78.8149	78.3233	75.1271	464.008	0.163196	0.171451	0.165353	1.05058	1.01322
Akap200-PA	FBgn0027932	468	VETRSSSPPPPLP	27.4215	32.6603	31.3628	31.7518	36.4709	37.6745	197.342	0.152228	0.159912	0.18786	1.05048	1.23407
ssp4-PF	FBgn0022085	1257	AVSGAMSPTSNER	90.5365	75.8433	89.5782	85.0932	91.0057	90.8604	522.917	0.159088	0.167016	0.173896	1.04984	1.09308
Uba1-PA	FBgn0023143	114	LKQSQGSGDDVST	36.8547	26.6981	31.3195	35.3956	30.864	22.2549	183.387	0.173275	0.181897	0.144827	1.04976	0.835823
CG7177-PA	FBgn0037098	1664	GNGAPRSLNLPLN	91.6973	116.487	107.186	111.288	102.71	104.75	634.118	0.164153	0.172266	0.163581	1.04943	0.996517
CG15877-PA	FBgn0035337	30	NPEHAASDDEVAN	131.145	118.707	129.763	132.21	149.147	146.908	807.88	0.154634	0.162136	0.18323	1.04851	1.18492
Nopp140-PB	FBgn0037137	568	GDQDEATPNKKYN	19.257	20.6315	20.747	21.0757	20.029	18.7687	120.509	0.1655	0.173525	0.160974	1.04849	0.972653
CG5602-PA	FBgn0034922	18	KSDATDSPSPPKK	27.1445	31.7765	32.0057	29.7639	37.1505	34.2733	192.114	0.153349	0.160763	0.185889	1.04835	1.2122
CG5602-PA	FBgn0034922	20	DATDSPSPPKKVP	27.1445	31.7765	32.0057	29.7639	37.1505	34.2733	192.114	0.153349	0.160763	0.185889	1.04835	1.2122
CG33080-PA	FBgn0053080	187	RSRRRASIAPLPA	38.8346	33.217	37.9551	37.5699	30.1367	31.2878	209.001	0.172371	0.180681	0.146948	1.04821	0.852507
CG8184-PB	FBgn0030674	1936	KSQSGGSPPIPKR	111.726	115.481	118.584	119.574	135.006	141.479	741.849	0.153135	0.160516	0.186349	1.0482	1.21689
vig-PA	FBgn0024183	342	KKKENDSEEELEY	37.2409	41.4038	42.4679	39.8179	34.6625	27.7875	223.381	0.176033	0.184183	0.139784	1.0463	0.794078
cdc2-PA	FBgn0004106	14	EKIGEGTYGVVYK	34.1103	70.3844	49.5273	59.8007	49.9285	62.3443	326.095	0.160221	0.167632	0.172147	1.04625	1.07443
cdc2-PA	FBgn0004106	15	KIGEGTYGVVYKG	34.1103	70.3844	49.5273	59.8007	49.9285	62.3443	326.095	0.160221	0.167632	0.172147	1.04625	1.07443
CG11417-PA	FBgn0024364	302	LVRQQDSDAEEGE	46.1631	32.5624	41.8475	40.4814	38.5044	30.9683	230.527	0.170751	0.178567	0.150682	1.04577	0.882467
coilin-PC	FBgn0033265	321	PDDGSASPIKNNV	83.0925	79.1102	89.3433	80.271	71.655	64.0186	467.491	0.173482	0.181409	0.145108	1.04569	0.836445
TfIIFalpha-PA	FBgn0010282	266	KKEQEDSDDGKAK	58.5061	53.5787	61.2276	55.9376	47.954	55.4856	332.69	0.168452	0.176088	0.15546	1.04533	0.922869
CG8177-PA	FBgn0036043	122	AGHGDHSDNSVDE	52.8416	45.9789	49.8421	53.4006	39.8542	40.0205	281.938	0.175252	0.183095	0.141653	1.04475	0.808281
CG8177-PA	FBgn0036043	125	GDHSDNSVDEKHV	52.8416	45.9789	49.8421	53.4006	39.8542	40.0205	281.938	0.175252	0.183095	0.141653	1.04475	0.808281
CG34449-PA	FBgn0085478	312	GTAVQYSPRSFYD	165.686	183.602	183.034	181.78	150.444	139.766	1004.31	0.173894	0.181624	0.144482	1.04445	0.830864
sec31-PA	FBgn0033339	999	NVQRNPTPPPGWN	25.9073	17.9142	23.2328	22.5206	24.5204	21.0624	135.158	0.162112	0.169259	0.168628	1.04409	1.0402
mago-PA	FBgn0002736	105	SFTTSKTGSLVDV	153.236	156.374	161.808	161.355	163.733	148.186	944.693	0.163868	0.171041	0.16509	1.04377	1.00746
JIL-1-PA	FBgn0020412	1047	QQRRTESQLVQPV	21.9629	19.6282	21.2153	22.1855	23.2216	25.1463	133.36	0.155936	0.162721	0.181344	1.04351	1.16294
CG11266-PA	FBgn0031883	36	RKRSGSSPGGGGG	19.7455	23.2355	23.1596	21.6781	21.037	24.3251	133.181	0.161363	0.168334	0.170303	1.0432	1.0554
CG11266-PA	FBgn0031883	35	GRKRSGSSPGGGG	19.7455	23.2355	23.1596	21.6781	21.037	24.3251	133.181	0.161363	0.168334	0.170303	1.0432	1.0554
Zpr1-PA	FBgn0030096	319	FRVQIASREDLTR	39.9529	37.8825	39.634	41.491	44.4328	41.2483	244.641	0.159081	0.165804	0.175116	1.04226	1.1008
CycB-PA	FBgn0000405	151	TLKREDSNLSKKS	35.3039	41.8079	42.2633	38.1037	39.6577	41.2508	238.387	0.161736	0.168564	0.1697	1.04221	1.04924
B52-PA	FBgn0004587	347	PDRNNESMDDxxx	49.9666	51.482	57.4162	48.2718	52.3952	49.3005	308.832	0.164245	0.171109	0.164645	1.04179	1.00244
Orc1-PA	FBgn0022772	533	IRAGELSPSMQQR	68.238	76.387	73.9178	76.7263	81.7566	90.6013	467.627	0.154637	0.161073	0.18429	1.04162	1.19176
RhoGAP16F-PA	FBgn0030893	80	LEGSGGSNCTLDK	135.166	122.271	138.016	130.091	146.532	136.614	808.69	0.159169	0.165766	0.175065	1.04144	1.09987
Yeti-PA	FBgn0043842	77	ECDDLHSEEESEK	37.912	31.2552	33.7214	38.2912	38.0547	33.4943	212.729	0.162571	0.169259	0.168169	1.04114	1.03443
Xe7-PA	FBgn0010772	446	VPVDASSEDEAAA	29.38	32.8195	34.8818	29.8678	32.7544	29.5135	189.217	0.16436	0.171099	0.164541	1.041	1.0011
Xe7-PA	FBgn0010772	445	AVPVDASSEDEAA	29.38	32.8195	34.8818	29.8678	32.7544	29.5135	189.217	0.16436	0.171099	0.164541	1.041	1.0011
CG7946-PA	FBgn0039743	160	RHVDGDSEAGAEL	32.1184	31.0424	34.1513	31.5407	33.9893	29.0404	191.882	0.164582	0.171178	0.16424	1.04008	0.997925
NAT1-PC	FBgn0010488	1093	DQGKNGSVERPST	45.2876	43.4799	46.1468	46.1202	43.7272	38.8508	263.613	0.168367	0.175005	0.156628	1.03942	0.930273
lva-PC	FBgn0029688	34	DIRLAGSSNDLSS	46.3801	50.4605	46.6527	53.962	65.1545	61.927	324.537	0.149198	0.155013	0.195789	1.03897	1.31227
CG2950-PB	FBgn0031637	332	AIVQPRTPTGSSL	186.691	193.716	197.616	197.52	169.787	179.096	1124.43	0.169156	0.175706	0.155138	1.03872	0.917131
RpI135-PA	FBgn0003278	853	LGSFDLSPKKMVA	43.2573	56.1523	54.7099	48.5367	53.5915	50.1287	306.376	0.162234	0.168496	0.169269	1.0386	1.04336
CG17002-PB	FBgn0033122	159	KRGRSPSPPSQQQ	27.0833	24.8984	29.7168	24.2674	28.0895	27.3474	161.403	0.161031	0.167235	0.171734	1.03852	1.06647
CG17002-PB	FBgn0033122	157	PGKRGRSPSPPSQ	27.0833	24.8984	29.7168	24.2674	28.0895	27.3474	161.403	0.161031	0.167235	0.171734	1.03852	1.06647
hrg-PA	FBgn0015949	444	NNSQNNSGNEDDL	37.423	24.5634	33.2795	31.0501	33.9766	21.4468	181.739	0.170536	0.176983	0.15248	1.0378	0.894122
lid-PA	FBgn0031759	1602	RNKKRRSNDTGGN	139.189	140.654	146.436	143.924	134.828	133.775	838.805	0.16681	0.17308	0.16011	1.03758	0.959835
CG17119-PA	FBgn0039045	386	QNRTNESPPPSEV	89.3683	88.2196	85.2993	98.8964	112.93	111.875	586.588	0.151373	0.157006	0.191621	1.03721	1.26588
CG9007-PA	FBgn0036398	581	TAARRQSVSAPSS	100.626	105.086	104.705	108.468	107.84	115.079	641.804	0.160261	0.166074	0.173666	1.03627	1.08364
shark-PA	FBgn0015295	482	ALFDMNSLRKNKS	28.2044	29.9939	31.6803	28.6283	36.0684	37.8834	192.459	0.151197	0.156679	0.192124	1.03626	1.27069
Ent2-PA	FBgn0026585	9	EAKSEKSPFIGKQ	111.616	105.423	113.006	111.726	94.3819	102.729	638.882	0.169859	0.175879	0.154263	1.03544	0.908182
bel-PA	FBgn0000171	718	YGGGFGSRDYRQS	51.3893	58.5524	57.6929	56.1448	44.8956	54.1826	322.858	0.170263	0.176297	0.153439	1.03544	0.901189
CG6686-PA	FBgn0032388	379	IKTLGESDEETDN	37.0318	31.4951	36.1976	34.7477	36.0886	35.4998	211.061	0.162339	0.168069	0.169592	1.03529	1.04468
lds-PA	FBgn0002542	108	KPLGIPSDSEDEE	22.4285	22.0572	23.1548	22.8978	21.7681	23.4488	135.755	0.163845	0.169616	0.166538	1.03522	1.01644
lds-PA	FBgn0002542	110	LGIPSDSEDEEDE	22.4285	22.0572	23.1548	22.8978	21.7681	23.4488	135.755	0.163845	0.169616	0.166538	1.03522	1.01644
Ssrp-PA	FBgn0010278	628	PEAGGDSDNEKGG	24.8868	26.5052	27.5963	25.6003	25.9072	23.8859	154.382	0.166445	0.172289	0.161266	1.03511	0.968889
CG15445-PA	FBgn0031161	588	AYERFNSDLKLSD	318.206	258.118	301.714	294.543	291.319	257.919	1721.82	0.167359	0.173147	0.159493	1.03459	0.953001
CG17082-PA	FBgn0039994	230	QFPRNRSVSDPFC	146.961	172.094	158.727	171.182	158.601	156.588	964.152	0.165459	0.171087	0.163454	1.03402	0.98788
CG5004-PA	FBgn0260748	613	PLAPSASPRLQLQ	92.0938	97.0404	92.9464	102.501	93.6609	102.156	580.399	0.162935	0.168373	0.168692	1.03338	1.03534
YT521-B-PA	FBgn0027616	110	KAKREPTPEELNG	41.8317	40.0878	44.572	40.0408	39.6989	37.5856	243.817	0.167994	0.173517	0.158489	1.03288	0.943421
Psi-PB	FBgn0014870	61	INDDGDSGPESKR	60.0985	67.4358	66.4877	65.2174	65.7339	67.7135	392.687	0.162387	0.167697	0.169916	1.0327	1.04636
Bsg-PA	FBgn0011219	260	ELEESDTDPQEQx	129.561	110.01	124.244	123.087	83.2642	86.8534	657.019	0.182316	0.188222	0.129462	1.03239	0.710094
sle-PA	FBgn0037810	130	KAQRKPSVSPSPG	135.042	134.805	132.783	145.793	145.032	143.559	837.014	0.161196	0.166411	0.172393	1.03235	1.06946
PMCA-PJ	FBgn0259214	1226	VPSSNQSFSKIAQ	31.4513	26.4381	30.532	29.2218	32.4371	28.6863	178.766	0.161913	0.167128	0.170959	1.03221	1.05586
XRCC1-PA	FBgn0026751	396	TAQKRHSSPTAVA	25.9665	22.6053	25.9792	24.1112	25.8445	25.5472	150.054	0.161848	0.166908	0.171244	1.03126	1.05806
XRCC1-PA	FBgn0026751	397	AQKRHSSPTAVAV	25.9665	22.6053	25.9792	24.1112	25.8445	25.5472	150.054	0.161848	0.166908	0.171244	1.03126	1.05806
CG2947-PA	FBgn0029676	80	ANAPEDSEDEKSL	26.8863	27.8996	26.9873	29.481	20.845	24.8264	156.926	0.17456	0.179921	0.145519	1.03071	0.833635
Edc3-PB	FBgn0036735	137	EQDLPSTPRSRAN	31.4893	34.3569	32.8184	35.0017	32.8304	31.8035	198.3	0.166027	0.171004	0.16297	1.02998	0.981588
CG8929-PA	FBgn0034504	215	RRKPNASRSPLGR	66.5339	66.0201	70.633	65.8893	63.3136	65.6349	398.025	0.166515	0.1715	0.161986	1.02994	0.9728
CG8929-PA	FBgn0034504	217	KPNASRSPLGRRR	66.5339	66.0201	70.633	65.8893	63.3136	65.6349	398.025	0.166515	0.1715	0.161986	1.02994	0.9728
CG6621-PA	FBgn0037855	769	SFHRRRSPSPILK	27.6424	34.7831	31.1038	33.1598	34.4987	31.7097	192.897	0.16181	0.166574	0.171616	1.02944	1.0606
CG6621-PA	FBgn0037855	771	HRRRSPSPILKRR	27.6424	34.7831	31.1038	33.1598	34.4987	31.7097	192.897	0.16181	0.166574	0.171616	1.02944	1.0606
loco-PA	FBgn0020278	230	TASMNASDNDMYI	22.9375	24.8022	23.0991	26.0099	25.5087	29.3179	151.675	0.157375	0.161889	0.180737	1.02868	1.14845
CG12746-PB	FBgn0037341	18	RTLSDSSAEDVRN	37.5931	43.7488	40.8402	42.7455	32.5387	36.8498	234.316	0.173573	0.178361	0.148066	1.02759	0.853048
bel-PA	FBgn0000171	122	GDYGYGSGGGGRR	68.6859	81.0749	72.3884	81.4145	90.5278	99.6201	493.712	0.151668	0.155762	0.19257	1.02699	1.26968
CG13773-PA	FBgn0042092	190	KSIKFGSPPPEEK	79.3625	59.7102	70.3684	72.4149	70.2443	57.7998	409.9	0.169642	0.174168	0.156189	1.02668	0.920699
CG10188-PA	FBgn0032796	292	ARHLTDSEDENQS	43.2802	43.0586	42.5906	46.0061	49.5808	47.2281	271.744	0.15886	0.163015	0.178125	1.02615	1.12127
CG10188-PA	FBgn0032796	290	AIARHLTDSEDEN	43.2802	43.0586	42.5906	46.0061	49.5808	47.2281	271.744	0.15886	0.163015	0.178125	1.02615	1.12127
nito-PA	FBgn0027548	62	DSPERLSPERMRR	39.3012	42.1924	39.6061	44.0104	42.3072	45.4069	252.824	0.161166	0.165365	0.173469	1.02605	1.07633
nito-PA	FBgn0027548	57	SGVPGDSPERLSP	39.3012	42.1924	39.6061	44.0104	42.3072	45.4069	252.824	0.161166	0.165365	0.173469	1.02605	1.07633
shot-PO	FBgn0013733	4974	HDLREQSPDGTLR	30.0277	22.4291	24.6981	29.1209	24.8656	23.256	154.397	0.169876	0.174287	0.155837	1.02597	0.917357
Doa-PJ	FBgn0259220	141	QISKEPTFDDSIS	46.2751	51.467	48.9975	51.262	63.7526	62.748	324.502	0.150603	0.154482	0.194915	1.02576	1.29423
shot-PH	FBgn0013733	2433	QLHRGRSFDSEPA	19.1622	20.5988	20.0764	20.7023	20.4084	22.3698	123.318	0.161213	0.16534	0.173447	1.02559	1.07588
shot-PH	FBgn0013733	2436	RGRSFDSEPATVE	19.1622	20.5988	20.0764	20.7023	20.4084	22.3698	123.318	0.161213	0.16534	0.173447	1.02559	1.07588
DhpD-PA	FBgn0261436	416	KPLRRLSVDELVE	41.1615	44.0682	47.094	40.2622	44.9593	42.6322	260.177	0.163791	0.167878	0.16833	1.02495	1.02771
CG7358-PA	FBgn0030974	440	DPRELYSEEERER	113.638	101.818	108.902	111.892	112.101	118.75	667.101	0.161487	0.165488	0.173026	1.02478	1.07145
Sec16-PD	FBgn0052654	879	EEDFDDYERERNR	88.302	84.6894	87.9124	89.2873	78.0705	73.391	501.653	0.172422	0.176616	0.150963	1.02433	0.875543
e(y)3-PA	FBgn0087008	448	TIKNLCSPKHKVR	246.916	268.261	254.896	272.81	282.474	278.663	1604.02	0.160589	0.164495	0.174916	1.02432	1.08921
CG4538-PA	FBgn0038745	441	NVPERNSPRKLRG	64.1638	72.9996	70.3507	70.0806	76.4513	67.6443	421.69	0.162635	0.16651	0.170855	1.02383	1.05054
Es2-PA	FBgn0023506	433	TPRLRHTPSPMSG	33.4577	35.1556	33.1822	36.9924	32.012	31.9717	202.772	0.169189	0.173039	0.157773	1.02276	0.932526
CG15100-PA	FBgn0034401	202	VPLKRLSLADASK	24.6836	25.0583	26.6803	24.1654	27.2214	31.574	159.383	0.156045	0.159508	0.184447	1.02219	1.18201
sle-PA	FBgn0037810	157	TRSMSQTPPMPTR	48.596	52.5013	53.3856	49.9546	46.9684	46.6272	298.033	0.169607	0.17337	0.157022	1.02219	0.925797
CG30069-PA	FBgn0050069	3698	MSGRNVSSDAFGE	174.825	190.781	186.123	187.56	182.745	190.71	1112.74	0.164281	0.16791	0.167808	1.02209	1.02147
Chro-PA	FBgn0044324	158	NNNTSVSPTRKSP	25.0569	20.5827	23.9537	22.6809	29.8391	25.2937	147.407	0.154808	0.158183	0.187009	1.0218	1.208
CG5645-PA	FBgn0036254	157	QRAQSPSAVEEER	91.5557	94.9509	96.1575	94.2828	98.6768	98.8774	574.501	0.16232	0.165744	0.171935	1.02109	1.05923
Hcf-PA	FBgn0039904	966	VFNAGGSPRTVTL	47.4671	63.3634	54.7596	58.3792	70.2044	70.8501	365.024	0.151813	0.154975	0.193213	1.02083	1.27271
endos-PA	FBgn0061515	71	FFDSGDYQMAKQK	55.6871	85.4862	63.8529	80.2209	80.0182	98.5071	463.772	0.152201	0.155328	0.192471	1.02055	1.26458
Aats-thr-PA	FBgn0027081	77	DTRKELSPLPKYI	52.1551	43.6762	53.08	44.7175	40.897	39.2528	273.779	0.175016	0.178607	0.146377	1.02052	0.836364
ytr-PA	FBgn0021895	104	SSGGNSSSGPSTS	22.4001	21.534	21.6362	23.1712	20.9853	19.8783	129.605	0.169492	0.172861	0.157647	1.01988	0.930112
CG14995-PC	FBgn0035497	240	PGSDQESSPHTYR	25.4736	22.1355	22.5912	25.8998	21.9607	23.3572	141.418	0.168328	0.171446	0.160227	1.01852	0.951874
CG14995-PC	FBgn0035497	241	GSDQESSPHTYRE	25.4736	22.1355	22.5912	25.8998	21.9607	23.3572	141.418	0.168328	0.171446	0.160227	1.01852	0.951874
trr-PC	FBgn0023518	1469	ARTRSPSPAESPG	49.5032	50.2195	47.8293	53.7404	43.0442	46.0499	290.386	0.171707	0.174887	0.153406	1.01852	0.893418
Ubp64E-PA	FBgn0016756	173	SISSESSPEKTSK	69.6385	71.9981	68.4367	75.8001	70.5496	78.5262	434.949	0.16282	0.165809	0.171371	1.01836	1.05252
par-1-PC	FBgn0260934	808	RSGSSLSLRNISG	238.209	273.846	256.285	265.123	247.678	259.208	1540.35	0.166214	0.16925	0.164536	1.01827	0.989907
CG1399-PA	FBgn0033212	132	LESPTATPHLPTK	39.8116	32.3581	40.5772	32.9007	31.0344	34.9735	211.655	0.170489	0.173579	0.155932	1.01813	0.914621
CG1737-PA	FBgn0030293	254	DDDDDISEAEYEQ	43.0179	41.4672	43.8176	42.1767	49.5937	41.4098	261.483	0.16155	0.164436	0.174014	1.01786	1.07715
CG17665-PA	FBgn0039997	919	TSKYPSSSPNKRK	125.267	104.683	117.019	117.022	100.421	96.3138	660.726	0.174013	0.177109	0.148877	1.01779	0.855551
CG17255-PA	FBgn0030205	1180	ANKAGFSPRGEPS	41.0307	45.659	41.7904	46.3619	43.0225	48.1434	266.008	0.162946	0.165695	0.171359	1.01687	1.05163
dup-PA	FBgn0000996	285	SKRLLFSPAKNGS	35.7092	36.9278	37.8099	36.041	32.3014	35.1978	213.987	0.169723	0.172559	0.157718	1.01671	0.929267
eIF3-S8-PA	FBgn0034258	34	ASAFQFSDDEEEV	70.3313	78.153	76.809	74.138	66.9293	76.8335	443.194	0.167516	0.170294	0.162189	1.01659	0.968203
CG8468-PA	FBgn0033913	281	AYSMPNSAHNTYM	37.0306	33.5567	31.2671	40.4749	30.9512	33.2231	206.504	0.170911	0.173706	0.155383	1.01636	0.909149
CG7358-PA	FBgn0030974	439	RDPRELYSEEERE	66.5705	61.4166	65.2634	64.7749	57.275	63.5372	378.838	0.168921	0.171628	0.159451	1.01603	0.94394
CG1344-PA	FBgn0027507	446	PEPRSISPLMNTR	88.3015	93.2204	90.5291	93.8968	94.4699	103.057	563.475	0.161074	0.16365	0.175276	1.016	1.08817
MED1-PA	FBgn0037109	881	SPFGTHSPKHGSS	46.278	41.721	47.3249	42.0747	43.9712	41.0875	262.457	0.167644	0.170313	0.162043	1.01592	0.966587
wdb-PA	FBgn0027492	28	GKKSQGSSRYRNS	123.377	136.237	130.594	133.079	121.704	127.677	772.669	0.167998	0.170625	0.161376	1.01563	0.960582
wdb-PA	FBgn0027492	29	KKSQGSSRYRNSQ	123.377	136.237	130.594	133.079	121.704	127.677	772.669	0.167998	0.170625	0.161376	1.01563	0.960582
ens-PE	FBgn0035500	184	SLTRRSSERELAD	53.7297	58.8715	62.0011	52.3598	52.5976	49.3024	328.862	0.171198	0.173874	0.154928	1.01563	0.904964
spen-PA	FBgn0016977	2616	IKREQLSDEEQKF	70.119	71.5119	71.897	71.9298	73.0145	72.9023	431.374	0.164162	0.166708	0.16913	1.0155	1.03026
Sec16-PD	FBgn0052654	817	RSNKYHSGGEDPD	71.7848	60.5806	69.201	65.198	58.5628	54.8493	380.177	0.174084	0.176759	0.149157	1.01536	0.856811
CG1407-PA	FBgn0033474	315	VSTSSPTQRYDAM	107.599	103.517	105.054	109.065	115.062	112.345	652.642	0.16174	0.16404	0.17422	1.01422	1.07716
sle-PA	FBgn0037810	595	DEMVEQSPMSKQK	35.1005	40.8672	38.4099	38.6377	36.1523	34.8285	223.996	0.169574	0.171984	0.158442	1.01422	0.934355
alt-PA	FBgn0038535	129	TDQRRPSSVAEKE	29.1977	21.7418	25.2065	26.4485	21.5614	23.1823	147.338	0.172866	0.175294	0.15184	1.01405	0.87837
alt-PA	FBgn0038535	130	DQRRPSSVAEKEN	29.1977	21.7418	25.2065	26.4485	21.5614	23.1823	147.338	0.172866	0.175294	0.15184	1.01405	0.87837
CG9795-PA	FBgn0037234	117	TKGFRFSDPCLLN	39.2669	31.3246	34.7111	36.8425	33.5266	29.0847	204.756	0.172379	0.174729	0.152892	1.01363	0.886953
Klp61F-PA	FBgn0004378	1043	SSSLSRSLTPSKT	204.073	248.029	228.758	229.483	234.004	228.257	1372.6	0.164688	0.166924	0.168388	1.01358	1.02247
CG11120-PA	FBgn0039250	610	AKVLTNSVQKQVP	116.598	150.207	127.968	142.295	178.027	171.205	886.301	0.150516	0.152467	0.197017	1.01296	1.30894
tud-PA	FBgn0003891	936	RFSNSESPRRSRD	60.4592	64.8005	63.7117	63.1526	56.9647	63.1354	372.224	0.168259	0.170414	0.161328	1.01281	0.958808
CG42232-PB	FBgn0250754	501	VAKARRSLNSPKS	296.247	282.934	292.343	294.164	292.836	304.572	1763.1	0.164251	0.166329	0.16942	1.01265	1.03147
Fmr1-PA	FBgn0028734	413	YSSDIESVRSMRG	74.3481	69.2726	71.1175	74.1817	81.1619	68.8666	438.948	0.163596	0.165508	0.170895	1.01169	1.04462
Smg5-PA	FBgn0019890	640	NEVERRSNSQEAD	141.312	170.401	152.331	162.915	163.629	167.265	957.853	0.162714	0.164559	0.172727	1.01134	1.06154
CG7029-PA	FBgn0039026	1685	NKVSTRSPSRIVQ	148.149	150.071	150.294	151.218	167.609	158.652	925.993	0.161027	0.162805	0.176168	1.01104	1.09403
CG4036-PA	FBgn0032149	126	RKLRLGSFAGFPR	24.3861	31.3169	27.3519	28.9459	36.7155	37.143	185.859	0.149853	0.151453	0.198695	1.01068	1.32593
Srp72-PA	FBgn0038810	623	TKNSPATPVYQET	19.0904	22.0308	21.4145	20.1363	21.9681	23.0017	127.642	0.16108	0.162763	0.176156	1.01045	1.09359
CG14814-PA	FBgn0023515	189	AFLRDVSIERREM	52.9135	41.2188	46.9946	48.0552	43.8457	41.009	274.037	0.171751	0.173425	0.154824	1.00975	0.901441
CG11180-PA	FBgn0034528	452	KEIAEDSIEEPAA	64.1408	58.2999	63.3741	60.2181	57.617	56.1846	359.834	0.170135	0.171735	0.15813	1.0094	0.929442
CG4951-PB	FBgn0039563	307	ALQRLDSMLDTPK	87.9742	69.6789	79.3579	79.7636	63.0582	60.6892	440.522	0.178939	0.180606	0.140455	1.00931	0.784935
CG11006-PA	FBgn0027534	768	KRDAEGSPIRAAK	141.89	136.623	139.583	141.433	134.757	135.262	829.547	0.16787	0.169379	0.162751	1.00899	0.969506
sdt-PB	FBgn0243505	574	NEFLRNSLRGSRK	24.2672	28.8161	25.4825	28.0718	25.852	29.0265	161.516	0.164328	0.165786	0.169885	1.00887	1.03382
sdt-PB	FBgn0243505	578	RNSLRGSRKLKAL	24.2672	28.8161	25.4825	28.0718	25.852	29.0265	161.516	0.164328	0.165786	0.169885	1.00887	1.03382
sowah-PG	FBgn0036302	568	GFLRIGSLNVRVK	75.6647	82.2156	80.6198	78.5551	94.468	97.0608	508.584	0.155216	0.156488	0.188296	1.0082	1.21313
Atg13-PA	FBgn0261108	314	LLRGRGSVESLNR	52.6612	39.8398	49.0626	44.1965	39.0353	40.1449	264.94	0.17457	0.176	0.14943	1.00819	0.855993
lva-PC	FBgn0029688	625	GQRRPASEGDAQE	48.3885	48.9168	46.9497	51.1221	49.2042	52.8035	297.385	0.163602	0.16489	0.171508	1.00788	1.04833
CG7971-PA	FBgn0035253	788	KREQSNSPQKSKS	48.7214	56.0462	52.9979	52.5802	46.4061	51.6334	308.385	0.169865	0.171179	0.158956	1.00774	0.93578
CG7971-PA	FBgn0035253	786	SVKREQSNSPQKS	48.7214	56.0462	52.9979	52.5802	46.4061	51.6334	308.385	0.169865	0.171179	0.158956	1.00774	0.93578
CG32264-PD	FBgn0052264	852	KLARKESLSLKLQ	84.7078	79.2545	82.2089	82.9601	85.5533	80.7619	495.447	0.165469	0.166687	0.167844	1.00736	1.01435
RhoGAP1A-PA	FBgn0025836	424	RNDSSPSGCGSLG	195.232	216.281	210.693	203.248	230.868	233.267	1289.59	0.159552	0.160493	0.179955	1.0059	1.12788
CG12301-PA	FBgn0036514	330	KKQVSDSEDETTK	61.4195	70.3972	64.3229	68.2697	59.9217	60.5975	384.928	0.171222	0.17223	0.156547	1.00589	0.914293
CG12301-PA	FBgn0036514	328	TQKKQVSDSEDET	61.4195	70.3972	64.3229	68.2697	59.9217	60.5975	384.928	0.171222	0.17223	0.156547	1.00589	0.914293
CG18811-PA	FBgn0042134	806	GDGRRNSGNYQRR	40.0395	34.0846	37.3597	37.1828	29.1467	30.9523	208.766	0.177529	0.178532	0.143939	1.00564	0.810789
Sec16-PD	FBgn0052654	870	TSRHRRSAAEEDF	46.4936	38.2192	44.6368	40.5057	41.2526	40.4616	251.57	0.168369	0.169223	0.162409	1.00507	0.964603
CG1399-PA	FBgn0033212	322	IKLERQSPLLKSA	40.4371	41.7597	43.8383	38.752	41.9334	45.4466	252.167	0.162981	0.163761	0.173258	1.00479	1.06306
ens-PE	FBgn0035500	308	IAGTGMSLEEINK	34.24	34.8155	36.896	32.4473	32.7764	27.9388	199.114	0.173407	0.17413	0.152463	1.00417	0.879223
Moca-cyp-PA	FBgn0039581	642	SQRRQLSPGRKRQ	46.4245	56.6207	51.474	51.9768	46.0038	56.3262	308.826	0.166834	0.16749	0.165676	1.00394	0.993061
hyd-PA	FBgn0002431	1120	IKLGSPTYTFDLA	46.1819	51.1154	49.7554	47.9145	52.9456	59.7677	307.681	0.158114	0.15872	0.183166	1.00383	1.15844
Abl-PA	FBgn0000017	1497	PTKLTIYATPIAK	129.284	130.586	124.478	136.301	121.238	130.437	772.324	0.168239	0.168827	0.162934	1.0035	0.968466
SRm160-PA	FBgn0036340	236	RTAGKKTGSVEPA	161.323	188.728	174.37	176.743	209.619	216.668	1127.45	0.15524	0.155711	0.189049	1.00303	1.21778
ball-PA	FBgn0027889	485	KINFSPSISLRGR	57.9627	63.9418	60.5152	61.7418	89.5774	86.9796	420.718	0.144877	0.145296	0.209828	1.00289	1.44832
vir-PA	FBgn0003977	933	QTQRQLSSPGTKY	207.144	187.193	206.416	189.046	193.573	191.275	1174.65	0.167853	0.168332	0.163814	1.00285	0.975937
E(bx)-PA	FBgn0000541	52	SASRGISPQSDEG	152.461	148.802	155.99	146.066	151.498	140.847	895.665	0.168179	0.168621	0.1632	1.00263	0.970395
CG8516-PA	FBgn0037757	142	SQSPQPSMKKQTS	83.9041	73.5342	81.4313	76.412	72.2359	71.621	459.138	0.17145	0.171891	0.15666	1.00257	0.913735
CG4747-PA	FBgn0043456	243	RGKRDVSGEALQD	18.0454	22.6232	19.7505	21.0137	24.8855	22.2656	128.584	0.15814	0.158512	0.183348	1.00235	1.1594
Pcf11-PD	FBgn0022063	466	SSLRSRSRSPVFM	27.66	26.3775	25.7883	28.3481	27.1103	31.2848	166.569	0.162207	0.162504	0.175288	1.00183	1.08064
Pcf11-PD	FBgn0022063	468	LRSRSRSPVFMDV	27.66	26.3775	25.7883	28.3481	27.1103	31.2848	166.569	0.162207	0.162504	0.175288	1.00183	1.08064
Rbcn-3A-PA	FBgn0023458	2255	SDDSGGSVAGSQA	123.351	130.018	128.854	124.964	114.949	120.38	742.516	0.170615	0.170918	0.158467	1.00177	0.928798
poe-PA	FBgn0011230	3510	RTDREKSEDTDAY	108.615	110.042	114.676	104.273	94.3773	94.9732	626.956	0.17438	0.174612	0.151008	1.00133	0.865969
Nup153-PA	FBgn0061200	31	KELPEESEEEEEE	36.4147	21.0459	30.5585	26.9721	30.5199	24.2105	169.722	0.169279	0.169485	0.161236	1.00122	0.952485
CG8578-PA	FBgn0030699	104	ASASRRSSEDSVE	23.1549	30.0288	27.01	26.2139	25.5671	28.0621	160.037	0.166161	0.166286	0.167553	1.00076	1.00838
CG14435-PA	FBgn0029911	15	ATSGQQSPRSRTF	82.2575	84.5833	83.3431	83.6109	76.1098	74.0635	483.968	0.172368	0.172484	0.155148	1.00068	0.900099
ens-PE	FBgn0035500	26	TAKRPESREGSAE	58.4205	48.5917	56.2792	50.779	42.0341	33.5145	289.619	0.184747	0.184826	0.130428	1.00043	0.705981
ens-PE	FBgn0035500	30	PESREGSAERKAS	58.4205	48.5917	56.2792	50.779	42.0341	33.5145	289.619	0.184747	0.184826	0.130428	1.00043	0.705981
CG5794-PB	FBgn0039214	3628	RPKGACTPPEPIT	50.4477	46.91	47.7666	49.6317	55.0114	47.3476	297.115	0.163838	0.163907	0.172255	1.00042	1.05137
HP1b-PA	FBgn0030082	66	ETKKRLSTSSTPE	57.2843	67.1101	54.1255	70.3179	57.3579	61.2074	367.403	0.169289	0.169355	0.161356	1.00039	0.95314
yrt-PA	FBgn0004049	516	GRNSLKSNFSNED	222.294	219.166	223.485	218.01	239.429	206.254	1328.64	0.166133	0.166146	0.167722	1.00008	1.00957
larp-PD	FBgn0260724	230	IEGAGSSGNEAKS	43.1789	36.6901	43.5209	36.3405	32.2181	31.8665	223.815	0.178426	0.178409	0.143164	0.999905	0.802372
Tsp97E-PA	FBgn0039465	228	FPHDYLYxxxxxx	27.5468	25.567	27.5168	25.591	25.1732	27.2342	158.629	0.167415	0.167396	0.165189	0.999887	0.9867
ssp4-PF	FBgn0022085	1475	RDYYRGSQDSLTV	33.1754	30.9719	34.5893	29.5148	29.9832	29.1526	187.387	0.171162	0.171047	0.157791	0.999327	0.921877
ssp4-PF	FBgn0022085	1478	YRGSQDSLTVKES	33.1754	30.9719	34.5893	29.5148	29.9832	29.1526	187.387	0.171162	0.171047	0.157791	0.999327	0.921877
dre4-PA	FBgn0002183	437	IFIKDDSDEEDVD	58.3408	31.8035	48.5466	41.526	41.5434	37.2995	259.06	0.173984	0.173845	0.152171	0.999204	0.87463
Jupiter-PA	FBgn0051363	133	SSSVSSSTENLKM	21.6904	19.2645	19.4387	21.4652	18.9835	18.1274	118.97	0.172123	0.171909	0.155968	0.998755	0.90614
CG7843-PA	FBgn0033062	309	SPKEEMSEADPVS	34.8023	32.8166	33.7829	33.7395	33.715	27.2218	196.078	0.172428	0.172182	0.155389	0.998573	0.90118
lark-PA	FBgn0011640	198	GGREPPSPLSAGG	67.3238	78.5793	74.6594	70.9516	68.5039	73.6791	433.697	0.168209	0.167872	0.16392	0.997998	0.974503
snama-PA	FBgn0086129	1048	RRRAARSSDDDAN	30.2213	36.7521	33.7399	33.0648	32.6633	28.8637	195.305	0.171458	0.171027	0.157515	0.997482	0.918678
snama-PA	FBgn0086129	1049	RRAARSSDDDANR	30.2213	36.7521	33.7399	33.0648	32.6633	28.8637	195.305	0.171458	0.171027	0.157515	0.997482	0.918678
XRCC1-PA	FBgn0026751	234	VSSLAASPKTSTS	28.8463	30.8425	29.5377	29.9756	26.2853	26.7807	172.268	0.173244	0.172735	0.154022	0.997059	0.889044
CG17255-PA	FBgn0030205	475	GILGARSASPAVV	150.711	168.972	155.384	163.295	163.7	176.56	978.622	0.163333	0.16282	0.173847	0.99686	1.06437
Kap-alpha3-PA	FBgn0027338	55	PNLDSNTDEEEQL	22.1581	26.2051	22.9449	25.2331	27.6361	31.6382	155.816	0.155194	0.154599	0.190207	0.99617	1.22561
Pcl-PA	FBgn0003044	805	RNHCDLSSDENSS	24.9556	24.6734	23.0392	26.3883	25.3525	22.8472	147.256	0.168513	0.167828	0.163659	0.995938	0.9712
Ote-PA	FBgn0003022	321	TYANELSDDTDSK	33.3005	33.8342	31.8125	35.0417	28.7867	32.1069	194.883	0.172244	0.171524	0.156232	0.995823	0.907037
Rbp2-PA	FBgn0010256	213	GSYGNQSRDGDRY	25.6915	24.4763	25.374	24.5769	21.1734	17.2389	138.531	0.181071	0.180288	0.138642	0.995674	0.765676
CG15094-PA	FBgn0034392	477	PTTRTPSPGGGGE	22.1736	25.8065	26.0146	21.7573	22.2061	26.3162	144.274	0.166281	0.165559	0.16816	0.99566	1.0113
HmgZ-PA	FBgn0010228	110	EEEEDESExxxxx	30.2114	28.6891	29.1532	29.4697	31.4457	31.1646	180.134	0.163491	0.16272	0.173789	0.995288	1.06299
CG7456-PA	FBgn0032258	342	GHYRKPSGGSVDK	52.8491	47.9942	53.2182	47.1389	49.0491	47.5198	297.769	0.169331	0.168515	0.162154	0.995179	0.957614
CG7456-PA	FBgn0032258	345	RKPSGGSVDKLNP	52.8491	47.9942	53.2182	47.1389	49.0491	47.5198	297.769	0.169331	0.168515	0.162154	0.995179	0.957614
B52-PA	FBgn0004587	340	PKNGNASPDRNNE	63.8722	62.0152	62.7708	62.4878	65.1383	58.8806	375.165	0.167776	0.166938	0.165286	0.995005	0.985158
Smg5-PA	FBgn0019890	905	IVRKSYTSNEEKD	37.9065	36.0535	36.1255	37.4121	37.7615	42.4908	227.75	0.162371	0.161444	0.176185	0.994289	1.08508
CG10083-PA	FBgn0036372	449	KSSGMSTLERNAL	159.055	168.295	155.499	169.664	181.363	174.495	1008.37	0.162316	0.161232	0.176452	0.993319	1.08709
msps-PB	FBgn0027948	1861	ASGIGASPQRAKE	122.858	114.255	119.777	115.63	127.392	128.2	728.112	0.162827	0.161656	0.175517	0.992806	1.07794
Srp54-PA	FBgn0024285	477	ETRKLKSISEDTE	214.684	192.29	200.571	203.399	239.502	214.652	1265.1	0.160847	0.15966	0.179494	0.992619	1.11593
Atg9-PA	FBgn0034110	842	STPLLGSIRSxxx	104.216	110.314	103.946	108.953	98.3498	106.684	632.462	0.169599	0.16831	0.162092	0.992398	0.955735
mod-PA	FBgn0002780	304	AFVRLASVDDIPK	119.269	167.081	140.409	143.7	177.411	181.358	929.228	0.154079	0.152874	0.193047	0.992174	1.25291
growl-PA	FBgn0037245	316	GRTTSQTDNEQPQ	17.7996	19.8983	18.6909	18.7063	23.6111	22.3413	121.048	0.155716	0.154473	0.189811	0.992022	1.21896
Top2-PA	FBgn0003732	1352	DDVEEVTPRAERP	52.8836	65.1192	60.079	56.9446	57.574	53.5195	346.12	0.170465	0.169051	0.160484	0.991703	0.941449
CG30122-PB	FBgn0050122	1062	DRSRMGSNDRNRG	136.051	181.006	148.979	165.358	162.622	166.782	960.799	0.164997	0.163581	0.171422	0.991419	1.03894
CG17698-PB	FBgn0040056	120	VQNIKKSQSVENF	273.735	307.207	286.75	288.961	289.936	285.521	1732.11	0.167698	0.166188	0.166115	0.990995	0.990559
Vinc-PA	FBgn0004397	774	RPPPPETDDEDEG	32.7656	32.8092	29.9969	34.9674	33.2835	32.1191	195.942	0.167332	0.165775	0.166893	0.99069	0.997374
CG7028-PA	FBgn0027587	467	LGTGQESPAPHNS	32.1217	38.8793	32.7648	37.5667	34.7532	33.0645	209.15	0.169737	0.168136	0.162127	0.99057	0.955165
chif-PA	FBgn0000307	1081	AAPKLKTPIKQEP	63.509	69.1024	68.3962	62.9241	72.1783	78.469	414.579	0.159935	0.158378	0.181687	0.990264	1.136
pr-set7-PA	FBgn0011474	388	GSADPLSPRKSPR	48.408	49.2056	47.8544	48.7156	57.6517	47.3209	299.156	0.163148	0.161404	0.175448	0.989309	1.07539
pr-set7-PA	FBgn0011474	392	PLSPRKSPRKLPT	48.408	49.2056	47.8544	48.7156	57.6517	47.3209	299.156	0.163148	0.161404	0.175448	0.989309	1.07539
CG34415-PC	FBgn0085444	1475	INFGEISPRKQSA	41.9621	47.6458	43.953	44.6731	46.275	54.8067	279.316	0.160406	0.158649	0.180945	0.989043	1.12804
Set2-PA	FBgn0030486	899	KGLSDNSPPSVLK	61.7589	66.6613	63.3228	63.6463	67.7694	73.573	396.732	0.161848	0.160019	0.178133	0.9887	1.10062
Hdac3-PA	FBgn0025825	402	SNREEASDPDVRI	39.6017	42.4803	41.7784	39.3591	37.4573	32.5217	233.199	0.175992	0.173967	0.150042	0.988494	0.85255
Pde8-PA	FBgn0034886	448	HSVRRCSFDVRSI	49.0104	56.9229	52.0468	52.6593	35.9772	44.3539	290.971	0.182034	0.179926	0.13804	0.988416	0.758318
SRm160-PA	FBgn0036340	581	RQQRQRSASPPEK	31.464	35.6219	31.809	34.4298	34.5597	31.8731	199.758	0.167918	0.165798	0.166284	0.987373	0.990266
SRm160-PA	FBgn0036340	583	QRQRSASPPEKRR	31.464	35.6219	31.809	34.4298	34.5597	31.8731	199.758	0.167918	0.165798	0.166284	0.987373	0.990266
hts-PI	FBgn0004873	586	NPFDNVTDDELNE	40.5566	40.6282	37.8454	42.1836	44.5932	39.558	245.365	0.165437	0.163082	0.171482	0.985763	1.03654
CG5004-PA	FBgn0260748	443	GKYVPQSPRTKIR	108.921	118.797	110.919	113.426	115.185	118.415	685.663	0.166057	0.163597	0.170346	0.985184	1.02583
pyd-PA	FBgn0003177	1628	TEEEPLYQSRREM	39.4629	38.2146	37.891	38.6312	32.4267	42.7562	229.383	0.169319	0.1668	0.163881	0.985127	0.967884
Rbcn-3A-PA	FBgn0023458	2259	GGSVAGSQAQERA	50.6431	45.4774	47.4709	47.2032	49.0974	47.4126	287.305	0.16728	0.164763	0.167958	0.984952	1.00405
D1-PA	FBgn0000412	30	AAVAAISPGIKKR	83.6913	85.5789	83.3865	83.2821	97.0603	97.9692	530.968	0.159398	0.156948	0.183655	0.98463	1.15218
CG3817-PA	FBgn0038275	219	KKEEQETDDDDED	37.2604	26.6673	32.3288	30.5841	30.9439	26.6114	184.396	0.173344	0.170592	0.156064	0.984126	0.900319
nito-PA	FBgn0027548	27	KRSASRSPGPASR	69.1587	66.2351	64.3627	68.8783	73.8472	69.0153	411.497	0.164514	0.161898	0.173589	0.9841	1.05516
nito-PA	FBgn0027548	25	NMKRSASRSPGPA	69.1587	66.2351	64.3627	68.8783	73.8472	69.0153	411.497	0.164514	0.161898	0.173589	0.9841	1.05516
nito-PA	FBgn0027548	23	IHNMKRSASRSPG	69.1587	66.2351	64.3627	68.8783	73.8472	69.0153	411.497	0.164514	0.161898	0.173589	0.9841	1.05516
cup-PB	FBgn0000392	503	PQRRPNTPVMGMS	41.9263	50.3414	47.071	43.654	46.1233	46.4734	275.589	0.167401	0.164602	0.167998	0.983281	1.00357
Dlic-PA	FBgn0030276	401	GTTGQSSPKKIDP	399.937	343.147	368.656	361.75	347.756	309.28	2130.53	0.17439	0.171414	0.154196	0.982939	0.884202
CG5787-PA	FBgn0032454	77	YGVNRNTSPDGGN	144.235	138.456	138.513	139.291	139.908	147.555	847.959	0.166689	0.163808	0.169503	0.982713	1.01688
Khc-73-PA	FBgn0019968	1600	DFDRVNSNSPPNR	22.1659	31.4126	26.0529	26.5803	30.2658	24.3363	160.814	0.166585	0.163647	0.169768	0.982359	1.01911
Vps26-PA	FBgn0014411	477	GATPLATDxxxxx	130.487	150.474	141.02	134.969	133.332	133.357	823.64	0.170561	0.167542	0.161897	0.982303	0.949204
Ge-1-PA	FBgn0032340	1207	QNVAMRSQAATPA	49.104	47.7307	46.1749	48.8874	53.5093	62.0015	307.408	0.157502	0.154619	0.187879	0.981697	1.19287
CG7971-PA	FBgn0035253	636	AKEARPTRSPRER	105.335	81.2565	93.8289	89.3057	93.9175	87.0539	550.698	0.169414	0.166275	0.164311	0.981471	0.969878
CG7971-PA	FBgn0035253	638	EARPTRSPRERSS	105.335	81.2565	93.8289	89.3057	93.9175	87.0539	550.698	0.169414	0.166275	0.164311	0.981471	0.969878
Klp31E-PA	FBgn0032243	973	SSVNPGSQKSLIS	44.5822	56.5066	51.2719	47.8664	41.6547	42.2897	284.172	0.177866	0.174434	0.1477	0.980704	0.830402
CG6995-PB	FBgn0039229	473	NDDRGKSLASQDR	27.4582	30.9736	26.1171	31.1386	31.4542	21.9453	169.087	0.172786	0.169308	0.157905	0.979872	0.913876
CG6995-PB	FBgn0039229	476	RGKSLASQDRPRH	27.4582	30.9736	26.1171	31.1386	31.4542	21.9453	169.087	0.172786	0.169308	0.157905	0.979872	0.913876
qkr54B-PA	FBgn0022987	240	RELMDSTSLNDND	27.6575	25.2325	28.218	23.5799	25.2866	29.4365	159.411	0.165892	0.162467	0.171641	0.979351	1.03466
pum-PA	FBgn0003165	453	GNAGILSPRDSTC	31.7621	39.1086	35.9108	33.4793	34.4626	34.0509	208.774	0.169731	0.166184	0.164085	0.979108	0.966739
ssp3-PA	FBgn0032723	87	KNCQSPTSPRLKS	25.6544	24.9029	23.6674	25.7919	25.5747	21.1085	146.7	0.172315	0.168573	0.159111	0.978281	0.923373
ssp3-PA	FBgn0032723	88	NCQSPTSPRLKSS	25.6544	24.9029	23.6674	25.7919	25.5747	21.1085	146.7	0.172315	0.168573	0.159111	0.978281	0.923373
Apc2-PA	FBgn0026598	614	SFSRFDSLNSLTE	95.0929	89.9072	83.4635	97.51	82.2215	86.6015	534.797	0.172963	0.169198	0.157838	0.978234	0.912556
CG10737-PO	FBgn0034420	551	ALSSSGSGGQPSK	37.8656	41.8564	38.5767	39.3423	31.4274	29.0683	218.137	0.182734	0.178601	0.138665	0.977384	0.758833
ssp4-PF	FBgn0022085	1472	SMKRDYYRGSQDS	89.1536	77.4207	85.2605	77.3272	73.8031	65.7067	468.672	0.177709	0.173456	0.148835	0.976067	0.837522
Liprin-alpha-PA	FBgn0046704	812	RYGSQESLRHYNT	126.75	128.478	122.238	126.83	139.53	141.174	785	0.162565	0.158642	0.178793	0.975865	1.09982
ald-PA	FBgn0000063	151	NCSSQGSPVANSE	25.4193	23.836	22.2962	25.7514	26.1752	24.7713	148.25	0.166123	0.16205	0.171827	0.97548	1.03434
D1-PA	FBgn0000412	321	DRAVDGTPTKGDG	31.8996	24.7268	30.187	25.0016	31.4495	27.0402	170.305	0.16625	0.162029	0.171721	0.974609	1.03291
CG8516-PA	FBgn0037757	537	SPSSQNSSPILAR	27.4344	33.3877	26.5116	32.724	39.7035	38.4088	198.17	0.153459	0.149457	0.197084	0.973916	1.28428
CG14696-PA	FBgn0037853	405	FTPNPVSPAAQKS	41.8305	41.1538	40.6547	40.1592	43.2716	38.0768	245.147	0.169254	0.164828	0.165918	0.973846	0.980288
dup-PA	FBgn0000996	168	QILKDASPIKADL	83.3502	80.732	81.0245	78.65	82.4475	82.0629	488.267	0.168025	0.163511	0.168464	0.973137	1.00261
CHKov1-PF	FBgn0045761	100	QDERRLSLQRNNA	22.941	23.0953	20.1463	24.6387	22.3515	26.1396	139.312	0.165227	0.160736	0.174037	0.972818	1.05332
CG2186-PA	FBgn0030243	766	GSRSMPSDEDEET	22.1056	26.2351	24.7422	22.2415	28.2942	26.4619	150.081	0.161049	0.156528	0.182423	0.971931	1.13272
mus210-PA	FBgn0004698	942	KDRRVMSTDDEGG	25.3144	37.2855	28.9088	31.9288	28.8057	27.6552	179.898	0.173987	0.169089	0.156925	0.971848	0.901934
mus210-PA	FBgn0004698	943	DRRVMSTDDEGGS	25.3144	37.2855	28.9088	31.9288	28.8057	27.6552	179.898	0.173987	0.169089	0.156925	0.971848	0.901934
PDCD-5-PA	FBgn0036580	131	SDDDEDYGCxxxx	67.7113	67.6023	62.9257	68.5705	74.6435	82.0135	423.467	0.159769	0.155261	0.18497	0.971788	1.15773
Hop-PA	FBgn0024352	145	RSRRAPSPPPAKP	41.5609	34.1026	38.8218	34.6967	34.272	32.8214	216.275	0.174924	0.169965	0.155111	0.971651	0.886734
scny-PA	FBgn0260936	779	QSKAPPSPKTPPS	197.838	178.974	185.121	180.678	173.952	178.782	1095.34	0.172006	0.166979	0.161015	0.970772	0.9361
Reps-PA	FBgn0032341	442	SSKREATPQNSLG	83.9933	96.9791	88.1093	87.47	105.098	109.561	571.211	0.158411	0.15369	0.187898	0.970199	1.18614
CG8311-PA	FBgn0034141	36	VRHQRRSAQRTDV	48.2632	53.9778	45.8138	53.3482	62.8494	66.2779	330.53	0.154662	0.150004	0.195334	0.969886	1.26297
fs(1)h-PB	FBgn0004656	1980	VEDIKASPGGQGQ	23.4334	21.8561	20.7707	23.1487	21.0009	23.4482	133.658	0.169423	0.164298	0.166279	0.969747	0.981443
slik-PB	FBgn0035001	1474	GSTPPKTPDDLGL	31.9804	33.072	32.8555	30.2027	28.7933	28.3048	185.209	0.175619	0.170236	0.154145	0.969345	0.877725
slik-PB	FBgn0035001	1469	MSTFRGSTPPKTP	31.9804	33.072	32.8555	30.2027	28.7933	28.3048	185.209	0.175619	0.170236	0.154145	0.969345	0.877725
CG7185-PA	FBgn0035872	596	SVRPRKSPEPVVA	41.1119	35.2271	34.1207	39.8499	38.8429	41.573	230.726	0.165433	0.1603	0.174268	0.968974	1.05341
Stim-PA	FBgn0045073	546	RARITNSTEDLDD	108.646	92.6871	100.923	94.1221	115.999	110.393	622.771	0.161643	0.156595	0.181762	0.968768	1.12446
xl6-PA	FBgn0028554	232	SRSRSRSASPAVR	73.8194	67.6158	68.9649	68.0346	69.6992	76.6864	424.82	0.166465	0.161244	0.172291	0.968638	1.035
xl6-PA	FBgn0028554	234	SRSRSASPAVRRG	73.8194	67.6158	68.9649	68.0346	69.6992	76.6864	424.82	0.166465	0.161244	0.172291	0.968638	1.035
CG8677-PA	FBgn0026577	974	QKTREATPPIISL	34.0924	37.0474	34.8057	34.0988	41.0429	42.6231	223.71	0.159	0.154004	0.186996	0.968578	1.17608
NAT1-PC	FBgn0010488	261	SPRPRRSYQGDSS	29.7514	29.9025	29.7904	27.9557	28.4408	21.6119	167.453	0.178122	0.172425	0.149453	0.968019	0.839053
Mi-2-PA	FBgn0013591	313	LQKSDDSADEKEA	77.5322	67.8293	71.4267	69.2631	71.3192	68.6386	426.009	0.170608	0.165125	0.164266	0.967861	0.962826
sgg-PA	FBgn0003371	214	GEPNVSYICSRYY	27.0183	25.0126	24.3665	25.973	22.7024	26.0035	151.076	0.172201	0.166603	0.161196	0.967492	0.936096
CG30496-PA	FBgn0050496	557	EKGQSASDDELMQ	49.1018	60.7215	52.8308	53.4206	56.1639	57.7701	330.009	0.166395	0.160983	0.172623	0.967476	1.03743
Tango1-PA	FBgn0031842	1330	PLGRMRSPPPSSR	37.9297	44.571	42.9207	36.8899	42.2463	45.2298	249.787	0.165142	0.159757	0.175101	0.967393	1.06031
Rbcn-3A-PA	FBgn0023458	1789	RQERRLSLPEKHS	59.5413	47.7876	51.7308	52.0855	57.8829	46.6139	315.642	0.170017	0.164453	0.165531	0.967272	0.973613
CG32699-PA	FBgn0052699	37	SLTKRDSEEDTWA	55.8582	47.0735	48.5729	50.907	53.0891	51.7408	307.241	0.167509	0.161892	0.170599	0.966465	1.01844
LIMK1-PA	FBgn0041203	1104	PASNCVSPTRSSR	59.4248	67.7395	61.1732	61.6712	68.5842	73.1407	391.734	0.16231	0.156796	0.180894	0.966029	1.1145
CG30193-PA	FBgn0050193	280	RKLREPTPDVDVE	35.7934	34.6534	37.7757	30.2621	31.561	30.6646	200.71	0.175494	0.169493	0.155014	0.965803	0.883298
msps-PB	FBgn0027948	2029	REKRDMSPNRLQH	104.97	79.1161	94.4999	83.2445	88.8067	76.9105	527.548	0.174473	0.168463	0.157064	0.965551	0.900217
LIMK1-PA	FBgn0041203	978	KLQHAESLEDLAS	38.856	39.7959	34.5997	41.2649	38.556	36.6967	229.769	0.171154	0.165089	0.163757	0.964561	0.956781
CG7139-PA	FBgn0027532	793	SYASGRSPQLQEE	26.7662	28.9225	27.7433	25.9553	30.3804	26.6246	166.392	0.167341	0.161362	0.171297	0.964265	1.02364
RhoGAP1A-PA	FBgn0025836	619	QGIETRSSSLDSD	21.1549	21.5516	19.119	22.0323	29.4115	30.8285	144.098	0.148186	0.14279	0.209024	0.963582	1.41055
CG13185-PB	FBgn0033661	2204	FSERLGSLGKIIE	105.265	115.223	105.417	107.025	129.573	151.785	714.288	0.154341	0.148709	0.19695	0.963509	1.27607
par-1-PC	FBgn0260934	907	RQNTIDSATIKEN	46.913	55.1941	48.9143	49.3546	47.7408	44.3355	292.452	0.17457	0.168008	0.157421	0.96241	0.901763
plexA-PA	FBgn0025741	1681	ISKYTSSSPTFSR	24.0812	26.9377	23.791	25.2681	28.7162	31.4845	160.279	0.159157	0.153043	0.1878	0.961588	1.17997
hkl-PA	FBgn0086441	319	KKSSDRTPPVLAI	31.4642	35.2127	29.8352	34.2749	40.7824	34.4329	206.002	0.161835	0.155605	0.182559	0.961504	1.12806
CG1620-PA	FBgn0033183	534	EKDTIASPRKPAS	77.2127	85.023	74.7511	81.214	89.3823	106.437	514.02	0.157811	0.151711	0.190478	0.961348	1.20701
CG8858-PA	FBgn0033698	1683	KELRKESDDEDEP	23.1454	24.0208	21.398	23.9329	25.0822	21.083	138.662	0.170076	0.163458	0.166466	0.961089	0.978779
CG11347-PA	FBgn0035542	209	LSISTLSPPRSVP	41.7234	42.5692	37.7527	43.2099	38.1342	44.293	247.682	0.170162	0.16344	0.166397	0.960496	0.977872
l(1)G0196-PG	FBgn0027279	1060	QQLRPISPDIRAV	29.2792	33.6434	29.9996	30.4267	30.6055	35.2201	189.174	0.166308	0.15971	0.173981	0.960328	1.04614
CG17528-PC	FBgn0261387	93	SSSLTNSVVVGKS	40.7205	48.2817	43.4059	42.049	33.411	34.3188	242.187	0.183747	0.176423	0.13983	0.960144	0.760991
RnpS1-PA	FBgn0037707	309	PPMRRPSPPMRRP	31.1933	26.8065	28.1339	27.5415	26.8231	27.3358	167.834	0.172789	0.165864	0.161346	0.959925	0.933778
CG12340-PA	FBgn0027499	1052	VQRLQSSPPIAQR	99.0057	119.76	104.065	105.933	126.597	151.571	706.932	0.154729	0.148528	0.196743	0.959918	1.27153
CG8677-PA	FBgn0026577	723	VSESSPTDGEDET	34.7241	35.7835	36.1863	31.4938	35.6545	37.5778	211.42	0.166748	0.160061	0.173192	0.959898	1.03864
Pez-PA	FBgn0031799	751	SSGAANTEAMRQR	27.2146	37.2853	31.1898	30.7142	34.139	44.9073	205.45	0.156972	0.150654	0.192373	0.959753	1.22553
CG5726-PA	FBgn0034313	677	GPRFPRYSSQSSL	42.7732	53.4067	44.5874	47.7161	56.3427	55.2236	300.05	0.160273	0.153814	0.185913	0.959698	1.15998
fray-PA	FBgn0023083	347	KRQPGASGRLHRT	53.3606	58.2094	58.3468	48.6887	56.9143	50.645	326.165	0.171033	0.164082	0.164885	0.959358	0.964052
sec31-PA	FBgn0033339	490	KETDGNSHSDVDT	36.4315	42.1874	37.2893	38.126	35.8093	39.0461	228.89	0.17174	0.164742	0.163518	0.959252	0.952129
su(s)-PA	FBgn0003575	202	MNVRGGSPPPGGA	53.427	38.3495	43.3439	44.616	49.4184	53.128	282.283	0.162561	0.155801	0.181638	0.958415	1.11735
par-1-PC	FBgn0260934	971	GIIPRRSTTLYEK	72.6359	71.9005	70.8955	67.623	69.7616	62.7549	415.571	0.173901	0.16666	0.159439	0.958364	0.916838
RhoGEF2-PD	FBgn0023172	505	RSLSSLSLGTRKN	160.462	163.487	152.658	157.771	173.434	173.916	981.727	0.164989	0.158104	0.176907	0.958267	1.07224
Nak-PA	FBgn0015772	512	GHRRNVSDTSAFN	58.4053	57.1295	55.1177	55.5943	52.1936	43.2876	321.728	0.179553	0.172058	0.148388	0.958257	0.826429
gro-PA	FBgn0001139	289	PPSRSGSSSSRST	23.1893	16.7492	19.5897	18.6635	19.3874	21.5803	119.159	0.167584	0.160513	0.171903	0.957802	1.02577
sle-PA	FBgn0037810	312	ETLRVESPKVERK	122.714	85.1228	99.6395	99.4163	99.6007	92.9315	599.424	0.173363	0.166039	0.160598	0.957752	0.926364
GckIII-PA	FBgn0086736	325	KGLHINSAPRAGV	34.705	37.4814	34.4215	34.7096	31.868	34.9141	208.1	0.173442	0.166101	0.160457	0.957674	0.925134
pzg-PA	FBgn0259785	722	AEEPQPSDEGDVV	27.7348	25.9576	24.5834	26.8121	25.3741	26.7964	157.258	0.170714	0.163411	0.165875	0.957221	0.971655
pps-PA	FBgn0082831	1547	RDENDQSPVPKKT	72.5963	76.4308	71.8865	70.7153	63.032	62.7	417.361	0.178535	0.170838	0.150627	0.956885	0.843686
BCL7-like-PA	FBgn0026149	63	KAKLESSPGSAAV	52.5456	56.3433	50.5521	53.5938	73.2825	79.9996	366.317	0.148627	0.142153	0.209221	0.956442	1.40769
mus312-PA	FBgn0002909	319	IQGRDFSPERETQ	77.9171	87.4192	84.5643	73.4638	74.4618	76.2806	474.107	0.174366	0.166659	0.158975	0.955798	0.911733
CG6712-PA	FBgn0032408	161	VANLNDSDNEELQ	36.9501	27.4339	33.1428	28.3914	29.7076	24.8873	180.513	0.178336	0.170442	0.151222	0.955737	0.847958
RhoGAP1A-PA	FBgn0025836	504	SVGSKESLTSQGI	30.5219	39.6727	34.4166	32.6626	32.43	30.0159	199.72	0.175733	0.167933	0.156334	0.955617	0.88961
orb2-PD	FBgn0035938	100	SGGGDASPTSNLL	20.6987	23.1283	22.9268	18.9366	21.3648	23.6733	130.729	0.167626	0.160116	0.172258	0.955194	1.02763
BRWD3-PA	FBgn0011785	2115	RTRRPPSNNSIAN	24.6859	35.1427	26.5987	30.546	33.8812	31.0928	181.947	0.164412	0.157036	0.178552	0.95514	1.086
Nup98-PA	FBgn0039120	724	SRPKGATPNKERE	81.1822	72.1469	74.6999	71.727	70.8295	73.6246	444.21	0.172586	0.164817	0.162597	0.954985	0.942118
CG31012-PC	FBgn0027598	483	SSSVSKSMENMLD	245.64	207.704	220.776	212.066	241.733	229.257	1357.18	0.167017	0.159464	0.173518	0.954776	1.03892
Srp72-PA	FBgn0038810	620	VNLTKNSPATPVY	28.6982	40.5297	31.9269	34.1632	39.1369	39.7729	214.228	0.161575	0.154252	0.184173	0.954674	1.13986
MED1-PA	FBgn0037109	875	ASNSPKSPFGTHS	30.1765	31.514	33.4779	25.3784	30.7282	25.6293	176.904	0.174361	0.166351	0.159288	0.954057	0.913552
A16-PA	FBgn0028965	14	DSAGSDSLDKSMQ	39.4337	32.0596	35.1282	33.0545	48.846	37.665	226.187	0.15804	0.150722	0.191238	0.953693	1.21006
Pcf11-PD	FBgn0022063	425	RYVRNGSPLGSAK	171.849	207.004	177.473	183.761	211.195	227.781	1179.06	0.160659	0.153187	0.186155	0.953492	1.1587
ssp4-PF	FBgn0022085	1116	LTYRIPSPSRPSI	37.0111	40.2953	38.8654	34.82	29.6005	38.3536	218.946	0.176542	0.168273	0.155185	0.95316	0.879022
g-PB	FBgn0001087	687	RQSLELTPEQLER	19.3556	23.2833	21.373	19.2599	22.0495	22.1889	127.51	0.167198	0.159332	0.17347	0.952954	1.03751
MESR6-PA	FBgn0036846	23	KLSPSESPESSKK	233.831	203.054	211.436	204.721	232.569	226.035	1311.65	0.166541	0.158639	0.17482	0.952555	1.04971
skpA-PA	FBgn0025637	130	NMIKGKTPEEIRK	30.5806	35.714	33.5594	29.5321	24.5046	25.9826	179.873	0.184281	0.175378	0.140341	0.951684	0.761558
CG8149-PA	FBgn0037700	174	TEGEKPSGDKKLN	77.0418	65.9816	70.8031	65.1123	71.283	73.7569	423.979	0.168668	0.160286	0.171046	0.950302	1.0141
CG4497-PA	FBgn0031895	468	DSDGGGSPLAQKS	30.6492	32.8465	30.578	29.7595	27.747	29.2129	180.793	0.175603	0.166869	0.157528	0.950262	0.897068
CG11970-PA	FBgn0027503	1272	KATTNLSPQQQRI	53.7022	58.8026	59.0166	47.886	59.0671	55.9545	334.429	0.168204	0.159829	0.171967	0.950205	1.02237
loco-PA	FBgn0020278	199	RAWGQSSFRTPRS	171.783	149.522	152.261	152.777	159.285	152.881	938.509	0.171179	0.162512	0.16631	0.94937	0.971556
CG10990-PA	FBgn0030520	337	ALRRADSLIYKHV	50.5886	41.3969	45.889	41.4216	45.9239	45.8373	271.057	0.169679	0.161056	0.169265	0.949177	0.997562
fwd-PA	FBgn0004373	331	THQRNLSLDFRSM	80.7094	74.0192	72.2539	74.4959	76.3736	73.5129	451.365	0.171401	0.162562	0.166037	0.948434	0.968707
MBD-R2-PA	FBgn0038016	642	RQSVSATATSSTP	24.8704	28.0687	22.6543	27.5503	28.8657	28.8799	160.889	0.16452	0.156022	0.179458	0.948347	1.09079
CG30085-PA	FBgn0050085	1067	FSKRLPSPSASPS	20.5903	20.1577	20.9887	17.6542	21.5608	19.074	120.026	0.169747	0.160978	0.169275	0.948338	0.99722
dsh-PA	FBgn0000499	231	RKKRAPSMSRTSS	187.935	195.803	191.112	172.777	195.004	185.468	1128.1	0.170082	0.161284	0.168634	0.948271	0.991486
lid-PA	FBgn0031759	1474	IVEDNFSNDEDEP	85.3493	82.8195	82.0794	77.3686	87.5852	86.3275	501.529	0.167656	0.158962	0.173382	0.948143	1.03416
ns4-PA	FBgn0032882	42	QESYEDSDVPETT	43.1841	34.7969	36.7599	37.1734	34.8843	36.3996	223.198	0.17469	0.165623	0.159688	0.948094	0.91412
CG31342-PB	FBgn0051342	594	IPITSRSSPTRVA	22.1329	36.635	28.3985	27.3023	30.5485	31.5482	176.565	0.16642	0.157734	0.175846	0.947811	1.05664
Sin3A-PA	FBgn0022764	1335	TKMDVDSPLGRTE	118.515	115.245	114.191	107.334	144.419	135.71	735.414	0.158931	0.150612	0.190457	0.947659	1.19836
CG6776-PA	FBgn0035904	11	KHLAKGSPKPVLP	63.0766	57.9035	54.814	59.8338	71.3344	65.0733	372.036	0.162592	0.154082	0.183326	0.947659	1.12752
garz-PA	FBgn0033714	1276	PERGYTSDSEITK	192.454	153.77	166.6	161.464	189.912	179.868	1044.07	0.165805	0.157109	0.177086	0.94755	1.06804
hyd-PA	FBgn0002431	2180	KVVLMETDDSLPS	32.9055	35.6712	34.2191	30.7249	41.6628	40.7459	215.929	0.158794	0.150382	0.190823	0.947027	1.2017
CLIP-190-PA	FBgn0020503	309	IAKVSLSPSSKKT	55.22	55.267	51.9047	52.662	66.8488	62.3305	344.233	0.160483	0.151884	0.187633	0.946416	1.16918
Nup98-PA	FBgn0039120	715	IGSAPNTPQSRPK	22.2439	25.4867	24.7727	20.3863	15.8357	17.4412	126.167	0.189157	0.178966	0.131877	0.946121	0.697182
mus309-PA	FBgn0002906	151	YTYRGLSESPVEN	43.026	46.8457	41.9356	43.0581	45.1755	43.0133	263.054	0.170824	0.161552	0.167625	0.945722	0.981274
Su(var)2-HP2-PA	FBgn0026427	1985	AASTSPSARKSAV	89.3902	72.7798	77.0521	76.2881	86.6246	87.992	490.127	0.165437	0.156429	0.178134	0.945553	1.07675
Pde8-PA	FBgn0034886	440	KEAPRGSLHSVRR	40.991	38.901	36.3681	39.0961	37.4155	43.5377	236.309	0.169041	0.159673	0.171286	0.944579	1.01328
Pde8-PA	FBgn0034886	443	PRGSLHSVRRCSF	40.991	38.901	36.3681	39.0961	37.4155	43.5377	236.309	0.169041	0.159673	0.171286	0.944579	1.01328
Amph-PA	FBgn0027356	340	NGVTTKSLERPEL	55.7364	49.8579	54.9947	44.7165	53.6746	45.3439	304.324	0.17349	0.163824	0.162686	0.944286	0.937726
CG6116-PA	FBgn0032499	685	EHNYSNSDSNITL	27.3839	27.6075	26.5511	25.3507	26.0923	25.4192	158.405	0.173579	0.163826	0.162595	0.943816	0.936719
CG7218-PA	FBgn0038569	657	SEPGMPSMVEKGG	66.8965	72.1812	60.5497	70.6129	65.5211	77.7445	413.506	0.168169	0.158598	0.173233	0.943088	1.03011
CG4593-PA	FBgn0029929	205	YDAGNESDDFMxx	118.237	126.812	117.649	113.443	103.519	114.365	694.024	0.176542	0.166487	0.156971	0.943045	0.889146
Gnf1-PA	FBgn0004913	71	DDVVAATPEPIAK	25.2086	29.924	26.5106	25.4699	29.3259	27.4499	163.889	0.168201	0.158585	0.173214	0.942827	1.02981
polybromo-PA	FBgn0039227	10	RKRRASSISSRQD	32.8461	31.8639	31.3148	29.6868	29.1993	33.2236	188.134	0.171978	0.162122	0.1659	0.942692	0.964656
bic-PA	FBgn0000181	168	SGEVAASAxxxxx	42.6562	46.5926	39.5918	44.5305	51.3613	52.0408	276.773	0.161231	0.15197	0.186799	0.942559	1.15858
dup-PA	FBgn0000996	158	VQRGLRTPTKQIL	40.1061	35.2497	33.9048	37.091	39.436	43.0493	228.837	0.16465	0.155123	0.180227	0.942141	1.09461
Fmr1-PA	FBgn0028734	533	ETREMSSVERADS	22.8805	22.653	19.8738	23.0095	22.5712	24.7455	135.734	0.167731	0.157969	0.1743	0.941797	1.03916
G-salpha60A-PC	FBgn0001123	16	KQSDVNSEDSKSQ	100.092	119.324	101.591	105.004	106.52	107.117	639.648	0.171513	0.161491	0.166996	0.941567	0.973663
CG7065-PA	FBgn0030091	244	GRSKNQSPPPAGG	68.0641	59.6932	63.8907	56.3713	66.3724	64.8835	379.275	0.168423	0.158542	0.173035	0.941331	1.02738
CG9576-PA	FBgn0031091	470	GRRLLGSISPEPS	23.0704	20.3393	21.59	19.2727	18.1707	24.2837	126.727	0.171273	0.161224	0.167504	0.941326	0.977994
CG9576-PA	FBgn0031091	472	RLLGSISPEPSTP	23.0704	20.3393	21.59	19.2727	18.1707	24.2837	126.727	0.171273	0.161224	0.167504	0.941326	0.977994
CG5798-PA	FBgn0038862	482	TKKHYKSPTPSGP	43.4097	29.8168	36.9264	31.9931	35.3309	32.2358	209.713	0.174588	0.164319	0.161093	0.941182	0.922707
CG5798-PA	FBgn0038862	490	TPSGPPSPGRNLE	43.4097	29.8168	36.9264	31.9931	35.3309	32.2358	209.713	0.174588	0.164319	0.161093	0.941182	0.922707
D1-PA	FBgn0000412	118	SVKTPGSAKKRKA	43.0287	59.6074	46.0233	50.5658	51.7744	57.0951	308.095	0.166566	0.156752	0.176682	0.941084	1.06073
CG3287-PB	FBgn0028954	119	STPRNRSQLETTQ	34.3954	37.8552	34.579	33.4025	33.8018	31.1018	205.136	0.176104	0.165699	0.158197	0.940913	0.898312
CG16908-PA	FBgn0037741	621	RTQDCDSDDEQTE	86.0795	82.9574	76.9922	81.8718	84.05	79.5381	491.489	0.171964	0.161615	0.166421	0.939819	0.967766
cora-PA	FBgn0010434	685	SDSQKRSYSPTKG	210.174	186.596	181.405	191.326	210.526	195.977	1176	0.168694	0.158473	0.172832	0.939412	1.02453
CG2790-PA	FBgn0027599	431	EKKAIKSESEDED	55.97	52.1441	49.5506	51.9971	49.7689	55.5944	315.025	0.171596	0.161174	0.16723	0.939263	0.974556
CG2790-PA	FBgn0027599	433	KAIKSESEDEDWS	55.97	52.1441	49.5506	51.9971	49.7689	55.5944	315.025	0.171596	0.161174	0.16723	0.939263	0.974556
YT521-B-PA	FBgn0027616	143	DKVKSKSPDTEDR	39.8355	42.5105	36.763	40.5164	36.7709	32.4677	228.864	0.179902	0.168833	0.151266	0.938471	0.840825
CG12734-PA	FBgn0035411	1205	NVPLRQSLQRDLL	72.3642	71.305	67.7213	67.1069	76.0272	75.7138	430.238	0.166965	0.15669	0.176345	0.938463	1.05618
lqfR-PC	FBgn0261279	334	DLMGGASPSPSTS	23.2653	21.1988	22.0621	19.6585	20.6689	24.4627	131.316	0.169301	0.158855	0.171843	0.938299	1.01501
Taf6-PA	FBgn0010417	505	TTQRQGSPGVSSL	122.918	130.74	116.79	121.116	151.011	148.263	790.837	0.160373	0.150414	0.189213	0.9379	1.17983
Incenp-PA	FBgn0260991	163	RKMRRPSSEELVK	41.1356	47.1528	39.5262	43.2712	49.2226	52.3853	272.694	0.161882	0.151814	0.186304	0.937806	1.15086
CG7597-PA	FBgn0037093	473	GDRYSRSPRTSSR	99.9301	110.191	95.8681	100.858	117.701	111.77	636.318	0.165107	0.154582	0.180312	0.936252	1.09209
SRm160-PA	FBgn0036340	413	PMRYSRSPRRFNN	99.9301	110.191	95.8681	100.858	117.701	111.77	636.318	0.165107	0.154582	0.180312	0.936252	1.09209
Gef26-PA	FBgn0021873	1349	SHRRLASGGNIIP	27.8798	29.0922	28.514	24.8065	28.6138	29.8965	168.803	0.168753	0.157937	0.17331	0.935907	1.027
Moca-cyp-PA	FBgn0039581	706	NRKREDSQDKKIQ	66.1786	75.7788	71.1189	61.72	70.3016	71.4382	416.536	0.170402	0.159457	0.170141	0.935766	0.998467
CG6621-PA	FBgn0037855	778	PILKRRSPSPFVP	36.2673	34.3152	31.9121	34.1218	38.4702	30.8975	205.984	0.17133	0.160289	0.168381	0.935558	0.98279
CG6621-PA	FBgn0037855	780	LKRRSPSPFVPRR	36.2673	34.3152	31.9121	34.1218	38.4702	30.8975	205.984	0.17133	0.160289	0.168381	0.935558	0.98279
CG5645-PA	FBgn0036254	155	ELQRAQSPSAVEE	33.1167	34.3764	31.3159	31.8242	35.5139	0	166.147	0.203112	0.190013	0.21375	0.935505	1.05237
eIF2B-gamma-PA	FBgn0034029	253	TVQDTTSEVGVVT	25.2821	18.5681	21.748	19.2686	20.1479	14.168	119.183	0.183962	0.172074	0.143963	0.935379	0.782569
CG9776-PA	FBgn0027866	337	DAPPSPTTKNFIE	24.3475	22.2002	21.0853	22.4434	21.6749	21.3937	133.145	0.174801	0.163463	0.161736	0.93514	0.925258
wee-PA	FBgn0011737	87	DGDVSMSPPCQKV	42.4983	45.4065	40.7882	41.3691	39.5736	38.1033	247.739	0.177414	0.165814	0.156772	0.934616	0.883647
ns4-PA	FBgn0032882	39	RSTQESYEDSDVP	24.2888	32.7134	25.0761	28.1838	25.7672	30.6081	166.637	0.171037	0.159808	0.169155	0.934348	0.989
ns4-PA	FBgn0032882	38	LRSTQESYEDSDV	24.2888	32.7134	25.0761	28.1838	25.7672	30.6081	166.637	0.171037	0.159808	0.169155	0.934348	0.989
tos-PA	FBgn0015553	470	EEANQRSPVVCEN	35.8887	35.1739	36.587	29.8053	40.9145	39.0884	217.458	0.163394	0.152656	0.183951	0.93428	1.12581
Fmr1-PA	FBgn0028734	532	RETREMSSVERAD	138.976	143.421	134.9	128.868	141.528	141.012	828.705	0.170384	0.159145	0.170471	0.934034	1.00051
raps-PA	FBgn0040080	419	SASGNQSDGSENS	21.474	21.3822	21.3886	18.637	17.1146	20.5777	120.574	0.177717	0.165979	0.156303	0.933953	0.879507
FK506-bp2-PA	FBgn0013954	81	LICSPDYAYGSRG	233.819	227.629	213.875	216.817	249.068	244.333	1385.54	0.166523	0.155424	0.178053	0.933349	1.06924
CG6091-PE	FBgn0036180	582	SVARADTPEAEQR	69.9506	67.7286	65.7996	62.672	51.0158	57.7159	374.883	0.18363	0.171349	0.145021	0.933122	0.789746
CG31342-PB	FBgn0051342	356	RPQTSRSMSAGAA	306.647	278.742	283.772	262.465	299.162	307.277	1738.06	0.168403	0.157139	0.174458	0.933117	1.03596
slmb-PA	FBgn0023423	34	PVRKKDSSPTYQT	107.152	115.092	105.799	101.508	125.443	127.533	682.526	0.16281	0.151867	0.185323	0.932792	1.13828
Mtor-PA	FBgn0013756	2263	AEATSPSENTRFR	149.766	119.208	130.28	120.552	138.846	135.066	793.718	0.169439	0.158011	0.17255	0.932554	1.01836
CG5270-PB	FBgn0037897	523	ASSDDESRERSNH	44.1289	37.277	39.166	36.7454	34.1374	35.3823	226.837	0.179437	0.167326	0.153237	0.932504	0.853988
Vps13-PA	FBgn0033194	1792	LEAEQRSVSTDNE	268.367	227.855	236.291	226.397	218.945	217.996	1395.85	0.177749	0.165737	0.156514	0.932421	0.880536
swm-PA	FBgn0002044	197	QHHHVRSASPPGR	85.0037	76.0597	76.1307	74.0274	70.0769	74.8003	456.099	0.176566	0.164611	0.158822	0.932292	0.899505
swm-PA	FBgn0002044	199	HHVRSASPPGRSS	85.0037	76.0597	76.1307	74.0274	70.0769	74.8003	456.099	0.176566	0.164611	0.158822	0.932292	0.899505
SRm160-PA	FBgn0036340	523	GPGRRFSSPQQRR	111.061	119.766	101.199	113.787	107.667	131.024	684.504	0.168609	0.157038	0.174354	0.931375	1.03407
SRm160-PA	FBgn0036340	524	PGRRFSSPQQRRN	111.061	119.766	101.199	113.787	107.667	131.024	684.504	0.168609	0.157038	0.174354	0.931375	1.03407
CG7597-PA	FBgn0037093	280	GPRFGNSPRTPPP	155.615	164.486	147.623	150.413	164.275	161.941	944.353	0.169481	0.157799	0.172719	0.93107	1.0191
pav-PA	FBgn0011692	696	SLPRSQSSENILN	79.4914	70.1349	67.7835	71.4781	70.5353	59.4039	418.827	0.178625	0.166252	0.155123	0.93073	0.868425
A16-PA	FBgn0028965	12	NDDSAGSDSLDKS	20.1401	23.458	19.324	21.2294	26.0953	23.4569	133.704	0.16304	0.151654	0.185306	0.930164	1.13657
CG3630-PA	FBgn0023540	178	DIKRAASPAPPQS	42.8341	42.616	41.796	37.6737	38.6583	43.5909	247.169	0.172858	0.16076	0.166383	0.930013	0.962541
dpa-PA	FBgn0015929	14	PSVGGATPKQGAR	291.323	291.799	269.959	272.229	284.988	278.738	1689.04	0.17262	0.160502	0.166878	0.929802	0.966739
CG32306-PB	FBgn0052306	978	LANLQLSPVQKQK	39.2512	33.1765	32.6784	34.641	37.1173	37.4931	214.358	0.168941	0.157026	0.174033	0.929471	1.03014
CLIP-190-PA	FBgn0020503	64	APSSFGSTGSVSK	66.0232	62.3683	59.8091	59.4995	61.7111	63.1455	372.557	0.172311	0.160121	0.167567	0.929256	0.972468
Su(var)2-HP2-PA	FBgn0026427	1572	FITPNRSPKSKRN	72.8584	74.8389	71.9179	65.2923	68.6687	72.2646	425.841	0.173418	0.161105	0.165477	0.928996	0.954204
Dek-PA	FBgn0026533	496	RPAAPASAGRRGR	77.874	98.9059	80.8634	83.2781	96.0495	105.969	542.94	0.162799	0.15116	0.186041	0.928508	1.14277
Khc-73-PA	FBgn0019968	1395	IMRFDASMESLLN	39.0239	44.8294	39.5361	38.2909	51.2556	49.26	262.196	0.159906	0.148414	0.19168	0.928133	1.19871
CG1845-PA	FBgn0033155	60	PLTPVLTPSRKKA	30.6795	32.9065	32.3763	26.6209	34.8494	32.2509	189.684	0.167611	0.155515	0.176874	0.927832	1.05527
dom-PE	FBgn0020306	792	KSEQPPSPKRRKL	60.7251	56.2457	53.86	54.5769	67.7305	63.0372	356.175	0.164204	0.152224	0.183572	0.927042	1.11795
Lam-PA	FBgn0002525	317	SIEELRSTRVRID	44.8249	45.0389	41.7203	41.5762	56.1121	54.9009	284.173	0.158115	0.146559	0.195326	0.926919	1.23535
CG5514-PA	FBgn0039560	778	YKQRRGSDSNDEG	24.609	31.7358	25.1305	27.0903	25.0465	32.1796	165.792	0.169927	0.157489	0.172584	0.926808	1.01564
CG5514-PA	FBgn0039560	780	QRRGSDSNDEGKP	24.609	31.7358	25.1305	27.0903	25.0465	32.1796	165.792	0.169927	0.157489	0.172584	0.926808	1.01564
CG1910-PA	FBgn0022349	448	LVKTADSPAKEPQ	24.0734	27.4853	21.8177	25.9549	28.4123	23.9736	151.717	0.169917	0.15744	0.172643	0.926567	1.01604
CG1845-PA	FBgn0033155	1018	ANLPVKSPKRPGR	92.697	79.4276	82.1169	77.3212	63.3413	66.9537	461.858	0.186339	0.172605	0.141055	0.926294	0.75698
CG15626-PA	FBgn0031635	61	RARRSPSPVPSSA	59.7593	45.51	51.9875	45.5096	45.4397	44.7592	292.965	0.179662	0.166397	0.153941	0.926169	0.85684
CG15626-PA	FBgn0031635	59	YERARRSPSPVPS	59.7593	45.51	51.9875	45.5096	45.4397	44.7592	292.965	0.179662	0.166397	0.153941	0.926169	0.85684
xl6-PA	FBgn0028554	223	DDRVRGSPRSRSR	44.3501	38.99	41.2044	35.9441	35.8334	31.7299	228.052	0.182722	0.169147	0.148131	0.925707	0.810694
mus309-PA	FBgn0002906	197	ERKILDSPLQRFS	61.4235	55.3315	55.501	52.5299	48.9786	50.3095	324.074	0.180136	0.166676	0.153187	0.925279	0.850398
Hus1-like-PA	FBgn0026417	220	IRTVSGSQQEASC	57.2881	66.3912	56.5718	57.8395	50.0187	57.4633	345.573	0.178948	0.165539	0.155513	0.925064	0.869038
CG7728-PA	FBgn0036686	498	TSNESDSDDEEAR	38.4018	43.1562	39.4703	35.9106	38.7312	32.9904	228.661	0.178339	0.164831	0.15683	0.924261	0.879394
CG7728-PA	FBgn0036686	496	VKTSNESDSDDEE	38.4018	43.1562	39.4703	35.9106	38.7312	32.9904	228.661	0.178339	0.164831	0.15683	0.924261	0.879394
CG10732-PA	FBgn0036365	744	TLKRAPSANTVVE	40.8963	45.8044	37.8747	42.1718	37.8422	39.8332	244.423	0.177358	0.163746	0.158896	0.923251	0.895903
CG7185-PA	FBgn0035872	541	RQRRERSTSRYRE	25.6321	25.3001	24.4677	22.5471	15.636	18.4028	131.986	0.192946	0.178105	0.128949	0.923086	0.668317
CG6005-PA	FBgn0038672	294	NIGSGSSPVMGRK	169.727	185.402	162.453	165.303	187.234	187.884	1058	0.16783	0.154894	0.177276	0.922921	1.05628
CG9776-PA	FBgn0027866	335	AGDAPPSPTTKNF	23.4293	20.9396	21.5279	19.4109	21.2714	17.4666	124.046	0.178841	0.165015	0.156144	0.922693	0.87309
SRm160-PA	FBgn0036340	513	PFRKQFSPHQGPG	47.0695	55.8448	43.6014	51.3257	49.9737	52.9171	300.732	0.171106	0.157827	0.171067	0.922389	0.999771
CG10336-PA	FBgn0032698	195	SRLAPPSPQQWKM	28.1793	25.6741	27.122	22.5447	27.4273	32.2666	163.214	0.164978	0.152152	0.18287	0.922257	1.10845
CG16972-PA	FBgn0032481	1058	TPRRRTTMGASSL	27.2475	28.7138	26.3511	25.2214	23.8007	25.6039	156.938	0.178291	0.164308	0.157401	0.921575	0.882837
CG16972-PA	FBgn0032481	1057	ATPRRRTTMGASS	27.2475	28.7138	26.3511	25.2214	23.8007	25.6039	156.938	0.178291	0.164308	0.157401	0.921575	0.882837
Graf-PA	FBgn0030685	806	NVSPPNTAMRKER	92.9205	88.1359	82.8579	83.9413	99.1678	100.039	547.062	0.165481	0.15245	0.182069	0.921255	1.10024
hyd-PA	FBgn0002431	2214	ASVSPATAARSVI	172.177	172.124	165.278	151.89	178.457	182.308	1022.23	0.168406	0.155135	0.176459	0.921193	1.04782
xl6-PA	FBgn0028554	168	TRSRSRSAGSVGR	30.7658	25.8854	27.0493	25.137	27.2647	31.0271	167.129	0.169483	0.156125	0.174391	0.921184	1.02896
xl6-PA	FBgn0028554	171	RSRSAGSVGRRSG	30.7658	25.8854	27.0493	25.137	27.2647	31.0271	167.129	0.169483	0.156125	0.174391	0.921184	1.02896
CG7971-PA	FBgn0035253	360	QENVMRSRSRERK	31.8845	30.2169	30.2738	26.9037	32.4632	30.4693	182.211	0.17041	0.156899	0.172691	0.920712	1.01338
Nup98-PA	FBgn0039120	711	PSSSIGSAPNTPQ	37.8936	30.6011	31.4294	31.5856	33.3818	30.8646	195.756	0.174949	0.160953	0.164098	0.919998	0.937975
ras-PA	FBgn0003204	435	KYRGMGSLEAMER	162.65	175.658	151.039	160.198	182.575	192.778	1024.9	0.165045	0.151838	0.183117	0.919982	1.1095
SNF4Agamma-PA	FBgn0025803	115	AGRMPGSRPSSAP	34.2533	32.4415	28.4622	32.7889	31.0022	30.2071	189.155	0.176297	0.161907	0.161796	0.918378	0.917752
CG2926-PA	FBgn0037344	963	RTRSTPSPLVKED	51.3379	63.2387	53.3411	51.8661	59.8224	60.6213	340.227	0.168382	0.154613	0.177005	0.918225	1.05121
kuk-PA	FBgn0038476	253	SGSQQKSPISKAS	65.4343	75.3626	62.5801	66.6816	71.8709	61.6866	403.616	0.174419	0.16013	0.165451	0.918072	0.948583
CG9391-PA	FBgn0037063	75	FIGEEESSGAEGV	62.6456	54.4878	50.1368	57.3938	58.9141	52.5325	336.11	0.174248	0.159963	0.165789	0.918018	0.951451
glu-PA	FBgn0015391	1335	DTPTKKSQSPPSE	126.699	161.933	129.139	135.768	171.373	177.193	902.106	0.159977	0.146827	0.193196	0.9178	1.20765
Patr-1-PA	FBgn0028470	469	QQSRAGSVASDRQ	144.979	160.036	144.166	135.733	151.067	142.302	878.283	0.173643	0.159344	0.167013	0.917655	0.961819
Patr-1-PA	FBgn0028470	472	RAGSVASDRQRSQ	144.979	160.036	144.166	135.733	151.067	142.302	878.283	0.173643	0.159344	0.167013	0.917655	0.961819
CG15160-PA	FBgn0032688	591	NYAKSKTCSPLKS	316.968	290.18	285.047	272.064	295.316	305.065	1764.64	0.172032	0.157854	0.170115	0.917587	0.988857
TORC-PA	FBgn0036746	427	QPPNPPSPRSSPG	108.42	90.8585	90.6908	92.1593	107.475	104.377	593.981	0.167748	0.153919	0.178332	0.917559	1.06309
SC35-PA	FBgn0040286	23	RYGRPSSPTRSSS	79.9385	96.2016	78.5106	83.1046	93.2792	102.221	533.255	0.165156	0.151536	0.183308	0.917538	1.10991
Cnx99A-PA	FBgn0015622	545	PEAEEESDERAAG	39.2547	36.9937	35.7401	34.1882	32.4421	30.8952	209.514	0.181965	0.166882	0.151153	0.917113	0.830671
Ote-PA	FBgn0003022	366	ASGNAGSGSLGYE	26.0382	26.5532	25.4859	22.6905	24.5024	21.6723	146.942	0.178952	0.163929	0.157118	0.91605	0.87799
Mtor-PA	FBgn0013756	2291	RGGSPNSQNRPQR	22.6118	27.8586	23.104	23.1176	26.9842	29.3577	153.034	0.164899	0.151018	0.184083	0.915816	1.11633
CG14200-PA	FBgn0031023	265	TTTSPATSPRRAS	60.9621	69.0677	55.6026	63.4551	71.1471	66.1112	386.346	0.168282	0.154082	0.177637	0.915618	1.05559
CG14200-PA	FBgn0031023	266	TTSPATSPRRASR	60.9621	69.0677	55.6026	63.4551	71.1471	66.1112	386.346	0.168282	0.154082	0.177637	0.915618	1.05559
Dlic-PA	FBgn0030276	377	DQVRGESPLRSQG	52.4429	61.773	52.1056	52.4682	49.9651	46.6124	315.367	0.181084	0.165797	0.153119	0.915581	0.84557
mus101-PA	FBgn0002878	1045	KLNFDRSPKTPKL	100.517	81.5602	88.068	78.6332	89.6222	77.4392	515.84	0.176486	0.161582	0.161931	0.915553	0.917531
chb-PA	FBgn0021760	664	SQSQPGSRSTSPS	85.2627	77.9577	73.1367	76.2762	94.5484	83.0538	490.236	0.166471	0.152389	0.18114	0.915406	1.08811
Moca-cyp-PA	FBgn0039581	829	RSRRRRSRSPLPK	31.5782	48.0014	36.2758	36.5186	34.8239	38.9865	226.184	0.175918	0.160918	0.163164	0.914736	0.927505
Moca-cyp-PA	FBgn0039581	831	RRRRSRSPLPKLT	31.5782	48.0014	36.2758	36.5186	34.8239	38.9865	226.184	0.175918	0.160918	0.163164	0.914736	0.927505
kst-PA	FBgn0004167	3898	RNSSPDSQRRTSG	31.1378	35.0014	30.266	30.211	31.9372	39.6899	198.243	0.166813	0.152532	0.180655	0.914389	1.08298
CG32251-PA	FBgn0052251	1093	VANRIVSSDEEAQ	23.9045	25.8739	22.2551	23.2352	24.9155	26.5555	146.74	0.169615	0.155003	0.175382	0.913857	1.034
CG32251-PA	FBgn0052251	1094	ANRIVSSDEEAQE	23.9045	25.8739	22.2551	23.2352	24.9155	26.5555	146.74	0.169615	0.155003	0.175382	0.913857	1.034
CG7597-PA	FBgn0037093	353	RKVKRLSPELDRY	82.1237	82.405	78.0626	72.2779	86.28	81.1271	482.276	0.170575	0.155866	0.173559	0.913765	1.01749
Mitf-PA	FBgn0067895	597	KTLNSGSFEPKNF	186.738	210.227	176.123	186.312	254.971	272.217	1286.59	0.154271	0.140851	0.204878	0.913015	1.32804
CG13994-PA	FBgn0031772	34	QLESGRTTPTLLL	163.25	129.96	138.121	129.526	127.464	125.69	814.012	0.180102	0.1644	0.155498	0.912817	0.863388
CG9775-PA	FBgn0037261	252	PQRRAPSQIRGVA	19.7845	21.873	18.7612	19.2603	22.5816	19.3716	121.632	0.171244	0.156297	0.172459	0.912717	1.0071
CG32495-PD	FBgn0052495	145	SGCPELSPRALRT	71.15	79.4327	67.7783	69.5983	73.6411	72.9931	434.593	0.173245	0.158052	0.168703	0.9123	0.973779
SC35-PA	FBgn0040286	84	RSKFSRSPVRGDS	95.0131	68.688	76.7738	72.3092	80.2247	67.7449	460.754	0.177645	0.161782	0.160573	0.910702	0.903901
CG8289-PA	FBgn0030854	137	RGETEDSNELPST	50.6545	59.4406	51.6394	48.589	55.0507	50.5161	315.89	0.174262	0.158644	0.167094	0.91038	0.95887
CG42389-PE	FBgn0259735	818	ESNPPHSPSPRRA	36.7483	32.0271	33.0697	29.5274	32.9946	28.9458	193.313	0.177886	0.161906	0.160208	0.910168	0.900618
CG42389-PE	FBgn0259735	820	NPPHSPSPRRANE	36.7483	32.0271	33.0697	29.5274	32.9946	28.9458	193.313	0.177886	0.161906	0.160208	0.910168	0.900618
CG14229-PA	FBgn0031059	20	DELACESPLSKRI	50.8623	54.431	51.4415	44.3456	55.5134	56.6154	313.209	0.168088	0.152912	0.179	0.909717	1.06492
larp-PD	FBgn0260724	562	RPNRRFSDDIADQ	83.9884	86.0203	73.7127	80.8634	92.9622	109.559	527.106	0.161266	0.146627	0.192106	0.909224	1.19124
lqf-PA	FBgn0028582	171	NPSGFGSDGYIDG	36.9264	39.1387	33.4712	35.6756	45.0148	43.0304	233.257	0.16305	0.14822	0.18873	0.909047	1.1575
CG34422-PA	FBgn0085451	1300	KLKKRGSPLKEAA	22.564	22.5469	21.6403	19.3364	18.1869	20.8184	125.093	0.18031	0.163785	0.155905	0.908355	0.864652
vls-PA	FBgn0003978	46	ARLENLSPRLHDC	127.592	134.526	115.783	122.092	130.415	153.352	783.759	0.167218	0.151753	0.181029	0.907515	1.08259
BRWD3-PA	FBgn0011785	1800	IESDTDSPVIRPT	69.1091	66.436	60.0381	62.9506	69.8018	69.2102	397.546	0.170477	0.154685	0.174838	0.907364	1.02558
CG4751-PA	FBgn0032348	1354	SSHRRPSPDIGRL	36.4538	40.8126	35.7544	34.3106	40.4026	38.063	225.797	0.171097	0.155151	0.173753	0.906799	1.01552
CG5726-PA	FBgn0034313	498	CDDDHHSVRSEGG	20.2516	20.6742	18.2569	18.8488	23.4628	19.9229	121.417	0.168534	0.152803	0.178664	0.906659	1.06011
CG5726-PA	FBgn0034313	501	DHHSVRSEGGGNL	20.2516	20.6742	18.2569	18.8488	23.4628	19.9229	121.417	0.168534	0.152803	0.178664	0.906659	1.06011
CG2469-PA	FBgn0035205	956	EKYESDSEEEPGA	31.6862	38.1244	31.8177	31.4644	38.2643	35.3933	206.75	0.168828	0.15304	0.178132	0.906483	1.05511
CG2469-PA	FBgn0035205	954	KTEKYESDSEEEP	31.6862	38.1244	31.8177	31.4644	38.2643	35.3933	206.75	0.168828	0.15304	0.178132	0.906483	1.05511
lid-PA	FBgn0031759	1453	ASGSTESDADDDD	30.0242	31.4204	28.5149	27.1791	25.3239	24.5175	166.98	0.183988	0.166769	0.149244	0.906411	0.81116
yrt-PA	FBgn0004049	573	TSSHHGSFGKASI	73.7534	71.5618	67.2942	64.2152	71.4221	76.1268	424.373	0.171211	0.154945	0.173843	0.904994	1.01537
CG5798-PA	FBgn0038862	135	GRAGVDSPITQPT	35.4518	27.854	31.8991	25.3913	32.2272	29.3519	182.175	0.17375	0.15724	0.169011	0.904978	0.972725
CG11376-PA	FBgn0031216	440	TAPSSNSLDRKSS	19.6758	25.5068	20.7925	20.0957	26.344	23.3035	135.718	0.166457	0.150636	0.182907	0.904955	1.09882
PNUTS-PD	FBgn0053526	648	SSPGKDTDADDDD	45.9161	38.1205	33.9025	42.1352	45.9576	49.9412	255.973	0.164151	0.148527	0.187322	0.904816	1.14115
RhoGAPp190-PA	FBgn0026375	988	PTRSLNSLNEERD	164.358	151.706	134.084	151.882	186.263	184.221	972.515	0.162498	0.147024	0.190477	0.904773	1.17218
CG8677-PA	FBgn0026577	303	KLSSSASPAPTKK	162.496	170.527	148.362	152.907	185.852	201.404	1021.55	0.162999	0.147457	0.189544	0.904649	1.16285
exu-PA	FBgn0000615	457	KSRSVSSLPDSTT	21.0122	30.6203	21.8005	24.9061	24.2139	27.7377	150.291	0.171775	0.155387	0.172837	0.904598	1.00618
CG7358-PA	FBgn0030974	230	VGKRQKSPGLGSG	28.8691	25.4981	24.7958	24.3802	29.877	34.6274	168.048	0.161761	0.146316	0.191923	0.904516	1.18646
C3G-PC	FBgn0259228	275	LARRARSFKDDLI	89.0274	82.2237	78.4573	76.4257	84.2631	79.5825	489.98	0.174753	0.15805	0.167196	0.90442	0.956756
Moca-cyp-PA	FBgn0039581	614	PIRGRGSPSGDRR	30.0003	14.6917	20.1009	20.3143	19.9286	18.7424	123.778	0.180532	0.163257	0.156211	0.904306	0.86528
CG8258-PA	FBgn0033342	542	VRQAAGSDDESxx	109.132	120.482	101.079	106.496	106.67	109.813	653.672	0.175634	0.158776	0.16559	0.904018	0.94281
alpha-Spec-PA	FBgn0250789	1034	DAGLSASQQNLVD	30.2142	44.006	34.489	32.6063	27.6979	30.2082	199.222	0.186276	0.168394	0.145331	0.904003	0.780193
kst-PA	FBgn0004167	941	RRTSTQSINENAD	45.7773	43.5484	40.9501	39.7675	37.4365	33.9557	241.435	0.184989	0.167162	0.147849	0.903633	0.799235
Pez-PA	FBgn0031799	586	RNYVSGSSPDLVS	69.1193	85.664	68.7297	71.1286	85.1127	83.7987	463.553	0.166953	0.150855	0.182192	0.903575	1.09128
hkl-PA	FBgn0086441	135	PPAANESESEDRA	96.7824	89.9361	87.4495	81.2033	85.581	77.1862	518.139	0.180182	0.162749	0.157069	0.903247	0.871725
ZnT63C-PA	FBgn0035432	395	SPTNSPYLCRQRN	32.9717	33.1542	29.3156	30.3955	31.5427	27.4008	184.78	0.178931	0.161573	0.159496	0.90299	0.891382
enc-PA	FBgn0004875	628	MLQMQNSTESRDG	88.5657	112.592	82.3664	99.2056	115.411	117.097	615.239	0.16348	0.147562	0.188958	0.902634	1.15585
Hsf-PA	FBgn0001222	17	VQFKHESEEEEED	36.5436	29.0833	30.0587	29.1721	31.4015	25.3422	181.601	0.180689	0.163079	0.156231	0.902538	0.86464
dpa-PA	FBgn0015929	21	PKQGARTPTRGIA	28.7974	27.8191	25.1515	25.9371	29.0354	27.357	164.097	0.172509	0.155665	0.171826	0.902362	0.996041
CG9253-PA	FBgn0032919	471	GDTHDDSENFTGA	31.0082	39.7118	32.5241	31.2798	28.3996	30.44	193.364	0.182868	0.164984	0.152148	0.902204	0.832007
Rpd3-PA	FBgn0015805	421	ENEYSDSEDEGEG	31.0688	26.8781	29.9112	22.3517	24.0324	22.6544	156.897	0.184666	0.166552	0.148782	0.901909	0.805681
RhoGAP54D-PA	FBgn0034249	769	LGRRSMSPITKST	63.8427	77.9849	60.5908	67.3245	84.7104	100.596	455.05	0.155838	0.140551	0.203612	0.901906	1.30656
RhoGAP54D-PA	FBgn0034249	767	LHLGRRSMSPITK	63.8427	77.9849	60.5908	67.3245	84.7104	100.596	455.05	0.155838	0.140551	0.203612	0.901906	1.30656
Dcp1-PA	FBgn0034921	242	NHESRLSPFQKMQ	105.658	94.3626	88.4701	91.9147	109.117	106.301	595.823	0.167852	0.151374	0.180773	0.901832	1.07698
hts-PI	FBgn0004873	690	DVSTDGSPKKDKK	51.9573	40.9234	42.9204	40.8323	39.245	31.7051	247.584	0.187574	0.16914	0.143285	0.901724	0.763884
slpr-PA	FBgn0030018	775	LHRFGGSLGNSPA	85.9734	115.382	91.9681	89.5259	111.564	118.757	613.171	0.164192	0.147996	0.187812	0.901361	1.14385
bin3-PA	FBgn0033073	1116	YAKGDYTPNHVRW	132.643	145.871	124.093	126.866	150.834	148.102	828.409	0.168102	0.151471	0.180428	0.901064	1.07332
CG1407-PA	FBgn0033474	105	RADSPDTQKRILN	150.683	166.719	143.476	142.522	172.429	177.961	953.79	0.16639	0.149927	0.183683	0.901059	1.10393
E(var)3-9-PA	FBgn0260243	493	TRKRRRSSDNQSL	80.8602	82.7419	76.5593	70.8527	68.0546	64.9199	443.989	0.184241	0.166009	0.14975	0.90104	0.812793
E(var)3-9-PA	FBgn0260243	494	RKRRRSSDNQSLV	80.8602	82.7419	76.5593	70.8527	68.0546	64.9199	443.989	0.184241	0.166009	0.14975	0.90104	0.812793
Ssrp-PA	FBgn0010278	443	DVDFGDSDNENEP	41.037	46.6499	39.4209	39.5736	34.9866	41.1081	242.776	0.180592	0.16269	0.156718	0.90087	0.8678
XRCC1-PA	FBgn0026751	177	FKLREESPDSETD	28.0681	33.7335	25.5615	30.0798	27.7153	25.8675	171.026	0.180679	0.162669	0.156651	0.900322	0.867014
CG2091-PA	FBgn0037372	360	KRIKLGSPEPKEA	89.1733	84.0019	79.9623	75.8645	89.5755	66.048	484.625	0.178669	0.16077	0.160561	0.899821	0.898648
Sap47-PA	FBgn0013334	516	KAGEDDTEADEDE	48.4148	51.0133	46.6296	42.8377	45.7727	48.4448	283.113	0.175598	0.158006	0.166396	0.899819	0.947595
Kdm4B-PA	FBgn0053182	501	RTKDDRSISPASS	26.1139	24.2177	22.1765	23.1111	29.4568	33.1406	158.217	0.159059	0.143119	0.197822	0.899784	1.2437
CG3198-PA	FBgn0029887	359	SEYRERSRDYVQN	47.0411	42.1063	40.4055	39.7759	40.0554	40.2535	249.638	0.178553	0.160596	0.160851	0.899426	0.900857
su(s)-PA	FBgn0003575	977	CATTIASPDLETA	124.088	104.12	102.987	102.264	124.683	107.711	665.852	0.171365	0.154126	0.174508	0.899404	1.01834
CG16742-PA	FBgn0034529	744	QTEENVSPVNPPT	22.9461	27.0324	24.7131	20.2373	17.4723	22.7332	135.134	0.184921	0.166317	0.148761	0.899395	0.804456
phl-PA	FBgn0003079	303	AVRFNMSSRSRSR	127.485	131.11	111.736	120.795	158.534	170.957	820.617	0.157562	0.14168	0.200758	0.899205	1.27415
BRWD3-PA	FBgn0011785	1372	RSTRIHSEGDWRA	19.1635	24.0113	18.9896	19.8151	24.8756	23.8797	130.735	0.165124	0.14841	0.186466	0.898781	1.12925
CG14712-PA	FBgn0037924	126	PRRAPASPLPYKS	48.2274	50.2378	44.3867	44.0875	49.5531	49.9299	286.422	0.171888	0.154447	0.173665	0.898533	1.01034
Akap200-PA	FBgn0027932	9	KAQSKRSIDITTD	183.592	154.654	160.118	143.806	168.188	181.534	991.892	0.170505	0.153204	0.176291	0.89853	1.03393
DMAP1-PA	FBgn0034537	16	DMERANTPEVTRD	44.5583	47.1129	42.1109	40.2454	49.2312	48.2115	271.47	0.168842	0.151686	0.179472	0.898388	1.06296
CG8159-PB	FBgn0037619	345	AGGVQLSPSQSAD	33.1018	30.8276	29.606	27.8248	26.9828	27.4856	175.829	0.181795	0.163315	0.15489	0.898347	0.852007
Spn-PA	FBgn0010905	348	PDRLRQSPTKTAD	81.7935	67.8505	64.7492	69.575	85.9075	83.0409	452.917	0.1652	0.148288	0.186512	0.897625	1.129
hkl-PA	FBgn0086441	437	HIVRDPSPARNRA	76.1393	79.5059	71.4825	68.1013	85.7283	88.3177	469.275	0.165836	0.148723	0.185441	0.896808	1.11822
CG2790-PA	FBgn0027599	417	QAQAEGSDEPDEP	42.0157	48.5605	42.8129	38.3806	43.1897	40.0388	254.998	0.177602	0.159204	0.163194	0.896411	0.918877
CG3967-PA	FBgn0035989	236	SNQRRGSQQQTTP	31.516	30.8886	28.5113	27.4288	26.4064	26.9177	171.669	0.181759	0.16293	0.155311	0.896411	0.854491
mxc-PA	FBgn0260789	572	AFRSLSTPRKRTS	119.367	131.298	111.68	112.98	127.805	138.297	741.427	0.169042	0.151505	0.179452	0.896256	1.06158
CG9776-PA	FBgn0027866	96	RYDSPDYGRYSRR	106.003	113.306	96.0483	100.471	106.084	123.263	645.175	0.169961	0.152299	0.17774	0.896086	1.04577
Moca-cyp-PA	FBgn0039581	682	DRKREASPNWKRD	48.3057	63.5495	48.6273	51.5867	55.5871	56.801	324.457	0.172373	0.154433	0.173194	0.895925	1.00476
Moca-cyp-PA	FBgn0039581	690	NWKRDDSPARKRK	48.3057	63.5495	48.6273	51.5867	55.5871	56.801	324.457	0.172373	0.154433	0.173194	0.895925	1.00476
Dcp1-PA	FBgn0034921	223	KQQRAATPGEDLL	35.3682	36.6835	33.8176	30.7305	38.2818	40.1399	215.021	0.167545	0.150097	0.182358	0.895858	1.08841
CG1677-PA	FBgn0029941	129	REQQQHSPINERE	37.2943	39.1564	34.7743	33.701	38.3984	35.5917	218.916	0.174612	0.156396	0.168992	0.89568	0.967815
XNP-PA	FBgn0039338	105	LEKLLASPKTKER	141.108	153.854	131.393	132.78	156.606	168.321	884.062	0.166822	0.149409	0.183769	0.895617	1.10159
CG14939-PA	FBgn0032378	389	GIKKWSSMDNISQ	148.521	181.258	146.222	149.12	184.295	191.574	1000.99	0.164726	0.147525	0.187749	0.895575	1.13976
CG14964-PA	FBgn0035410	850	SEMRRQSADVVSI	158.582	188.123	153.899	156.571	184.717	191.349	1033.24	0.167776	0.150241	0.181983	0.895487	1.08468
CG13625-PA	FBgn0039210	172	PAKREESPQRGRR	21.486	23.1975	19.9241	20.071	20.1132	23.9967	128.789	0.173476	0.155274	0.171249	0.895074	0.987162
Pcf11-PD	FBgn0022063	744	DKPTKKSGSPPKK	57.6372	69.5982	60.0206	53.7847	64.4659	62.0525	367.559	0.173082	0.154812	0.172106	0.894447	0.994365
RhoGAP1A-PA	FBgn0025836	522	SYESVSSLSSESA	79.0316	90.8567	71.9564	79.8888	106.913	106.965	535.612	0.158593	0.141749	0.199658	0.893794	1.25893
shot-PH	FBgn0013733	1609	TSGELGSPENPRN	22.1207	25.6851	22.9956	19.7249	18.0974	22.9248	131.549	0.181704	0.162376	0.15592	0.893626	0.8581
gro-PA	FBgn0001139	207	EKYRTRSPLDIEN	53.7887	71.6545	61.9916	50.0799	57.4522	58.4625	353.429	0.177466	0.158549	0.163986	0.893404	0.924042
CG4887-PA	FBgn0031318	8	DSSSRRSFSGGSE	117.008	108.118	100.28	100.776	109.65	102.407	638.238	0.176365	0.157508	0.166127	0.893081	0.941948
CG2926-PA	FBgn0037344	1586	NNDGGLTPKKTKR	54.8705	63.4996	51.2749	54.4293	65.4961	64.2457	353.816	0.167276	0.149377	0.183346	0.892997	1.09607
slpr-PA	FBgn0030018	1141	KKPQTQSCEQLER	28.6663	23.7286	23.4326	23.347	25.3717	26.4429	150.989	0.173506	0.15491	0.171584	0.892826	0.988923
ncm-PA	FBgn0086707	277	SPIRRRSNSLERR	75.3184	59.8034	60.3705	60.1683	63.0547	52.226	370.941	0.182134	0.162477	0.155389	0.892075	0.853161
ncm-PA	FBgn0086707	279	IRRRSNSLERRRV	75.3184	59.8034	60.3705	60.1683	63.0547	52.226	370.941	0.182134	0.162477	0.155389	0.892075	0.853161
CG34133-PB	FBgn0083969	486	DKERRKSAGDEDV	29.1312	36.1594	29.5744	28.6454	27.7764	32.1789	183.466	0.177937	0.158667	0.163396	0.891703	0.918284
D1-PA	FBgn0000412	161	RPVGRPSAGSVNL	26.0109	24.7856	24.1125	21.1736	23.4716	26.2231	145.777	0.174226	0.155326	0.170447	0.891521	0.97831
D1-PA	FBgn0000412	164	GRPSAGSVNLNIS	26.0109	24.7856	24.1125	21.1736	23.4716	26.2231	145.777	0.174226	0.155326	0.170447	0.891521	0.97831
slpr-PA	FBgn0030018	569	HSSFSKSAPNLDK	85.6062	74.8395	71.4562	71.5491	78.7175	77.0981	459.267	0.174676	0.155689	0.169635	0.8913	0.971142
mod-PA	FBgn0002780	129	ADEVDESDDDEEA	23.3194	22.3114	20.4177	20.252	22.9497	18.0209	127.271	0.179266	0.159776	0.160958	0.891278	0.897871
CG1344-PA	FBgn0027507	451	ISPLMNTRSFDVE	126.416	136.102	115.383	118.559	141.446	155.286	793.192	0.165482	0.147469	0.187049	0.891145	1.13033
Liprin-alpha-PA	FBgn0046704	703	GRSTPNSPQRDFM	57.4498	51.1338	51.5708	45.189	55.9189	51.3284	312.591	0.173683	0.154771	0.171546	0.891109	0.987694
Psi-PB	FBgn0014870	42	GGTAGPSPPSSGG	24.9631	28.4616	25.2827	22.3169	28.8551	24.7504	154.63	0.17275	0.153915	0.173335	0.890966	1.00338
kst-PA	FBgn0004167	3724	QAKRTPSFTTRRR	32.5824	31.1387	27.7589	28.9965	27.8232	33.4478	181.747	0.175301	0.156138	0.168561	0.890685	0.961549
CG7971-PA	FBgn0035253	377	SRPLEASIDSRQR	73.2969	73.9453	63.6539	67.4253	60.9249	69.3819	408.628	0.180166	0.160389	0.159444	0.890228	0.884983
E(bx)-PA	FBgn0000541	55	RGISPQSDEGSRS	85.8554	77.7883	74.3593	71.2939	85.7137	88.6586	483.669	0.169169	0.150571	0.18026	0.890063	1.06556
CG3732-PA	FBgn0034750	155	YKDRQDSDSEYDE	32.5143	33.8997	30.1536	28.9126	32.7818	28.8864	187.148	0.177437	0.157806	0.164758	0.889364	0.928542
eEF1delta-PB	FBgn0032198	53	REHIQNSLEKIDG	81.6563	72.525	65.3906	71.6495	65.3663	65.5824	422.17	0.182606	0.162304	0.15509	0.888824	0.849317
CG11266-PA	FBgn0031883	161	RDRRGGSKSLQVD	53.3349	57.8204	49.7018	49.0652	55.2038	52.8342	317.96	0.174794	0.155313	0.169892	0.888549	0.971954
CG8176-PA	FBgn0037702	810	AMNRAESIGSLEF	125.191	118.111	108.859	107.255	120.354	172.489	752.26	0.161714	0.143643	0.194643	0.888253	1.20362
Nup133-PA	FBgn0039004	70	SVRSTQSIAGIRS	33.6947	34.0019	27.7109	32.4142	37.9814	36.4253	202.228	0.167377	0.148656	0.183967	0.888155	1.09912
Nup133-PA	FBgn0039004	68	SLSVRSTQSIAGI	33.6947	34.0019	27.7109	32.4142	37.9814	36.4253	202.228	0.167377	0.148656	0.183967	0.888155	1.09912
Moca-cyp-PA	FBgn0039581	650	GRKRQDSPSKKRP	36.2053	51.6172	38.5557	39.3914	40.828	46.6553	253.253	0.173389	0.153892	0.172719	0.887552	0.996136
Ptp61F-PA	FBgn0003138	83	IVLKRGSVDYINA	26.039	24.7049	22.162	22.8686	21.5402	20.5233	137.838	0.184071	0.163346	0.152583	0.887409	0.828936
CG6854-PB	FBgn0036478	558	QRGCRLSPRQLSD	43.1038	51.5944	42.1648	41.8701	46.0365	41.0135	265.783	0.178149	0.158089	0.163761	0.887398	0.919236
east-PB	FBgn0010110	383	AVKRKRSQDVEAD	43.8849	44.5584	38.9122	39.4868	43.6361	43.2141	253.692	0.174312	0.154516	0.171172	0.886433	0.981987
mip130-PA	FBgn0023509	552	SMKLNKSDPLLGQ	19.3996	25.9405	17.5934	22.5756	25.6517	27.5727	138.734	0.163407	0.14477	0.191822	0.885948	1.17389
g-PB	FBgn0001087	683	GEKRRQSLELTPE	81.4043	89.8844	74.2871	77.4186	89.3348	92.9161	505.245	0.16951	0.150131	0.180359	0.885672	1.064
CG3409-PA	FBgn0033095	526	HTTPSISNLKVNG	39.066	48.0014	41.1426	35.9632	40.574	43.1988	247.946	0.175577	0.155489	0.168934	0.885588	0.96216
CG12012-PA	FBgn0035444	19	YEEVMNSPSQDSR	29.213	31.3541	25.3933	28.2387	23.2209	27.9064	165.326	0.183174	0.1622	0.154625	0.885498	0.844143
CG34422-PA	FBgn0085451	690	GRGRSDSMPPRST	45.7305	40.1819	35.6226	40.452	38.7778	42.7153	243.48	0.176426	0.156223	0.167351	0.88549	0.94856
gig-PA	FBgn0005198	1046	DAAPPLSPERERR	56.2314	48.188	47.7421	44.6983	47.5268	47.4935	291.88	0.178874	0.158353	0.162773	0.88528	0.909986
snama-PA	FBgn0086129	772	RESSPKTPEKSHD	49.0791	46.2735	41.4628	42.94	53.1876	45.8185	278.762	0.171029	0.151389	0.177582	0.885165	1.03832
ball-PA	FBgn0027889	428	KRVADSSPPSQKR	70.3121	71.6921	64.7074	60.9826	69.677	67.7279	405.099	0.175271	0.155135	0.169594	0.885115	0.967612
CG7185-PA	FBgn0035872	543	RRERSTSRYRERS	112.271	103.031	97.4177	93.1321	90.2107	80.4301	576.492	0.186734	0.165267	0.147999	0.885036	0.792566
Orc2-PA	FBgn0015270	167	PRLGVKTPDTKRK	23.7696	25.5395	21.9402	21.6944	25.8155	25.4359	144.195	0.170981	0.151304	0.177716	0.884919	1.03939
Caf1-105-PA	FBgn0033526	614	SSQFNLTPKSQPA	106.651	129.053	100.54	108.009	142.257	148.65	735.16	0.160308	0.141839	0.197853	0.884788	1.2342
Psf3-PA	FBgn0030196	197	RRRADRSDDEGDA	23.1832	17.3269	15.6001	20.2406	20.1643	25.371	121.886	0.16618	0.147025	0.186794	0.884734	1.12405
CG10341-PA	FBgn0032701	403	ARYVDHSDDEEER	34.9912	37.1759	33.2376	30.5909	36.9304	32.4361	205.362	0.175707	0.155405	0.168888	0.884455	0.961192
CG5741-PA	FBgn0035937	7	MNKKDVSPSGSTV	83.0533	84.4656	73.0759	75.0779	76.6728	86.5625	478.908	0.174897	0.154679	0.170424	0.8844	0.974429
spen-PA	FBgn0016977	2666	GKLKEYSPETRKK	58.3263	60.6454	52.8941	52.3231	54.5136	63.903	342.605	0.173628	0.153554	0.172818	0.884388	0.995334
CG5514-PA	FBgn0039560	271	PKFSENSWDASAG	169.171	167.621	153.681	144.149	177.559	179.336	991.518	0.169837	0.150189	0.179974	0.884312	1.05969
tst-PA	FBgn0039117	193	STGTPKSPKQSNV	56.3583	62.6805	54.0275	51.141	56.3037	52.1207	332.632	0.178935	0.158085	0.16298	0.883481	0.910832
Uba2-PA	FBgn0029113	647	DKLSVQSPPKSGS	102.062	96.559	90.9043	84.5327	96.7496	96.5745	567.382	0.175033	0.154602	0.170365	0.883277	0.973334
CG6995-PB	FBgn0039229	209	EASDDKSIKSVKP	25.3718	19.2097	21.1864	18.1808	20.7278	15.4551	120.132	0.185553	0.16385	0.150597	0.883039	0.811612
lqfR-PC	FBgn0261279	251	RYNDRASPAEVAS	23.3891	19.5665	18.5215	19.385	23.5394	21.2701	125.672	0.170904	0.150816	0.17828	0.882457	1.04316
alpha-Adaptin-PA	FBgn0015567	634	EIRESKSPAPLTS	38.9531	29.7534	31.2511	29.3657	31.6329	32.106	193.062	0.177939	0.156988	0.165073	0.882257	0.927698
sle-PA	FBgn0037810	175	PRDLNDSPKVEQK	29.9583	28.4154	23.7636	27.7223	23.7652	24.9397	158.565	0.184069	0.16235	0.153581	0.882006	0.834365
vir-PA	FBgn0003977	1686	LSGSPQSNREMTP	144.102	144.746	128.109	126.418	148	138.973	830.348	0.173932	0.153265	0.172803	0.881178	0.993509
CG34133-PB	FBgn0083969	464	AGTGSNSLGSSTR	132.211	138.342	121.266	117.047	156.359	144.586	809.811	0.167047	0.147141	0.185812	0.880837	1.11234
SC35-PA	FBgn0040286	22	ARYGRPSSPTRSS	49.7007	56.7461	47.525	46.2114	49.7163	51.73	301.629	0.176453	0.155383	0.168164	0.880594	0.953024
HP5-PB	FBgn0030301	150	MFSDQQSPNVKRK	43.8965	41.099	35.7317	39.0791	40.9213	38.7255	239.453	0.177478	0.156212	0.16631	0.880174	0.937071
LIMK1-PA	FBgn0041203	956	TQRINQTPIFGRK	147.515	144.545	131.745	125.277	134.933	133.803	817.817	0.17856	0.157139	0.164301	0.880032	0.92014
Rip11-PA	FBgn0027335	180	IKKLAGSLSSKLH	184.556	201.28	165.877	173.54	198.358	209.506	1133.12	0.170254	0.149771	0.179975	0.879694	1.05709
CG13745-PA	FBgn0033354	1367	RRRRAPSSEAEDP	33.7042	33.0539	30.6761	28.0398	28.8488	29.9114	184.234	0.181177	0.159351	0.159471	0.879532	0.880196
CG13745-PA	FBgn0033354	1368	RRRAPSSEAEDPQ	33.7042	33.0539	30.6761	28.0398	28.8488	29.9114	184.234	0.181177	0.159351	0.159471	0.879532	0.880196
xl6-PA	FBgn0028554	241	PAVRRGSPPRRRG	28.2745	31.0775	25.6936	26.499	29.1061	27.9642	168.615	0.175999	0.154768	0.169233	0.879372	0.961556
lds-PA	FBgn0002542	125	QRALSPSTRMSIT	91.5746	110.55	85.5593	92.1752	107.113	108.384	595.356	0.169751	0.149267	0.180981	0.87933	1.06616
CG9007-PA	FBgn0036398	3118	RTISCDSRVIERL	255.882	270.358	231.073	231.604	247.229	253.061	1489.21	0.176685	0.155344	0.167972	0.879214	0.950687
CG15727-PA	FBgn0030410	35	STTSSGSPPPTSR	25.1222	27.6394	26.9071	19.4611	22.8227	24.4378	146.39	0.180209	0.158372	0.16142	0.878826	0.895737
BRWD3-PA	FBgn0011785	2158	PRYNEQSEEEEAA	30.3637	31.3941	29.258	25.013	31.032	31.432	178.493	0.172998	0.152026	0.174976	0.87877	1.01143
CG42232-PB	FBgn0250754	809	QFTQEMSTPTRQS	107.633	98.4935	90.613	90.5228	109.702	118.411	615.375	0.167481	0.147175	0.185344	0.87876	1.10666
BRWD3-PA	FBgn0011785	2154	NQKRPRYNEQSEE	47.2562	46.4738	39.7497	42.5622	53.0885	51.2325	280.363	0.167158	0.146795	0.186046	0.878181	1.11299
CG11970-PA	FBgn0027503	404	KLEQPESPEFDTS	32.6299	35.6138	29.4865	30.4266	33.4712	31.8849	193.513	0.176329	0.154804	0.168867	0.877929	0.957686
Nup153-PA	FBgn0061200	492	SIYGSTSALSDSR	36.8724	45.1194	35.8557	36.0805	47.2094	44.7648	245.902	0.166716	0.14627	0.187014	0.877358	1.12175
Upf3-PB	FBgn0034923	442	AGGKDGSDGEASV	156.953	158.835	138.775	138.179	159.333	160.081	912.156	0.1731	0.151813	0.175088	0.877025	1.01148
HP5-PB	FBgn0030301	422	RLSIDNSSSRSDG	111.724	120.961	103.019	101.046	139.174	125.938	701.861	0.165762	0.145374	0.188863	0.877004	1.13936
Sec16-PD	FBgn0052654	589	ADGEDTSDGEQQV	18.2416	26.6691	19.9538	19.419	25.8515	25.2903	135.425	0.165814	0.145367	0.188819	0.87669	1.13874
CG14229-PA	FBgn0031059	11	LKTRKRSREDELA	21.3197	22.2776	20.3672	17.8452	21.7384	22.118	125.666	0.173465	0.152039	0.174496	0.876486	1.00594
CG32306-PB	FBgn0052306	1229	RSSLDESRYYSRS	203.185	237.685	182.458	203.86	228.713	226.82	1282.72	0.17185	0.150585	0.177565	0.876262	1.03326
bbx-PB	FBgn0024251	171	EGESQGSPGKVAK	69.4036	70.0063	61.7665	60.2818	65.902	58.0889	385.449	0.180841	0.15832	0.16084	0.875464	0.889399
CG8771-PA	FBgn0033766	1216	SQGLNNSDSSDSK	235.494	184.876	183.382	184.365	194.478	164.817	1147.41	0.183182	0.160251	0.156568	0.874819	0.854713
lark-PA	FBgn0011640	300	TMFSRRSPPPPRS	109.154	91.3472	90.5225	84.8548	105.669	102.563	584.11	0.171629	0.150123	0.178247	0.874696	1.03856
CG4857-PB	FBgn0026083	312	RHKQGGSLQDLVE	30.332	25.4511	24.8115	23.9805	30.3884	31.0134	165.977	0.168045	0.146984	0.184971	0.874674	1.10072
Srp54-PA	FBgn0024285	434	SRSKRSSPSPPPA	31.9723	32.7131	29.2129	27.3323	35.4375	30.166	186.834	0.173109	0.151325	0.175566	0.874156	1.01419
Srp54-PA	FBgn0024285	433	RSRSKRSSPSPPP	31.9723	32.7131	29.2129	27.3323	35.4375	30.166	186.834	0.173109	0.151325	0.175566	0.874156	1.01419
Incenp-PA	FBgn0260991	61	QENSSVTPQQTKK	31.1278	31.6056	28.3059	26.502	25.2096	26.8566	169.608	0.184937	0.161573	0.15349	0.873664	0.829958
l(1)G0196-PG	FBgn0027279	1067	PDIRAVTPDCEPR	109.055	104.503	89.7898	96.7714	115.718	109.911	625.748	0.170643	0.149071	0.180287	0.873583	1.05652
ball-PA	FBgn0027889	431	ADSSPPSQKRVKT	26.02	17.8997	20.0386	18.3283	23.6089	19.3578	125.253	0.175324	0.153157	0.171519	0.873569	0.978301
CAP-PA	FBgn0033504	152	IRRPPGSPRQAKV	30.955	34.6327	28.8098	28.4532	36.0403	30.078	188.969	0.173541	0.151514	0.174945	0.873076	1.00809
CG5798-PA	FBgn0038862	551	QRVRDFSPVIGQN	41.2774	42.3174	31.6259	41.3333	32.7196	34.7478	224.021	0.186578	0.16284	0.150582	0.872771	0.807076
Map60-PA	FBgn0010342	241	SLKRKLSEEYTSS	54.265	50.4898	48.6392	42.786	49.6788	49.5228	295.382	0.177321	0.154758	0.167921	0.872755	0.946988
sec8-PA	FBgn0086685	235	GIGARRSTDRIEA	62.1819	64.4948	52.0022	58.5493	59.3729	69.4389	366.04	0.173037	0.15101	0.175953	0.872706	1.01685
Atu-PA	FBgn0019637	286	KSRLIDTDSDSNQ	32.2432	31.6046	31.1729	24.5423	34.6647	32.8405	187.068	0.170654	0.148917	0.180429	0.872625	1.05728
CG9346-PA	FBgn0034572	868	SRKRSHSPFSGGE	48.1254	47.1375	41.1849	41.9309	52.911	43.6942	274.984	0.173215	0.151128	0.175656	0.872489	1.01409
CG9346-PA	FBgn0034572	866	SSSRKRSHSPFSG	48.1254	47.1375	41.1849	41.9309	52.911	43.6942	274.984	0.173215	0.151128	0.175656	0.872489	1.01409
BRWD3-PA	FBgn0011785	1927	LRRRLASPPERNT	39.1122	49.7801	36.9278	40.6241	42.8248	45.5519	254.821	0.174421	0.15217	0.173409	0.872426	0.994199
sktl-PA	FBgn0016984	44	EHKSLLTPVKIPP	49.5334	51.721	49.3897	38.9314	62.0921	54.0582	305.726	0.165597	0.144445	0.189958	0.87227	1.14711
yps-PA	FBgn0022959	250	LGGGDGSAEPGVH	25.1495	27.4169	22.554	23.2908	29.3727	22.7435	150.527	0.174607	0.152281	0.173112	0.872132	0.991437
swm-PA	FBgn0002044	280	RQFRNKSPPGSQT	46.9567	51.2211	45.3368	40.2337	43.366	44.2524	271.367	0.180895	0.157666	0.161439	0.871587	0.892446
SRm160-PA	FBgn0036340	487	RFDRRQSPQQNRY	25.8872	26.858	22.7837	23.1733	26.84	23.1326	148.675	0.177384	0.154555	0.16806	0.871303	0.947435
CG12129-PA	FBgn0033475	7	MSREVLSPPVQKM	34.5276	31.66	29.1141	28.5481	31.9039	28.4645	184.218	0.179644	0.156505	0.16385	0.871194	0.912081
CG13800-PA	FBgn0035338	508	PLAKPRSFSSSRL	121.276	138.585	111.845	114.509	156.209	175.852	818.276	0.158786	0.138312	0.202903	0.871059	1.27784
CG9346-PA	FBgn0034572	942	SRREEPSPPRHRS	38.1812	33.0988	31.3258	30.7598	28.8891	33.5681	195.823	0.182001	0.158525	0.159474	0.871008	0.876223
CG30122-PB	FBgn0050122	903	DKRSRGSRDNYRR	32.4437	37.8501	30.6959	30.514	30.6125	32.3616	194.478	0.180724	0.15737	0.161906	0.870773	0.895871
CG8929-PA	FBgn0034504	139	RSRLRKSPPLSPP	55.4547	56.7628	45.1686	52.5071	59.7494	55.7403	325.383	0.172439	0.150094	0.177467	0.870414	1.02916
CG8929-PA	FBgn0034504	143	RKSPPLSPPPRRR	55.4547	56.7628	45.1686	52.5071	59.7494	55.7403	325.383	0.172439	0.150094	0.177467	0.870414	1.02916
CG13248-PA	FBgn0036984	661	KSIVEESENETSG	24.4542	25.5311	20.9126	22.5892	20.8528	23.0717	137.412	0.181881	0.15829	0.159828	0.870293	0.87875
CG6340-PA	FBgn0030648	59	NYGSGNSPRGKER	43.4858	39.3676	34.9883	37.1042	38.5329	34.7817	228.26	0.181489	0.157917	0.160594	0.870122	0.884872
CG5792-PD	FBgn0032455	160	SARMNNSPANKDR	69.5547	74.3878	63.7262	61.5173	59.1583	57.5837	385.928	0.186489	0.162263	0.151248	0.870094	0.811032
dock-PA	FBgn0010583	94	KTLPNCSPSRQVE	21.5908	22.4188	18.6805	19.6039	20.1359	19.5905	122.02	0.180337	0.156877	0.162786	0.86991	0.902676
fwd-PA	FBgn0004373	362	QHHRNRSLDSALQ	38.1328	31.6491	32.696	28.0078	29.5927	28.4382	188.516	0.185082	0.161004	0.153915	0.869907	0.831603
RpS19a-PA	FBgn0010412	155	TGPIVISKxxxxx	33.1393	33.3805	31.2594	26.598	32.6271	33.3026	190.307	0.17477	0.152011	0.17322	0.869778	0.99113
Nup98-PA	FBgn0039120	1036	KYGLGDSDEEDEL	48.1578	38.6022	40.8235	34.6382	38.3143	42.3107	242.847	0.178631	0.155369	0.166	0.869776	0.929288
tho2-PA	FBgn0031390	1284	DKLSPTSPSGNTQ	55.1773	47.6493	49.6114	39.7648	52.3479	42.6381	287.189	0.179023	0.155605	0.165372	0.869193	0.923749
CG9915-PB	FBgn0030738	102	GSHKSRSGSVHSA	175.993	166.473	148.705	148.925	191.003	186.393	1017.49	0.16829	0.146257	0.185454	0.869077	1.10199
CG16742-PA	FBgn0034529	422	VNLFDDSPPLSPT	21.9684	25.7422	21.0903	20.3464	25.451	25.6438	140.242	0.170101	0.147733	0.182166	0.868501	1.07093
CG6479-PA	FBgn0036710	112	DGKAENSFRTVCS	156.795	119.999	126.284	114.042	125.794	127.103	770.018	0.179732	0.156052	0.164216	0.868247	0.913667
CG42232-PB	FBgn0250754	1825	EEPTNLSPKTRLR	23.1818	20.3387	19.2272	18.5578	18.5629	20.983	120.851	0.180058	0.156328	0.163614	0.868212	0.908674
Su(var)2-HP2-PA	FBgn0026427	864	KKRNHSSPANTPK	42.7302	41.4976	36.2347	36.8838	29.4267	33.8317	220.605	0.190902	0.165723	0.143375	0.868105	0.75104
CG8677-PA	FBgn0026577	1743	KFVVEESDESEDE	29.8945	31.9751	28.0803	25.6226	33.8106	25.5451	174.928	0.176843	0.1535	0.169657	0.868003	0.95937
CG8677-PA	FBgn0026577	1746	VEESDESEDEDQK	29.8945	31.9751	28.0803	25.6226	33.8106	25.5451	174.928	0.176843	0.1535	0.169657	0.868003	0.95937
RnpS1-PA	FBgn0037707	345	GGGRRQSPMRNRR	81.7578	89.7989	70.7081	78.1285	92.4935	88.898	501.785	0.170947	0.148307	0.180746	0.867565	1.05733
sle-PA	FBgn0037810	67	SLARGETPEPTTP	48.7197	55.3052	45.7228	44.5118	39.2449	37.321	270.825	0.192052	0.166592	0.141357	0.867432	0.736034
sle-PA	FBgn0037810	61	TRTRRASLARGET	48.7197	55.3052	45.7228	44.5118	39.2449	37.321	270.825	0.192052	0.166592	0.141357	0.867432	0.736034
CG9839-PA	FBgn0037633	621	RQTIGRSExxxxx	184.898	197.883	162.243	169.749	196.496	195.633	1106.9	0.172906	0.149964	0.177129	0.867316	1.02442
CG9992-PB	FBgn0030744	149	DQLDAKSLGYDND	95.4583	85.2566	79.1787	77.4596	91.6668	76.3814	505.401	0.178784	0.154964	0.166252	0.86677	0.929908
CG16742-PA	FBgn0034529	1344	PKLFDDSDDDDDD	41.925	41.1206	35.226	36.7453	38.371	36.8903	230.278	0.180316	0.15627	0.163414	0.866648	0.906265
borr-PA	FBgn0032105	163	RARRSRSACGDLN	33.5327	32.8193	28.1065	29.3692	31.8423	27.8151	183.485	0.18081	0.156622	0.162567	0.866224	0.899104
CG5284-PA	FBgn0036566	105	RETATESDTERDF	87.411	80.203	70.196	74.981	88.7888	89.6854	491.265	0.170594	0.147758	0.181648	0.866139	1.06479
CG8547-PC	FBgn0033919	346	GSGPAGTPPGNRT	22.4977	21.4269	19.1501	18.8888	20.4766	17.9987	120.439	0.182352	0.157918	0.15973	0.866007	0.875941
CG5146-PA	FBgn0035617	1349	GHRKRGSISPIPQ	54.986	58.7014	49.2318	49.1261	55.7088	58.2562	326.01	0.174362	0.150851	0.174787	0.865161	1.00244
CG5146-PA	FBgn0035617	1351	RKRGSISPIPQKL	54.986	58.7014	49.2318	49.1261	55.7088	58.2562	326.01	0.174362	0.150851	0.174787	0.865161	1.00244
stwl-PA	FBgn0003459	790	NHAPTGSPKGAAV	55.8005	53.0788	48.8235	45.3057	50.98	46.8706	300.859	0.180947	0.156434	0.162619	0.864527	0.898706
Mi-2-PA	FBgn0013591	210	SAGQARSVTGDEP	160.644	141.835	132.16	129.341	146.563	147.661	858.204	0.176228	0.152353	0.171419	0.864526	0.972712
Dcp1-PA	FBgn0034921	211	HRVQPLSVDQLEK	77.6571	100.758	71.7319	82.2414	90.8977	102.184	525.471	0.169767	0.14651	0.183723	0.863005	1.0822
sle-PA	FBgn0037810	489	RARAVRSPAVEQK	22.6018	34.7449	24.7147	24.7739	26.6026	26.7268	160.165	0.179024	0.154493	0.166483	0.862972	0.929947
CG7341-PA	FBgn0036777	311	IFKANYSPQSGAV	116.911	134.657	105.173	111.84	139.891	152.54	761.012	0.165285	0.142582	0.192133	0.862639	1.16243
CG16972-PA	FBgn0032481	1156	QLAPPNSPRKMKG	33.3261	38.98	30.2984	32.0555	32.4934	33.5483	200.702	0.180133	0.15534	0.164527	0.86236	0.913363
CG1737-PA	FBgn0030293	160	VSSKRVSTSPPPT	144.747	167.448	133.596	135.593	163.775	151.99	897.148	0.173993	0.150025	0.175983	0.862248	1.01144
CG1109-PA	FBgn0046222	643	ARGEMVSPPTKKS	66.9543	78.0695	63.4924	61.4919	69.8151	62.2174	402.041	0.18036	0.155437	0.164203	0.86182	0.910419
CG2186-PA	FBgn0030243	998	KASSKRSATPEPL	39.2493	48.7532	37.8411	37.9742	50.3023	51.6576	265.778	0.165557	0.142629	0.191814	0.861514	1.1586
CG2186-PA	FBgn0030243	1000	SSKRSATPEPLVV	39.2493	48.7532	37.8411	37.9742	50.3023	51.6576	265.778	0.165557	0.142629	0.191814	0.861514	1.1586
CG5726-PA	FBgn0034313	556	SERSYISNYERGN	197.726	184.188	162.8	166.205	192.69	206.059	1109.67	0.172085	0.148245	0.17967	0.861463	1.04408
CG7154-PA	FBgn0031947	416	SRENNDSADEGAS	116.662	64.2416	82.4868	73.3292	80.6428	68.0501	485.412	0.18634	0.160499	0.153161	0.861322	0.821947
CG31012-PC	FBgn0027598	765	DAIMSRSLSAAKV	299.964	324.346	272.634	265.029	288.793	302.469	1753.23	0.178045	0.153335	0.16862	0.861211	0.947064
thr-PB	FBgn0003701	1205	ALVFNHSPEDKKR	50.0785	50.4886	45.3697	41.2262	43.6338	46.0285	276.825	0.181644	0.156409	0.161947	0.861076	0.891567
spen-PA	FBgn0016977	4544	LPKGAQTPPRRSG	64.7732	80.112	63.7635	60.9129	65.9179	63.2169	398.696	0.181699	0.156355	0.161946	0.860518	0.89129
MEP-1-PA	FBgn0035357	25	LASASSSPKQSKP	233.859	205.112	194.797	182.639	200.784	198.349	1215.54	0.180566	0.155254	0.16418	0.85982	0.909249
CG12717-PA	FBgn0030420	332	NRNWILSRDVDED	88.5539	73.0779	69.1011	69.8486	69.2891	70.7781	440.649	0.183402	0.157665	0.158933	0.859668	0.866583
Srp54-PA	FBgn0024285	436	SKRSSPSPPPATG	30.8333	45.388	31.7661	33.7467	37.772	45.3856	224.892	0.169462	0.145654	0.184884	0.859508	1.091
Tsc1-PA	FBgn0026317	449	AYDRRLSQVIQDR	30.8343	32.1004	27.4658	26.6261	28.1673	24.5892	169.783	0.185339	0.159297	0.155364	0.859492	0.838272
CG6643-PA	FBgn0039208	629	ASSKRLSAESPIS	32.4256	37.7259	29.1179	31.1696	21.8161	28.4452	180.7	0.19411	0.166816	0.139074	0.859388	0.716468
Ino80-PA	FBgn0086613	1351	IPAATQSERKRRH	90.4702	84.7747	75.3863	75.0944	95.3991	98.2462	519.371	0.168709	0.144868	0.186423	0.858688	1.105
CG8677-PA	FBgn0026577	1005	QLRQEESEEETIP	21.5108	20.5726	18.4752	17.6489	20.1883	26.211	124.607	0.168865	0.144952	0.186183	0.858393	1.10256
CG9776-PA	FBgn0027866	851	SRGRHFSRSPIRS	47.5027	53.8844	42.9618	44.0518	50.3032	48.3977	287.102	0.17657	0.151538	0.171892	0.858231	0.973505
CG9776-PA	FBgn0027866	853	GRHFSRSPIRSSR	47.5027	53.8844	42.9618	44.0518	50.3032	48.3977	287.102	0.17657	0.151538	0.171892	0.858231	0.973505
vir-PA	FBgn0003977	1681	KRVMNLSGSPQSN	107.861	105.759	90.364	92.912	114.538	116.642	628.077	0.170059	0.145903	0.184038	0.857952	1.0822
CG4266-PA	FBgn0034598	959	GGRGRWSDDEDEG	47.6156	44.4818	41.357	37.6372	44.0036	43.2133	258.309	0.17827	0.152907	0.168823	0.857725	0.947008
bin3-PA	FBgn0033073	529	APAPTATSSPQRQ	102.878	65.6979	74.5397	70.0424	96.3408	73.3972	482.896	0.174547	0.149703	0.17575	0.857669	1.0069
snama-PA	FBgn0086129	362	EKDKYDSDYEDNI	75.1112	63.5168	64.1197	54.7581	57.5333	46.1005	361.14	0.191931	0.164587	0.143482	0.857531	0.747568
snama-PA	FBgn0086129	1180	QKEGASSDNGMEH	126.044	112.228	105.888	98.3364	100.022	100.603	643.122	0.185247	0.158776	0.155978	0.857103	0.841999
shot-PH	FBgn0013733	4622	VVRRQDSVELLNQ	28.2166	27.6591	23.0601	24.8266	25.1523	26.3362	155.251	0.179953	0.154224	0.165824	0.857023	0.921484
Lam-PA	FBgn0002525	595	RLSRRRSVTAVDG	25.5202	29.3835	26.9429	20.1072	23.881	21.8244	147.659	0.185914	0.15932	0.154767	0.856957	0.832465
Pep-PB	FBgn0004401	201	GEKKIESPTKESP	112.17	89.6224	92.1258	80.749	88.1574	77.6356	540.46	0.186686	0.159933	0.153381	0.856696	0.821601
Fmr1-PA	FBgn0028734	542	RADSNSSYEGSSR	49.3353	39.9276	37.9585	38.449	38.6514	40.4567	244.779	0.182334	0.156075	0.161591	0.855983	0.886238
Fmr1-PA	FBgn0028734	541	ERADSNSSYEGSS	49.3353	39.9276	37.9585	38.449	38.6514	40.4567	244.779	0.182334	0.156075	0.161591	0.855983	0.886238
CG8949-PA	FBgn0030812	92	QSPDIDSPSSRSH	47.9026	62.1176	48.3869	45.7655	68.4791	72.3129	344.965	0.159466	0.136467	0.204067	0.855774	1.27969
Nipped-B-PG	FBgn0026401	1962	DPDDGDSDADESR	205.446	170.887	166.075	155.919	158.713	179.346	1036.39	0.18156	0.155345	0.163095	0.855608	0.898297
CG12391-PA	FBgn0033581	398	DSDGEPSSAQKKK	39.5931	43.1177	32.4507	38.3169	45.6759	43.7002	242.854	0.170289	0.1457	0.184012	0.855603	1.08059
CG1407-PA	FBgn0033474	102	RLFRADSPDTQKR	22.855	22.7254	18.7381	20.2392	19.8173	23.1369	127.512	0.17873	0.152838	0.168432	0.855132	0.942383
ush-PA	FBgn0003963	548	DLSLRRSPITLNS	31.9487	26.6416	25.527	24.4932	32.9657	30.9155	172.492	0.169835	0.144993	0.185172	0.853727	1.0903
CG3163-PA	FBgn0034961	248	KLISNQSPSQKAN	190.123	190.332	160.068	164.646	209.23	203.475	1117.87	0.170169	0.145237	0.184594	0.853489	1.08477
aru-PA	FBgn0029095	784	PGMEQRSPDPTDM	45.9731	54.4764	39.8481	45.8801	41.1292	45.4555	272.762	0.184134	0.157148	0.158718	0.853446	0.861972
CG7843-PA	FBgn0033062	354	DSKDSDSKPEDKQ	23.9465	22.4754	21.5379	18.0447	20.7342	20.5387	127.277	0.182365	0.155497	0.162137	0.852671	0.889082
Incenp-PA	FBgn0260991	541	NSTSTKTLSRENS	41.5894	39.7942	35.4382	33.9451	44.7084	40.1883	235.664	0.172669	0.147208	0.180123	0.852546	1.04317
sle-PA	FBgn0037810	132	QRKPSVSPSPGRT	142.901	139.458	121.718	118.988	137.666	134.16	794.89	0.177608	0.151408	0.170983	0.852484	0.962699
l(2)dtl-PA	FBgn0013548	442	LRDLESTPRSLKR	189.693	197.083	157.586	171.984	160.362	173.259	1049.97	0.184185	0.156943	0.158872	0.852093	0.862568
Smg5-PA	FBgn0019890	904	GIVRKSYTSNEEK	50.2259	55.9854	44.5943	45.8638	52.5511	45.5293	294.75	0.180172	0.153449	0.166379	0.85168	0.923446
Smg5-PA	FBgn0019890	906	VRKSYTSNEEKDT	50.2259	55.9854	44.5943	45.8638	52.5511	45.5293	294.75	0.180172	0.153449	0.166379	0.85168	0.923446
Su(var)205-PA	FBgn0003607	202	ERLSWYSDNEDxx	22.8319	25.4413	20.685	20.4038	22.9658	27.6904	140.018	0.172382	0.146727	0.180892	0.851172	1.04937
Spt6-PA	FBgn0028982	151	FDENDESIGHRSE	23.8511	23.4499	21.2323	19.0182	23.0375	19.2296	129.819	0.182181	0.155026	0.162793	0.850945	0.893578
Spt6-PA	FBgn0028982	156	ESIGHRSERSHRE	23.8511	23.4499	21.2323	19.0182	23.0375	19.2296	129.819	0.182181	0.155026	0.162793	0.850945	0.893578
CG8578-PA	FBgn0030699	288	RSLSQGSFGDEND	26.1384	28.822	24.0568	22.7103	26.2333	29.794	157.755	0.174195	0.148227	0.177577	0.850925	1.01941
mtm-PA	FBgn0025742	616	TTTRLASPMHxxx	43.6152	52.8388	34.1034	47.915	61.1495	58.5445	298.166	0.161745	0.137538	0.200717	0.850337	1.24094
Caf1-105-PA	FBgn0033526	604	VRRQPRTPGSSSQ	25.1159	38.7607	29.5614	24.7512	40.9327	47.2911	206.413	0.15473	0.131563	0.213707	0.850275	1.38116
CG7843-PA	FBgn0033062	426	AKQGPQSPKLDED	20.0844	24.2873	17.4524	20.2531	19.5628	23.6938	125.334	0.177014	0.15042	0.172566	0.849764	0.974869
RnpS1-PA	FBgn0037707	6	xMARAQSLAGEGE	55.8901	45.0615	42.505	43.2547	48.4856	37.1706	272.368	0.185322	0.157434	0.157244	0.849514	0.848489
CG14215-PA	FBgn0031052	1984	PPTASPSVRRSLR	26.6546	31.7943	23.6997	25.9427	26.2264	25.2149	159.533	0.183188	0.155587	0.161225	0.84933	0.880108
beta-Spec-PA	FBgn0250788	996	TLQRRLSGMDRDL	35.4922	34.272	29.6959	29.5306	34.6662	33.2301	196.887	0.177168	0.150407	0.172424	0.848953	0.973225
CG5146-PA	FBgn0035617	861	KKEKDLTPPPLQT	58.0513	57.1348	48.3431	49.3432	51.2345	51.777	315.884	0.182323	0.154624	0.163053	0.848074	0.894305
Nipped-B-PE	FBgn0026401	389	KKFVQKSPELARS	162.127	138.227	128.002	126.654	146.542	136.266	837.819	0.179248	0.151975	0.168777	0.84785	0.941582
Nipped-B-PG	FBgn0026401	365	GKSQVRSPELARS	162.127	138.227	128.002	126.654	146.542	136.266	837.819	0.179248	0.151975	0.168777	0.84785	0.941582
CG31998-PA	FBgn0051998	937	YGQDGGTPNNAIR	22.6984	25.406	18.767	22.0019	21.3927	27.9518	138.218	0.174017	0.147481	0.178503	0.847509	1.02578
CG7154-PA	FBgn0031947	792	PPPRPVSPRVQLP	23.418	22.9702	18.7147	20.5894	21.8671	19.1422	126.702	0.183061	0.155105	0.161834	0.847285	0.884044
CG9776-PA	FBgn0027866	1228	IPEPAVSPSDSEK	36.4087	35.7915	30.8468	30.2566	28.6817	29.1685	191.154	0.188854	0.159828	0.151318	0.846305	0.801247
CG9776-PA	FBgn0027866	1232	AVSPSDSEKLRRQ	36.4087	35.7915	30.8468	30.2566	28.6817	29.1685	191.154	0.188854	0.159828	0.151318	0.846305	0.801247
CG17912-PA	FBgn0032600	102	QKNGGKSDSDDDE	35.3911	47.514	35.6113	34.5451	39.7935	36.2449	229.1	0.180936	0.153113	0.16595	0.846226	0.917176
CG17912-PA	FBgn0032600	104	NGGKSDSDDDEPV	35.3911	47.514	35.6113	34.5451	39.7935	36.2449	229.1	0.180936	0.153113	0.16595	0.846226	0.917176
pzg-PA	FBgn0259785	194	NRSLEESPSADLL	36.8968	44.0722	33.4077	35.0946	40.1756	41.3124	230.959	0.175288	0.1483	0.176412	0.846032	1.00641
synj-PA	FBgn0034691	1135	QATPVSTPTRQVG	63.4111	68.4801	54.6802	56.8865	80.6201	80.7701	404.848	0.16289	0.137788	0.199322	0.845899	1.22366
synj-PA	FBgn0034691	1134	KQATPVSTPTRQV	63.4111	68.4801	54.6802	56.8865	80.6201	80.7701	404.848	0.16289	0.137788	0.199322	0.845899	1.22366
CG5245-PA	FBgn0038047	500	TLCGTKSDxxxxx	272.79	286.12	232.049	240.722	266.048	266.123	1563.85	0.178697	0.151156	0.170147	0.845881	0.952158
pea-PA	FBgn0086895	119	YSKKEESDDDEKV	31.9004	23.0284	24.4611	21.9915	26.3744	19.7492	147.505	0.186193	0.157461	0.156346	0.845687	0.839695
CG8949-PA	FBgn0030812	94	PDIDSPSSRSHDL	18.8685	22.1525	17.4495	17.2378	25.9325	27.3099	128.951	0.159057	0.134498	0.206445	0.845597	1.29793
CG30118-PA	FBgn0050118	58	KLNRMGSVSPKDK	61.6793	67.6768	54.2913	55.0431	58.6778	67.6205	364.989	0.177206	0.149778	0.173017	0.845221	0.976362
CG30118-PA	FBgn0050118	60	NRMGSVSPKDKRV	61.6793	67.6768	54.2913	55.0431	58.6778	67.6205	364.989	0.177206	0.149778	0.173017	0.845221	0.976362
E(var)3-9-PA	FBgn0260243	552	SATSNDSSPVQQV	42.5572	40.6399	35.496	34.7888	39.833	44.1796	237.494	0.175156	0.147971	0.176873	0.844799	1.0098
Dap160-PA	FBgn0023388	1009	LQGGRNSGRNTPV	23.0262	22.1062	18.0798	20.0345	24.8565	21.3173	129.421	0.174363	0.14725	0.178387	0.844499	1.02308
Dap160-PA	FBgn0023388	1013	RNSGRNTPVSGSR	23.0262	22.1062	18.0798	20.0345	24.8565	21.3173	129.421	0.174363	0.14725	0.178387	0.844499	1.02308
Scm-PA	FBgn0003334	546	QLTQSATPPSSPV	24.6748	23.2058	19.5163	20.8973	26.8973	21.5792	136.771	0.17504	0.147742	0.177218	0.844051	1.01245
ken-PA	FBgn0011236	382	ELRLAKSTTSPIS	135.48	149.437	119.627	120.786	164.223	166.845	856.398	0.166346	0.140363	0.193291	0.843801	1.16198
Nup133-PA	FBgn0039004	135	YKDTAKSGSPPRV	157.238	201.824	142.183	160.641	150.872	188.725	1001.48	0.179265	0.151188	0.169547	0.843376	0.945787
CG2807-PA	FBgn0031266	137	RRHIIISPERADP	35.5517	32.5721	29.3541	28.0895	31.2332	32.6751	189.476	0.179769	0.151586	0.168645	0.843224	0.93812
atms-PA	FBgn0010750	186	EKTFSDTKSEITK	21.2559	24.7698	17.8306	20.9759	21.2062	29.035	135.073	0.170373	0.14365	0.185977	0.843148	1.09159
Sec16-PD	FBgn0052654	600	QVRNIQTPPRRVV	58.0651	59.75	50.6923	48.6296	61.0269	53.708	331.872	0.177501	0.149639	0.17286	0.843032	0.973856
Caf1-105-PA	FBgn0033526	738	SLRTISTPKSKKK	233.956	232.709	203.981	189.417	236.769	231.154	1327.99	0.175704	0.148118	0.176178	0.842998	1.0027
row-PA	FBgn0033998	88	PPKPTDSPSTPAA	37.925	37.8127	32.5052	31.3073	35.9776	33.3692	208.897	0.18128	0.152737	0.165983	0.842546	0.915618
RhoGEF2-PD	FBgn0023172	2032	SVRPGSTGEERNS	144.288	138.775	118.826	119.638	148.912	140.756	811.195	0.174473	0.146983	0.178544	0.842443	1.02333
CG6695-PA	FBgn0039215	671	GKRAEDSDDMELD	45.6907	56.908	41.604	44.7947	54.2503	45.5493	288.797	0.177631	0.149584	0.172785	0.842103	0.972718
CG34422-PA	FBgn0085451	412	SLVRANSVASPKP	52.1743	56.2473	47.897	43.3802	59.2256	53.3522	312.277	0.173599	0.146148	0.180253	0.841873	1.03833
CG34422-PA	FBgn0085451	415	RANSVASPKPMET	52.1743	56.2473	47.897	43.3802	59.2256	53.3522	312.277	0.173599	0.146148	0.180253	0.841873	1.03833
spen-PA	FBgn0016977	3455	KSISNNSPTPRET	183.38	199.702	152.51	169.647	216.688	231.231	1153.16	0.166101	0.139685	0.194214	0.840961	1.16925
CG3760-PB	FBgn0022343	265	SLDDEASxxxxxx	24.042	27.7852	22.6969	20.8687	27.4939	29.9346	152.821	0.169568	0.142538	0.187894	0.840593	1.10808
CG14200-PA	FBgn0031023	262	ASRTTTSPATSPR	56.4251	70.1881	56.2486	50.1522	58.2542	56.2369	347.505	0.182175	0.153092	0.164733	0.840361	0.904259
Spt5-PA	FBgn0040273	832	PLVGSQTPNWDTD	34.8287	24.4099	23.46	26.3053	37.1495	29.4436	175.597	0.168678	0.141703	0.189619	0.840082	1.12415
FK506-bp1-PA	FBgn0013269	16	KPERKYSQTIIKS	98.7557	124.023	94.4569	92.6856	116.009	110.616	636.545	0.17499	0.146999	0.178011	0.840039	1.01726
CG7597-PA	FBgn0037093	471	TSGDRYSRSPRTS	46.9053	48.4129	39.0718	40.9926	45.109	41.8131	262.305	0.181694	0.152617	0.165689	0.839969	0.911914
CG8949-PA	FBgn0030812	154	RGNDRDSESSYRT	47.6093	53.1718	42.5395	42.0615	47.5082	45.8777	278.768	0.180762	0.151741	0.167497	0.839453	0.926621
ssh-PA	FBgn0029157	622	TKQQSQSMENLTP	126.329	144.409	114.357	112.906	145.063	159.13	802.194	0.168749	0.141651	0.1896	0.83942	1.12357
Ulp1-PA	FBgn0027603	1057	RYLKPGTPPTFQR	75.1913	78.3913	64.686	64.2251	73.999	79.3867	435.879	0.176176	0.147875	0.17595	0.839359	0.998718
Cbp80-PA	FBgn0022942	25	NKRRRVSENQEIE	37.6789	39.6957	28.9682	35.9521	37.9772	40.0307	220.303	0.17561	0.147343	0.177047	0.839038	1.00818
Moca-cyp-PA	FBgn0039581	462	DKARDVTPVKRRK	52.2025	42.8697	38.7654	40.9717	45.0224	43.4945	263.326	0.180522	0.151404	0.168075	0.838701	0.931049
CG14438-PA	FBgn0029899	214	SDEGQRSPAEPRA	32.009	32.6366	27.3117	26.9013	30.2373	28.265	177.361	0.182243	0.152833	0.164924	0.838619	0.904969
CG7177-PA	FBgn0037098	376	SEKQAKSFDDITK	141.276	126.033	113.556	110.583	126.288	109.946	727.682	0.183672	0.154009	0.16232	0.838499	0.883748
Rrp6-PB	FBgn0038269	783	QQALGESDDEVVE	24.9597	25.7907	22.671	19.881	26.1436	25.1194	144.565	0.175528	0.147172	0.1773	0.838456	1.0101
CG10069-PA	FBgn0034611	270	RRVANESDVEQDD	24.2741	24.1814	21.5281	19.0694	20.9789	19.288	129.32	0.187347	0.156965	0.155687	0.837832	0.831008
ncd-PA	FBgn0002924	79	GGARAASPEPMKL	288	303.492	242.608	252.95	296.915	286.7	1670.67	0.177023	0.148312	0.174665	0.837809	0.986682
l(1)G0222-PD	FBgn0028343	1089	VSGRRGSGPLTAP	26.487	28.1792	23.274	22.5024	27.4623	24.8125	152.717	0.178978	0.149873	0.171149	0.83738	0.956252
CG9775-PA	FBgn0037261	154	LGQRRPSVGGAAE	44.2664	41.4842	39.1425	32.6564	43.1483	41.5876	242.285	0.176962	0.14817	0.174868	0.837299	0.988166
CG9063-PA	FBgn0028500	975	DPNEIDSPRSSMV	242.113	205.453	192.112	182.517	203.395	198.988	1224.58	0.182743	0.152962	0.164295	0.837036	0.899047
E(var)3-9-PA	FBgn0260243	498	RSSDNQSLVRKTT	54.2006	59.6487	51.1349	44.1198	51.6914	51.7784	312.574	0.182116	0.152372	0.165513	0.836674	0.908831
Smr-PA	FBgn0024308	2628	GGGGGGSDKESPS	67.4688	72.5875	55.3149	61.8482	59.3999	57.2248	373.844	0.187319	0.1567	0.15598	0.836543	0.832699
CG17471-PA	FBgn0039924	300	ILTVGRSENSESE	59.6715	60.1145	49.8683	50.3274	66.1634	63.2652	349.41	0.171412	0.143378	0.18521	0.836456	1.0805
CG14442-PA	FBgn0029893	219	LRRAMESPDQRAK	116.459	127.905	101.721	102.677	119.446	127.086	695.295	0.175727	0.146987	0.177286	0.836447	1.00887
shot-PH	FBgn0013733	8612	STPDSLSDNEGSH	27.9469	27.4486	25.921	20.3887	23.8675	25.2713	150.844	0.183618	0.153502	0.16288	0.835983	0.887055
Vps13-PA	FBgn0033194	1054	PRDRMGSIGGGDG	62.7951	83.8804	57.3765	65.2317	63.8144	60.4455	393.544	0.186352	0.155775	0.157873	0.835914	0.847176
lqf-PA	FBgn0028582	476	GAIKKQSPEFDEF	44.443	48.171	36.9087	40.476	39.6427	40.4075	250.049	0.185192	0.154739	0.160069	0.835562	0.864343
coilin-PC	FBgn0033265	188	KKLKPISPRFLLQ	91.5777	95.6007	76.7113	79.6852	83.8582	83.6865	511.12	0.183106	0.152994	0.1639	0.835548	0.895107
CG42232-PB	FBgn0250754	2637	RRGRKASANETED	46.9686	42.507	38.5536	36.2053	42.9617	41.8574	249.054	0.179631	0.150086	0.170283	0.835523	0.947958
Spred-PA	FBgn0020767	261	LNARRESISALKK	54.8336	52.365	41.995	47.5591	42.046	42.6133	281.412	0.190466	0.159116	0.150419	0.835403	0.789743
CG6454-PC	FBgn0039187	803	EICRRSSDSDLSV	28.4483	30.5345	24.6585	24.6143	30.5537	28.2862	167.096	0.176494	0.147439	0.176067	0.835377	0.997578
CG6951-PA	FBgn0036959	87	SKAKKGSQEFDPL	24.0694	23.7709	20.7158	19.2464	23.4626	19.7483	131.014	0.182578	0.152512	0.16491	0.835324	0.903231
CG11788-PA	FBgn0034495	122	STSPLKSPRTGNA	49.9343	64.7298	46.9875	48.7648	62.6583	55.7604	328.835	0.174349	0.145593	0.180058	0.835068	1.03274
CG42232-PB	FBgn0250754	748	RSLRRHSVEQRAV	27.6101	24.1333	22.4031	20.8019	27.2485	32.1122	154.309	0.167662	0.139995	0.192343	0.834986	1.14721
wts-PA	FBgn0011739	624	KKIKHASPIPERK	35.2832	38.625	31.1943	30.4344	34.87	39.1679	209.575	0.176329	0.147033	0.176638	0.833855	1.00175
kst-PA	FBgn0004167	3890	SVESPVSSRNSSP	60.5442	49.3227	49.0604	42.541	57.1031	50.1345	308.706	0.177948	0.148363	0.173689	0.833748	0.976068
kst-PA	FBgn0004167	3891	VESPVSSRNSSPD	60.5442	49.3227	49.0604	42.541	57.1031	50.1345	308.706	0.177948	0.148363	0.173689	0.833748	0.976068
sle-PA	FBgn0037810	742	RRIIIASPSDEEH	30.5186	24.0821	23.3719	22.1508	23.767	21.1714	145.062	0.188198	0.156908	0.154894	0.833741	0.823038
sle-PA	FBgn0037810	744	IIIASPSDEEHDG	30.5186	24.0821	23.3719	22.1508	23.767	21.1714	145.062	0.188198	0.156908	0.154894	0.833741	0.823038
CG7207-PA	FBgn0027569	138	YKADSGSTDTTSL	56.3673	62.2783	49.0478	49.842	60.8137	66.3683	344.717	0.172091	0.143436	0.184473	0.833489	1.07195
Fit1-PA	FBgn0035498	251	MSPRSPSPDVRAR	92.0374	96.1348	81.911	74.9101	87.95	93.7246	526.668	0.178644	0.14888	0.172475	0.833391	0.96547
S6kII-PA	FBgn0011285	780	ASTPNDSPDVILK	28.8149	26.4347	20.9074	25.1132	26.3915	31.2547	158.916	0.173832	0.144795	0.181373	0.832958	1.04338
CG10722-PA	FBgn0032848	280	SELQSNSLKRLRC	92.0666	88.0408	74.9318	74.958	84.4853	83.843	498.325	0.180713	0.150393	0.168894	0.832224	0.9346
CG5521-PA	FBgn0039466	1547	PALRHASSNSSLQ	28.9026	33.9393	27.0311	25.2505	26.5173	25.9068	167.548	0.187534	0.15602	0.156445	0.831955	0.834222
didum-PA	FBgn0261397	1109	LHARKASNASSQN	31.9402	37.6533	27.6691	30.2125	31.8165	33.3112	192.603	0.180666	0.150261	0.169073	0.831709	0.93583
CG8108-PA	FBgn0027567	381	AKADDASDDEDVK	65.9541	59.8714	54.7231	49.9208	57.072	50.9048	338.446	0.185887	0.154595	0.159518	0.831659	0.858147
crp-PA	FBgn0001994	103	RREIANSNERRRM	157.47	183.146	140.388	142.834	182.017	182.345	988.2	0.172342	0.143302	0.184357	0.831499	1.06972
Atu-PA	FBgn0019637	107	KSGTPESPQSHRS	45.5061	52.3523	41.8883	39.4464	43.2338	42.3915	264.818	0.184765	0.153567	0.161668	0.831147	0.874992
Atu-PA	FBgn0019637	110	TPESPQSHRSGSL	45.5061	52.3523	41.8883	39.4464	43.2338	42.3915	264.818	0.184765	0.153567	0.161668	0.831147	0.874992
pnut-PA	FBgn0013726	517	EELKRRSLGANSS	54.4509	69.5825	48.6612	54.418	57.7762	61.1068	345.996	0.179241	0.14896	0.171798	0.83106	0.958475
MBD-R2-PA	FBgn0038016	659	PTKALLSPKMEPP	315.308	282.592	253.967	242.804	265.025	254.426	1614.12	0.185209	0.153883	0.160908	0.830861	0.868793
CG32138-PA	FBgn0052138	145	YLDPKASRSHRLY	65.4072	68.0976	56.5877	54.2951	71.5781	74.9583	390.924	0.170755	0.141821	0.187423	0.830553	1.09761
CG8468-PA	FBgn0033913	312	NLERRPSGTAQGS	86.6182	64.0156	66.7043	58.3758	50.7865	58.7419	385.242	0.195505	0.16234	0.142155	0.830359	0.727117
CG2186-PA	FBgn0030243	947	GAVAGGTPPKPRD	30.842	36.2453	28.8922	26.7894	33.914	36.4117	193.095	0.173716	0.144182	0.182102	0.829988	1.04827
brm-PA	FBgn0000212	1407	KNRKEESDDDSLI	29.9184	29.609	24.6693	24.7346	40.3978	40.1066	189.436	0.157118	0.130398	0.212485	0.829936	1.35239
brm-PA	FBgn0000212	1411	EESDDDSLILKRR	29.9184	29.609	24.6693	24.7346	40.3978	40.1066	189.436	0.157118	0.130398	0.212485	0.829936	1.35239
tra2-PA	FBgn0003742	219	ASPYDNYRDRYDY	162.877	174.554	141.573	138.464	162.69	147.926	928.084	0.181789	0.150868	0.167343	0.829908	0.920531
Pitslre-PA	FBgn0016696	886	SSPKPPSGGSQFK	69.5125	75.8807	58.7733	61.861	64.5701	58.7465	389.344	0.186716	0.15492	0.158365	0.829711	0.84816
nito-PA	FBgn0027548	75	RLDRSPSRYGSPH	220.1	205.846	188.545	164.659	204.99	192.518	1176.66	0.180998	0.150088	0.168914	0.829223	0.933235
CG15356-PA	FBgn0031377	279	LANRLGSPSAQSG	96.6914	101.311	77.9263	86.1371	98.5688	98.9391	559.574	0.176923	0.146597	0.176481	0.828593	0.997502
CG5594-PA	FBgn0025698	25	NQDESASGKLLGD	22.986	22.6832	18.3883	19.4157	19.6879	25.2082	128.369	0.177882	0.147247	0.174871	0.827777	0.98307
DNApol-eta-PA	FBgn0037141	473	AKKRRVSGDEPGQ	51.2534	53.0211	43.9988	42.2863	44.195	45.803	280.558	0.185834	0.153774	0.160391	0.827481	0.863088
CG7207-PA	FBgn0027569	142	SGSTDTTSLRRHG	87.6256	96.6702	83.1484	69.344	104.328	93.526	534.642	0.172354	0.142612	0.185034	0.827433	1.07357
CG6425-PA	FBgn0039449	190	KTPKAPSPVAPRT	134.933	138.121	112.264	113.628	134.514	125.269	758.729	0.179942	0.148862	0.171196	0.827281	0.951398
CrebB-17A-PF	FBgn0014467	202	ELTRRPSYNKIFT	53.0696	37.4575	37.9668	36.8639	41.7874	30.1222	237.267	0.19077	0.157693	0.151537	0.82661	0.794343
gro-PA	FBgn0001139	317	AKARTPTPNAAAP	40.5063	39.6398	32.983	33.2476	37.4988	41.535	225.41	0.177778	0.146911	0.175311	0.826373	0.986121
CG8108-PA	FBgn0027567	181	RHQRDGSMGPPKR	88.5817	81.5948	70.0014	70.6119	75.4137	82.2503	468.454	0.181636	0.150082	0.168281	0.826279	0.926473
Eb1-PB	FBgn0027066	154	TAASGVSSSYRRG	42.8435	52.7185	39.7058	39.2546	41.1906	40.189	255.902	0.186716	0.154279	0.159005	0.826275	0.85159
fs(1)h-PB	FBgn0004656	1988	GGQGQSSPAQQSP	17.9195	20.2641	17.0674	14.4795	27.4257	25.9183	123.075	0.155124	0.128162	0.216714	0.82619	1.39704
lark-PA	FBgn0011640	325	HGYEDFSRDAFDE	22.5066	24.2154	19.4887	19.104	27.4028	24.7255	137.443	0.169969	0.140395	0.189636	0.826005	1.11571
RhoGAP1A-PA	FBgn0025836	624	RSSSLDSDGEYEG	85.9869	100.144	79.5228	74.213	107.369	104.27	551.506	0.168748	0.139378	0.191873	0.825953	1.13704
e(y)3-PA	FBgn0087008	1916	SPTAALSPKAAVP	33.7675	36.5916	26.4834	31.6135	39.3676	40.4487	208.272	0.168911	0.139473	0.191615	0.82572	1.13441
e(y)3-PA	FBgn0087008	1912	GRALSPTAALSPK	33.7675	36.5916	26.4834	31.6135	39.3676	40.4487	208.272	0.168911	0.139473	0.191615	0.82572	1.13441
CLIP-190-PA	FBgn0020503	65	PSSFGSTGSVSKI	104.532	104.866	92.796	80.0545	102.373	106.196	590.817	0.17721	0.146281	0.176509	0.825465	0.996041
rdgB-PA	FBgn0003218	713	RLLVAPSPRRRRS	19.937	26.2604	17.2642	20.8488	20.5896	18.7694	123.669	0.186778	0.154092	0.15913	0.825005	0.851974
CG5746-PA	FBgn0039186	276	YGQRPMTPKYHST	51.7051	50.268	40.5738	43.5329	51.5919	44.4732	282.145	0.18071	0.149049	0.170241	0.824794	0.942063
ksr-PA	FBgn0015402	214	GNNSTASPRTHHR	21.7198	22.707	18.7878	17.8349	21.8609	21.1709	124.081	0.179023	0.147576	0.173402	0.824339	0.968601
CG5604-PA	FBgn0032208	2249	QRIPIMSPRRDDH	26.8121	30.6227	26.6914	20.6475	29.1695	23.983	157.926	0.181841	0.149877	0.168283	0.824219	0.925441
gro-PA	FBgn0001139	308	DMEKPGTPGAKAR	120.773	121.744	99.3712	100.444	128.454	131.134	701.92	0.172752	0.142335	0.184913	0.823924	1.07039
jar-PB	FBgn0011225	1026	NGQVEDSPPVIRN	28.3743	34.5787	25.7498	26.1185	26.3112	30.7766	171.909	0.1831	0.15086	0.166041	0.82392	0.906832
zf30C-PA	FBgn0022720	368	KRNAPRSPSPDDS	34.9463	36.6144	29.9139	29.0318	32.5042	31.2381	194.249	0.184199	0.151727	0.164074	0.823717	0.890745
zf30C-PA	FBgn0022720	374	SPSPDDSSGTPKR	34.9463	36.6144	29.9139	29.0318	32.5042	31.2381	194.249	0.184199	0.151727	0.164074	0.823717	0.890745
Moca-cyp-PA	FBgn0039581	758	GRKRQDSPERKRR	44.5122	47.4641	38.9336	36.8181	38.2361	36.6659	242.63	0.18954	0.156105	0.154354	0.8236	0.814362
polo-PA	FBgn0003124	299	MAPRIGSNDTIED	37.7839	40.319	29.2748	34.9726	33.4066	39.7768	215.534	0.181185	0.149043	0.169773	0.8226	0.937013
Pde9-PB	FBgn0259171	1269	ARTEADSDGEGDG	47.6878	37.3244	39.6698	30.2154	45.8739	37.5654	238.337	0.178345	0.14661	0.175045	0.82206	0.981498
Nf1-PB	FBgn0015269	2558	LFKTQRSFSVPTT	34.8871	46.6402	33.9243	33.0813	46.707	40.9335	236.174	0.172601	0.141857	0.185543	0.82188	1.07498
Cbp80-PA	FBgn0022942	9	RRRAHDTEDEGYD	28.9824	30.1044	24.0963	24.4588	24.2283	25.2431	157.113	0.188039	0.154523	0.157439	0.821758	0.837266
yki-PD	FBgn0034970	232	RSYDVISPIQLNR	114.2	128.499	96.6841	102.643	128.719	127.407	698.153	0.173816	0.142753	0.183431	0.821291	1.05532
CG42270-PB	FBgn0259165	143	RRGSAPTTPILGS	37.3228	45.4598	37.4416	30.5286	39.6119	37.5334	227.898	0.181622	0.149124	0.169254	0.821069	0.931902
CG42270-PB	FBgn0259165	140	KACRRGSAPTTPI	37.3228	45.4598	37.4416	30.5286	39.6119	37.5334	227.898	0.181622	0.149124	0.169254	0.821069	0.931902
shot-PH	FBgn0013733	8304	HYGPRFSPSTSGP	50.6199	46.6565	39.8998	39.9495	48.2296	44.733	270.088	0.180083	0.147821	0.172097	0.82085	0.955654
CG4699-PD	FBgn0038364	1009	RSRRNSSPSNSHK	39.206	41.8802	35.2825	31.2583	38.2691	31.5219	217.418	0.186475	0.153025	0.1605	0.820618	0.860702
CG4699-PD	FBgn0038364	1008	SRSRRNSSPSNSH	39.206	41.8802	35.2825	31.2583	38.2691	31.5219	217.418	0.186475	0.153025	0.1605	0.820618	0.860702
Rip11-PA	FBgn0027335	411	EIGSSNSLKRRSW	158.551	129.821	121.362	115.239	119.06	121.397	765.431	0.188372	0.154554	0.157073	0.820473	0.833843
olf186-M-PA	FBgn0015522	145	DSSRYSSVDSLLE	63.1884	65.3308	52.562	52.8411	66.7901	63.562	364.274	0.176404	0.144675	0.17892	0.820135	1.01426
CG2926-PA	FBgn0037344	1460	SSLYMGSPHYTPR	23.6389	20.3603	16.0719	20.0126	25.384	23.1367	128.604	0.171064	0.140293	0.188643	0.820117	1.10276
borr-PA	FBgn0032105	220	KQMRSGSPTTPPM	70.5893	66.4587	58.4091	53.9763	69.1279	63.9117	382.473	0.17916	0.146919	0.17392	0.820044	0.970752
CG8516-PA	FBgn0037757	538	PSSQNSSPILARK	90.6761	90.0381	75.2003	72.9621	91.2001	97.5263	517.603	0.174568	0.143124	0.182308	0.819871	1.04434
snama-PA	FBgn0086129	387	TVPSKRSPSYSHR	255.064	249.391	211.962	201.593	250.131	253.967	1422.11	0.177362	0.145402	0.177236	0.819806	0.999294
snama-PA	FBgn0086129	650	GHRRSASPKPGYK	48.2971	137.325	67.3229	84.8301	90.2367	120.917	548.928	0.169077	0.138591	0.192332	0.819693	1.13755
snama-PA	FBgn0086129	648	RSGHRRSASPKPG	48.2971	137.325	67.3229	84.8301	90.2367	120.917	548.928	0.169077	0.138591	0.192332	0.819693	1.13755
CG30007-PB	FBgn0050007	496	EVPMSKTPESPAS	267.009	254.161	219.771	207.375	233.77	224.537	1406.62	0.185256	0.151834	0.16291	0.81959	0.879381
CG2926-PA	FBgn0037344	1505	TGSSSPTTAARMR	83.5	89.2387	69.0131	72.4751	87.7042	95.4852	497.416	0.173636	0.142223	0.184141	0.819088	1.0605
nito-PA	FBgn0027548	191	PRGHSMSPPDYER	32.1991	36.0073	31.016	24.8281	26.1776	26.5044	176.733	0.192965	0.157991	0.149045	0.818753	0.772392
Moca-cyp-PA	FBgn0039581	607	RNRYPLSPIRGRG	42.9064	34.6792	32.0525	31.4671	30.4371	28.4869	200.029	0.193936	0.158776	0.147288	0.818703	0.75947
CG14442-PA	FBgn0029893	150	QQRWNESPEARQR	216.614	228.011	186.895	176.976	208.372	206.996	1223.86	0.181648	0.148657	0.169695	0.818379	0.9342
Chro-PA	FBgn0044324	619	QGAKAVTPEQKIL	58.4462	61.9421	50.1898	48.3036	61.8224	60.7289	341.433	0.176299	0.144235	0.179466	0.818131	1.01797
Smg5-PA	FBgn0019890	507	EAVSTRSSDEAKE	84.0177	71.5139	61.7215	65.4071	72.3667	67.0191	422.046	0.184259	0.15061	0.165131	0.817381	0.896189
PMCA-PJ	FBgn0259214	1132	ERRSMHSLHSLRS	37.1325	37.7144	28.9262	32.1657	39.7515	34.3599	210.05	0.178164	0.145422	0.176414	0.816225	0.990174
PMCA-PJ	FBgn0259214	1129	DLNERRSMHSLHS	37.1325	37.7144	28.9262	32.1657	39.7515	34.3599	210.05	0.178164	0.145422	0.176414	0.816225	0.990174
Cp110-PA	FBgn0031191	155	KSIENTSPRRHNR	153.665	162.972	132.681	125.729	151.3	156.13	882.477	0.179402	0.146412	0.174186	0.816109	0.970921
eIF4G2-PA	FBgn0260634	1096	TGSGPGSPKTKEL	328.669	314.603	260.632	264.029	305.873	339.293	1813.1	0.177396	0.144686	0.177918	0.815613	1.00294
CG2926-PA	FBgn0037344	1421	SPSPAPSPRNERA	48.323	52.2582	41.8223	40.1957	55.7211	57.6454	295.966	0.16992	0.13856	0.19152	0.81544	1.12711
CG5720-PA	FBgn0028471	389	NQRQRRSPSPEAP	54.6912	55.1962	48.6017	40.9978	50.6932	49.3349	299.515	0.183442	0.149574	0.166983	0.815375	0.910278
CG5720-PA	FBgn0028471	391	RQRRSPSPEAPST	54.6912	55.1962	48.6017	40.9978	50.6932	49.3349	299.515	0.183442	0.149574	0.166983	0.815375	0.910278
CG13994-PA	FBgn0031772	163	FEQTGSSxxxxxx	33.1285	33.6059	28.2885	26.1111	31.0979	33.9089	186.141	0.179258	0.146125	0.174617	0.815165	0.974112
Pitslre-PA	FBgn0016696	881	RKAQASSPKPPSG	51.5307	55.8307	45.1203	42.3933	54.7952	46.4521	296.122	0.181279	0.147766	0.170955	0.81513	0.94305
CG14184-PA	FBgn0036932	58	NSDGLSTDYAHSL	24.1421	18.558	19.3797	15.4197	22.4476	20.7832	120.73	0.176841	0.14412	0.179039	0.814972	1.01243
Rassf-PA	FBgn0039055	546	MATIRRSDIPQRY	33.7617	34.108	28.5954	26.7133	35.0925	41.1166	199.388	0.170195	0.138697	0.191108	0.814925	1.12287
Mitf-PA	FBgn0067895	523	LKSFSLSPTASRS	152.083	175.764	134.642	132.503	186.78	213.611	995.383	0.164683	0.134192	0.201124	0.81485	1.22128
mxc-PA	FBgn0260789	772	QLHGSNSDLENRL	116.196	111.212	91.704	93.5378	135.411	130.141	678.201	0.167655	0.136568	0.195776	0.81458	1.16773
nito-PA	FBgn0027548	603	PLKRARSPGSDSD	31.6529	31.723	25.8106	0	26.4278	31.0263	146.641	0.216093	0.176013	0.195901	0.814523	0.90656
Dap160-PA	FBgn0023388	929	SYSRPMSRTSSMT	48.5947	45.4078	39.1335	37.3983	46.0954	41.5101	258.14	0.182077	0.148237	0.169686	0.814147	0.931949
CG5934-PA	FBgn0039505	37	RMPSGRSMDSLRS	104.276	109.813	85.0013	89.246	106.671	110.215	605.222	0.176868	0.143953	0.179179	0.813903	1.01307
Eps-15-PA	FBgn0035060	242	AMPRAPSGEGFGD	25.3166	21.9921	20.0766	18.4084	24.0327	26.4947	136.321	0.173519	0.141155	0.185325	0.813485	1.06804
rump-PA	FBgn0260010	193	RDDDRLSGRNNFN	173.122	159.343	134.841	135.394	164.311	151.287	918.297	0.181022	0.147139	0.171839	0.812824	0.949267
SC35-PA	FBgn0040286	82	ERRSKFSRSPVRG	85.4116	80.8765	71.4278	63.7228	82.9412	87.4893	471.869	0.176201	0.143208	0.180591	0.81275	1.02491
Ge-1-PA	FBgn0032340	763	LASGSSSPSREVQ	33.2148	32.3006	26.9127	26.3282	28.9018	32.4217	180.08	0.181907	0.147826	0.170267	0.812646	0.936015
pav-PA	FBgn0011692	836	ECLKQKSPVHSPT	63.6911	70.3275	55.6928	53.1158	60.2913	63.3025	366.421	0.182875	0.148475	0.16865	0.811892	0.922213
pav-PA	FBgn0011692	840	QKSPVHSPTRKRP	63.6911	70.3275	55.6928	53.1158	60.2913	63.3025	366.421	0.182875	0.148475	0.16865	0.811892	0.922213
LamC-PA	FBgn0010397	249	EIDGRLSRQYEAK	34.9645	37.4615	28.8588	29.902	39.6161	37.4886	208.291	0.173857	0.141054	0.185088	0.811322	1.0646
CG8108-PA	FBgn0027567	400	DGDGDKSDEKAKS	48.9781	29.9427	32.93	31.0861	34.6523	25.6851	203.274	0.194124	0.157462	0.148414	0.811144	0.764532
ssh-PA	FBgn0029157	312	ESRRPPSPDAIRN	25.316	25.8508	19.0997	22.3976	21.6816	23.6132	137.959	0.185442	0.150397	0.16416	0.81102	0.885237
MED1-PA	FBgn0037109	811	IYSRQNSPAGGAD	58.8811	64.5229	50.2457	49.8123	62.7172	63.6211	349.8	0.176392	0.143022	0.180586	0.810817	1.02378
scrib-PJ	FBgn0261263	467	PFVRQNTPHPKDL	235.731	209.679	184.742	176.216	228.03	207.111	1241.51	0.179383	0.145371	0.175247	0.810393	0.976943
Cep97-PB	FBgn0031575	485	NLPRVRSPQLKRN	55.512	57.3623	43.5784	47.8739	63.8097	66.6942	334.831	0.168554	0.136565	0.194881	0.810214	1.15619
hkl-PA	FBgn0086441	77	RAGSGASPVRRSR	183.9	153.005	140.016	132.84	154.743	148.605	913.108	0.184483	0.14941	0.166107	0.80989	0.900394
CG6758-PA	FBgn0034704	562	IRNSRRSAPAAAQ	67.8641	67.5382	54.823	54.8331	59.6915	52.5767	357.327	0.189466	0.15344	0.157095	0.809854	0.829146
CG6758-PA	FBgn0034704	578	QPLRAPSPKRLRC	67.8641	67.5382	54.823	54.8331	59.6915	52.5767	357.327	0.189466	0.15344	0.157095	0.809854	0.829146
Apc-PA	FBgn0015589	138	EMREHRSLDRNFE	58.3388	58.4313	47.9729	46.5931	53.0535	61.6824	326.072	0.179056	0.145008	0.175937	0.809848	0.98258
bif-PB	FBgn0014133	870	ETDASASPLWTLR	52.5434	55.8995	41.7385	46.0213	56.2709	58.9278	311.401	0.174121	0.140911	0.184968	0.809272	1.0623
Spt5-PA	FBgn0040273	815	PGYGAQTPSYTAA	23.254	25.7326	18.0748	21.5571	24.6019	23.3184	136.539	0.179387	0.145131	0.175482	0.809037	0.978234
Spt5-PA	FBgn0040273	808	GRTPARTPGYGAQ	23.254	25.7326	18.0748	21.5571	24.6019	23.3184	136.539	0.179387	0.145131	0.175482	0.809037	0.978234
Gef26-PA	FBgn0021873	1267	PKFGTASPQAVKK	34.7175	34.8992	27.7398	28.5632	34.3771	38.2993	198.596	0.175272	0.141753	0.182975	0.808758	1.04395
CG34133-PB	FBgn0083969	1073	KHSSLPYTAIADx	34.2749	33.3951	25.8278	28.8871	36.4061	34.3599	193.151	0.175174	0.141638	0.183188	0.808555	1.04575
CG14185-PA	FBgn0036936	72	QLGRRNSFDRDVA	44.5431	48.2388	39.6659	35.278	39.2266	28.1283	235.081	0.19734	0.1594	0.143259	0.807743	0.72595
CG17665-PA	FBgn0039997	561	HNIEDNTDDDDDL	26.5136	29.9002	23.9763	21.5802	24.1452	21.1912	147.307	0.191484	0.154631	0.153884	0.807542	0.803641
CG13625-PA	FBgn0039210	206	RQKHRDSDQSPPR	26.8049	23.0508	17.9856	22.2527	23.6241	19.8609	133.579	0.186615	0.150616	0.162769	0.807095	0.872218
Srp54-PA	FBgn0024285	469	RRDRSRTPETRKL	62.7154	58.8834	49.5165	48.5858	49.3059	56.213	325.22	0.186949	0.150825	0.162227	0.80677	0.867762
Srp54-PA	FBgn0024285	467	SRRRDRSRTPETR	62.7154	58.8834	49.5165	48.5858	49.3059	56.213	325.22	0.186949	0.150825	0.162227	0.80677	0.867762
CG5522-PC	FBgn0034158	440	PAKTIGSMRMASG	156.36	172.109	127.847	137.133	188.54	195.773	977.763	0.16797	0.135503	0.196527	0.80671	1.17001
zip-PA	FBgn0005634	2006	MNREINSLKTKLR	100.309	84.5344	75.7371	73.3113	87.1889	89.2061	510.287	0.181117	0.146044	0.172839	0.806348	0.954292
CG34449-PA	FBgn0085478	513	ASPVRRSNPGTPT	32.7774	44.9146	31.4962	31.1013	36.5688	48.2952	225.153	0.172531	0.139011	0.188458	0.805713	1.09231
CG34449-PA	FBgn0085478	517	RRSNPGTPTQPRR	32.7774	44.9146	31.4962	31.1013	36.5688	48.2952	225.153	0.172531	0.139011	0.188458	0.805713	1.09231
tomosyn-PC	FBgn0030412	924	RDQRLLSVPNIKY	35.75	35.935	28.1191	29.635	33.1725	33.4766	196.088	0.182788	0.147266	0.169947	0.805665	0.929749
CG2926-PA	FBgn0037344	1503	KRTGSSSPTTAAR	96.6919	103.001	86.2585	74.6242	105.669	103.001	569.245	0.175401	0.141312	0.183286	0.805653	1.04496
CG8289-PA	FBgn0030854	21	NGVANESENEEID	26.9898	31.1555	24.9178	21.9256	29.9583	35.7639	170.711	0.170303	0.137201	0.192496	0.805627	1.13031
CG9684-PA	FBgn0037583	472	FEMRRFSIESKEG	43.1502	39.9821	36.5711	30.3822	35.0385	38.9406	224.065	0.18551	0.149406	0.165084	0.805383	0.889897
CG12391-PA	FBgn0033581	391	KPLKRGTDSDGEP	30.3074	32.036	28.8964	21.2787	36.4077	26.4731	175.399	0.177718	0.143031	0.179251	0.804818	1.00862
cora-PA	FBgn0010434	661	DPLLSPTTRAKLQ	84.4029	93.0199	69.4898	73.2921	101.565	94.338	516.108	0.171885	0.138326	0.189789	0.804755	1.10416
PPP4R2r-PA	FBgn0030208	229	SEASDETDTEVAT	121.045	147.718	109.484	106.799	137.786	144.922	767.755	0.175032	0.140855	0.184114	0.804737	1.05189
SRm160-PA	FBgn0036340	238	AGKKTGSVEPAPA	30.717	37.3914	28.5157	26.2764	28.7422	33.9868	185.629	0.183452	0.147585	0.168963	0.804485	0.921018
CG3493-PA	FBgn0034854	82	SALRGRSTQSLNG	122.501	138.165	103.475	106.156	138.019	157.654	765.971	0.170154	0.13684	0.193005	0.804214	1.1343
hkl-PA	FBgn0086441	11	SERKKSSSPAPVP	27.8158	26.705	21.8605	21.9578	28.5728	32.932	159.844	0.170544	0.137066	0.19239	0.803699	1.1281
CG9775-PA	FBgn0037261	214	SRNRDRSAQGRVP	21.6305	24.6866	19.022	18.2007	22.1439	21.6329	127.317	0.181897	0.146182	0.171921	0.803649	0.945154
cora-PA	FBgn0010434	547	AKNRGSTTPGVTR	49.9095	47.7084	39.2864	39.1632	43.5245	43.238	262.83	0.185705	0.14924	0.165054	0.80364	0.888796
mip120-PA	FBgn0033846	594	SSSTSPSSNSTKK	54.7804	52.881	48.217	38.2825	51.0158	49.8241	295.001	0.182476	0.146609	0.170915	0.803441	0.93664
CG14073-PB	FBgn0036814	1019	GIKLELSEDDLPV	153.178	135.991	120.181	112.118	145.059	145.957	812.482	0.177953	0.142956	0.17909	0.803335	1.00639
mus309-PA	FBgn0002906	153	YRGLSESPVENKS	269.436	286.95	228.345	218.081	256.981	251.562	1511.36	0.184069	0.147691	0.168241	0.802367	0.914012
par-1-PC	FBgn0260934	801	DPESDGSRSGSSL	40.4565	42.4237	34.6696	31.8307	38.8051	29.1218	217.307	0.190698	0.15301	0.156292	0.802367	0.819579
mask-PA	FBgn0043884	3291	AAIGQSSPKKAEG	37.6141	35.5804	30.0125	28.7131	36.6017	36.7323	205.254	0.178302	0.143056	0.178642	0.802322	1.0019
Pli-PA	FBgn0025574	10	RTDGTESPILAED	30.7077	36.4518	28.2794	25.6034	36.6214	39.8325	197.496	0.170027	0.136415	0.193558	0.802311	1.13839
ncd-PA	FBgn0002924	96	KLRRSRSACDINE	92.0712	94.22	74.3533	74.9945	87.5791	70.5849	493.803	0.188629	0.151222	0.160149	0.80169	0.849015
CG8557-PA	FBgn0030842	1260	KASRPRSLDLSNW	33.3063	36.4683	27.7554	28.1651	36.7448	42.7721	205.212	0.170006	0.136251	0.193743	0.801445	1.13963
sle-PA	FBgn0037810	134	KPSVSPSPGRTLT	77.455	72.0291	60.0529	59.7194	70.8089	57.3754	397.441	0.188058	0.150679	0.161262	0.801238	0.857511
CLIP-190-PA	FBgn0020503	214	SPDRSRTVSPTAS	151.835	173.633	137.038	123.694	172.408	167.203	925.811	0.175775	0.140813	0.183413	0.801097	1.04345
CG14442-PA	FBgn0029893	858	PRSSSATSTEFRA	50.5584	60.8951	45.5764	43.6336	59.2321	76.6918	336.587	0.165564	0.132521	0.201915	0.800424	1.21956
CG14442-PA	FBgn0029893	859	RSSSATSTEFRAK	50.5584	60.8951	45.5764	43.6336	59.2321	76.6918	336.587	0.165564	0.132521	0.201915	0.800424	1.21956
CG4751-PA	FBgn0032348	1297	PALERLTPTKSAS	32.8455	39.8593	27.5414	30.65	28.9874	35.9972	195.881	0.185584	0.148538	0.165878	0.800379	0.893814
Ets97D-PA	FBgn0004510	167	RMHKEDSEEESVE	50.365	44.2402	39.4058	36.2537	44.8723	33.1555	248.293	0.190512	0.15236	0.157129	0.799739	0.824773
Spt5-PA	FBgn0040273	847	TPYGTMTPSHDGS	23.2817	24.864	18.9185	19.5687	29.2064	25.2862	141.126	0.170578	0.136358	0.193064	0.799389	1.13183
CG6227-PA	FBgn0030631	256	KDAEPDSPPSKFH	197.355	155.694	142.133	139.836	165.972	157.881	958.872	0.184096	0.147032	0.168872	0.798667	0.917304
CG13373-PB	FBgn0029522	15	AAKRSRSADGDAN	19.7867	28.4561	18.3005	20.2119	23.9315	25.1842	135.871	0.177532	0.141724	0.180744	0.798305	1.01809
CG8149-PA	FBgn0037700	122	VLKRNNSQQSTGT	32.9987	37.011	27.7043	28.1806	26.1556	22.7537	174.804	0.200252	0.15985	0.139898	0.798246	0.698608
LBR-PA	FBgn0034657	110	AAIKARTPIPEVS	60.6744	59.3259	49.6787	46.0726	49.4387	61.2013	326.391	0.183829	0.146682	0.16949	0.797925	0.921997
CG4747-PA	FBgn0043456	207	KSVAATSVKSTKG	76.5511	88.7515	62.801	69.0089	70.8077	74.4644	442.385	0.186831	0.148977	0.164192	0.797385	0.878825
CG4747-PA	FBgn0043456	210	AATSVKSTKGSAK	76.5511	88.7515	62.801	69.0089	70.8077	74.4644	442.385	0.186831	0.148977	0.164192	0.797385	0.878825
CG42232-PB	FBgn0250754	810	FTQEMSTPTRQSL	190.282	171.667	146.852	141.714	188.962	185.018	1024.49	0.176648	0.140833	0.182519	0.797255	1.03324
Abl-PA	FBgn0000017	928	KQVVNRYGTLPKG	59.7792	62.8154	49.8936	47.8144	57.5235	64.0269	341.853	0.179309	0.142909	0.177782	0.797001	0.991482
Abl-PA	FBgn0000017	930	VVNRYGTLPKGAR	59.7792	62.8154	49.8936	47.8144	57.5235	64.0269	341.853	0.179309	0.142909	0.177782	0.797001	0.991482
Karl-PA	FBgn0030334	259	ASSEARSYEQSEK	195.025	177.395	159.594	137.126	167.155	173.635	1009.93	0.184379	0.146901	0.16872	0.796736	0.91507
CG6995-PB	FBgn0039229	205	LLHDEASDDKSIK	56.0387	53.5382	46.3042	40.9873	50.0331	43.2768	290.178	0.18881	0.15041	0.16078	0.796623	0.851547
Doa-PJ	FBgn0259220	96	KRRRHDTADHSPP	25.6083	20.1798	17.4446	19.0255	22.5491	20.0988	124.906	0.18329	0.14599	0.17072	0.796497	0.931416
Doa-PJ	FBgn0259220	100	HDTADHSPPLAEA	25.6083	20.1798	17.4446	19.0255	22.5491	20.0988	124.906	0.18329	0.14599	0.17072	0.796497	0.931416
Doa-PJ	FBgn0259220	108	PLAEAPSPPRITN	25.6083	20.1798	17.4446	19.0255	22.5491	20.0988	124.906	0.18329	0.14599	0.17072	0.796497	0.931416
LamC-PA	FBgn0010397	39	TSPTSPTRTSRQQ	264.813	319.898	224.669	240.801	323.857	364.119	1738.16	0.168199	0.133898	0.197904	0.796068	1.17661
CG4747-PA	FBgn0043456	202	RTPKAKSVAATSV	79.4482	64.7074	54.3119	60.4373	72.6532	68.6816	400.24	0.180087	0.143351	0.176563	0.796009	0.980432
MESR6-PA	FBgn0036846	19	AALKKLSPSESPE	40.2019	35.1618	31.828	28.1571	43.8482	39.6041	218.801	0.17222	0.137077	0.190704	0.795942	1.10733
loco-PA	FBgn0020278	219	QQLGQSSPVRRTA	55.2045	65.8697	46.0647	50.2445	47.1499	47.4176	311.951	0.19406	0.154366	0.151574	0.795456	0.781071
CG9915-PB	FBgn0030738	468	RKRRAISESDDDG	26.0069	36.5986	23.541	26.2328	34.4927	39.1158	185.988	0.168305	0.133809	0.197885	0.795039	1.17575
CG9915-PB	FBgn0030738	470	RRAISESDDDGPK	26.0069	36.5986	23.541	26.2328	34.4927	39.1158	185.988	0.168305	0.133809	0.197885	0.795039	1.17575
CG8949-PA	FBgn0030812	85	NGNSYRSQSPDID	82.4669	84.0259	65.6133	66.7299	79.6291	78.6541	457.119	0.182111	0.144758	0.173131	0.794888	0.950691
CG9915-PB	FBgn0030738	107	RSGSVHSAASGRR	94.616	86.5244	70.1994	73.7594	89.4667	73.7118	488.278	0.185489	0.147415	0.167096	0.794736	0.90084
CG9915-PB	FBgn0030738	110	SVHSAASGRRSRS	94.616	86.5244	70.1994	73.7594	89.4667	73.7118	488.278	0.185489	0.147415	0.167096	0.794736	0.90084
CG8490-PA	FBgn0033715	192	LASSALSPASNRQ	39.8596	44.6353	35.3073	31.7722	40.5289	37.0455	229.149	0.184367	0.146367	0.169267	0.793889	0.918097
dbr-PB	FBgn0067779	226	SNAMRKSPDTKLS	82.4094	75.4947	62.8895	62.4368	79.1617	74.978	437.37	0.180515	0.143273	0.176212	0.793686	0.97616
dbr-PB	FBgn0067779	232	SPDTKLSPKGVIN	82.4094	75.4947	62.8895	62.4368	79.1617	74.978	437.37	0.180515	0.143273	0.176212	0.793686	0.97616
CG6568-PA	FBgn0034210	408	FGDPHDSADEDEA	42.455	40.1505	33.426	32.1107	36.883	31.2434	216.269	0.190979	0.151517	0.157504	0.79337	0.82472
SF2-PA	FBgn0040284	190	IRVREDSGDNDRG	58.8125	49.7807	45.0869	40.9779	50.0044	43.1943	287.857	0.188624	0.149493	0.161884	0.792544	0.858237
woc-PA	FBgn0010328	332	EERQAKTPDNDRK	100.233	79.4918	74.7041	67.6796	79.6604	71.1134	472.883	0.190031	0.150549	0.15942	0.79223	0.838913
CG30085-PA	FBgn0050085	1154	RRGRLDSIIEIER	24.6479	24.2015	18.3925	20.305	21.3657	20.137	129.05	0.189266	0.149933	0.160801	0.79218	0.849605
Su(var)205-PA	FBgn0003607	113	TASKRKSEEPTAP	72.8362	77.1936	58.479	60.3239	73.5683	64.3863	406.787	0.184408	0.146026	0.169566	0.791862	0.919515
CG15356-PA	FBgn0031377	427	SRGFANSPIVFKE	73.8733	93.5166	62.979	69.5567	91.0754	98.4425	489.444	0.171	0.135394	0.193606	0.791779	1.13219
Cdk7-PA	FBgn0015617	164	LAKSFGSPNRIYT	242.413	229.94	183.048	190.82	215.508	217.425	1279.15	0.184635	0.146139	0.169226	0.791501	0.916545
SC35-PA	FBgn0040286	90	SPVRGDSRNGIGS	56.5665	45.0411	44.2158	36.2045	44.2537	42.2097	268.491	0.18922	0.149763	0.161017	0.791479	0.850953
CG5720-PA	FBgn0028471	173	KKKNRKSIEDEDA	40.5927	44.5374	32.3902	34.9632	49.8131	45.8643	248.161	0.171522	0.135705	0.192773	0.791182	1.1239
CG8486-PD	FBgn0031993	2741	DDGDTDSIPSRMS	27.0287	31.308	22.1964	23.942	23.5384	22.8711	150.885	0.193316	0.152893	0.153791	0.790899	0.795546
Moca-cyp-PA	FBgn0039581	593	RDRRRRSRSQDNE	34.1738	33.0952	25.7972	27.3761	28.4887	23.0353	171.966	0.195588	0.154604	0.149808	0.790458	0.76594
CG2926-PA	FBgn0037344	1029	PSKKDTSLERDVN	156.101	109.163	113.608	95.9154	107.762	111.571	694.12	0.191079	0.150927	0.157993	0.789867	0.826848
Rip11-PA	FBgn0027335	135	IAFVVKSGSLTDL	323.978	366.155	264.694	280.39	295.38	283.937	1814.53	0.190168	0.150199	0.159633	0.789825	0.839429
Cp190-PA	FBgn0000283	137	RQQRPPSPKGIRR	39.2039	46.5931	30.4131	37.2816	38.2561	45.3954	237.143	0.180897	0.14273	0.176373	0.78901	0.974994
ncm-PA	FBgn0086707	1111	RGRTQDSDEFNLE	71.3121	67.0911	53.9099	55.2767	68.6021	63.164	379.356	0.182419	0.14391	0.173671	0.788902	0.952045
CG14814-PA	FBgn0023515	760	RKQKDLSPVASGG	84.6855	70.0199	59.6105	62.3121	67.7304	65.1125	409.471	0.188909	0.148878	0.162213	0.788095	0.858683
Src64B-PB	FBgn0003501	56	KHNNGGSLDSRYT	36.6489	37.4488	28.7361	29.654	31.82	35.5322	199.84	0.185393	0.146092	0.168515	0.788015	0.908965
CG4747-PA	FBgn0043456	228	RTSAQQSPSGPSN	28.5724	35.1334	22.7698	27.4264	32.4465	37.3854	183.734	0.173364	0.1366	0.190035	0.787938	1.09616
Gl-PA	FBgn0001108	128	RTQLTTSLSERTA	246.483	266.911	204.115	200.334	254.562	273.352	1445.76	0.177552	0.139874	0.182573	0.787794	1.02828
bif-PB	FBgn0014133	481	VMKRARSVEALLC	37.9407	40.371	28.8602	32.7505	44.2056	42.6531	226.781	0.172659	0.135837	0.191503	0.786737	1.10914
kst-PA	FBgn0004167	3894	PVSSRNSSPDSQR	38.518	24.9652	26.349	23.59	24.2199	21.7108	159.353	0.199191	0.156693	0.144116	0.78665	0.723509
ush-PA	FBgn0003963	1013	PHVAINSPSISPD	22.7241	25.3705	18.4729	19.3577	27.0012	26.89	139.816	0.171992	0.135287	0.192721	0.786587	1.12053
mu2-PA	FBgn0002872	310	CITPDLTAPSVDR	35.0998	32.0912	29.2608	23.5689	36.1279	37.0987	193.247	0.173847	0.136689	0.189464	0.786261	1.08983
slik-PB	FBgn0035001	1376	LSNFRGSAPDLSR	43.636	45.097	36.2464	33.5132	40.3352	45.7513	244.579	0.181399	0.142611	0.175989	0.786174	0.970175
CG14956-PA	FBgn0035403	351	VAHERRSPHSPSI	22.9146	25.9132	16.9678	21.4033	26.4659	23.6491	137.314	0.177796	0.139721	0.182483	0.785846	1.02636
CG14956-PA	FBgn0035403	354	ERRSPHSPSISRS	22.9146	25.9132	16.9678	21.4033	26.4659	23.6491	137.314	0.177796	0.139721	0.182483	0.785846	1.02636
CG17698-PB	FBgn0040056	270	RESRRISIDKSGS	74.0203	67.8907	56.3704	55.1431	54.2348	58.0203	365.68	0.194037	0.152474	0.153488	0.785798	0.791025
Gnf1-PA	FBgn0004913	407	QKEHPPSPRTADL	40.4847	33.5022	28.4016	29.7285	32.8688	32.8146	197.8	0.187024	0.146941	0.166034	0.785682	0.88777
shot-PH	FBgn0013733	5631	TKGGILSPLSTGS	26.052	30.9091	20.4299	24.3171	23.2967	25.9454	150.95	0.188675	0.148218	0.163107	0.785571	0.864485
shot-PH	FBgn0013733	5623	GDARSPSPTKGGI	26.052	30.9091	20.4299	24.3171	23.2967	25.9454	150.95	0.188675	0.148218	0.163107	0.785571	0.864485
CG5521-PA	FBgn0039466	767	RAMSLDSLARKGD	94.8238	106.695	75.4778	82.7794	114.717	116.432	590.925	0.170511	0.133906	0.195582	0.785322	1.14703
CG6197-PA	FBgn0033859	880	PSNQGDSDGExxx	108.323	118.389	94.2196	83.7114	121.163	129.517	655.322	0.172977	0.135758	0.191265	0.784835	1.10572
CG9915-PB	FBgn0030738	148	SGAAPGSPAGSRR	96.2795	95.5577	73.508	77.0117	114.173	99.383	555.913	0.172542	0.135381	0.192077	0.784622	1.11322
thoc5-PA	FBgn0034939	610	KYIKKGSVYAFKQ	77.1774	77.6381	61.0719	60.3756	74.9574	74.407	425.627	0.181867	0.142669	0.175464	0.784466	0.96479
vir-PA	FBgn0003977	227	THSTDHSPPPPRR	28.0132	22.1401	18.3476	20.9934	21.4147	22.1964	133.105	0.188397	0.147781	0.163822	0.784415	0.869557
hep-PA	FBgn0010303	1109	RYNRGQSPLLLRK	54.0336	61.1456	42.2024	48.1068	63.0916	66.7034	335.283	0.171764	0.134676	0.19356	0.784076	1.1269
pea-PA	FBgn0086895	481	RALHDLSPVRIVK	31.1541	35.0958	25.0104	26.9142	32.8777	31.4341	182.486	0.18152	0.14227	0.17621	0.783769	0.970746
msb1l-PA	FBgn0027949	16	GEYLPDTPTLNKM	19.9697	23.6899	17.6837	16.5167	23.2689	22.49	123.619	0.176589	0.13833	0.18508	0.783343	1.04808
RhoGAP92B-PA	FBgn0038747	643	SDDEGGTTPTQAT	24.8492	25.7082	19.1589	20.4338	18.4642	18.4051	127.019	0.199014	0.155853	0.145133	0.783123	0.729258
RhoGAP92B-PA	FBgn0038747	644	DDEGGTTPTQATI	24.8492	25.7082	19.1589	20.4338	18.4642	18.4051	127.019	0.199014	0.155853	0.145133	0.783123	0.729258
CG14215-PA	FBgn0031052	1993	RSLRGHSEPPAAL	25.0585	26.4954	19.1634	21.1786	20.4238	21.3116	133.631	0.192896	0.150945	0.156159	0.782522	0.80955
Rpd3-PA	FBgn0015805	419	VPENEYSDSEDEG	22.181	28.868	20.6901	19.2307	22.1562	21.6256	134.752	0.189419	0.148128	0.162454	0.78201	0.857642
imd-PA	FBgn0013983	139	CSSRKGSTSTAEE	27.0817	26.5939	20.3808	21.5832	21.9936	19.5577	137.191	0.195624	0.15294	0.151436	0.781809	0.774119
Pk61C-PA	FBgn0020386	564	RSTAKNSFDLNDA	97.0005	82.3104	74.3296	65.837	83.907	73.2791	476.664	0.18809	0.147029	0.164882	0.781696	0.876612
CG1737-PA	FBgn0030293	142	KPQRRRSVQAETP	53.0216	65.8668	47.2277	45.7003	52.068	53.1204	317.005	0.187518	0.146572	0.16591	0.781641	0.884766
rad50-PD	FBgn0034728	1182	EVSSDASADRRKT	49.7632	53.3318	40.3031	40.2334	44.0233	51.2846	278.939	0.184798	0.144362	0.17084	0.781188	0.924468
CG17834-PA	FBgn0028394	133	KLNRISTKTYLAG	55.6401	54.5156	43.2134	42.8081	42.7823	41.0226	279.982	0.196719	0.15362	0.149661	0.780908	0.760785
Mcm2-PA	FBgn0014861	124	DLGFGQSDDEDDV	58.8248	47.3738	40.214	42.6776	37.7582	38.3409	265.189	0.200232	0.156288	0.143481	0.780533	0.716573
CG31367-PA	FBgn0051367	141	REERAGSDDSEVA	43.9527	42.1121	34.5471	32.6273	42.2401	33.3134	228.793	0.188085	0.146802	0.165113	0.78051	0.877868
CG31367-PA	FBgn0051367	144	RAGSDDSEVARQR	43.9527	42.1121	34.5471	32.6273	42.2401	33.3134	228.793	0.188085	0.146802	0.165113	0.78051	0.877868
otk-PA	FBgn0004839	663	SGDAQKSDDTACS	26.4634	23.31	20.659	18.1896	24.8414	21.0584	134.522	0.185001	0.144395	0.170603	0.780509	0.922173
CG31531-PA	FBgn0051531	886	GRIPQITPPASPK	28.0811	25.9614	22.6089	19.5448	29.9707	23.552	149.719	0.18048	0.140776	0.178744	0.780009	0.990382
CG31531-PA	FBgn0051531	890	QITPPASPKPPKR	28.0811	25.9614	22.6089	19.5448	29.9707	23.552	149.719	0.18048	0.140776	0.178744	0.780009	0.990382
XNP-PA	FBgn0039338	126	NVTINDSSDEEPL	30.3837	34.4854	22.895	27.7028	34.2966	33.9111	183.675	0.176587	0.137738	0.185676	0.779999	1.05147
XNP-PA	FBgn0039338	127	VTINDSSDEEPLK	30.3837	34.4854	22.895	27.7028	34.2966	33.9111	183.675	0.176587	0.137738	0.185676	0.779999	1.05147
kuk-PA	FBgn0038476	249	STRKSGSQQKSPI	47.9235	47.8823	38.3721	36.3466	65.0651	65.6023	301.192	0.159044	0.124038	0.216917	0.779897	1.36388
Rnp4F-PA	FBgn0014024	696	EPSGGATSPPSKV	26.0418	29.4107	23.7795	19.4674	25.0577	22.9168	146.674	0.189034	0.147425	0.163541	0.779889	0.865144
CG31531-PA	FBgn0051531	1123	ITNRPSSPIGSVR	25.0849	29.9226	21.6303	21.2694	26.6334	24.7418	149.282	0.18424	0.143686	0.172074	0.779888	0.933967
CG8289-PA	FBgn0030854	186	SDVDAGTEDEKSA	31.1014	29.2928	23.057	23.9913	33.9652	27.978	169.386	0.178274	0.138879	0.182847	0.779019	1.02565
Rbp2-PA	FBgn0010256	208	RGQREGSYGNQSR	37.254	49.4492	34.3506	33.1906	44.7529	41.9446	240.942	0.179926	0.140161	0.179914	0.778993	0.999934
CG7597-PA	FBgn0037093	77	SRRAEDSSDPVAA	30.3276	28.7323	22.5285	23.4592	25.5213	30.1417	160.711	0.183746	0.143076	0.173178	0.778661	0.942483
CG6693-PA	FBgn0037878	258	YGNEDDSDTVDFS	38.861	31.8535	30.1827	24.851	42.4202	39.2307	207.399	0.170479	0.132676	0.196845	0.778252	1.15466
tho2-PA	FBgn0031390	1281	TRSDKLSPTSPSG	28.1944	24.3447	21.0653	19.8192	21.5048	20.4817	135.41	0.194	0.150966	0.155034	0.778174	0.799147
CG7369-PA	FBgn0037188	199	VSINSASPLTQRK	34.7062	32.0744	25.6346	26.3274	24.7556	32.3554	175.854	0.189875	0.147742	0.162382	0.778101	0.855204
CG7597-PA	FBgn0037093	263	ISNRLRSPPPSSR	50.9239	55.7907	42.185	40.6941	49.38	51.0452	290.019	0.183979	0.142886	0.173136	0.776642	0.941064
d4-PA	FBgn0033015	230	NANVEGTPKRGRK	170.201	176.123	137.304	131.637	187.606	178.004	980.876	0.176538	0.137093	0.186369	0.77656	1.05569
CG10080-PA	FBgn0034641	368	NSRDAFSVSRYYK	199.673	189.026	152.545	149.186	173.205	168.35	1031.98	0.188326	0.146189	0.165484	0.776257	0.878712
btz-PA	FBgn0045862	335	SSNPHRSQERERE	55.757	46.231	39.4151	39.725	48.1189	43.5961	272.843	0.186899	0.145029	0.168073	0.775975	0.899273
LamC-PA	FBgn0010397	19	SRASTSTPVGGAS	150.501	154.695	120.788	115.972	149.794	160.195	851.945	0.179117	0.138953	0.18193	0.775764	1.0157
CG8578-PA	FBgn0030699	105	SASRRSSEDSVEE	26.7089	24.7509	22.1425	17.7632	23.9595	24.1906	139.516	0.184423	0.143015	0.172562	0.775473	0.935683
Su(var)2-HP2-PA	FBgn0026427	118	RYESFDSVDDLGE	23.2336	25.629	19.2198	18.6238	22.9871	18.5236	128.217	0.190546	0.147577	0.161877	0.774491	0.84954
Su(var)2-HP2-PA	FBgn0026427	115	RRERYESFDSVDD	23.2336	25.629	19.2198	18.6238	22.9871	18.5236	128.217	0.190546	0.147577	0.161877	0.774491	0.84954
mip130-PA	FBgn0023509	242	VGSKLGSGGPKTG	350.22	388.612	275.593	296.128	392.533	383.996	2087.08	0.177001	0.136967	0.186032	0.773817	1.05102
fra-PA	FBgn0011592	465	RRKPFNSGEQLRT	31.3286	36.775	26.8233	25.8024	32.435	34.4598	187.624	0.181489	0.140243	0.178268	0.772731	0.98225
CG34422-PA	FBgn0085451	837	GGNRAMSSGAASA	203.413	241.988	168.276	175.727	238.193	246.882	1274.48	0.174738	0.134958	0.190303	0.772345	1.08908
ns4-PA	FBgn0032882	47	DSDVPETTRKLME	109.518	100.457	83.4193	78.7338	98.9672	99.5399	570.635	0.183983	0.142081	0.173935	0.772252	0.945387
CG15160-PA	FBgn0032688	548	LISLTGSPGGAEK	24.7766	27.8699	19.4171	21.2168	25.1907	24.9972	143.468	0.183478	0.141613	0.174909	0.771826	0.953299
CG14200-PA	FBgn0031023	352	PTRKSSSASSQAP	29.6015	34.8565	24.5642	25.1848	29.3439	33.8345	177.385	0.181689	0.140229	0.178082	0.771804	0.980147
CG3605-PA	FBgn0031493	176	ETKAHGSEDEQVA	86.3298	57.3038	55.6158	55.2304	62.7493	52.0952	369.324	0.194455	0.150066	0.155479	0.771728	0.799565
CG8841-PA	FBgn0033713	702	DERKSTSPTELSR	193.908	182.612	147.422	143.024	162.286	170.966	1000.22	0.188219	0.145191	0.16659	0.771396	0.885086
lark-PA	FBgn0011640	313	SNGMSRYGSPTPH	178.594	166.647	136.374	129.893	161.559	157.483	930.55	0.185503	0.14307	0.171427	0.77125	0.924117
mor-PA	FBgn0002783	309	KQKRRRSPSPASS	51.699	59.2478	40.1085	45.384	54.4085	44.6335	295.481	0.187739	0.144666	0.167594	0.770572	0.892698
mor-PA	FBgn0002783	311	KRRRSPSPASSAS	51.699	59.2478	40.1085	45.384	54.4085	44.6335	295.481	0.187739	0.144666	0.167594	0.770572	0.892698
CG13625-PA	FBgn0039210	283	PRRRKDSDQSPPR	56.4503	55.0669	43.3487	42.5831	53.023	48.4125	298.884	0.186556	0.143754	0.16969	0.77057	0.909595
CG13625-PA	FBgn0039210	286	RKDSDQSPPRRRK	56.4503	55.0669	43.3487	42.5831	53.023	48.4125	298.884	0.186556	0.143754	0.16969	0.77057	0.909595
Doa-PJ	FBgn0259220	137	AKKAQISKEPTFD	34.4661	33.4425	25.1109	27.1919	31.6674	30.8114	182.69	0.185857	0.143146	0.170996	0.770194	0.920041
CG18490-PB	FBgn0036149	1040	SMPRETSLSRLAQ	187.858	196.718	142.86	153.13	197.106	195.36	1073.03	0.179201	0.137922	0.182877	0.769654	1.02052
CG7518-PE	FBgn0038108	444	TALIKRYMLFDEH	30.536	22.9374	19.3609	21.7803	21.8887	24.8165	141.32	0.189193	0.145561	0.165246	0.769377	0.873428
BRWD3-PA	FBgn0011785	1796	NGRIIESDTDSPV	49.5194	57.4237	40.9509	41.3102	49.236	47.0529	285.493	0.187295	0.144068	0.168636	0.769204	0.900375
shot-PH	FBgn0013733	4119	PPKRKRSLPDAVY	84.6345	99.9393	70.1708	71.7517	98.0304	99.5823	524.109	0.176083	0.135394	0.188523	0.76892	1.07064
mnb-PE	FBgn0259168	326	GQRIYHYIQSRFY	144.65	170.745	116.267	126.208	156.075	172.559	886.503	0.177887	0.136759	0.185354	0.768798	1.04198
CG6116-PA	FBgn0032499	214	QDEGINSPAVSRS	24.4202	31.0631	20.3919	22.2549	25.764	19.6603	143.554	0.193248	0.148539	0.158213	0.768643	0.818703
CG4877-PA	FBgn0036624	301	KRRRSVTPPASEE	40.6788	32.1586	29.4569	26.4812	31.7909	28.2851	188.852	0.192843	0.148101	0.159056	0.767985	0.824797
CG4877-PA	FBgn0036624	299	TLKRRRSVTPPAS	40.6788	32.1586	29.4569	26.4812	31.7909	28.2851	188.852	0.192843	0.148101	0.159056	0.767985	0.824797
chinmo-PA	FBgn0086758	136	QHMGDLSPLDSPT	31.1557	27.7197	23.8424	21.3374	25.1992	27.722	156.976	0.187529	0.143906	0.168564	0.76738	0.898867
bel-PA	FBgn0000171	638	INFDLPSDVEEYV	22.5113	28.7279	21.5242	17.7921	22.2069	21.4124	134.175	0.190942	0.146512	0.162546	0.767309	0.851287
Sdc-PA	FBgn0010415	388	SPANNSYAKNANN	84.9209	87.5904	67.1434	65.2024	77.042	64.0844	445.984	0.193405	0.148375	0.158219	0.767172	0.81807
CG7971-PA	FBgn0035253	199	RYALVRTPSRERD	44.3806	50.733	36.3257	36.6286	43.3461	43.9378	255.352	0.18624	0.142851	0.170909	0.767023	0.91768
CG7971-PA	FBgn0035253	201	ALVRTPSRERDRD	44.3806	50.733	36.3257	36.6286	43.3461	43.9378	255.352	0.18624	0.142851	0.170909	0.767023	0.91768
Cirl-PB	FBgn0033313	1185	AGGVPASPSGSLH	26.5339	30.4794	23.1995	20.5142	27.8602	27.6454	156.233	0.182463	0.139899	0.177638	0.766729	0.973555
CG3409-PA	FBgn0033095	882	APKESDSDVLETK	42.9669	52.6066	35.6296	37.6386	44.2046	39.285	252.331	0.189381	0.145183	0.165437	0.766617	0.873565
CG14103-PA	FBgn0036908	74	RRSISTSRPSSRQ	42.4198	42.3514	32.7312	32.2412	36.213	42.5718	228.528	0.185472	0.142154	0.172374	0.766445	0.929382
CG13625-PA	FBgn0039210	297	RKADDQSPVRRER	64.0568	69.1766	51.3387	50.6812	62.9271	58.9242	357.105	0.186547	0.142843	0.17061	0.765723	0.914571
CG32000-PH	FBgn0052000	33	DLKFRNSDVETDD	51.1239	52.4654	37.2955	41.9748	53.7433	56.8153	293.418	0.176522	0.135081	0.188398	0.765236	1.06728
spen-PA	FBgn0016977	2965	KVDDDNSVDMDEA	24.4078	27.8859	19.7881	20.1817	24.2911	26.4201	142.975	0.182878	0.139779	0.177343	0.764333	0.969736
DNApol-alpha180-PA	FBgn0259113	323	SPKESESEDISRL	45.2502	40.3119	32.0176	33.3639	38.0641	35.8659	224.874	0.190245	0.145374	0.164381	0.764141	0.86405
CG1737-PA	FBgn0030293	420	LPQRRGSSNKINS	52.6783	56.1699	41.5913	41.5767	56.7416	58.5817	307.339	0.177081	0.135303	0.187615	0.764074	1.05949
Moca-cyp-PA	FBgn0039581	743	DKKRQDSPVKRQE	52.7155	63.9696	45.9511	42.9582	62.9336	52.1359	320.664	0.181943	0.138633	0.179424	0.761959	0.986154
Moca-cyp-PA	FBgn0039581	750	PVKRQESPGRKRQ	52.7155	63.9696	45.9511	42.9582	62.9336	52.1359	320.664	0.181943	0.138633	0.179424	0.761959	0.986154
MED24-PA	FBgn0035851	829	MKKRSRSHDDEEL	24.6677	24.7739	18.2487	19.3937	26.713	25.3352	139.132	0.177679	0.135275	0.187046	0.76135	1.05272
spen-PA	FBgn0016977	1907	PRIEDDSSEADDT	75.5045	61.9361	56.4964	48.112	66.9292	60.5632	369.541	0.185961	0.141538	0.172501	0.761117	0.927618
tra2-PA	FBgn0003742	180	ITQRAHTPTPGVY	60.9508	62.9023	46.8027	47.4162	62.5081	61.032	341.612	0.181277	0.137903	0.180819	0.760731	0.997473
asf1-PA	FBgn0029094	213	LNENSNSLAMECx	22.1375	21.5242	17.3063	15.9054	21.355	23.1487	121.377	0.17986	0.136812	0.183328	0.760661	1.01928
lap-PC	FBgn0086372	311	SAANTPTQSSSNQ	20.8324	26.4568	17.1932	18.7746	22.1435	22.0203	127.421	0.185563	0.141138	0.173299	0.760592	0.933908
spd-2-PA	FBgn0027500	614	NLAKNLSPLSSPR	64.3974	62.6616	49.3622	47.2455	55.2093	59.9217	338.798	0.187515	0.142574	0.169911	0.760337	0.906122
CG4420-PA	FBgn0030753	404	GGPNTISPQERFT	26.0354	24.6469	20.9406	17.5726	23.9377	28.875	142.008	0.178448	0.135602	0.18595	0.759896	1.04204
mus101-PA	FBgn0002878	1065	LRVSMGSPRSGTQ	106.369	113.751	88.3835	78.8757	111.158	103.752	602.289	0.182736	0.138853	0.178411	0.759854	0.976329
dom-PE	FBgn0020306	643	SVADTPSLNSSRL	177.988	183.786	138.124	136.702	176.654	183.095	996.349	0.18155	0.137917	0.180534	0.759664	0.994404
CG11943-PA	FBgn0031078	1458	RAIGTGSDGGSGG	171.393	169.006	126.395	132.15	159.391	163.997	922.332	0.184532	0.140159	0.17531	0.759537	0.950027
CG10462-PA	FBgn0032815	48	IRDRLRSEDERLF	199.053	207.984	154.103	155.03	186.959	183.346	1086.47	0.18732	0.142264	0.170416	0.759472	0.90976
CG32251-PA	FBgn0052251	404	NKQRMDSESEDEI	54.1596	45.4035	36.7078	38.8839	42.6703	43.9017	261.727	0.190204	0.144409	0.165386	0.759234	0.869519
CG32251-PA	FBgn0052251	406	QRMDSESEDEIPK	54.1596	45.4035	36.7078	38.8839	42.6703	43.9017	261.727	0.190204	0.144409	0.165386	0.759234	0.869519
Atpalpha-PA	FBgn0002921	70	ISPEELYQRFQTH	263.418	233.133	190.831	185.769	211.556	220.095	1304.8	0.190278	0.144313	0.165409	0.758434	0.869299
msb1l-PA	FBgn0027949	100	SLNDPRSPQLNRT	32.9312	36.56	27.9001	24.7726	35.6442	35.5297	193.338	0.179714	0.136219	0.184066	0.757978	1.02422
CG4004-PA	FBgn0030418	225	RNRRRRSSNDTDY	33.1221	35.5947	28.8511	23.2198	31.4875	38.273	190.548	0.180313	0.136635	0.183052	0.757761	1.01519
pum-PA	FBgn0003165	902	LTGRRDSFDRSTS	45.1481	34.0054	32.1403	27.8136	32.8344	24.4039	196.346	0.201567	0.152674	0.145759	0.757438	0.72313
gro-PA	FBgn0001139	194	EERLRNSVSPADR	55.7195	57.213	37.3736	48.0893	53.91	50.6713	302.977	0.186372	0.141039	0.17259	0.756761	0.926051
gro-PA	FBgn0001139	196	RLRNSVSPADREK	55.7195	57.213	37.3736	48.0893	53.91	50.6713	302.977	0.186372	0.141039	0.17259	0.756761	0.926051
CG5720-PA	FBgn0028471	270	PPRKAKSPIIFNR	29.8823	30.0816	22.7948	22.5674	24.5883	22.0435	151.958	0.197304	0.149259	0.153437	0.756493	0.777666
CG17834-PA	FBgn0028394	142	YLAGIHSPNREMP	24.0104	30.9406	21.3378	20.229	24.1832	29.5048	150.206	0.182919	0.138366	0.178715	0.756433	0.977015
CG9007-PA	FBgn0036398	2466	AALTSASPSQKSN	41.4812	41.6108	28.4119	34.4187	39.2756	40.8339	226.032	0.183806	0.138986	0.177208	0.756157	0.964106
snama-PA	FBgn0086129	633	RQPNDGSKSPGGR	41.0322	55.2271	32.7491	40.0154	41.9534	43.4179	254.395	0.189193	0.143015	0.167793	0.755922	0.886889
snama-PA	FBgn0086129	635	PNDGSKSPGGRIK	41.0322	55.2271	32.7491	40.0154	41.9534	43.4179	254.395	0.189193	0.143015	0.167793	0.755922	0.886889
shot-PH	FBgn0013733	5642	GSSGFGSRRSSQD	68.5459	44.8824	41.825	43.9169	52.4904	46.4797	298.14	0.190226	0.143795	0.165979	0.755913	0.872534
Cp190-PA	FBgn0000283	938	REAVTASEGEDDV	50.6338	39.427	36.8775	31.1508	38.7989	37.8801	234.768	0.191808	0.144884	0.163308	0.75536	0.851414
CG2199-PA	FBgn0035213	353	NKKGTDSEDADQT	42.8832	31.9525	29.9269	26.5813	31.346	27.5275	190.217	0.196711	0.148536	0.154753	0.755097	0.786702
CG2199-PA	FBgn0035213	351	VNNKKGTDSEDAD	42.8832	31.9525	29.9269	26.5813	31.346	27.5275	190.217	0.196711	0.148536	0.154753	0.755097	0.786702
CG9063-PA	FBgn0028500	1207	RSGSQLSFDNFRY	53.0043	59.8473	43.4592	41.7376	53.7038	60.1652	311.917	0.1809	0.136569	0.182531	0.754945	1.00902
Myb-PA	FBgn0002914	381	PSSPVISPIKSLP	69.511	66.9843	53.4486	49.592	60.8653	58.3651	358.766	0.190229	0.143604	0.166167	0.754902	0.873513
Myb-PA	FBgn0002914	377	RSRPPSSPVISPI	69.511	66.9843	53.4486	49.592	60.8653	58.3651	358.766	0.190229	0.143604	0.166167	0.754902	0.873513
CG8312-PA	FBgn0037720	530	SSANDGSDSDDFE	39.2669	36.1291	30.7013	26.1945	37.1146	37.9243	207.331	0.181826	0.13721	0.180964	0.754626	0.995263
mdy-PA	FBgn0004797	38	RLRRSASATEHNL	25.5548	33.677	22.1827	22.5122	24.777	31.6373	160.341	0.184706	0.139375	0.17592	0.754577	0.952432
mdy-PA	FBgn0004797	36	MKRLRRSASATEH	25.5548	33.677	22.1827	22.5122	24.777	31.6373	160.341	0.184706	0.139375	0.17592	0.754577	0.952432
CG30372-PB	FBgn0050372	727	DERKSRSRPPSFA	39.6446	43.3318	33.0815	29.5265	37.7397	36.6627	219.987	0.188594	0.142299	0.169107	0.754528	0.89667
CG30372-PB	FBgn0050372	731	SRSRPPSFAGGDS	39.6446	43.3318	33.0815	29.5265	37.7397	36.6627	219.987	0.188594	0.142299	0.169107	0.754528	0.89667
CG32306-PB	FBgn0052306	990	KRTPEVSPRRFGD	148.758	157.968	114.721	116.71	157.1	160.551	855.808	0.179202	0.135212	0.185586	0.754522	1.03562
dlg1-PA	FBgn0001624	485	TPRAVSTEDITRE	36.178	37.4325	27.5407	27.9413	32.2017	35.4587	196.753	0.187063	0.140994	0.171943	0.753723	0.919168
CG9418-PA	FBgn0026582	167	ATKLDGSPKEKTP	93.0287	99.5989	75.4894	69.6143	107.814	98.1361	543.681	0.177151	0.133446	0.189403	0.753286	1.06916
Moca-cyp-PA	FBgn0039581	595	RRRRSRSQDNEYR	41.3986	38.8583	30.8219	29.5342	32.9879	38.2951	211.896	0.189378	0.142419	0.168203	0.752037	0.888185
Rbf2-PA	FBgn0038390	762	VKRAASSNDLMRE	157.837	166.912	119.085	125.101	180.928	182.636	932.499	0.174128	0.130931	0.194941	0.751923	1.11952
ens-PE	FBgn0035500	346	ANLMSTSLIVTSS	40.6135	46.2765	31.5952	33.7103	36.3325	32.89	221.418	0.196213	0.147471	0.156316	0.751588	0.796668
Srp54-PA	FBgn0024285	512	NMDISNSPxxxxx	29.9376	43.7067	24.805	30.5367	35.4334	36.1826	200.602	0.183558	0.137939	0.178503	0.751472	0.972458
Rrp45-PA	FBgn0030789	402	PRKQNHSDSEEEA	47.9006	44.7093	37.0997	32.4672	38.2682	34.6847	235.13	0.196934	0.147933	0.155133	0.751182	0.787744
Rrp45-PA	FBgn0030789	404	KQNHSDSEEEAKR	47.9006	44.7093	37.0997	32.4672	38.2682	34.6847	235.13	0.196934	0.147933	0.155133	0.751182	0.787744
CG7903-PA	FBgn0039730	218	RRNFKNSPTSGYR	71.5431	64.7507	52.5784	49.7791	64.8596	65.1528	368.664	0.184848	0.138822	0.176329	0.751007	0.953913
cora-PA	FBgn0010434	349	NTPVDRTPPKFNR	53.133	59.1295	41.1514	43.1139	48.4858	41.6393	286.653	0.195816	0.146981	0.157202	0.750609	0.802806
stai-PA	FBgn0051641	112	AEERRISLEAKKM	24.4403	32.015	17.5854	24.7408	30.8939	33.5682	163.244	0.172917	0.129641	0.197442	0.749731	1.14183
lark-PA	FBgn0011640	343	RGMRGPSPPGRRY	55.7639	53.7273	41.5858	40.474	62.8404	49.2693	303.661	0.180285	0.135118	0.184597	0.749465	1.02392
CG5098-PA	FBgn0034300	753	MPSPVHSPIPQSR	24.3045	20.6759	17.4004	16.2943	20.3023	22.3448	121.322	0.185376	0.138865	0.17576	0.749098	0.948126
CG5602-PA	FBgn0034922	44	PHIKSESASPETK	53.6139	43.2279	38.3842	34.0601	42.9467	38.6363	250.869	0.193013	0.144387	0.162601	0.748068	0.842436
CG1737-PA	FBgn0030293	162	SKRVSTSPPPTIA	30.6905	25.4608	20.9844	21.0151	22.356	25.4857	145.992	0.192309	0.143841	0.16385	0.747969	0.852014
Ipk2-PA	FBgn0031267	130	TWDPESSPNKRKV	37.3643	34.8348	27.1613	26.8238	36.0573	43.4119	205.653	0.175536	0.131253	0.193211	0.747724	1.10069
Lam-PA	FBgn0002525	435	RNSTRATPSRRTP	113.887	139.202	94.7643	94.4363	122.432	125.043	689.765	0.18346	0.137149	0.179391	0.747567	0.977822
SC35-PA	FBgn0040286	72	RSRSPGSHSPERR	27.1321	35.4204	23.3771	0	32.4795	25.9216	144.331	0.216699	0.161969	0.202317	0.747438	0.933634
SC35-PA	FBgn0040286	74	RSPGSHSPERRSK	27.1321	35.4204	23.3771	0	32.4795	25.9216	144.331	0.216699	0.161969	0.202317	0.747438	0.933634
HmgZ-PA	FBgn0010228	101	KAKKKESSEEEEE	32.1545	33.9071	24.5602	24.8134	33.9464	29.0357	178.417	0.185132	0.138366	0.176502	0.747389	0.953386
HmgZ-PA	FBgn0010228	102	AKKKESSEEEEED	32.1545	33.9071	24.5602	24.8134	33.9464	29.0357	178.417	0.185132	0.138366	0.176502	0.747389	0.953386
spen-PA	FBgn0016977	2557	LCDGDDSSEDEIR	39.2136	43.8002	29.15	32.8544	34.9319	32.1915	212.142	0.195657	0.146139	0.158204	0.746917	0.808582
spen-PA	FBgn0016977	2558	CDGDDSSEDEIRR	39.2136	43.8002	29.15	32.8544	34.9319	32.1915	212.142	0.195657	0.146139	0.158204	0.746917	0.808582
hkl-PA	FBgn0086441	10	RSERKKSSSPAPV	32.9081	33.4273	22.8284	26.7122	32.0457	33.0813	181.003	0.183244	0.13685	0.179906	0.74682	0.981784
CG42232-PB	FBgn0250754	2134	TLNAANSSPRQVE	37.2515	54.3593	35.5498	32.8536	46.4318	49.8166	256.263	0.178744	0.133463	0.187793	0.746674	1.05062
Grip71-PA	FBgn0032705	370	TIVRRDSFCEFLD	40.4228	39.5867	31.78	27.9386	36.1132	36.0061	211.847	0.188838	0.140947	0.170215	0.746394	0.901384
CG32528-PA	FBgn0052528	9	TLNRPKSPHTPTA	93.1263	74.1838	66.8267	57.9759	70.0319	65.5668	427.711	0.195588	0.145896	0.158517	0.745936	0.810463
CG32528-PA	FBgn0052528	12	RPKSPHTPTAIKK	93.1263	74.1838	66.8267	57.9759	70.0319	65.5668	427.711	0.195588	0.145896	0.158517	0.745936	0.810463
Spc105R-PA	FBgn0037025	1703	LSRNQDSDDSMEQ	31.7028	29.6781	22.8582	22.8997	28.4049	29.3772	164.921	0.186092	0.138727	0.175181	0.745474	0.941369
l(1)G0196-PG	FBgn0027279	1001	RSAERISPAFGFN	46.1631	34.1506	27.2572	32.5879	41.7474	36.6086	218.515	0.183772	0.136936	0.179292	0.745142	0.975623
CG3409-PA	FBgn0033095	472	KKAYLASIETLSP	42.1549	44.8334	33.2348	31.5674	38.6968	42.9908	233.478	0.186288	0.138776	0.174936	0.744953	0.939063
feo-PA	FBgn0030241	473	GSTAPRTPRTLRN	49.2047	58.6119	39.4038	40.8993	47.3174	46.7096	282.147	0.191065	0.142307	0.166628	0.744812	0.872101
Graf-PA	FBgn0030685	802	ISLSNVSPPNTAM	57.8495	66.2325	43.3279	49.0769	60.7944	58.6128	335.894	0.184704	0.137551	0.177745	0.744708	0.962324
CG4616-PA	FBgn0033806	347	NAIITLTDDETND	44.0688	40.9343	32.317	30.9733	39.2148	32.2007	219.709	0.193445	0.144032	0.162523	0.744566	0.840152
CG7971-PA	FBgn0035253	1042	IPRRRGSPSFLDR	27.1076	28.2094	21.2395	19.9239	23.0442	21.5686	141.093	0.19603	0.145873	0.158097	0.744135	0.806492
CG17168-PA	FBgn0039943	157	KERWQRSPALRHR	51.1106	60.2436	45.9512	36.908	51.6616	51.5	297.375	0.187229	0.139318	0.173454	0.744105	0.926428
CG1677-PA	FBgn0029941	788	GGRAARSPSQIPR	136.533	133.791	100.591	100.467	118.692	121.93	712.003	0.189834	0.141192	0.168975	0.743765	0.890121
CG1677-PA	FBgn0029941	790	RAARSPSQIPRRP	136.533	133.791	100.591	100.467	118.692	121.93	712.003	0.189834	0.141192	0.168975	0.743765	0.890121
CG8289-PA	FBgn0030854	134	RSVRGETEDSNEL	40.8648	42.1279	32.3052	29.4109	39.4726	34.6921	218.873	0.189591	0.140986	0.169424	0.743633	0.89363
Kdm4A-PA	FBgn0033233	377	NLRAAKSEEESPQ	59.8927	76.3982	48.5999	52.6962	65.3975	73.2116	376.196	0.181143	0.134632	0.184225	0.743234	1.01701
CG3975-PA	FBgn0027559	336	SKRRRISDSEDEE	81.8275	76.5118	58.4523	59.1784	74.472	72.436	422.878	0.187216	0.139083	0.1737	0.742902	0.927805
CG3975-PA	FBgn0027559	338	RRRISDSEDEEQP	81.8275	76.5118	58.4523	59.1784	74.472	72.436	422.878	0.187216	0.139083	0.1737	0.742902	0.927805
CG1677-PA	FBgn0029941	821	KRGVGHSPSSKRK	110.871	105.763	81.1322	79.7218	96.6696	102.373	576.531	0.187877	0.139502	0.172621	0.742514	0.918797
Eps-15-PA	FBgn0035060	1026	FAEDFSSGDEIGS	44.5971	51.8134	33.0428	38.4809	48.8453	47.0638	263.843	0.182704	0.135542	0.181754	0.741867	0.9948
Eps-15-PA	FBgn0035060	1025	NFAEDFSSGDEIG	44.5971	51.8134	33.0428	38.4809	48.8453	47.0638	263.843	0.182704	0.135542	0.181754	0.741867	0.9948
cora-PA	FBgn0010434	632	LKAGQLSPRTQDK	52.1492	52.1164	39.4108	37.8937	49.3268	55.5416	286.439	0.182003	0.134941	0.183056	0.741419	1.00578
kst-PA	FBgn0004167	939	VQRRTSTQSINEN	51.6575	52.8647	36.3146	41.0969	35.5571	33.6303	251.121	0.208111	0.154132	0.137757	0.740623	0.66194
hkl-PA	FBgn0086441	74	SEERAGSGASPVR	47.029	77.6407	45.5806	46.6715	59.8554	68.0808	344.858	0.180755	0.133754	0.185491	0.739972	1.0262
CG8677-PA	FBgn0026577	979	ATPPIISLSPQKK	27.6688	27.0889	18.9782	21.4965	24.3188	23.671	143.222	0.191163	0.1413	0.167536	0.739161	0.876404
RhoGAP19D-PA	FBgn0031118	874	HGSRRASMSSDMR	61.0434	74.4747	48.3389	51.7905	60.4634	66.8819	362.993	0.186668	0.137922	0.17541	0.738864	0.939693
snama-PA	FBgn0086129	913	LTVGAASDDNLGP	34.0906	32.2972	25.8834	23.1673	33.7031	29.1337	178.275	0.186195	0.13757	0.176235	0.738851	0.946511
Cp190-PA	FBgn0000283	162	QRVLGPSPQSRNV	41.4748	40.4059	29.1589	31.3304	34.2712	32.9527	209.594	0.195332	0.144301	0.160367	0.73875	0.820999
CG9776-PA	FBgn0027866	338	APPSPTTKNFIEE	80.5752	70.9987	55.6078	56.3139	84.5255	79.6583	427.679	0.177205	0.130848	0.191947	0.738397	1.08319
RhoGAP15B-PB	FBgn0030808	370	PSDSPMSRNLAQE	48.1199	54.7949	39.0478	36.9324	50.2057	52.5409	281.642	0.182705	0.134888	0.182407	0.738282	0.998366
zf30C-PA	FBgn0022720	370	NAPRSPSPDDSSG	72.519	63.7362	49.1798	51.3757	59.3232	52.4348	348.569	0.19545	0.144241	0.16031	0.737994	0.820211
CG32223-PA	FBgn0036946	221	TSPRKTSVADLQA	40.2439	38.0733	26.5719	31.2119	38.1075	33.7025	207.911	0.188343	0.138963	0.172694	0.737818	0.916913
baz-PA	FBgn0000163	1024	SAVYGGSIESLTA	71.5979	87.4298	55.47	61.7874	92.6057	81.7582	450.649	0.176443	0.130098	0.193459	0.73734	1.09644
Cp190-PA	FBgn0000283	1060	AGDEATSGEAASV	48.8639	45.5332	34.5996	34.9999	49.5773	48.2931	261.867	0.180239	0.132891	0.18687	0.737305	1.03679
CG31012-PC	FBgn0027598	795	AIRNQRSVSPLVK	282.354	322.525	215.14	230.747	282.718	282.81	1616.29	0.187119	0.137935	0.174946	0.737151	0.934944
Cdep-PE	FBgn0051536	410	QGPLNASSRSQSH	269.503	273.352	203.064	197.036	262.622	274.2	1479.78	0.183425	0.135189	0.181386	0.737029	0.988885
Incenp-PA	FBgn0260991	547	TLSRENSGDDFRK	52.071	55.3267	40.3663	38.7601	51.0894	52.1017	289.715	0.18535	0.136559	0.178091	0.736761	0.960831
Fit1-PA	FBgn0035498	249	LAMSPRSPSPDVR	134.727	144.679	103.95	101.874	148.511	161.163	794.903	0.175748	0.129465	0.194787	0.736649	1.10833
bel-PA	FBgn0000171	115	RGFNRQSGDYGYG	58.751	62.4587	45.3168	43.9176	62.9538	63.0217	336.42	0.180147	0.132624	0.18723	0.736198	1.03932
[truncated: 398 more rows]
