# Supplementary material for: A Systems-Level Interrogation Identifies Regulators of Drosophila Blood Cell Number and Survival
Source: PLoS Genet. 2015 Mar 6;11(3):e1005056. doi: 10.1371/journal.pgen.1005056 (PMC4352040; doi:10.1371/journal.pgen.1005056)
Supplement: S6 Table — Phosphosites identified in direct comparison of Kc cells treated with control or Pvr dsRNAs, in combination with EcR knockdown (‘low EcR’) or insulin stimulation (‘high InR’). (XLSX) [file pgen.1005056.s014.xlsx]

## Sheet: Pvr&Ctrl RNAi expt_Table S6
protein	id	site_position	motif_peptide	126_sn_sum_Ctrl dsRNA_Pvr cells	127_sn_sum_Ctrl dsRNA+ins_Pvr cells	128_sn_sum_EcR dsRNA_Pvr cells	129_sn_sum_Ctrl dsRNA_Ctrl cells	130_sn_sum_Ctrl dsRNA+ins_Ctrl cells	131_sn_sum__EcR dsRNA_Ctrl cells	sum all channels	ins/Ctrl (Pvr cells)	ins/Ctrl (Ctrl cells)	Pvr cells/Ctrl cells	EcR/Ctrl (Pvr cells)	Ecr/Ctrl (Ctrl cells)
Pi3K92E-PA	FBgn0015279	136	DTTSFSSDYELTK	24.972	136.444	10.6131	10.1167	115.674	7.65846	305.478	5.46387	11.434	2.4684	0.424998	0.757011
Sur-PB	FBgn0028675	659	LSKSDASLDMYET	15.8088	72.3889	7.55679	14.3453	69.6427	16.5864	196.329	4.57902	4.85473	1.10202	0.478011	1.15623
B4-PA	FBgn0023407	224	SSEGALTAIEFLE	20.0467	98.1099	22.5795	28.1171	108.921	44.2475	322.022	4.89408	3.87383	0.71297	1.12635	1.57369
CG30035-PA	FBgn0050035	232	QAKKHVSLDVKGT	101.422	482.316	60.6631	123.161	451.254	94.2841	1313.1	4.75555	3.66393	0.823488	0.598127	0.765535
MRP-PA	FBgn0032456	943	RTKRQDSHDSVAS	26.1371	94.6049	26.1484	27.2461	96.9911	37.1904	308.318	3.61956	3.55982	0.9593	1.00043	1.36498
Edc3-PB	FBgn0036735	233	GSYVSNTRESYCS	85.2323	215.196	79.7619	112.886	381.429	142.125	1016.63	2.52481	3.37888	0.755028	0.935818	1.25901
B4-PA	FBgn0023407	836	MMQKSMSLQDIEL	18.8372	53.5041	21.4838	17.777	59.4243	23.2345	194.261	2.84034	3.34277	1.05964	1.1405	1.307
foxo-PB	FBgn0038197	193	RAASMETSRYEKR	106.337	242.357	57.7731	74.0129	245.964	57.6955	784.14	2.27913	3.32326	1.43674	0.5433	0.779533
Tom70-PA	FBgn0032397	61	IEKQAISLDGTAP	11.8194	53.226	11.1162	17.9612	59.2478	19.4564	172.827	4.50329	3.29866	0.658051	0.940508	1.08325
Cct5-PA	FBgn0010621	30	ERQKRITGTDAIK	83.9158	227.675	76.0169	87.6902	288.038	99.3055	862.641	2.71314	3.28472	0.956956	0.905871	1.13246
CG7627-PA	FBgn0032026	685	SRSRSGSYTHSHS	19.8571	63.7805	15.8021	25.5202	83.1461	22.0671	230.173	3.21198	3.25805	0.778092	0.795794	0.864693
CG15784-PA	FBgn0029766	281	AAANRRSHSLPRL	33.5467	77.9575	34.056	25.3581	82.3301	29.9781	283.227	2.32385	3.2467	1.32292	1.01518	1.18219
gp210-PA	FBgn0033039	1872	SNRSENSTSFSxx	18.6504	54.4049	17.3794	32.0449	101.856	35.717	260.053	2.91709	3.17854	0.58201	0.93185	1.11459
Edc3-PB	FBgn0036735	156	AGGASSSSGPRGN	44.849	69.4569	39.3473	44.4099	137.59	56.795	392.448	1.54868	3.09818	1.00989	0.877328	1.27888
CG15784-PA	FBgn0029766	501	PGRRSRSLSRSHC	35.3713	91.9858	30.3154	31.067	93.6748	39.1366	321.551	2.60058	3.01525	1.13855	0.857062	1.25975
CG4415-PA	FBgn0031296	47	AEEASPSPSGSGK	19.4803	61.301	17.6541	27.3067	81.7615	30.7436	238.247	3.14681	2.99419	0.71339	0.90625	1.12586
RpL23A-PA	FBgn0026372	108	SVLAKLSAKARAA	59.0694	173.221	52.675	67.4073	201.406	79.5616	633.34	2.93249	2.9879	0.876307	0.891747	1.18031
RpL31-PA	FBgn0025286	12	GEKINKSAINEVV	58.7585	197.257	37.7701	62.6312	185.624	64.4948	606.536	3.35708	2.96376	0.938166	0.642803	1.02975
chico-PA	FBgn0024248	471	RPIRAYSIGNKVE	155.773	402.228	109.974	129.955	384.376	120.423	1302.73	2.58215	2.95777	1.19867	0.705987	0.926656
mtd-PG	FBgn0013576	159	PVERKLSGDESRE	79.694	203.51	68.2613	71.6929	209	65.6201	697.778	2.55364	2.91521	1.1116	0.856543	0.915295
larp-PD	FBgn0260724	1573	QQNRRRTGSFGST	43.489	102.984	30.8226	44.0562	126.535	37.1575	385.044	2.36804	2.87213	0.987126	0.708744	0.843411
larp-PD	FBgn0260724	1575	NRRRTGSFGSTTV	43.489	102.984	30.8226	44.0562	126.535	37.1575	385.044	2.36804	2.87213	0.987126	0.708744	0.843411
CG6231-PA	FBgn0038720	537	KHDDEESESELEK	58.3723	104.735	42.6951	45.923	131.193	42.4199	425.339	1.79426	2.8568	1.27109	0.731427	0.923718
CG1703-PA	FBgn0030321	250	EKVAAVSLKEKTP	18.4859	63.293	21.4706	29.673	83.9458	32.2322	249.101	3.42385	2.82903	0.622988	1.16146	1.08625
CG1703-PA	FBgn0030321	255	VSLKEKTPEPVPK	18.4859	63.293	21.4706	29.673	83.9458	32.2322	249.101	3.42385	2.82903	0.622988	1.16146	1.08625
atl-PA	FBgn0039213	527	GAASYRSQTSVNA	64.0049	237.932	53.5842	91.7634	258.957	112.339	818.581	3.7174	2.82201	0.697499	0.837189	1.22423
CG6424-PA	FBgn0028494	208	QAPKEASDDSECE	29.3828	72.3398	28.4875	28.5113	76.7959	33.5879	269.105	2.46197	2.69353	1.03057	0.969527	1.17806
CG6424-PA	FBgn0028494	211	KEASDDSECEHER	29.3828	72.3398	28.4875	28.5113	76.7959	33.5879	269.105	2.46197	2.69353	1.03057	0.969527	1.17806
CG8177-PB	FBgn0036043	172	YRQRKFSHQDSVE	93.3303	221.902	72.4266	125.625	332.583	110.48	956.347	2.3776	2.64743	0.742927	0.776025	0.879445
CG8177-PB	FBgn0036043	176	KFSHQDSVEPKNK	93.3303	221.902	72.4266	125.625	332.583	110.48	956.347	2.3776	2.64743	0.742927	0.776025	0.879445
CG30035-PA	FBgn0050035	343	RSISTDSRKSRRL	105.206	233.561	85.7434	98.4541	256.188	77.8713	857.024	2.22004	2.60211	1.06858	0.815004	0.79094
CG2909-PA	FBgn0030189	71	VKVYRQSPSRLAR	66.31	154.21	55.5944	55.0791	141.914	54.0836	527.191	2.32559	2.57655	1.2039	0.838402	0.981926
MRP-PA	FBgn0032456	298	EPKAQFSNGNVTF	28.0267	81.4928	27.4883	35.4896	90.4416	38.1265	301.065	2.90769	2.5484	0.789715	0.980791	1.0743
CG30035-PA	FBgn0050035	188	ESSDEDSFEEKRT	44.9657	128.107	27.0277	60.3333	152.86	38.2469	451.54	2.84898	2.53359	0.745289	0.601074	0.633927
mod-PA	FBgn0002780	150	KSEKANSEKSEEN	74.7986	198.888	59.3868	62.7854	158.416	65.4245	619.7	2.65899	2.52314	1.19134	0.793957	1.04203
mod-PA	FBgn0002780	153	KANSEKSEENRGI	74.7986	198.888	59.3868	62.7854	158.416	65.4245	619.7	2.65899	2.52314	1.19134	0.793957	1.04203
RpL22-PA	FBgn0015288	57	KNVKKASEAAKDV	107.356	218.5	107.402	146.832	370.268	162.137	1112.49	2.03529	2.52171	0.731148	1.00043	1.10423
MRP-PA	FBgn0032456	1162	QLMRLESVSRSPI	109.162	251.387	97.4172	96.6921	243.402	97.163	895.223	2.30287	2.51729	1.12897	0.892407	1.00487
CG13398-PA	FBgn0032042	322	PVGPAGSSKAING	84.7221	174.518	79.4815	61.5301	153.326	67.4378	621.015	2.05988	2.49188	1.37692	0.938144	1.09601
CG13398-PA	FBgn0032042	441	RKAYSISExxxxx	96.7571	295.758	76.3508	154.027	382.397	156.494	1161.78	3.05671	2.48266	0.628182	0.789098	1.01602
chico-PA	FBgn0024248	502	NRVRAYSVGSKSK	168.948	421.643	78.851	169.436	419.198	142.135	1400.21	2.4957	2.47408	0.997119	0.466718	0.838873
Edc3-PB	FBgn0036735	275	KQTAASSYGNTNG	13.0261	50.4844	13.0041	34.5055	84.5114	35.4504	230.982	3.87563	2.44922	0.377509	0.99831	1.02738
pes-PC	FBgn0031969	546	HRERLISEDSPDV	24.1761	69.1293	20.3058	66.4558	159.28	67.2085	406.555	2.85941	2.39678	0.363792	0.839912	1.01133
mtd-PG	FBgn0013576	176	EGLRPGSPKPGHI	68.3035	128.023	65.7948	48.1171	114.651	50.7931	475.683	1.87433	2.38275	1.41953	0.963271	1.05562
mus210-PA	FBgn0004698	795	QLNAKHSDTENAS	34.1983	46.666	29.1834	25.1648	59.8914	28.5693	223.673	1.36457	2.37996	1.35897	0.853359	1.13529
Srp54-PA	FBgn0024285	477	ETRKLKSISEDTE	60.6164	164.329	44.6139	169.874	394.837	184.121	1018.39	2.71096	2.32429	0.356832	0.736003	1.08387
foxo-PB	FBgn0038197	190	VRRRAASMETSRY	46.6858	76.7966	33.2983	34.6837	80.2203	31.0838	302.769	1.64497	2.31291	1.34604	0.713243	0.896208
CG15784-PA	FBgn0029766	505	SRSLSRSHCRKEK	112.542	198.483	120.086	95.4389	219.798	105.741	852.088	1.76363	2.30302	1.17921	1.06703	1.10794
unk-PA	FBgn0004395	413	GLSISPSVRISEL	16.928	46.6446	20.2984	18.6219	42.7909	23.1487	168.432	2.75547	2.29788	0.909039	1.1991	1.24309
Pgm-PA	FBgn0003076	116	GIVLTASHNPGGP	28.6582	90.7641	23.842	26.9326	61.3431	25.1022	256.642	3.16712	2.27765	1.06407	0.831941	0.932038
mtd-PG	FBgn0013576	65	VEQRFESVDKLSR	132.069	258.571	133.969	72.1116	163.562	76.7155	836.999	1.95785	2.26818	1.83145	1.01439	1.06384
Syb-PA	FBgn0003660	54	ERDQKLSELGERA	105.222	181.748	86.2083	136.356	309.002	134.803	953.34	1.72728	2.26614	0.771675	0.819296	0.988614
RpL34a-PA	FBgn0039406	12	TLRRRLSYNTRSN	28.9859	52.2858	23.7546	25.801	58.37	21.1318	210.329	1.80383	2.26232	1.12344	0.819521	0.819031
Nopp140-PB	FBgn0037137	560	AQKRKFSGGDQDE	60.0185	144.21	58.6344	98.6336	213.502	110.824	685.823	2.40276	2.1646	0.608499	0.976939	1.12359
CG4415-PA	FBgn0031296	45	KPAEEASPSPSGS	74.3441	146.654	83.8801	83.2667	180.159	84.8198	653.124	1.97264	2.16364	0.892842	1.12827	1.01865
Dap160-PA	FBgn0023388	169	PPSRHTSISERAP	82.077	212.593	63.2588	159.573	339.775	156.034	1013.31	2.59017	2.12928	0.514354	0.770725	0.977825
CG17255-PA	FBgn0030205	881	GQGRSISGGYVQR	115.794	173.348	107.558	136.022	288.781	131.308	952.811	1.49704	2.12305	0.851289	0.928881	0.965348
lva-PC	FBgn0029688	60	GKGRLDSLKENLY	9.93819	35.6538	11.141	38.8408	81.9649	34.9309	212.47	3.58756	2.11028	0.25587	1.12103	0.899334
MRP-PA	FBgn0032456	946	RQDSHDSVASAAS	39.6955	75.1467	36.2721	38.7851	80.9321	46.2157	317.047	1.89308	2.08668	1.02347	0.913759	1.19159
CG17255-PA	FBgn0030205	935	ALPRSISENSHRK	72.4025	126.766	59.9651	97.6004	203.659	100.793	661.185	1.75084	2.08666	0.741826	0.828219	1.03271
CG9248-PA	FBgn0032923	12	KLEDQESDVENAN	42.7369	96.5338	34.487	58.7081	122.131	56.8802	411.477	2.25879	2.08031	0.727955	0.806962	0.968864
Fim-PA	FBgn0024238	10	LNKFTKTLSIDEK	109.412	192.842	97.4007	94.7726	196.827	81.0744	772.328	1.76253	2.07683	1.15447	0.890219	0.855462
Gp150-PA	FBgn0013272	789	DEKKADSAEAKLE	41.7926	62.9373	38.7212	26.8336	55.3934	31.3055	256.983	1.50594	2.06433	1.55747	0.926508	1.16665
CG15784-PA	FBgn0029766	324	RLERSLSRSTSGS	69.0008	121.072	71.389	50.5613	104.202	52.8618	469.087	1.75465	2.06091	1.3647	1.03461	1.0455
casp-PA	FBgn0034068	588	ERKRMESERAEED	50.3963	116.393	49.9528	77.3591	159.334	85.3602	538.795	2.30955	2.05967	0.651459	0.9912	1.10343
ref(2)P-PA	FBgn0003231	295	KVNTDQSVPRTED	65.5682	139.417	62.4652	79.3234	163.049	83.4778	593.301	2.1263	2.0555	0.826594	0.952675	1.05237
Arp14D-PA	FBgn0011742	393	QKLQKISHxxxxx	39.2298	80.9382	33.0249	51.021	104.047	56.2136	364.474	2.06318	2.0393	0.768895	0.841832	1.10177
RpS9-PA	FBgn0010408	154	FVVRLDSQKHIDF	25.0038	44.527	22.3592	24.2041	48.7733	33.2276	198.095	1.78081	2.01508	1.03304	0.894231	1.37281
ATP7-PB	FBgn0030343	1171	AERASGSEDELDK	49.3493	69.0839	47.9506	30.5277	61.4578	33.5641	291.933	1.3999	2.01318	1.61654	0.971657	1.09947
l(2)35Bg-PA	FBgn0001977	194	LAEELETEKQSQK	35.0488	90.3625	37.168	61.83	124.149	60.1205	408.679	2.57819	2.00791	0.566857	1.06047	0.972351
sle-PA	FBgn0037810	1055	RLSKSLSGAPEDL	52.0144	65.6916	60.6797	50.2359	100.798	57.655	387.075	1.26295	2.00649	1.0354	1.16659	1.14768
CG7518-PE	FBgn0038108	1898	GKSGGGSGGNPGS	35.0531	91.7471	34.8611	45.4215	90.857	48.2071	346.147	2.61737	2.00031	0.771729	0.994523	1.06133
CG7518-PE	FBgn0038108	1894	RRNRGKSGGGSGG	35.0531	91.7471	34.8611	45.4215	90.857	48.2071	346.147	2.61737	2.00031	0.771729	0.994523	1.06133
chico-PA	FBgn0024248	300	GRERCDSLPTRNG	70.6659	112.674	64.2385	59.6163	118.753	67.6358	493.584	1.59446	1.99196	1.18535	0.909045	1.13452
CG32022-PA	FBgn0052022	79	RAERKVSEAEAKL	132.4	229.792	125.889	152.853	304.473	160.782	1106.19	1.73559	1.99193	0.86619	0.95082	1.05187
r-PA	FBgn0003189	1894	IRLDSASNTTLRE	35.0701	85.2135	29.6256	49.8171	99.0489	55.4993	354.274	2.4298	1.98825	0.703979	0.844752	1.11406
mus210-PA	FBgn0004698	911	LKNSQDSDEVFEP	50.4065	86.955	39.2451	43.7818	86.8154	45.8861	353.09	1.72508	1.98291	1.15131	0.778572	1.04806
gfzf-PB	FBgn0250732	738	GSNNSRSASLSVS	94.4968	130.011	91.8943	111.125	219.852	120.044	767.424	1.37583	1.97843	0.850368	0.972459	1.08027
CG6454-PC	FBgn0039187	805	CRRSSDSDLSVTP	22.4038	54.5494	21.2628	30.1631	59.2576	32.9559	220.593	2.43483	1.96458	0.742756	0.949073	1.09259
Lpin-PA	FBgn0033269	356	ARTGDDSPLSEIP	19.6237	33.4213	18.6232	21.8598	42.8509	24.5963	160.975	1.7031	1.96026	0.89771	0.949012	1.12519
pck-PA	FBgn0013720	12	KQQSQDTTDSGVE	18.831	35.8434	17.162	21.8282	42.6167	20.0771	156.358	1.90342	1.95237	0.862695	0.911365	0.919778
pck-PA	FBgn0013720	13	QQSQDTTDSGVEK	18.831	35.8434	17.162	21.8282	42.6167	20.0771	156.358	1.90342	1.95237	0.862695	0.911365	0.919778
Lpin-PA	FBgn0033269	147	PLPRRNSIDFSKE	124.038	249.998	96.1855	100.022	195.148	90.9611	856.353	2.01549	1.95105	1.24011	0.775449	0.909411
r-PA	FBgn0003189	1892	PRIRLDSASNTTL	47.0556	92.7751	38.9303	58.7488	114.174	57.579	409.263	1.97161	1.94343	0.800962	0.827325	0.980088
Cap-PA	FBgn0015615	1179	RFRNKVSHIDCVT	28.0782	82.5755	29.1371	55.6883	107.821	69.0015	372.302	2.94092	1.93615	0.504202	1.03771	1.23907
phl-PA	FBgn0003079	346	QDDRSNSAPNVCI	40.4509	44.4844	42.3883	22.4012	43.3641	27.6402	220.729	1.09971	1.9358	1.80575	1.0479	1.23387
CG30035-PA	FBgn0050035	183	SNKAAESSDEDSF	23.8546	68.0559	17.6053	38.7045	74.8898	25.9653	249.075	2.85294	1.93491	0.616327	0.738025	0.67086
CG30035-PA	FBgn0050035	184	NKAAESSDEDSFE	23.8546	68.0559	17.6053	38.7045	74.8898	25.9653	249.075	2.85294	1.93491	0.616327	0.738025	0.67086
Gli-PA	FBgn0001987	921	STTPVPSARSTTT	92.2526	158.746	99.1998	105.155	203.253	123.959	782.566	1.72077	1.93288	0.877299	1.07531	1.17882
Rpn1-PA	FBgn0028695	505	TVFSFGSNNKSSA	33.8784	42.662	24.3949	57.1289	110.378	63.3333	331.775	1.25927	1.93209	0.593016	0.720072	1.1086
Clbn-PB	FBgn0259152	220	KETTEETPEAEDK	74.0565	145.351	70.0484	80.667	154.38	74.0037	598.507	1.96271	1.91379	0.918053	0.945877	0.917398
pasha-PA	FBgn0039861	311	RVLRFRSWNARRK	25.7045	49.6876	20.8196	34.6428	65.9484	33.6609	230.464	1.93303	1.90367	0.741989	0.809959	0.971657
CG33080-PA	FBgn0053080	54	AMPRKQSLSERRN	64.2446	133.525	55.9895	78.6617	149.687	78.5417	560.65	2.07839	1.90292	0.816721	0.871505	0.998475
CG10979-PA	FBgn0037379	797	IRPRLISHSRSES	32.5629	67.2522	23.1298	44.571	84.4491	43.9246	295.89	2.0653	1.89471	0.730586	0.710312	0.985498
CG8486-PD	FBgn0031993	2103	LQVSQASLPGSPE	38.2262	42.8392	29.8906	18.2627	34.4462	16.5828	180.248	1.12068	1.88615	2.09313	0.781939	0.908012
CG10630-PA	FBgn0035608	198	PGKSLESDEDDIL	37.1329	71.5417	29.713	41.0921	77.5014	32.69	289.671	1.92664	1.88604	0.903652	0.800178	0.795531
MRP-PA	FBgn0032456	949	SHDSVASAASLKK	32.7994	85.9033	32.5897	35.2857	66.5175	42.1993	295.295	2.61905	1.88511	0.929536	0.993607	1.19593
MRP-PA	FBgn0032456	952	SVASAASLKKKQE	32.7994	85.9033	32.5897	35.2857	66.5175	42.1993	295.295	2.61905	1.88511	0.929536	0.993607	1.19593
CG15784-PA	FBgn0029766	330	SRSTSGSLERKHC	105.98	147.403	97.7473	75.7721	142.572	87.2329	656.707	1.39086	1.88159	1.39867	0.92232	1.15125
sle-PA	FBgn0037810	75	EPTTPSSVKRTAR	75.4148	141.189	81.4662	97.9434	184.256	115.044	695.313	1.87217	1.88125	0.769983	1.08024	1.17459
CG30484-PA	FBgn0050484	510	STSQPQSTNRSRT	21.1643	48.1655	26.9556	30.4001	56.8764	26.6592	210.221	2.27578	1.87093	0.696193	1.27363	0.876944
eEF1delta-PB	FBgn0032198	41	HYSPLVSEIAKAR	20.1164	36.4323	19.8377	16.9437	31.4945	17.8809	142.705	1.81107	1.85877	1.18725	0.986144	1.05532
Tre1-PA	FBgn0046687	371	LSGVIRSTPLFHA	36.5469	44.8419	39.5223	18.3318	34.0545	21.9489	195.246	1.22697	1.85767	1.99363	1.08141	1.19731
Atx2-PB	FBgn0041188	21	GASGGISRYNSND	53.3264	94.0672	45.6775	48.0784	89.3122	51.8768	382.338	1.76399	1.85764	1.10916	0.856564	1.079
Gp150-PA	FBgn0013272	932	AEEVDMSQETRDK	32.0647	43.9473	30.1503	18.1092	33.5064	20.4218	178.2	1.37058	1.85025	1.77063	0.940296	1.1277
jog-PA	FBgn0031079	947	KVSFADSPVLLRR	50.2922	61.8938	51.1579	32.5852	60.2884	38.5	294.718	1.23068	1.85018	1.54341	1.01721	1.18152
PEK-PA	FBgn0037327	627	RTISESTTHSGEH	14.8402	30.3056	20.6074	17.3048	31.6349	19.3407	134.034	2.04213	1.8281	0.857576	1.38863	1.11765
cic-PB	FBgn0038780	505	GYDDYDSDDELKR	51.1143	88.139	64.9924	35.8156	65.4057	37.8399	343.307	1.72435	1.82618	1.42715	1.27151	1.05652
CG8596-PA	FBgn0035767	539	ILGKHGSQHSISH	28.3815	36.268	36.8132	29.1599	52.9982	35.254	218.875	1.27788	1.8175	0.973304	1.29709	1.20899
CG8596-PA	FBgn0035767	542	KHGSQHSISHAxx	28.3815	36.268	36.8132	29.1599	52.9982	35.254	218.875	1.27788	1.8175	0.973304	1.29709	1.20899
mus308-PA	FBgn0002905	1261	RNPRNQSPVPNAN	57.2363	99.9933	52.7918	64.8485	117.597	74.5492	467.016	1.74703	1.81341	0.882615	0.922349	1.14959
Nap1-PA	FBgn0015268	138	ALSSLKSIPKDAK	107.429	180.802	96.1037	116.698	211.173	110.196	822.403	1.68299	1.80956	0.920571	0.894577	0.944284
eIF-4B-PB	FBgn0020660	458	GLDNEGSExxxxx	48.6346	59.6485	50.8919	33.0311	59.5642	34.2865	286.057	1.22646	1.80327	1.47239	1.04641	1.03801
sqd-PA	FBgn0086897	84	KYGEIESINVKTD	29.9782	47.5749	35.041	25.627	45.9286	30.896	215.046	1.58699	1.79219	1.16979	1.16888	1.2056
Vang-PA	FBgn0015838	493	CLKHDLSPRAFLE	28.2254	42.0051	21.1118	21.8248	38.8271	23.231	175.225	1.4882	1.77904	1.29327	0.747971	1.06444
blow-PA	FBgn0004133	499	TTSPQSSPVSKDC	30.0151	75.9791	22.7049	60.1393	106.697	60.4841	356.02	2.53136	1.77416	0.499093	0.756449	1.00573
blow-PA	FBgn0004133	498	STTSPQSSPVSKD	30.0151	75.9791	22.7049	60.1393	106.697	60.4841	356.02	2.53136	1.77416	0.499093	0.756449	1.00573
CG8289-PA	FBgn0030854	134	RSVRGETEDSNEL	51.2873	43.3127	51.1478	39.4328	69.9161	52.2626	307.359	0.844511	1.77304	1.30063	0.99728	1.32536
CG8289-PA	FBgn0030854	129	KRQTRRSVRGETE	51.2873	43.3127	51.1478	39.4328	69.9161	52.2626	307.359	0.844511	1.77304	1.30063	0.99728	1.32536
CG33722-PB	FBgn0064126	330	DLKRTSSGDDDAP	30.9072	52.3819	35.8407	25.9549	45.9592	30.5889	221.633	1.69481	1.77073	1.19081	1.15962	1.17854
CG1882-PA	FBgn0033226	407	IRESTESDEEREP	56.8794	107.149	45.3945	57.1709	100.907	62.1896	429.69	1.88378	1.76501	0.994902	0.798084	1.08778
rump-PA	FBgn0260010	264	VQSVDLSLDKEGN	39.5155	59.9546	38.5158	33.1836	58.2637	34.1169	263.55	1.51724	1.7558	1.19082	0.974699	1.02813
CG8436-PA	FBgn0037670	81	IKIQKISGDDDGG	37.1923	52.6827	33.3226	48.9596	85.9351	54.0916	312.184	1.41649	1.75523	0.759654	0.895955	1.10482
polybromo-PA	FBgn0039227	494	NSNASHTPNNSNS	51.6236	38.245	53.7374	11.6285	20.3693	15.7035	191.307	0.740844	1.75166	4.43939	1.04095	1.35042
CG6231-PA	FBgn0038720	549	KYKRKHSLIDAKQ	253.683	305.989	153.386	188.171	329.098	161.132	1391.46	1.20619	1.74893	1.34815	0.604636	0.856308
spn-E-PA	FBgn0003483	86	TLDDLDTDDEGEE	34.8406	66.1881	30.6258	34.1825	59.777	33.3431	258.957	1.89974	1.74876	1.01925	0.879025	0.975443
CG33080-PA	FBgn0053080	80	PESATPSPEAFAP	54.2097	80.4027	58.3346	58.4593	102.034	66.8176	420.258	1.48318	1.74538	0.927306	1.07609	1.14298
SA-PA	FBgn0020616	106	HHERIDSEREITT	20.0939	34.5116	13.7249	39.5245	68.8778	44.77	221.503	1.71751	1.74266	0.508392	0.683037	1.13271
CG6454-PC	FBgn0039187	752	NLKRFASPVSSSR	70.6818	151.777	72.0912	75.997	132.263	86.0164	588.826	2.14732	1.74037	0.930061	1.01994	1.13184
CG6454-PC	FBgn0039187	755	RFASPVSSSRLKL	70.6818	151.777	72.0912	75.997	132.263	86.0164	588.826	2.14732	1.74037	0.930061	1.01994	1.13184
CG3448-PB	FBgn0035996	17	RSQLSHSQIDVKP	23.0009	61.5934	13.297	32.2706	56.1481	31.0864	217.396	2.67787	1.73992	0.712752	0.578107	0.963307
sle-PA	FBgn0037810	999	QKSRRQSLHVPSP	22.8001	26.502	22.3758	20.745	36.0594	22.1725	150.655	1.16236	1.73822	1.09907	0.981387	1.06881
sle-PA	FBgn0037810	1004	QSLHVPSPELAAK	22.8001	26.502	22.3758	20.745	36.0594	22.1725	150.655	1.16236	1.73822	1.09907	0.981387	1.06881
granny-smith-PB	FBgn0040493	169	GNLLASSQPKLNL	100.506	210.515	109.718	106.25	184.559	141.401	852.949	2.09455	1.73702	0.945936	1.09165	1.33083
L-PA	FBgn0001332	496	LMNFARSLPIEIA	33.7059	55.4645	32.0455	26.1129	45.2382	22.2581	214.825	1.64554	1.73241	1.29078	0.950738	0.852379
sle-PA	FBgn0037810	1314	EASPLKSSDEENH	26.3111	25.1665	21.0295	13.7698	23.8307	16.1216	126.229	0.9565	1.73065	1.91078	0.799266	1.17079
CG5800-PA	FBgn0030855	569	KLTKQQSFGGGDE	10.5332	31.9228	9.22965	19.6912	33.9549	21.9203	127.252	3.03069	1.72437	0.534917	0.876246	1.1132
CG5800-PA	FBgn0030855	580	DEDEENSDDEDFI	10.5332	31.9228	9.22965	19.6912	33.9549	21.9203	127.252	3.03069	1.72437	0.534917	0.876246	1.1132
ref(2)P-PA	FBgn0003231	194	RRSGRRSRGHCPF	25.0376	30.5421	23.3381	19.7363	33.9995	20.9859	153.639	1.21985	1.72269	1.26861	0.932123	1.06332
CG7414-PA	FBgn0037135	608	KLKVRRSQGENLE	11.4253	48.011	16.0904	29.6145	50.8529	33.4632	189.457	4.20216	1.71716	0.385801	1.40831	1.12996
Pfrx-PA	FBgn0027621	17	LRVRTTSLNQLKK	97.4789	217.355	90.9993	145.867	248.681	137.774	938.156	2.22977	1.70484	0.668271	0.933528	0.944515
CG30051-PC	FBgn0050051	144	TKADSESIAHKKA	37.4684	47.1982	35.6327	37.0295	62.9941	38.1477	258.471	1.25968	1.70118	1.01185	0.951007	1.0302
BicD-PA	FBgn0000183	103	DALLNESAARETS	13.558	36.434	18.0956	30.0493	51.0166	34.5004	183.654	2.68728	1.69776	0.451191	1.33468	1.14813
pzg-PA	FBgn0259785	394	FKCRLCSQRFETR	26.9595	49.4988	19.7974	38.9831	65.861	40.2821	241.382	1.83604	1.68947	0.691569	0.734337	1.03332
CG12125-PA	FBgn0030037	71	NRNSMRSPNDLIS	34.0118	87.818	32.8652	65.8244	110.752	60.4651	391.737	2.58198	1.68254	0.516706	0.966288	0.918581
CG12125-PA	FBgn0030037	68	GRRNRNSMRSPND	34.0118	87.818	32.8652	65.8244	110.752	60.4651	391.737	2.58198	1.68254	0.516706	0.966288	0.918581
CG8735-PA	FBgn0033309	259	DFIVGDSPKDRFG	13.3391	33.6589	12.0681	21.812	36.6612	22.294	139.833	2.52333	1.68078	0.611548	0.904717	1.0221
ref(2)P-PA	FBgn0003231	554	VYHTDESINKSIH	83.66	118.011	75.9978	76.6586	128.735	76.8987	559.961	1.4106	1.67933	1.09133	0.908413	1.00313
CG6231-PA	FBgn0038720	569	NGKRKQSLIDADH	107.024	140.257	80.3079	88.7194	148.963	70.0825	635.354	1.31053	1.67903	1.20632	0.750375	0.789935
CG31998-PA	FBgn0051998	1145	PVFKEKSVHNVQS	19.8117	24.3266	20.2063	19.7682	33.1828	23.6004	140.896	1.22789	1.67859	1.0022	1.01992	1.19385
Rpt1-PA	FBgn0028687	24	EDKEIKSLDEGDI	101.851	161.75	95.7777	101.894	170.091	107.736	739.099	1.58811	1.6693	0.999578	0.940375	1.05734
Eip63E-PA	FBgn0005640	40	KKRLSHSFGRLTI	42.6311	67.8697	38.2896	36.1039	60.1152	33.568	278.577	1.59202	1.66506	1.18079	0.898161	0.929761
wdp-PA	FBgn0034718	627	RYSPVYSPETGRV	39.8299	75.5304	40.5314	63.106	105.066	52.0772	376.141	1.89632	1.66491	0.631158	1.01761	0.825233
vig2-PA	FBgn0046214	152	REFDRQSGSDRTG	32.8762	72.8105	31.2432	61.8437	102.489	68.9214	370.184	2.21469	1.65723	0.531602	0.950328	1.11445
RpL23A-PA	FBgn0026372	102	AGKKPQSVLAKLS	118.522	247.325	114.309	156.407	259.172	157.342	1053.08	2.08674	1.65703	0.757781	0.964453	1.00598
Gli-PA	FBgn0001987	838	KSSSQASLKSGIS	126.948	264.796	121.564	167.413	277.232	183.089	1141.04	2.08587	1.65597	0.758288	0.957593	1.09364
CG12753-PA	FBgn0038427	1008	DQLSGHSGSPREA	13.3226	24.8441	10.727	18.0484	29.8826	18.7985	115.623	1.86481	1.65569	0.738156	0.805176	1.04156
CG12753-PA	FBgn0038427	1010	LSGHSGSPREASL	13.3226	24.8441	10.727	18.0484	29.8826	18.7985	115.623	1.86481	1.65569	0.738156	0.805176	1.04156
CG34413-PJ	FBgn0085442	526	MSFSKRTASRESI	64.0086	89.7856	69.3335	52.7619	87.274	57.6761	420.84	1.40271	1.65411	1.21316	1.08319	1.09314
phl-PA	FBgn0003079	402	NRPRARSADESNK	80.4618	114.666	86.7052	47.1978	77.8452	44.835	451.711	1.4251	1.64934	1.70478	1.0776	0.949939
hts-PI	FBgn0004873	703	KKKGLRTPSFLKK	73.6708	163.326	75.4431	113.951	187.92	113.149	727.46	2.21696	1.64913	0.646512	1.02406	0.992962
hts-PI	FBgn0004873	705	KGLRTPSFLKKKK	73.6708	163.326	75.4431	113.951	187.92	113.149	727.46	2.21696	1.64913	0.646512	1.02406	0.992962
CG7737-PA	FBgn0033584	501	FYGISVSRSGTKS	27.2968	62.5394	20.3999	29.7308	48.9414	32.2408	221.149	2.29109	1.64615	0.918131	0.747339	1.08443
CG4747-PA	FBgn0043456	10	NKKLSLSGGDTTE	76.0004	137.924	81.6023	119.983	197.025	130.008	742.543	1.81478	1.64211	0.633429	1.07371	1.08356
CG4747-PA	FBgn0043456	8	SKNKKLSLSGGDT	76.0004	137.924	81.6023	119.983	197.025	130.008	742.543	1.81478	1.64211	0.633429	1.07371	1.08356
Spp-PA	FBgn0031260	376	EKDEGVSSSGSKK	86.7383	201.166	94.2662	104.305	170.92	112.261	769.656	2.31923	1.63866	0.831584	1.08679	1.07628
CG31731-PA	FBgn0028539	398	KRQRNEYTTTPRG	107.908	173.363	113.662	100.632	163.753	111.618	770.936	1.60659	1.62725	1.0723	1.05332	1.10917
CG3016-PA	FBgn0029819	226	VRSEAHTPDSPAS	59.4648	91.1668	54.1226	46.6614	75.6297	53.1034	380.149	1.53312	1.62082	1.27439	0.910162	1.13806
CG3016-PA	FBgn0029819	222	LQRLVRSEAHTPD	59.4648	91.1668	54.1226	46.6614	75.6297	53.1034	380.149	1.53312	1.62082	1.27439	0.910162	1.13806
Mlc-c-PA	FBgn0004687	30	DGKIQLSQVGECL	31.7727	47.7429	31.5042	30.8102	49.8844	39.0873	230.802	1.50264	1.61909	1.03124	0.991551	1.26865
vig2-PA	FBgn0046214	161	DRTGVKSIDKREG	108.719	222.323	111.376	136.505	220.724	151.6	951.247	2.04493	1.61697	0.796448	1.02444	1.11058
CG5694-PA	FBgn0032197	263	EKQKTYSFSEETS	19.4508	57.5763	22.2781	52.0175	84.1093	55.5769	291.009	2.9601	1.61694	0.373927	1.14536	1.06843
mbc-PA	FBgn0015513	1861	RSLSESSNRNSVE	127.501	147.155	165.878	95.8552	154.822	113.347	804.558	1.15415	1.61517	1.33014	1.30099	1.18248
Sec22-PA	FBgn0260855	134	DRRRNISNINTQL	33.2968	46.0795	31.2996	33.6669	54.3603	39.6747	238.378	1.3839	1.61465	0.989005	0.940019	1.17845
Pld-PA	FBgn0033075	100	LVERKETDDDEEE	22.2511	31.6667	20.4928	15.7883	25.4874	16.241	131.927	1.42315	1.61433	1.40935	0.920977	1.02868
cenB1A-PA	FBgn0039056	814	LRQRHDSNTLESQ	36.1218	71.5961	35.3836	51.6809	83.2766	51.5962	329.655	1.98208	1.61136	0.698939	0.979563	0.998361
CG10737-PO	FBgn0034420	569	HSVQRNSSSPNAF	45.0528	119.273	36.6273	74.1801	119.248	61.8667	456.248	2.64741	1.60755	0.607343	0.812988	0.834007
Rpd3-PA	FBgn0015805	419	VPENEYSDSEDEG	24.3345	31.5826	19.8849	19.6545	31.5786	21.7956	148.831	1.29785	1.60669	1.23811	0.817149	1.10894
eIF3-S10-PA	FBgn0037249	919	RAAPAASERNDRG	52.9291	82.0107	57.6523	61.4577	98.6816	71.4205	424.152	1.54944	1.60568	0.861229	1.08924	1.16211
CG8963-PA	FBgn0034181	478	NWGRKVSNALGDD	94.2559	150.37	95.8849	130.265	208.983	131.683	811.442	1.59534	1.60429	0.723569	1.01728	1.01088
CG17255-PA	FBgn0030205	483	SPAVVGSGSFRAA	58.8435	78.38	57.4613	61.3631	98.2878	63.9837	418.319	1.33201	1.60174	0.958938	0.976511	1.0427
CG17255-PA	FBgn0030205	485	AVVGSGSFRAATA	58.8435	78.38	57.4613	61.3631	98.2878	63.9837	418.319	1.33201	1.60174	0.958938	0.976511	1.0427
larp-PD	FBgn0260724	1585	TTVRIRSGSLGNK	37.0947	71.5378	41.7925	38.4106	61.4767	42.3339	292.646	1.92852	1.60051	0.965741	1.12665	1.10214
ssp3-PA	FBgn0032723	773	IIKRQKSDLTGLK	79.3268	134.433	81.6399	78.8168	126.07	76.3461	576.633	1.69467	1.59953	1.00647	1.02916	0.968652
CG9393-PA	FBgn0037710	259	KLTKTPSGTEASL	38.6428	61.6116	34.398	46.0778	73.578	43.0356	297.344	1.59439	1.59682	0.838641	0.890154	0.933976
CG17255-PA	FBgn0030205	890	YVQRGASVGGSSG	57.4241	86.976	62.3763	61.9532	98.9038	71.0136	438.647	1.51463	1.59643	0.926895	1.08624	1.14625
CG5359-PA	FBgn0037773	11	QSTEETTKSVQTL	46.6832	48.5498	47.4111	33.2836	53.1166	38.5737	267.618	1.03998	1.59588	1.40259	1.01559	1.15894
CG5359-PA	FBgn0037773	10	KQSTEETTKSVQT	46.6832	48.5498	47.4111	33.2836	53.1166	38.5737	267.618	1.03998	1.59588	1.40259	1.01559	1.15894
CG10417-PA	FBgn0033021	594	SENVSHSLNDQSA	19.1419	51.8684	25.6198	39.2304	62.5307	40.0722	238.463	2.70968	1.59393	0.487934	1.33842	1.02146
Osbp-PA	FBgn0020626	174	ETNEEESLGSRTK	19.2412	35.1703	16.2218	28.4958	45.416	28.5546	173.1	1.82787	1.59378	0.675228	0.843079	1.00206
wdp-PA	FBgn0034718	626	GRYSPVYSPETGR	59.7692	97.4678	48.1916	76.448	121.824	73.3627	477.063	1.63073	1.59355	0.781828	0.806294	0.959642
Ncc69-PA	FBgn0036279	895	LSGSIDSLSRNVS	85.8547	132.373	75.677	68.1844	108.637	58.6801	529.407	1.54183	1.59328	1.25916	0.881454	0.860609
Ncc69-PA	FBgn0036279	892	RNGLSGSIDSLSR	85.8547	132.373	75.677	68.1844	108.637	58.6801	529.407	1.54183	1.59328	1.25916	0.881454	0.860609
Syx18-PA	FBgn0039212	188	LGRRQVSNDDSEA	77.3166	152.588	79.1006	92.9202	147.857	101.523	651.305	1.97355	1.59123	0.832075	1.02307	1.09258
eIF-2alpha-PA	FBgn0004925	217	TKGLELSTEELPI	35.4551	87.9629	36.7633	60.8588	96.7302	58.1293	375.9	2.48097	1.58942	0.582579	1.0369	0.95515
CG34197-PA	FBgn0085226	873	VRGNPPSPFAKRR	67.7566	95.5366	61.407	67.5383	107.26	75.6292	475.128	1.41	1.58814	1.00323	0.906288	1.1198
CG17255-PA	FBgn0030205	938	RSISENSHRKTSV	64.5496	83.2523	60.167	75.0676	118.921	79.9391	481.897	1.28974	1.58419	0.859886	0.932106	1.0649
CG17255-PA	FBgn0030205	582	TKKLAFSDDESTP	34.8044	34.4845	33.5437	25.4993	40.34	27.8507	196.523	0.99081	1.58201	1.36492	0.963778	1.09221
Irbp-PA	FBgn0011774	295	ILRRDNSVVRTKR	39.9573	69.8277	34.7052	43.1892	68.3153	39.2185	295.213	1.74756	1.58177	0.925167	0.868559	0.908061
Ef2b-PA	FBgn0000559	488	VMKFSVSPVVRVA	53.2783	111.994	49.9566	85.7541	135.486	89.8838	526.353	2.10205	1.57994	0.621292	0.937653	1.04816
SRPK-PA	FBgn0026370	441	KAPPEQSEEAQEQ	20.9399	34.625	22.1631	23.0314	36.385	23.9732	161.118	1.65354	1.5798	0.909188	1.05842	1.04089
mus210-PA	FBgn0004698	943	DRRVMSTDDEGGS	61.0846	79.345	64.3093	51.5726	81.3514	49.1185	386.781	1.29894	1.57742	1.18444	1.05279	0.952415
mus210-PA	FBgn0004698	942	KDRRVMSTDDEGG	61.0846	79.345	64.3093	51.5726	81.3514	49.1185	386.781	1.29894	1.57742	1.18444	1.05279	0.952415
growl-PA	FBgn0037245	370	KLPEAGTDERRSK	83.3555	155.828	81.7199	81.2632	127.783	80.8627	610.813	1.86944	1.57246	1.02575	0.980377	0.995072
Ssrp-PA	FBgn0010278	443	DVDFGDSDNENEP	31.2847	30.6041	29.0615	22.8666	35.9502	25.86	175.627	0.978248	1.57217	1.36814	0.928938	1.13091
LIMK1-PA	FBgn0041203	706	SPTSQRSLNNLDE	17.3192	25.6204	18.8006	16.1384	25.363	19.4389	122.68	1.4793	1.57159	1.07317	1.08554	1.20451
blow-PA	FBgn0004133	494	KQRKSTTSPQSSP	26.3348	56.3586	30.1414	47.2239	74.101	47.518	281.678	2.14008	1.56914	0.557657	1.14455	1.00623
RpS10b-PB	FBgn0031035	119	PGDASKTGEDRSA	125.788	210.027	119.913	112.129	175.763	122.023	865.642	1.66969	1.56751	1.12181	0.953291	1.08824
pck-PA	FBgn0013720	15	SQDTTDSGVEKGD	54.5152	102.115	49.1516	69.1986	108.179	68.5798	451.739	1.87315	1.56331	0.787808	0.901613	0.991057
CalpB-PA	FBgn0025866	248	SKGDFQSLRDSCL	111.024	183.163	97.2972	145.105	226.822	135.256	898.667	1.64977	1.56316	0.765126	0.876364	0.932123
larp-PD	FBgn0260724	1601	ANRNQGSQHELRR	27.8669	75.0341	25.1998	48.6475	75.9819	44.0933	296.824	2.69259	1.56189	0.572833	0.904292	0.906384
Unr-PB	FBgn0035895	404	SGSGDPTNPNMLQ	33.032	38.3879	37.8891	29.9911	46.7554	37.0629	223.118	1.16214	1.55898	1.1014	1.14704	1.2358
CG4825-PA	FBgn0037010	54	TKRRDGSDGSVSS	30.5342	38.8595	33.2689	19.7401	30.7095	22.1743	175.286	1.27266	1.55569	1.54681	1.08956	1.12331
CG1344-PA	FBgn0027507	569	QTGKSLSPSYRTG	66.3748	97.1792	66.7502	112.711	174.79	120.292	638.098	1.4641	1.55078	0.588892	1.00565	1.06726
GlyS-PA	FBgn0038293	37	GADLKDYFDRGDI	103.773	164.145	110.412	82.4338	127.678	86.724	675.166	1.58177	1.54886	1.25886	1.06397	1.05204
CG16708-PA	FBgn0037315	503	LPTGSISSMRNLG	44.3085	58.8892	29.5456	36.0173	55.7253	30.6146	255.101	1.32907	1.54718	1.2302	0.666815	0.849996
CG8135-PA	FBgn0037689	650	ALGVPRSLSEEIN	97.6931	163.937	105.837	106.7	164.937	119.479	758.582	1.67808	1.54581	0.915589	1.08336	1.11977
HBS1-PA	FBgn0042712	195	PSPKVPSSPVVSG	50.0969	62.898	55.3586	41.782	64.4418	44.3039	318.881	1.25553	1.54233	1.19901	1.10503	1.06036
CG5010-PA	FBgn0260747	14	ASPPPSTRRTAPV	30.0438	55.1092	22.6777	34.6231	53.3961	33.5751	229.425	1.83429	1.54221	0.86774	0.754821	0.969731
CG4301-PA	FBgn0030747	688	AGVLFRSPSTTSR	46.0882	67.8325	49.3685	48.1817	74.1631	47.0336	332.668	1.4718	1.53924	0.95655	1.07117	0.976173
CG6621-PA	FBgn0037855	778	PILKRRSPSPFVP	42.9375	24.6003	37.2442	23.5142	36.1062	28.618	193.02	0.572932	1.53551	1.82603	0.867405	1.21705
CG6621-PA	FBgn0037855	780	LKRRSPSPFVPRR	42.9375	24.6003	37.2442	23.5142	36.1062	28.618	193.02	0.572932	1.53551	1.82603	0.867405	1.21705
CG17255-PA	FBgn0030205	933	AQALPRSISENSH	40.1034	62.0179	36.0208	55.1751	83.95	52.8616	330.129	1.54645	1.52152	0.726839	0.898199	0.958069
nbs-PC	FBgn0086349	558	LFQFRKSPQKPAE	37.4932	65.8704	40.108	42.602	64.7573	44.1535	294.984	1.75686	1.52005	0.88008	1.06974	1.03642
osa-PA	FBgn0003013	1892	QPRCVRSISSYNR	90.8515	174.364	87.2668	130.475	198.102	138.591	819.65	1.91922	1.51832	0.696315	0.960543	1.06221
l(2)03709-PA	FBgn0010551	264	AQSIARTIASSQN	117.932	282.2	115.854	149.312	226.51	155.406	1047.21	2.39291	1.51703	0.789833	0.982383	1.04081
FK506-bp1-PA	FBgn0013269	193	AKVAKLSPGASAK	181.666	323.935	175.29	195.628	296.339	188.545	1361.4	1.78313	1.51481	0.928633	0.964898	0.963796
CG2918-PA	FBgn0023529	581	EEKKDNSEQEEAA	41.8736	52.5295	48.1116	42.4059	64.2066	53.186	302.313	1.25448	1.5141	0.987448	1.14897	1.25421
cic-PB	FBgn0038780	647	QIDEDTSRDSETS	62.8275	65.4044	63.9611	26.0837	39.4533	27.6968	285.427	1.04101	1.51257	2.40869	1.01804	1.06184
CG2698-PA	FBgn0037536	810	HQEPRNSTDEERT	19.4159	26.1376	13.08	26.9311	40.7012	22.388	148.654	1.34619	1.51131	0.720949	0.673672	0.831307
smo-PA	FBgn0003444	687	VESRRNSVDSQVS	48.7207	81.7274	43.3476	42.4037	64.055	38.27	318.525	1.67747	1.5106	1.14897	0.889717	0.902515
smo-PA	FBgn0003444	690	RRNSVDSQVSVKI	48.7207	81.7274	43.3476	42.4037	64.055	38.27	318.525	1.67747	1.5106	1.14897	0.889717	0.902515
smo-PA	FBgn0003444	693	SVDSQVSVKIAEM	48.7207	81.7274	43.3476	42.4037	64.055	38.27	318.525	1.67747	1.5106	1.14897	0.889717	0.902515
RpLP2-PA	FBgn0003274	50	KELAGKSIDDLIK	83.0259	108.222	83.6215	80.2165	121.001	82.6092	558.696	1.30348	1.50843	1.03502	1.00717	1.02983
Rbp2-PA	FBgn0010256	209	GQREGSYGNQSRD	31.8074	39.9991	33.6071	27.758	41.8107	37.1867	212.169	1.25754	1.50626	1.14588	1.05658	1.33968
CG15760-PA	FBgn0030508	490	GHEDTDSETEAEA	26.4098	38.5329	27.5959	29.5662	44.4985	31.2859	197.889	1.45904	1.50505	0.893244	1.04491	1.05816
CG15760-PA	FBgn0030508	488	QRGHEDTDSETEA	26.4098	38.5329	27.5959	29.5662	44.4985	31.2859	197.889	1.45904	1.50505	0.893244	1.04491	1.05816
Ef1beta-PA	FBgn0028737	85	ALGKAPSADNVNV	23.66	30.6691	23.0236	19.4894	29.3179	25.3668	151.527	1.29624	1.5043	1.21399	0.973102	1.30157
CG7358-PA	FBgn0030974	422	YRRRDLSPMPEHY	43.1384	63.9345	54.0168	39.2663	59.0258	37.9429	297.325	1.48208	1.50322	1.09861	1.25218	0.966298
CG6833-PA	FBgn0036405	53	QRKLQASMERLQV	62.4477	87.4101	64.6458	50.1539	75.3747	58.8477	398.88	1.39973	1.50287	1.24512	1.0352	1.17334
pch2-PA	FBgn0051453	417	RLLKLESMEQLxx	38.7042	62.3804	41.8731	32.7367	49.1847	34.0529	258.932	1.61172	1.50243	1.18229	1.08188	1.04021
CG5664-PA	FBgn0037082	600	PLTARISPVGRVV	121.314	125.227	101.376	85.8269	128.914	86.1108	648.769	1.03226	1.50202	1.41347	0.835651	1.00331
CHKov1-PF	FBgn0045761	121	IGDRAPSPSTNSK	59.0528	77.3829	61.8124	55.0242	82.612	65.3917	401.276	1.3104	1.50138	1.07322	1.04673	1.18842
CG6838-PA	FBgn0037182	496	DYFGDGSPGGTGG	13.0581	32.5565	16.2114	23.635	35.4438	26.9208	147.826	2.49321	1.49963	0.552489	1.24148	1.13902
siz-PB	FBgn0026179	1165	RSALSNSLLDMHE	57.7664	93.1233	68.5126	67.8461	101.715	74.5252	463.489	1.61207	1.4992	0.851432	1.18603	1.09844
CG8051-PA	FBgn0031012	322	SRASLNSVGTRNR	69.315	118.088	53.9929	73.9335	110.795	68.2863	494.41	1.70364	1.49858	0.937532	0.778949	0.923618
CG8051-PA	FBgn0031012	319	WFGSRASLNSVGT	69.315	118.088	53.9929	73.9335	110.795	68.2863	494.41	1.70364	1.49858	0.937532	0.778949	0.923618
CG9619-PA	FBgn0036862	425	RGTTVDTTDDEDD	20.5627	88.9353	11.8248	43.576	65.2218	44.7948	274.915	4.32507	1.49674	0.471882	0.575059	1.02797
CG1703-PA	FBgn0030321	325	KGGAGHSDLDNNF	26.0414	40.9328	23.1258	23.6226	35.3487	25.9195	174.991	1.57184	1.49639	1.10239	0.888039	1.09723
RpL6-PA	FBgn0039857	52	RLKDKKSPVVEKA	117.383	171.653	122.825	115.724	172.854	134.759	835.199	1.46233	1.49368	1.01434	1.04636	1.16449
CG7841-PA	FBgn0036502	43	ASFDLNSPEEHKN	50.7537	78.9066	49.033	45.5513	67.4382	44.3992	336.082	1.5547	1.48049	1.11421	0.966098	0.974707
kis-PA	FBgn0086902	1475	ARKNRGSLSAKAL	52.9254	67.4724	59.0049	47.1642	69.7965	59.6564	356.02	1.27486	1.47986	1.12215	1.11487	1.26487
kis-PA	FBgn0086902	1477	KNRGSLSAKALKK	52.9254	67.4724	59.0049	47.1642	69.7965	59.6564	356.02	1.27486	1.47986	1.12215	1.11487	1.26487
CG6194-PA	FBgn0038325	101	TPQRKISTSSRFM	134.321	184.537	108.67	115.237	170.482	111.915	825.162	1.37386	1.47941	1.16561	0.809034	0.971178
CG11148-PD	FBgn0039936	282	AASLQRSISTVAT	50.3517	122.605	51.6757	90.2045	133.378	94.9086	543.123	2.43496	1.47862	0.558195	1.02629	1.05215
CG12042-PA	FBgn0033206	392	AVGITLSRQNSTR	94.1382	163.133	82.5404	98.3963	145.316	96.7433	680.267	1.73291	1.47684	0.956725	0.8768	0.983201
CG30035-PA	FBgn0050035	164	LKGSRVSFERRDT	61.9287	88.0576	54.7581	66.6206	98.3152	58.2871	427.967	1.42192	1.47575	0.929573	0.884211	0.87491
Droj2-PA	FBgn0038145	79	KKGGADSGDFRNP	37.0741	65.5157	30.9056	57.4191	84.7201	58.6613	334.296	1.76716	1.47547	0.645675	0.833616	1.02163
kis-PA	FBgn0086902	1839	TEKNKESLEIEGE	79.4625	136.752	72.8259	95.3437	140.571	98.1138	623.069	1.72097	1.47436	0.833431	0.916482	1.02905
rin-PA	FBgn0015778	470	LPQRNNSIRNNKG	84.4367	120.884	87.7246	84.941	125.065	90.4334	593.485	1.43165	1.47237	0.994063	1.03894	1.06466
PMCA-PJ	FBgn0259214	1086	GEERFDSIDSDKK	121.092	125.707	114.201	95.1225	140.048	93.126	689.296	1.03811	1.47229	1.27301	0.943097	0.979012
PMCA-PJ	FBgn0259214	1089	RFDSIDSDKKPRA	121.092	125.707	114.201	95.1225	140.048	93.126	689.296	1.03811	1.47229	1.27301	0.943097	0.979012
Gen-PA	FBgn0027914	488	TTRKKKTASEEEN	139.744	198.12	127.153	118.856	174.514	115.369	873.756	1.41773	1.46828	1.17574	0.909893	0.970655
Trp1-PA	FBgn0011584	382	KAQPKDSKAGTPR	19.2304	72.7667	17.8594	57.1867	83.9559	59.4404	310.44	3.78394	1.4681	0.336274	0.928709	1.03941
CG17494-PA	FBgn0040011	858	QLRKEISELHLKH	30.8883	78.6768	33.0696	50.6737	74.3708	51.2836	318.963	2.54714	1.46764	0.609553	1.07062	1.01204
CHKov1-PF	FBgn0045761	251	QIKRKLSPQNNKA	45.9449	59.3122	50.6289	45.4311	66.6728	56.3835	324.373	1.29094	1.46756	1.01131	1.10195	1.24108
ade3-PA	FBgn0000053	819	PSNSDLSAPREEC	44.7357	63.0791	41.8113	33.4802	49.0904	34.2441	266.441	1.41004	1.46625	1.33618	0.934629	1.02282
mtd-PG	FBgn0013576	17	YWSRRASQDVSSL	75.8463	108.381	80.007	70.3941	103.196	76.0835	513.908	1.42896	1.46597	1.07745	1.05486	1.08082
Rtnl1-PF	FBgn0053113	591	PEAAAESEKDKxx	71.0696	143.677	66.2268	91.7111	134.379	91.7528	598.816	2.02164	1.46524	0.77493	0.931858	1.00046
CG5068-PA	FBgn0035951	27	RIGRADSFKKSRI	174.04	209.402	146.954	140.958	206.495	127.772	1005.62	1.20318	1.46495	1.2347	0.844365	0.906458
CG4857-PB	FBgn0026083	1025	MQQITKSASSNIM	28.6952	35.6942	27.3653	25.1841	36.7733	23.8806	177.593	1.24391	1.46018	1.13942	0.953656	0.948244
Aats-cys-PA	FBgn0027091	297	EGEGDLSIAEDRL	18.8436	27.4965	16.0006	24.1005	35.1883	22.1862	143.816	1.4592	1.46006	0.781875	0.849126	0.920572
CG1172-PA	FBgn0037321	159	EPVDGGTDIFLKL	27.6958	34.3585	28.9439	24.2578	35.3502	27.7155	178.322	1.24057	1.45727	1.14173	1.04507	1.14254
Ncc69-PA	FBgn0036279	194	VGKNTHSLTRNQD	83.5856	102.252	78.3834	62.8212	91.3029	57.5263	475.871	1.22332	1.45338	1.33053	0.937762	0.915716
CG9331-PA	FBgn0032889	314	TDPEPLSPKDKLL	26.3119	40.2426	19.5286	47.2746	68.705	40.8299	242.893	1.52945	1.45332	0.556576	0.742198	0.863676
r-PA	FBgn0003189	1883	NFLRPNSPSPRIR	24.7643	30.135	27.415	17.4742	25.3389	20.7186	145.846	1.21687	1.45008	1.4172	1.10703	1.18567
r-PA	FBgn0003189	1885	LRPNSPSPRIRLD	24.7643	30.135	27.415	17.4742	25.3389	20.7186	145.846	1.21687	1.45008	1.4172	1.10703	1.18567
bocksbeutel-PA	FBgn0037719	342	FQKNRFSPLARKP	19.2376	34.7131	19.9714	23.7265	34.3127	22.0963	154.058	1.80444	1.44618	0.810808	1.03814	0.931292
CG14215-PA	FBgn0031052	1160	TIRQSSSSPQPIP	20.5491	23.6573	20.5623	16.524	23.8876	18.1492	123.33	1.15126	1.44563	1.24359	1.00064	1.09835
Chd64-PB	FBgn0035499	134	SLGRKASNFNKPS	115.005	129.735	79.2401	85.3346	123.201	68.6596	601.176	1.12808	1.44374	1.3477	0.689013	0.804593
vig2-PA	FBgn0046214	72	PVAKNASPVKGGK	64.7669	105.673	72.1706	90.063	130.017	96.7847	559.476	1.63159	1.44362	0.719129	1.11431	1.07463
slmb-PA	FBgn0023423	34	PVRKKDSSPTYQT	119.106	190.743	127.521	124.443	179.137	119.147	860.097	1.60145	1.43951	0.957115	1.07065	0.957438
CG4674-PA	FBgn0037856	65	NSNNNEYSRSLFY	113.176	137.462	118.429	116.037	166.6	110.362	762.067	1.21459	1.43574	0.975338	1.04642	0.951089
ssp3-PA	FBgn0032723	1001	QKLSSPSRRRSLQ	63.9065	124.13	61.9685	91.6572	131.423	87.8666	560.952	1.94237	1.43385	0.697234	0.969674	0.958643
CG4857-PB	FBgn0026083	1181	LNNATASDTELEL	38.0369	53.2308	45.0268	39.4743	56.5684	42.6656	275.003	1.39945	1.43304	0.963586	1.18376	1.08084
hang-PA	FBgn0026575	1265	TIFRHKTGDDDDE	26.7767	27.4256	24.6362	22.2801	31.9274	22.9379	155.984	1.02423	1.433	1.20182	0.920059	1.02952
nbs-PC	FBgn0086349	384	KRSHASTVDSSDE	52.7514	76.4909	48.3788	49.402	70.7924	40.6553	338.471	1.45003	1.43299	1.0678	0.917111	0.822949
CG16833-PD	FBgn0026147	272	IGRRDNSEDRTWQ	50.3865	93.9804	46.5478	65.8504	94.3315	64.992	416.088	1.86519	1.43251	0.765166	0.923814	0.986965
Gp150-PA	FBgn0013272	819	LSVLDKSVLDKSR	60.3164	70.3883	65.5218	38.5837	55.1927	34.017	324.02	1.16698	1.43047	1.56326	1.0863	0.881641
CG7766-PA	FBgn0030087	1023	GNLSIVSCKSSRV	42.2468	52.6155	40.9933	35.7356	51.0978	33.3893	256.078	1.24543	1.42988	1.1822	0.97033	0.934341
Pde8-PA	FBgn0034886	440	KEAPRGSLHSVRR	38.9461	64.9958	41.6623	44.4717	63.5735	45.1676	298.817	1.66887	1.42953	0.875751	1.06974	1.01565
Pde8-PA	FBgn0034886	443	PRGSLHSVRRCSF	38.9461	64.9958	41.6623	44.4717	63.5735	45.1676	298.817	1.66887	1.42953	0.875751	1.06974	1.01565
Mat89Ba-PA	FBgn0261286	35	AHAGDHSDLDEPK	31.7821	33.7528	24.4316	25.0073	35.7326	25.366	176.072	1.06201	1.42889	1.27091	0.768721	1.01434
CG10565-PA	FBgn0037051	509	NDAAFASFEKSKK	192.914	312.856	189.598	187.238	267.542	201.223	1351.37	1.62174	1.42889	1.03031	0.982813	1.07469
PEK-PA	FBgn0037327	818	AEEEDDTDDDYEE	12.953	33.2435	9.90417	18.3267	26.1235	17.0161	117.567	2.56648	1.42544	0.706782	0.764626	0.928488
S6k-PA	FBgn0015806	418	NRMPARSPRRTPR	26.3984	39.0481	26.254	37.9111	54.038	38.2027	221.852	1.47919	1.42539	0.696323	0.994533	1.00769
l(2)35Bg-PA	FBgn0001977	135	FAKKNASAVNVWK	107.889	218.908	113.058	133.12	189.699	148.796	911.469	2.02902	1.42503	0.810464	1.04791	1.11776
MCPH1-PA	FBgn0260959	445	RMTRRRSSLLGIA	51.5661	66.2725	53.3514	49.5724	70.5926	52.9482	344.303	1.28519	1.42403	1.04022	1.03462	1.0681
MCPH1-PA	FBgn0260959	446	MTRRRSSLLGIAK	51.5661	66.2725	53.3514	49.5724	70.5926	52.9482	344.303	1.28519	1.42403	1.04022	1.03462	1.0681
Hrb98DE-PA	FBgn0001215	113	PRQDIDSPNAGAT	92.0081	133.551	111.276	104.714	148.996	107.32	697.866	1.45152	1.42289	0.878663	1.20942	1.02489
hyd-PA	FBgn0002431	1361	VISNRKTSAAEID	77.2299	64.4229	82.2918	73.3438	104.326	78.0848	479.699	0.834171	1.42242	1.05299	1.06554	1.06464
CG7518-PE	FBgn0038108	2374	GGSKAASVASDLN	17.2424	34.4792	17.4583	26.9614	38.3394	25.2717	159.752	1.99968	1.42201	0.63952	1.01252	0.937329
CG7518-PE	FBgn0038108	2377	KAASVASDLNEFL	17.2424	34.4792	17.4583	26.9614	38.3394	25.2717	159.752	1.99968	1.42201	0.63952	1.01252	0.937329
Stat92E-PF	FBgn0016917	711	LDPVTGYVKSTLH	9.87457	15.8236	9.11167	25.3528	36.0295	19.4096	115.602	1.60246	1.42113	0.389487	0.922741	0.765583
exu-PA	FBgn0000615	245	NGDDKQSSKNAVQ	54.7196	83.2114	51.1112	51.2395	72.7529	51.0647	364.099	1.52069	1.41986	1.06792	0.934055	0.996589
CG2950-PA	FBgn0031637	419	YSTNDASVGEYKF	19.8839	39.2161	25.4226	29.4262	41.7494	25.7626	181.461	1.97225	1.41878	0.67572	1.27855	0.875499
vig2-PA	FBgn0046214	175	GAHNWGSPKQDIE	28.0679	45.521	30.1347	41.9563	59.4938	43.7005	248.874	1.62181	1.41799	0.66898	1.07364	1.04157
CG5899-PA	FBgn0032157	154	FSDNDHSDDDDVK	19.9692	74.9789	30.8015	22.4862	31.8787	26.2322	206.347	3.75474	1.4177	0.888065	1.54245	1.16659
RhoGAP92B-PA	FBgn0038747	593	GLDNLPSPTADRK	29.234	60.4457	31.909	32.2122	45.6251	28.6269	228.053	2.06765	1.41639	0.907544	1.0915	0.888698
Sulf1-PA	FBgn0040271	878	GENHADSKEMARE	75.9054	88.6225	64.669	73.6543	103.975	65.8604	472.687	1.16754	1.41166	1.03056	0.851969	0.894182
ens-PE	FBgn0035500	335	SPSAQTTPKRTAN	32.8108	78.801	41.2681	63.9021	90.1146	69.9972	376.894	2.40168	1.4102	0.513454	1.25776	1.09538
ens-PE	FBgn0035500	329	VKTTAASPSAQTT	32.8108	78.801	41.2681	63.9021	90.1146	69.9972	376.894	2.40168	1.4102	0.513454	1.25776	1.09538
gfzf-PB	FBgn0250732	742	SRSASLSVSHRAD	83.8512	71.5133	79.0943	67.7844	95.5893	62.481	460.313	0.85286	1.4102	1.23703	0.94327	0.921762
Patr-1-PA	FBgn0028470	469	QQSRAGSVASDRQ	80.7496	94.1335	84.9793	75.133	105.65	76.9997	517.645	1.16575	1.40617	1.07476	1.05238	1.02485
CG17255-PA	FBgn0030205	1001	RPARQPSLSEESS	15.0423	44.0678	16.8063	37.2821	52.3229	37.1611	202.682	2.92959	1.40343	0.403472	1.11727	0.996756
lig-PA	FBgn0020279	1249	ALNKVNSYEKQSF	176.398	338.248	155.356	242.758	340.337	239.989	1493.09	1.91752	1.40196	0.726642	0.880714	0.988593
CG1091-PB	FBgn0037470	37	KTSLPGSTAPNIA	40.8227	65.6422	45.2371	43.1795	60.47	44.0699	299.421	1.60798	1.40043	0.945419	1.10814	1.02062
APP-BP1-PA	FBgn0261112	233	QADGTQTPRNYKE	41.1324	79.3396	39.2145	47.0169	65.6609	39.3163	311.681	1.92888	1.39654	0.874843	0.953371	0.836216
l(2)k01209-PA	FBgn0022029	68	AKASLDSPLKRSG	73.8495	159.286	88.688	127.984	178.625	123.921	752.354	2.1569	1.39568	0.577019	1.20093	0.968248
CG6428-PA	FBgn0029689	38	TIRRNKSDGKLMA	70.6136	104.508	71.5078	85.2408	118.92	85.1772	535.967	1.47999	1.39511	0.828402	1.01266	0.999253
JIL-1-PA	FBgn0020412	844	KRMRRGTFNQRSM	56.4357	58.3103	60.0264	46.6963	65.1427	47.2217	333.833	1.03322	1.39503	1.20857	1.06363	1.01125
CG2691-PA	FBgn0030504	1250	RGMEDDSSDEDKL	49.255	67.5621	39.5234	52.607	73.3521	46.3848	328.684	1.37168	1.39434	0.936283	0.802423	0.881722
CG2691-PA	FBgn0030504	1251	GMEDDSSDEDKLQ	49.255	67.5621	39.5234	52.607	73.3521	46.3848	328.684	1.37168	1.39434	0.936283	0.802423	0.881722
CG31712-PA	FBgn0051712	77	ERDYRHSPSILKS	81.8878	134.763	76.5257	74.7718	104.233	78.7207	550.902	1.6457	1.39402	1.09517	0.934519	1.05281
CG31712-PA	FBgn0051712	79	DYRHSPSILKSRK	81.8878	134.763	76.5257	74.7718	104.233	78.7207	550.902	1.6457	1.39402	1.09517	0.934519	1.05281
lig3-PA	FBgn0038035	656	KRSNTGSDDEDGA	39.8296	61.0732	37.5077	42.1881	58.692	38.1033	277.394	1.53336	1.3912	0.944097	0.941704	0.903177
bic-PA	FBgn0000181	168	SGEVAASAxxxxx	25.7336	31.0986	28.5391	27.5287	38.2883	30.3313	181.52	1.20849	1.39085	0.934789	1.10902	1.1018
CG32594-PC	FBgn0052594	742	RQALQNSPQFHPN	35.8402	54.0871	32.5308	37.2256	51.7517	38.1542	249.59	1.50912	1.39022	0.962786	0.907662	1.02495
CG13917-PA	FBgn0035237	1752	KTISHESLSGSSK	83.318	128.383	92.5667	92.6968	128.828	96.8841	622.676	1.54088	1.38978	0.898823	1.11101	1.04517
CG13917-PA	FBgn0035237	1749	ITNKTISHESLSG	83.318	128.383	92.5667	92.6968	128.828	96.8841	622.676	1.54088	1.38978	0.898823	1.11101	1.04517
CG8176-PA	FBgn0037702	810	AMNRAESIGSLEF	75.4062	115.903	85.0134	64.6301	89.8081	67.8689	498.63	1.53705	1.38957	1.16674	1.12741	1.05011
CG8176-PA	FBgn0037702	813	RAESIGSLEFRTA	75.4062	115.903	85.0134	64.6301	89.8081	67.8689	498.63	1.53705	1.38957	1.16674	1.12741	1.05011
Muc11A-PA	FBgn0052656	903	KSGEDQSKEQEQK	43.1025	42.0576	45.1368	24.4716	33.9806	27.3189	216.068	0.975759	1.38857	1.76133	1.0472	1.11635
CG4165-PA	FBgn0029763	31	HRKGLGSPGQSDG	17.6408	26.5644	22.6859	18.9593	26.3182	22.9961	135.165	1.50585	1.38814	0.930455	1.28599	1.21292
CG4165-PA	FBgn0029763	35	LGSPGQSDGATPT	17.6408	26.5644	22.6859	18.9593	26.3182	22.9961	135.165	1.50585	1.38814	0.930455	1.28599	1.21292
Nopp140-PB	FBgn0037137	403	AAPAKATPAKATP	124.168	208.726	113.567	145.544	201.778	158.162	951.945	1.681	1.38637	0.853128	0.914624	1.08669
CG2982-PB	FBgn0029704	131	KRKQARSLGLERT	125.877	185.986	122.404	159.126	220.136	162.412	975.94	1.47752	1.38341	0.791052	0.972408	1.02065
CG4857-PB	FBgn0026083	1450	AKPKELSPSSSCS	93.0144	126.835	88.4079	88.2104	121.977	91.0014	609.446	1.3636	1.3828	1.05446	0.950475	1.03164
spag-PA	FBgn0015544	350	TKIVPESDNEAKP	76.9315	127.564	78.6972	87.9692	121.481	93.9709	586.614	1.65815	1.38095	0.874528	1.02295	1.06823
CG12290-PA	FBgn0039419	369	QPRSSPSCLRRDS	79.4742	106.075	62.3885	83.4762	115.241	78.0992	524.754	1.33471	1.38053	0.952058	0.785016	0.935587
CG2947-PA	FBgn0029676	326	PGNITKYASNPKI	164.656	354.265	172.475	219.449	302.627	237.222	1450.69	2.15154	1.37903	0.750316	1.04749	1.08099
Scsalpha-PA	FBgn0004888	310	GVIVTRSPAKMGH	132.247	212.495	119.502	138.605	191.05	144.477	938.375	1.60681	1.37838	0.954126	0.903627	1.04237
Gp150-PA	FBgn0013272	1016	SKNSFVYQKLSED	78.2927	93.3829	69.6554	84.9129	116.936	93.6471	536.827	1.19274	1.37713	0.922035	0.889679	1.10286
CG1240-PA	FBgn0035370	165	TGSGRKSTGFTRA	53.6037	99.2643	57.6437	77.5002	106.549	74.41	468.971	1.85182	1.37482	0.691659	1.07537	0.960127
larp-PD	FBgn0260724	221	RKDTSPSASIEGA	39.2922	39.5646	28.268	23.3561	32.108	30.6292	193.218	1.00693	1.37472	1.68231	0.719432	1.3114
Tom70-PA	FBgn0032397	65	AISLDGTAPDQEL	40.7831	46.6282	42.0812	32.6985	44.9427	39.2458	246.379	1.14332	1.37446	1.24724	1.03183	1.20023
Ank2-PF	FBgn0085445	1606	KIVKRLSIERSIP	31.8113	31.9941	29.3473	23.1311	31.703	25.5711	173.558	1.00575	1.37058	1.37527	0.922542	1.10549
stc-PA	FBgn0001978	347	SQLQQISPRRGPP	90.7865	137.636	103.717	106.394	145.396	115.576	699.506	1.51604	1.36658	0.853303	1.14243	1.0863
CG13887-PB	FBgn0035165	181	RVQELTSDLNREK	72.5172	129.561	57.0092	94.9706	129.765	92.0465	575.869	1.78662	1.36637	0.763575	0.786147	0.969211
Rlip-PA	FBgn0026056	69	ALEGESSPEEELD	40.4691	35.4025	34.7144	14.5787	19.9165	16.4929	161.574	0.874804	1.36614	2.77591	0.857801	1.13131
Rlip-PA	FBgn0026056	68	AALEGESSPEEEL	40.4691	35.4025	34.7144	14.5787	19.9165	16.4929	161.574	0.874804	1.36614	2.77591	0.857801	1.13131
jub-PB	FBgn0030530	168	QPQSPGSRQSAIL	27.8482	39.2299	32.9629	32.5992	44.5011	35.1105	212.252	1.4087	1.3651	0.854261	1.18366	1.07704
tral-PA	FBgn0041775	287	QQRGGGSGTDFYN	86.3204	125.037	93.0781	102.999	140.444	107.296	655.175	1.44852	1.36354	0.838068	1.07829	1.04172
l(1)G0222-PD	FBgn0028343	1076	PKRLLATPKLNAV	46.2203	103.043	54.7611	87.1284	118.7	87.462	497.314	2.22938	1.36236	0.530485	1.18479	1.00383
RnrS-PA	FBgn0011704	35	NNVRKMSIGHEAN	46.4055	71.1473	49.2819	56.4933	76.8176	55.7345	355.88	1.53316	1.35976	0.821433	1.06198	0.986568
CG3800-PA	FBgn0034802	21	HFARDCSLGGGGG	26.5297	33.2934	29.8332	18.4064	25.0067	19.6116	152.681	1.25495	1.35859	1.44133	1.12452	1.06548
HBS1-PA	FBgn0042712	190	RGFEIPSPKVPSS	27.5245	33.385	25.6012	27.0462	36.7372	27.9253	178.219	1.21292	1.35831	1.01769	0.930125	1.03251
CG9281-PB	FBgn0030672	339	ARFGHGSAKLARQ	143.077	213.687	139.994	173.43	235.537	180.257	1085.98	1.49351	1.35811	0.824986	0.978452	1.03936
CG3226-PA	FBgn0029882	226	TGGGLDSFDDLxx	24.4417	23.4248	17.4888	17.994	24.436	19.567	127.352	0.958396	1.35801	1.35832	0.715533	1.08741
XRCC1-PA	FBgn0026751	238	AASPKTSTSPSPV	24.5734	30.4894	24.9148	23.5675	31.9748	22.9358	158.456	1.24075	1.35673	1.04268	1.01389	0.973193
CG8611-PB	FBgn0027602	108	DLMFNVSPTKPPV	33.5884	62.6341	30.1743	44.1541	59.849	48.506	278.906	1.86475	1.35546	0.760707	0.898355	1.09856
Hsp83-PA	FBgn0001233	219	EREKEVSDDEADD	89.7225	106.451	86.265	71.0044	96.2329	94.6905	544.367	1.18645	1.35531	1.26362	0.961465	1.33359
CG1620-PA	FBgn0033183	128	YGGTAASPAMSSS	64.862	72.5425	62.1335	55.2552	74.8748	58.026	387.694	1.11841	1.35507	1.17386	0.957933	1.05014
yip2-PA	FBgn0040064	206	AFNAEITPIKLKV	30.4281	53.4076	27.15	36.1286	48.9308	38.4979	234.543	1.75521	1.35435	0.842216	0.892267	1.06558
sle-PA	FBgn0037810	946	QAETEMSDEDKPS	94.0271	88.3608	90.8755	52.8482	71.4955	62.9965	460.604	0.939738	1.35285	1.77919	0.966483	1.19203
RpS3A-PA	FBgn0017545	229	KPRFDVSKLLELH	16.4223	44.7947	15.9478	28.6931	38.8037	30.3147	174.976	2.72768	1.35237	0.572344	0.971104	1.05652
bic-PA	FBgn0000181	20	RIGGKGTPRRKKK	49.1689	74.2369	50.7626	55.5198	75.079	53.408	358.175	1.50983	1.35229	0.885611	1.03241	0.961963
CG11655-PA	FBgn0030638	445	EASATASEAERIA	61.9093	96.58	59.0802	55.6445	75.2345	62.8363	411.285	1.56002	1.35206	1.11259	0.954303	1.12925
CG3500-PA	FBgn0034849	162	SDQSRRSPDVVSN	48.3741	79.8469	55.5695	62.0347	83.8456	71.4826	401.153	1.65061	1.35159	0.779791	1.14875	1.1523
CG2202-PA	FBgn0030240	405	SGELPLSDEERFD	36.4104	35.1317	47.302	25.2913	34.1558	32.1091	210.4	0.964882	1.35049	1.43964	1.29913	1.26957
Taf1-PA	FBgn0010355	192	IEEPAKSNDASSP	31.0477	51.8591	32.0422	32.0218	43.2285	26.456	216.655	1.67031	1.34997	0.96958	1.03203	0.826189
vig2-PA	FBgn0046214	264	KKKESNSEDELEY	19.2843	27.6531	19.7827	18.4542	24.8998	20.7698	130.844	1.43397	1.34928	1.04498	1.02585	1.12548
N-PA	FBgn0004647	2210	AKLIEGSPDNGLD	28.0303	31.2135	26.5622	25.6431	34.5915	29.1867	175.227	1.11356	1.34896	1.0931	0.947623	1.13819
CG11505-PA	FBgn0035424	839	EEGGINYSPGGRV	26.9466	28.6128	26.0956	23.9299	32.2767	26.4769	164.338	1.06183	1.3488	1.12606	0.96842	1.10644
AP-50-PA	FBgn0024832	231	RGLSGNSEAETSR	54.2365	97.5368	57.5886	58.0389	78.2291	68.1269	413.757	1.79836	1.34787	0.934486	1.06181	1.17382
msn-PA	FBgn0010909	816	GFRRENSDFFPLA	84.4538	100.559	85.748	69.9498	94.2396	73.8328	508.783	1.19069	1.34725	1.20735	1.01533	1.05551
RpII140-PA	FBgn0003276	488	HLRRVNSPIGRDG	31.4123	31.6804	29.7066	28.8082	38.6906	29.9437	190.242	1.00853	1.34304	1.09039	0.945701	1.03942
CG2199-PA	FBgn0035213	633	KKARLESIGDSTA	17.2255	36.9236	21.36	25.6053	34.3873	27.2947	162.796	2.14354	1.34298	0.672731	1.24002	1.06598
CG14657-PB	FBgn0037282	417	EKVAKRSRGSAAL	31.02	26.5768	27.8698	18.7526	25.1699	26.2869	155.676	0.856762	1.34221	1.65417	0.898446	1.40177
CG15561-PA	FBgn0039829	343	SSEESETSTKLKK	50.5807	56.7329	52.2431	45.8395	61.5201	49.0705	315.987	1.12163	1.34208	1.10343	1.03287	1.07048
ZnT63C-PA	FBgn0035432	389	KLNQLPSPTNSPY	15.9329	26.4083	19.4178	19.893	26.6977	22.0593	130.409	1.65747	1.34206	0.80093	1.21873	1.1089
CG2658-PA	FBgn0024992	362	FVDYLKSPEKYQR	36.5936	74.2076	36.9693	47.6559	63.9524	42.9462	302.325	2.02789	1.34196	0.767871	1.01027	0.901174
CdsA-PA	FBgn0010350	40	SSDHVDSEEEKIP	20.9088	31.3371	22.2132	23.2014	31.1317	23.6935	152.486	1.49875	1.34181	0.90119	1.06239	1.02121
mei-38-PA	FBgn0260986	261	PETLKHSQSNVER	24.5794	32.0044	26.4815	26.1196	35.0399	25.6421	169.867	1.30208	1.34152	0.941031	1.07739	0.981718
bic-PA	FBgn0000181	31	KKIVHSTPATDDK	79.656	112.449	77.8372	77.8587	104.385	75.1307	527.317	1.41168	1.3407	1.02308	0.977167	0.964961
CG31998-PA	FBgn0051998	1211	RFGSFNSFERGYF	105.439	137.816	110.556	120.583	161.659	135.035	771.088	1.30707	1.34064	0.874406	1.04854	1.11985
lid-PA	FBgn0031759	1602	RNKKRRSNDTGGN	69.412	92.647	74.5878	63.199	84.6348	65.5175	449.998	1.33474	1.33918	1.09831	1.07457	1.03669
rempA-PA	FBgn0260933	1061	KHAVELYHRAGML	52.1686	71.4168	56.7451	54.1114	72.441	61.0936	367.976	1.36896	1.33874	0.964096	1.08773	1.12904
PMCA-PJ	FBgn0259214	1074	GHPEEYTDGMNLG	48.1183	62.4328	50.3879	36.3352	48.6072	35.6865	281.568	1.29749	1.33775	1.32429	1.04717	0.982147
RpL24-PA	FBgn0032518	68	GIEEEASKKRTRR	119.612	179.263	125.755	135.992	181.775	135.621	878.018	1.4987	1.33666	0.879551	1.05136	0.997275
Surf6-PA	FBgn0038746	87	KLKNQDSDDEDVE	35.5877	43.5277	36.1622	22.696	30.3363	24.6996	193.01	1.22311	1.33663	1.56801	1.01614	1.08828
shot-PO	FBgn0013733	5448	TASGSASPAPTRR	49.4811	60.3575	56.0313	50.0686	66.9035	52.7908	335.633	1.21981	1.33624	0.988267	1.13238	1.05437
CG4825-PA	FBgn0037010	490	PSKGKLSPQKEKK	179.024	285.028	179.224	190.025	253.498	204.978	1291.78	1.59212	1.33402	0.942108	1.00111	1.07869
otk-PA	FBgn0004839	663	SGDAQKSDDTACS	101.923	90.2274	118.122	52.73	70.3406	58.8429	492.186	0.885252	1.33398	1.93292	1.15894	1.11593
CG4857-PB	FBgn0026083	1032	ASSNIMSQRMHYY	57.2443	55.8417	57.3188	52.0464	69.3865	48.2233	340.061	0.975498	1.33317	1.09987	1.0013	0.926544
Ank-PA	FBgn0011747	1394	ERDNLHSLNDCIN	78.4717	112.64	67.6553	97.9343	130.322	87.7198	574.743	1.43542	1.33071	0.801268	0.862162	0.8957
armi-PA	FBgn0041164	152	ELTHGLSEMDVSK	124.923	246.147	103.236	154.082	204.818	150.606	983.812	1.97039	1.32928	0.810757	0.8264	0.97744
jub-PB	FBgn0030530	165	KRAQPQSPGSRQS	21.2365	33.0546	18.0002	25.2806	33.5871	25.1783	156.337	1.5565	1.32857	0.840031	0.847607	0.995951
growl-PA	FBgn0037245	347	RRRTTKSEGDQSG	8.37512	31.6446	7.86957	19.3003	25.6351	22.0204	114.845	3.7784	1.32822	0.433937	0.939637	1.14094
CG9795-PB	FBgn0037234	268	TKGFRFSDPCLLN	22.6334	24.337	18.8856	25.3207	33.5964	24.3013	149.074	1.07527	1.32684	0.893871	0.834412	0.959741
CG8468-PA	FBgn0033913	8	ATQQTKSQDELAS	273.418	331.963	223.684	145.371	192.882	158.13	1325.45	1.21412	1.32682	1.88083	0.8181	1.08777
CG11660-PA	FBgn0036187	546	ARPREESPESKKA	91.9005	117.039	85.8736	86.748	115.064	87.9224	584.548	1.27354	1.32642	1.0594	0.934419	1.01354
mus308-PA	FBgn0002905	1227	RSNQLSSPVNRTP	61.1123	80.9603	68.8242	71.4215	94.7335	72.4759	449.528	1.32478	1.3264	0.855658	1.12619	1.01476
CG12288-PA	FBgn0032620	56	KAAVQESPKKLSA	168.216	265.847	166.957	193.225	255.837	197.701	1247.78	1.58039	1.32404	0.870572	0.99251	1.02316
CG4825-PA	FBgn0037010	57	RDGSDGSVSSAGA	55.8377	89.5142	60.9659	55.1398	72.9588	54.5076	388.924	1.60311	1.32316	1.01266	1.09184	0.988533
CG15561-PA	FBgn0039829	338	RKTADSSEESETS	55.7947	55.4739	58.6266	48.0611	63.4994	48.4679	329.924	0.994251	1.32122	1.16091	1.05076	1.00846
CG15561-PA	FBgn0039829	337	KRKTADSSEESET	55.7947	55.4739	58.6266	48.0611	63.4994	48.4679	329.924	0.994251	1.32122	1.16091	1.05076	1.00846
larp-PD	FBgn0260724	1587	VRIRSGSLGNKPQ	46.5056	52.252	45.8986	39.6996	52.4123	38.7966	275.565	1.12356	1.32022	1.17144	0.986946	0.977254
CG5033-PA	FBgn0028744	538	LLAEAPSQDVIES	27.4163	61.2202	22.4295	35.9052	47.3711	33.6434	227.986	2.23298	1.31934	0.763577	0.818106	0.937007
lqf-PA	FBgn0028582	476	GAIKKQSPEFDEF	31.3247	19.22	27.1426	18.3748	24.2413	20.7382	141.042	0.613574	1.31927	1.70476	0.866491	1.12862
CG7927-PA	FBgn0027549	106	SSGNHISSEDNER	44.5951	74.0954	58.0755	41.1564	54.2835	46.3186	318.524	1.66151	1.31896	1.08355	1.30228	1.12543
CG7927-PA	FBgn0027549	107	SGNHISSEDNERQ	44.5951	74.0954	58.0755	41.1564	54.2835	46.3186	318.524	1.66151	1.31896	1.08355	1.30228	1.12543
CG3797-PA	FBgn0036842	558	SPKGTESLRRTRS	106.403	170.566	106.533	110.672	145.938	105.876	745.988	1.60302	1.31866	0.961427	1.00122	0.956665
RpS19a-PA	FBgn0010412	155	TGPIVISKxxxxx	102.535	138.26	99.6442	98.4683	129.826	92.4499	661.183	1.34841	1.31845	1.0413	0.971806	0.938879
XRCC1-PA	FBgn0026751	234	VSSLAASPKTSTS	157.7	227.301	159.52	154.867	204.076	151.673	1055.14	1.44135	1.31775	1.0183	1.01154	0.979377
unc-104-PB	FBgn0034155	1317	RASEAGSPGVQRR	34.311	37.444	36.8552	22.8502	30.1042	27.8491	189.414	1.09131	1.31746	1.50156	1.07415	1.21877
CG4857-PB	FBgn0026083	833	KLKKSNSLEELRT	101.136	141.275	102.92	109.445	144.107	103.312	702.194	1.39688	1.31671	0.924082	1.01764	0.943959
poe-PA	FBgn0011230	1867	LSRRIGSNEVRDS	47.5007	59.8008	49.9456	48.9799	64.4816	47.306	318.015	1.25894	1.31649	0.9698	1.05147	0.965824
larp-PD	FBgn0260724	1514	HRSVSESDGTAVI	22.4309	48.6546	21.1317	34.4087	45.2225	39.6107	211.459	2.16909	1.31428	0.651897	0.942079	1.15118
CG34197-PA	FBgn0085226	128	SHFGFNSPRQQPR	51.6925	51.5742	60.1468	50.1316	65.8407	52.7404	332.126	0.997711	1.31336	1.03114	1.16355	1.05204
RpI12-PA	FBgn0038903	68	NRTKRESESDADG	29.6825	40.188	27.9877	30.6834	40.2511	29.6208	198.413	1.35393	1.31182	0.96738	0.942901	0.965369
RpI12-PA	FBgn0038903	70	TKRESESDADGPV	29.6825	40.188	27.9877	30.6834	40.2511	29.6208	198.413	1.35393	1.31182	0.96738	0.942901	0.965369
Sop2-PA	FBgn0001961	311	AMRIFQSMDRNMR	82.0039	111.725	86.0695	78.2442	102.635	78.1927	538.87	1.36243	1.31173	1.04805	1.04958	0.999342
mtd-PG	FBgn0013576	26	VSSLSRSVDNLAI	68.8086	106.802	74.1731	62.3012	81.627	62.9848	456.697	1.55216	1.3102	1.10445	1.07796	1.01097
Atx2-PB	FBgn0041188	9	NNSKRKTRPTGGG	51.15	47.2522	50.5869	34.4456	45.0897	34.3838	262.908	0.923797	1.30901	1.48495	0.988991	0.998205
SNF4Agamma-PF	FBgn0025803	872	LEKRRASVGAAGR	32.467	45.9097	37.2269	25.9659	33.9815	26.882	202.433	1.41404	1.3087	1.25037	1.14661	1.03528
CG10948-PC	FBgn0036317	509	KRIRYDSDGLKDE	43.0022	105.27	43.8031	77.8527	101.865	84.9864	456.779	2.448	1.30843	0.552353	1.01862	1.09163
XRCC1-PA	FBgn0026751	404	PTAVAVTPAKKQK	48.6615	70.4411	46.7107	49.7273	65.0234	52.4367	333.001	1.44757	1.3076	0.978566	0.959912	1.05449
cenB1A-PA	FBgn0039056	560	RRQKQRSIPKTLS	191.679	162.771	171.776	99.8138	130.429	92.3761	848.845	0.849187	1.30672	1.92036	0.896168	0.925485
CG16742-PA	FBgn0034529	1245	YRSFLDSPDADDK	18.4796	21.0254	19.1436	17.1403	22.3934	21.0937	119.276	1.13776	1.30648	1.07814	1.03593	1.23065
poe-PA	FBgn0011230	3513	REKSEDTDAYYSK	41.6041	53.9428	43.743	47.5481	62.0206	49.0026	297.861	1.29657	1.30437	0.874989	1.05141	1.03059
CalpB-PA	FBgn0025866	747	PSLPPPTPKEEDD	27.7961	34.5419	28.6794	28.3254	36.9282	24.1169	180.388	1.24269	1.30371	0.981313	1.03178	0.851425
Gl-PA	FBgn0001108	135	LSERTASSSSIGP	82.7827	95.3711	95.5986	61.4349	80.068	66.3249	481.58	1.15207	1.3033	1.34749	1.15481	1.0796
CG30035-PA	FBgn0050035	268	QGRKHQSLDPRVT	43.129	43.6473	38.9351	36.7833	47.9081	37.1526	247.555	1.01202	1.30244	1.17252	0.90276	1.01004
Gtp-bp-PA	FBgn0010391	237	AALLDRSRDSPDD	34.4704	76.5093	38.4996	63.8195	82.9913	57.9443	354.234	2.21956	1.30041	0.540124	1.11689	0.907939
vig2-PA	FBgn0046214	154	FDRQSGSDRTGVK	146.376	288.905	158.845	214.83	279.258	229.162	1317.38	1.97371	1.2999	0.681358	1.08519	1.06671
mxc-PA	FBgn0260789	134	RRLRTHSPVNSIS	34.9136	55.6445	39.0273	64.2666	83.5016	61.0098	338.364	1.59378	1.2993	0.543263	1.11782	0.949324
mxc-PA	FBgn0260789	132	KRRRLRTHSPVNS	34.9136	55.6445	39.0273	64.2666	83.5016	61.0098	338.364	1.59378	1.2993	0.543263	1.11782	0.949324
sle-PA	FBgn0037810	530	PVCRILTPKPETP	22.1969	42.8527	21.8591	37.1835	48.3033	35.8426	208.238	1.93057	1.29905	0.596956	0.98478	0.963941
sle-PA	FBgn0037810	535	LTPKPETPLKLAL	22.1969	42.8527	21.8591	37.1835	48.3033	35.8426	208.238	1.93057	1.29905	0.596956	0.98478	0.963941
Ssrp-PA	FBgn0010278	628	PEAGGDSDNEKGG	65.8947	53.4421	61.5025	45.2272	58.7186	52.1748	336.96	0.811022	1.2983	1.45697	0.933346	1.15361
Dhc64C-PA	FBgn0010349	929	NKKEVDTSMDTDA	22.2273	39.5723	26.6452	36.094	46.8104	34.2322	205.581	1.78035	1.2969	0.615816	1.19876	0.94842
Upf1-PA	FBgn0030354	64	RCSAGDSHPRLAS	53.8597	72.7202	54.8831	58.4127	75.6966	64.0735	379.646	1.35018	1.29589	0.922054	1.019	1.09691
Su(var)2-HP2-PA	FBgn0026427	1408	NEEPNLSETEIGR	17.8325	20.533	19.6508	17.7757	23.0351	19.7962	118.624	1.15144	1.29587	1.0032	1.10197	1.11367
CG1703-PA	FBgn0030321	47	GGGGDSSDEDVTT	88.9662	83.2702	80.5978	58.6077	75.9389	60.3838	447.764	0.935976	1.29572	1.518	0.905937	1.03031
CG1703-PA	FBgn0030321	46	GGGGGDSSDEDVT	88.9662	83.2702	80.5978	58.6077	75.9389	60.3838	447.764	0.935976	1.29572	1.518	0.905937	1.03031
corn-PB	FBgn0259173	148	NLKRAESLPRNSA	27.1964	35.1993	29.9094	26.4857	34.2669	24.9745	178.032	1.29426	1.29379	1.02683	1.09976	0.942942
FKBP59-PA	FBgn0029174	157	FVKAHISGSFEGR	26.1774	29.7615	29.797	20.1427	26.0434	25.6085	157.531	1.13691	1.29294	1.2996	1.13827	1.27135
achi-PA	FBgn0033749	180	KVSPNCSRSSALG	137.048	182.218	126.95	138.434	178.968	140.137	903.755	1.3296	1.2928	0.989983	0.926322	1.0123
alpha-Adaptin-PA	FBgn0015567	651	NALVNNSHSKLNN	22.8398	35.7152	30.5267	21.0404	27.1858	25.4007	162.709	1.56373	1.29208	1.08552	1.33656	1.20723
kat80-PA	FBgn0040207	580	NMVLKKSSSSNVV	136.714	168.968	135.839	123.672	159.768	129.971	854.932	1.23592	1.29187	1.10546	0.993603	1.05093
CG7177-PA	FBgn0037098	1826	GSSVYNSRRTSID	80.3668	108.157	67.6597	82.8118	106.961	81.4625	527.419	1.3458	1.29162	0.970476	0.841885	0.983706
CG7177-PA	FBgn0037098	1824	GSGSSVYNSRRTS	80.3668	108.157	67.6597	82.8118	106.961	81.4625	527.419	1.3458	1.29162	0.970476	0.841885	0.983706
lva-PC	FBgn0029688	291	VQAEEDSLKVQEN	62.6638	75.9986	61.0539	67.0453	86.5676	61.6883	415.018	1.2128	1.29118	0.934649	0.974309	0.9201
drosha-PA	FBgn0026722	1228	NELDNDSDRQHQE	84.3155	116.766	91.605	86.2634	111.327	88.0009	578.278	1.38487	1.29055	0.97742	1.08645	1.02014
ytr-PA	FBgn0021895	9	RSRSPASPAHRRR	61.4651	77.72	67.5691	48.7992	62.9487	54.4215	372.924	1.26446	1.28995	1.25955	1.09931	1.11521
Sep1-PA	FBgn0011710	216	PLPDCDSDEDEDY	52.4811	57.7392	46.5618	43.4688	56.0509	36.4873	292.789	1.10019	1.28945	1.20733	0.88721	0.839392
CG5787-PA	FBgn0032454	469	KMNLNNSGSVRKP	90.2367	138.834	86.7606	120.227	154.945	115.785	706.789	1.53856	1.28877	0.750551	0.961478	0.963055
CG6540-PA	FBgn0030943	308	RKDNIISPQKDVP	30.1343	59.8108	34.1172	50.5684	65.1328	56.5998	296.363	1.98481	1.28801	0.595911	1.13217	1.11927
CG7112-PB	FBgn0035879	148	TLFTPKSEETLDD	49.0127	51.7334	52.8126	31.4995	40.5701	37.0979	262.726	1.05551	1.28796	1.55598	1.07753	1.17773
hrg-PA	FBgn0015949	440	GQSANNSQNNSGN	30.1938	23.9861	30.5223	19.2949	24.85	24.4651	153.312	0.794403	1.28791	1.56486	1.01088	1.26796
CG12025-PA	FBgn0035285	42	RGKQGRSTEDVSI	133.156	166.749	135.432	132.877	171.1	138.465	877.778	1.25229	1.28765	1.00209	1.01709	1.04205
eIF3-S10-PA	FBgn0037249	1089	RGDQRGSAPKEAA	89.9728	107.519	98.4991	76.0045	97.7986	89.6812	559.476	1.19502	1.28675	1.18378	1.09477	1.17995
RpS26-PA	FBgn0004413	96	EARRIRTPPLRSF	22.2714	23.9571	22.8072	23.1904	29.8374	24.9241	146.988	1.07569	1.28663	0.96037	1.02406	1.07476
CG1623-PB	FBgn0033448	30	KSPSPATKLLISH	38.2584	40.4684	41.2623	34.2793	44.0967	36.2583	234.623	1.05777	1.28639	1.11608	1.07852	1.05773
CG4825-PA	FBgn0037010	481	ETIPASSSSPSKG	34.6824	54.4795	41.7877	36.9019	47.4608	41.5532	256.865	1.57081	1.28613	0.939853	1.20487	1.12604
Pdp1-PF	FBgn0016694	160	PRTRAFSDEELKP	72.9844	118.788	81.1792	82.6798	106.208	85.3391	547.179	1.62759	1.28457	0.882734	1.11228	1.03216
SRm160-PA	FBgn0036340	523	GPGRRFSSPQQRR	43.8535	35.2833	49.6116	31.4697	40.3586	32.7018	233.278	0.804573	1.28246	1.39351	1.1313	1.03915
bel-PA	FBgn0000171	750	SGGGGGSYRSNGN	49.5626	85.9692	46.8019	71.7101	91.879	70.3471	416.27	1.73456	1.28126	0.691152	0.944299	0.980993
CG9619-PA	FBgn0036862	426	GTTVDTTDDEDDC	32.924	72.7627	27.6895	38.1988	48.9377	41.8367	262.349	2.21002	1.28113	0.861913	0.841012	1.09524
Gp150-PA	FBgn0013272	824	KSVLDKSRLSSMQ	63.1337	81.0971	69.0507	49.0762	62.8673	43.9154	369.14	1.28453	1.28102	1.28644	1.09372	0.894842
mus210-PA	FBgn0004698	533	KSQTVESERESED	99.6578	82.1649	83.1446	70.9947	90.8818	70.1168	496.961	0.82447	1.28012	1.40374	0.834301	0.987635
stc-PA	FBgn0001978	336	NESAHPSPEKQSQ	12.2261	26.596	17.3384	24.4518	31.2932	24.0302	135.936	2.17536	1.27979	0.500007	1.41815	0.982759
Yp1-PA	FBgn0004045	185	RKNQRTSSEEDYS	95.3586	64.9802	69.8086	37.8119	48.3843	55.4491	371.793	0.68143	1.27961	2.52192	0.732064	1.46645
l(2)dtl-PA	FBgn0013548	655	QADVLASPRLQSL	26.3206	33.8981	30.8416	31.1751	39.8911	30.6705	192.797	1.28789	1.27958	0.844284	1.17177	0.983816
mtm-PA	FBgn0025742	23	SSNSLDSSSKSSS	57.2993	58.8389	55.2025	47.5307	60.7635	45.3741	325.009	1.02687	1.2784	1.20552	0.963406	0.954627
l(1)G0334-PA	FBgn0028325	296	YRYSGHSMSDPGT	58.8146	50.5089	80.2289	44.1301	56.4142	51.8132	341.91	0.858782	1.27836	1.33275	1.3641	1.1741
CG7414-PA	FBgn0037135	541	APVARQSPVFVAA	63.9727	76.035	59.9458	63.1957	80.7805	61.4049	405.335	1.18855	1.27826	1.0123	0.937052	0.971663
RpL27-PA	FBgn0039359	96	ISFEKLSPKDLKD	68.4576	74.5905	67.7964	67.0449	85.673	61.6254	425.188	1.08959	1.27784	1.02107	0.990341	0.919166
kis-PA	FBgn0086902	1463	SRRNANSEEGGSA	44.5167	56.7981	43.5935	41.0021	52.3639	41.7006	279.975	1.27588	1.2771	1.08572	0.979262	1.01704
XRCC1-PA	FBgn0026751	224	TALRRLSAGKVSS	143.655	165.965	126.486	106.012	135.299	100.457	777.874	1.1553	1.27626	1.35508	0.880486	0.947601
Prosalpha5-PA	FBgn0016697	16	RGVNTFSPEGRLF	95.1837	130.686	113.924	120.038	153.034	113.52	726.386	1.37299	1.27488	0.792944	1.19688	0.945697
cactin-PA	FBgn0031114	64	ERRDHRSPDPRSS	47.2485	52.3536	44.9638	43.9414	55.9021	44.3349	288.744	1.10805	1.2722	1.07526	0.951646	1.00895
Mekk1-PB	FBgn0024329	72	RLRREQSVEEDVA	121.138	142.583	110.609	113.867	144.765	120.925	753.886	1.17703	1.27135	1.06385	0.913085	1.06199
coilin-PD	FBgn0033265	465	ILPDDGSASPIKN	19.7985	25.0172	23.6456	17.3353	22.0054	23.779	131.581	1.26359	1.2694	1.14209	1.19431	1.37172
Adam-PA	FBgn0027619	89	KRLANLSPAEKLA	46.0386	97.4931	53.0944	84.6183	107.37	84.1067	472.721	2.11764	1.26887	0.544074	1.15326	0.993954
CG6686-PA	FBgn0032388	36	TEDEDVTLDLTDD	27.0455	14.4523	22.6521	17.8849	22.6735	17.1258	121.834	0.534371	1.26774	1.51219	0.837555	0.957552
CG8108-PA	FBgn0027567	61	YNNHNNSGGGAGG	16.8827	25.7863	16.4441	24.8274	31.472	23.7134	139.126	1.52739	1.26763	0.68	0.974022	0.955128
CG17494-PA	FBgn0040011	723	SAPNAESKEKLVD	129.32	193.301	134.338	120.945	153.312	122.174	853.39	1.49475	1.26762	1.06925	1.0388	1.01016
CG18178-PA	FBgn0036035	364	KTPNIKTPKKLKK	74.9579	115.285	70.5574	103.599	131.271	92.3118	587.982	1.53799	1.26711	0.723542	0.941293	0.891053
CG14215-PA	FBgn0031052	2065	RRISELSDQSANG	20.9587	18.9356	17.8277	19.7596	25.0322	23.3852	125.899	0.903475	1.26684	1.06068	0.850614	1.18349
l(1)G0222-PD	FBgn0028343	509	NSSPVHSGRRVLF	25.2026	36.7712	27.6916	33.5027	42.43	36.5238	202.122	1.45902	1.26647	0.752257	1.09876	1.09018
CG6664-PA	FBgn0036685	349	SSPVSHSPSSSRP	18.6872	22.9204	14.2274	21.3721	27.0588	19.1524	123.418	1.22653	1.26608	0.874374	0.761346	0.89614
Cnx99A-PA	FBgn0015622	563	STPLSASPKKNQK	70.0918	114.939	61.4337	97.6222	123.592	95.6614	563.34	1.63984	1.26602	0.71799	0.876475	0.979914
XRCC1-PA	FBgn0026751	399	KRHSSPTAVAVTP	104.75	104.259	95.5341	73.9962	93.6635	69.958	542.16	0.995315	1.26579	1.41561	0.912023	0.945427
Moe-PA	FBgn0011661	560	VSRDLDTDEHIKD	59.1127	59.7722	61.4324	55.3142	69.9662	54.5312	360.129	1.01116	1.26489	1.06867	1.03924	0.985843
ssp3-PA	FBgn0032723	213	RTRSLCSPNNSGK	45.4845	64.0836	37.8913	56.6775	71.627	58.0531	333.817	1.40891	1.26376	0.802514	0.83306	1.02427
ssp3-PA	FBgn0032723	210	PRVRTRSLCSPNN	45.4845	64.0836	37.8913	56.6775	71.627	58.0531	333.817	1.40891	1.26376	0.802514	0.83306	1.02427
CG5010-PA	FBgn0260747	7	MVRRGRSASPPPS	27.0884	23.609	21.5284	18.1011	22.8719	18.3618	131.561	0.871555	1.26356	1.4965	0.794748	1.0144
CG5010-PA	FBgn0260747	9	RRGRSASPPPSTR	27.0884	23.609	21.5284	18.1011	22.8719	18.3618	131.561	0.871555	1.26356	1.4965	0.794748	1.0144
msk-PA	FBgn0026252	926	KTKGNESGFEVKA	124.964	239.934	140.267	201.732	254.875	204.234	1166.01	1.92003	1.26343	0.619455	1.12246	1.0124
cul-3-PC	FBgn0261268	762	REYLQRSPEDRKV	43.2225	47.7352	45.2967	37.3043	47.1105	49.4231	270.092	1.10441	1.26287	1.15865	1.04799	1.32486
Taf7-PA	FBgn0024909	271	RHLQVESDDDEAS	25.0485	19.0653	27.1332	17.4652	22.0547	17.779	128.546	0.761138	1.26278	1.43419	1.08323	1.01797
Taf7-PA	FBgn0024909	277	SDDDEASNFPSHR	25.0485	19.0653	27.1332	17.4652	22.0547	17.779	128.546	0.761138	1.26278	1.43419	1.08323	1.01797
CG34449-PA	FBgn0085478	311	RGTAVQYSPRSFY	30.4512	49.2722	37.9543	42.7323	53.9533	47.0875	261.451	1.61807	1.26259	0.712605	1.24639	1.10192
CG8858-PA	FBgn0033698	1691	DEDEPNTSQELSA	34.0478	34.4879	36.5682	26.1121	32.9531	28.7051	192.874	1.01293	1.26199	1.30391	1.07402	1.0993
CG4825-PA	FBgn0037010	46	AASAPATPTKRRD	76.7573	108.569	85.6483	89.5105	112.768	98.811	572.065	1.41445	1.25983	0.857523	1.11583	1.1039
CG5554-PA	FBgn0034914	290	KEKEADSEPEKEE	38.2777	55.1692	32.8861	40.7511	51.3147	42.6648	261.064	1.44129	1.25922	0.939307	0.859144	1.04696
RhoGAPp190-PA	FBgn0026375	996	NEERDISLDEIYD	94.8126	123.646	111.918	127.401	160.423	136.793	754.993	1.30411	1.2592	0.744207	1.18041	1.07372
SMSr-PA	FBgn0052380	571	KTFRDASVDPFSR	60.8111	75.9935	56.7348	49.0115	61.7066	42.9648	347.222	1.24967	1.25902	1.24075	0.932969	0.876625
l(3)neo26-PA	FBgn0036815	132	CSHRSLSQDSDNV	31.6659	38.8194	23.4801	32.1136	40.415	30.1629	196.657	1.22591	1.2585	0.986059	0.741495	0.939258
shrb-PA	FBgn0086656	225	KQLLSWSNxxxxx	19.3117	24.9094	17.1837	21.5023	27.0542	25.9261	135.887	1.28986	1.2582	0.898125	0.889806	1.20574
CG30122-PB	FBgn0050122	666	QTTEDEYEDVVPE	25.0626	21.1788	21.6647	17.5713	22.1069	18.0364	125.621	0.845035	1.25812	1.42634	0.864422	1.02647
RhoGAP92B-PA	FBgn0038747	595	DNLPSPTADRKST	62.6305	130.925	64.49	73.5508	92.5136	62.6059	486.716	2.09044	1.25782	0.851526	1.02969	0.851192
SRPK-PA	FBgn0026370	94	ATASTSSGGSAGT	33.0677	36.1414	39.8412	31.8917	40.1095	32.336	213.388	1.09295	1.25768	1.03687	1.20484	1.01393
SRPK-PA	FBgn0026370	97	STSSGGSAGTPDQ	33.0677	36.1414	39.8412	31.8917	40.1095	32.336	213.388	1.09295	1.25768	1.03687	1.20484	1.01393
Patr-1-PA	FBgn0028470	472	RAGSVASDRQRSQ	70.527	76.3743	73.7469	63.1104	79.3238	71.4829	434.565	1.08291	1.25691	1.11752	1.04566	1.13267
pAbp-PA	FBgn0003031	297	VKNLDDTIDDDRL	80.426	121.078	76.0325	84.4759	106.161	73.9774	542.151	1.50546	1.2567	0.952058	0.945373	0.875722
Scsalpha-PA	FBgn0004888	69	KLVGGISPKKGGT	26.4474	47.6704	28.6012	31.6664	39.7823	29.1523	203.32	1.80246	1.25629	0.835188	1.08144	0.920607
CG11505-PA	FBgn0035424	1361	VATSTSTENLSAA	32.8652	40.8746	29.6727	30.047	37.6689	26.6059	197.734	1.24371	1.25366	1.09379	0.902861	0.885476
ssp3-PA	FBgn0032723	87	KNCQSPTSPRLKS	38.755	72.3606	41.1732	79.7288	99.9258	83.9214	415.865	1.86713	1.25332	0.486085	1.0624	1.05259
ssp3-PA	FBgn0032723	88	NCQSPTSPRLKSS	38.755	72.3606	41.1732	79.7288	99.9258	83.9214	415.865	1.86713	1.25332	0.486085	1.0624	1.05259
CG6454-PC	FBgn0039187	810	DSDLSVTPKGNSI	100.567	103.853	109.13	92.2831	115.594	98.1383	619.565	1.03267	1.2526	1.08976	1.08515	1.06345
CG5787-PA	FBgn0032454	286	GNFGQNSGNFGDN	33.5184	40.4965	33.6516	34.2758	42.9267	33.5043	218.373	1.20819	1.25239	0.977903	1.00397	0.977492
CG6833-PA	FBgn0036405	42	STKNVVSPQHNQR	43.3824	68.0901	43.2781	58.9107	73.7369	56.0454	343.444	1.56954	1.25167	0.736408	0.997596	0.951362
Droj2-PA	FBgn0038145	100	GAGFGGSGGGRRR	124.071	185.704	117.807	149.995	187.683	140.536	905.794	1.49675	1.25127	0.82717	0.949511	0.93694
ATP7-PB	FBgn0030343	1179	DELDKLSLHRGLD	70.1222	93.4814	64.4476	74.9265	93.7089	76.4282	473.115	1.33312	1.25068	0.93588	0.919076	1.02004
CG14040-PA	FBgn0031676	383	DEEAAESDLDMVx	20.2006	23.3751	17.3003	18.2329	22.7942	19.9883	121.891	1.15715	1.25017	1.10792	0.856428	1.09628
RpL27-PA	FBgn0039359	91	YTAHDISFEKLSP	92.814	103.063	101.902	77.7895	97.2478	76.2995	549.116	1.11043	1.25014	1.19314	1.09791	0.980846
Patr-1-PA	FBgn0028470	115	SRHIGDSDLELNI	26.3677	35.6607	24.422	28.1913	35.2241	26.4581	176.324	1.35244	1.24947	0.935315	0.92621	0.938522
CG11808-PA	FBgn0034000	111	RGPSSESNSRSAT	44.5513	54.7669	41.614	48.6326	60.716	50.152	300.433	1.2293	1.24846	0.916078	0.934071	1.03124
ens-PE	FBgn0035500	308	IAGTGMSLEEINK	28.1721	33.0421	27.9759	26.9174	33.5996	30.444	180.151	1.17286	1.24825	1.04661	0.993034	1.13101
Ino80-PA	FBgn0086613	67	EHDVQDSDDSSTV	50.8152	53.5857	50.3409	47.8463	59.7002	44.7281	307.016	1.05452	1.24775	1.06205	0.990666	0.934828
exu-PA	FBgn0000615	457	KSRSVSSLPDSTT	20.1526	22.8791	23.8907	18.1103	22.5894	19.5954	127.218	1.13529	1.24732	1.11277	1.18549	1.082
CG8578-PA	FBgn0030699	285	SGRRSLSQGSFGD	46.4589	66.0029	48.51	58.7134	73.2256	59.0292	351.94	1.42067	1.24717	0.791284	1.04415	1.00538
CG14561-PA	FBgn0037149	64	FEIRAFSPHGRTP	32.7452	50.2414	27.913	32.8059	40.9057	29.6968	214.308	1.53432	1.2469	0.998148	0.85243	0.905228
CG14230-PA	FBgn0031062	231	AKRIKFSDAEEEE	65.4714	78.3395	59.2494	60.7543	75.686	56.0199	395.52	1.19655	1.24577	1.07764	0.904966	0.922074
CG8545-PA	FBgn0033741	812	TTNGTNSPSKSAI	15.3854	41.8433	23.163	30.9363	38.5157	28.1737	178.017	2.71968	1.245	0.497325	1.50552	0.910701
RpL13-PA	FBgn0011272	139	IRAGESSLEECKL	114.324	125.573	125.076	102.331	127.331	108.067	702.702	1.0984	1.2443	1.11719	1.09405	1.05605
Su(var)2-HP2-PA	FBgn0026427	864	KKRNHSSPANTPK	89.301	69.3208	90.6037	56.001	69.6696	58.7746	433.671	0.776261	1.24408	1.59463	1.01459	1.04953
Hnf4-PA	FBgn0004914	632	YQRAVASPVEVSS	46.8903	36.9694	50.9304	26.6556	33.1593	32.3974	227.002	0.788423	1.24399	1.75911	1.08616	1.2154
Aats-ile-PA	FBgn0027086	354	AGLITKSSEVLCP	59.9624	60.7327	62.6478	45.656	56.7858	43.1326	328.917	1.01285	1.24378	1.31335	1.04478	0.944729
vari-PB	FBgn0250785	553	GSNRNLSFDRQSS	154.629	220.899	154.228	172.031	213.861	186.471	1102.12	1.42857	1.24316	0.898844	0.997405	1.08394
CG6701-PA	FBgn0033889	1056	DLDEVRSIEAQLK	27.5965	51.1148	27.4788	45.5769	56.6512	46.4091	254.827	1.85222	1.24298	0.605494	0.995733	1.01826
stai-PA	FBgn0051641	95	TPGKNVSVEEIEQ	32.8015	54.9297	35.8293	40.9745	50.9283	38.8904	254.354	1.67461	1.24293	0.800536	1.09231	0.949138
stai-PA	FBgn0051641	89	VPKRPVTPGKNVS	32.8015	54.9297	35.8293	40.9745	50.9283	38.8904	254.354	1.67461	1.24293	0.800536	1.09231	0.949138
CG1815-PA	FBgn0039863	692	TESGNESDQSPSP	80.744	76.845	78.7253	58.829	73.113	58.3785	426.635	0.951712	1.2428	1.37252	0.974999	0.992342
AMPdeam-PE	FBgn0052626	119	STEGRESAVTMER	60.3601	55.93	67.5462	37.9709	47.1748	39.4243	308.406	0.926606	1.24239	1.58964	1.11905	1.03828
CG14200-PA	FBgn0031023	1165	SKDKPVSEADNEL	26.0614	20.6055	21.3591	23.7506	29.506	24.5906	145.873	0.790653	1.24233	1.09729	0.819569	1.03537
ssp4-PF	FBgn0022085	534	SMRRQVSVDNVPT	20.5272	22.6478	23.7517	19.9926	24.8369	20.0971	131.853	1.10331	1.24231	1.02674	1.15709	1.00523
fs(1)K10-PA	FBgn0000810	116	KHNQVGSPKKKSM	165.502	228.834	179.488	180.584	224.215	195.313	1173.94	1.38267	1.24161	0.91648	1.08451	1.08156
CG10417-PA	FBgn0033021	641	DRTPSPSNQNEDP	49.3069	58.6333	50.891	46.6923	57.9612	49.5707	313.055	1.18915	1.24134	1.056	1.03213	1.06165
CG8611-PB	FBgn0027602	220	EDAKNNSGGGSPR	15.442	31.9072	21.6597	27.3078	33.879	28.6748	158.871	2.06625	1.24063	0.56548	1.40265	1.05006
CG14229-PA	FBgn0031059	11	LKTRKRSREDELA	78.8513	95.3384	84.6816	75.5155	93.6426	79.3596	507.389	1.20909	1.24004	1.04417	1.07394	1.0509
lig-PA	FBgn0020279	269	PRGDRGSGGPGGA	27.7066	41.7678	30.4058	39.5344	49.0012	39.7617	228.177	1.5075	1.23946	0.700822	1.09742	1.00575
Ef1alpha48D-PA	FBgn0000556	447	VNFKDASGGKVTK	188.802	220.792	187.463	180.02	223.121	173.078	1173.28	1.16943	1.23942	1.04878	0.992908	0.961437
CG8478-PB	FBgn0037746	409	TLKRLNSNPVAAG	81.6437	120.077	80.2609	89.9399	111.442	95.2677	578.632	1.47075	1.23907	0.907758	0.983063	1.05924
CG10077-PA	FBgn0035720	609	FDQKPRTSPPNQG	41.0443	75.9857	47.9317	55.3727	68.6083	57.0404	345.983	1.85131	1.23903	0.741237	1.1678	1.03012
CG4289-PA	FBgn0037020	275	VTKNSDSSLEIMx	20.9617	28.9445	21.2778	19.0915	23.6523	19.4941	133.422	1.38083	1.23889	1.09796	1.01508	1.02109
CG4289-PA	FBgn0037020	276	TKNSDSSLEIMxx	20.9617	28.9445	21.2778	19.0915	23.6523	19.4941	133.422	1.38083	1.23889	1.09796	1.01508	1.02109
mus201-PA	FBgn0002887	797	SDANEDSDEEVSP	23.6678	61.0904	20.8869	42.0114	52.0366	42.8881	242.581	2.58116	1.23863	0.563365	0.882505	1.02087
CG12753-PB	FBgn0038427	906	LEDFQHSRNNSPH	25.0352	40.9282	28.5848	26.0557	32.2636	27.2514	180.119	1.63482	1.23826	0.960836	1.14178	1.04589
Gl-PA	FBgn0001108	209	LRSPSFTMPSNSG	29.9699	33.5418	31.7633	25.5188	31.5952	29.6049	181.994	1.11918	1.23811	1.17442	1.05984	1.16012
Kap-alpha3-PA	FBgn0027338	55	PNLDSNTDEEEQL	22.8943	31.4575	25.6221	26.1625	32.3646	29.4017	167.903	1.37403	1.23706	0.875079	1.11915	1.12381
Kap-alpha3-PA	FBgn0027338	53	NVPNLDSNTDEEE	22.8943	31.4575	25.6221	26.1625	32.3646	29.4017	167.903	1.37403	1.23706	0.875079	1.11915	1.12381
cwo-PA	FBgn0259938	418	MRNYSESSHEIEH	18.7078	38.5334	26.4798	47.1335	58.2976	48.7119	237.864	2.05975	1.23686	0.396911	1.41544	1.03349
cwo-PA	FBgn0259938	419	RNYSESSHEIEHN	18.7078	38.5334	26.4798	47.1335	58.2976	48.7119	237.864	2.05975	1.23686	0.396911	1.41544	1.03349
CG4825-PA	FBgn0037010	42	YKSGAASAPATPT	59.3651	78.5868	59.9665	63.9655	79.0806	68.0863	409.051	1.32379	1.2363	0.92808	1.01013	1.06442
CG17255-PA	FBgn0030205	618	TDQRKLSASTTSW	120.704	136.295	107.468	137.289	169.244	134.795	805.796	1.12917	1.23276	0.8792	0.890345	0.981835
sle-PA	FBgn0037810	744	IIIASPSDEEHDG	30.6719	23.3328	27.9984	24.4997	30.1914	26.4202	163.114	0.760724	1.23232	1.25193	0.912835	1.07839
CG32663-PA	FBgn0052663	643	SSLSDDSGKPLSV	60.6434	97.3588	62.5532	59.6541	73.4944	48.7969	402.501	1.60543	1.23201	1.01658	1.03149	0.817996
spen-PA	FBgn0016977	2277	KHNLNTSEEELQS	32.3007	29.9405	32.2399	36.7612	45.2735	40.7112	217.227	0.926931	1.23156	0.878664	0.998116	1.10745
CG5728-PA	FBgn0039182	1113	QSKEGSSDEDEEL	36.8673	33.069	32.2222	31.8908	39.273	31.5312	204.854	0.896971	1.23148	1.15605	0.874005	0.988722
CG5728-PA	FBgn0039182	1112	NQSKEGSSDEDEE	36.8673	33.069	32.2222	31.8908	39.273	31.5312	204.854	0.896971	1.23148	1.15605	0.874005	0.988722
RpS3-PA	FBgn0002622	211	PLPDNVSVVEPKE	40.4618	48.6127	34.2549	40.3886	49.7091	38.2825	251.71	1.20145	1.23077	1.00181	0.8466	0.947854
pod1-PA	FBgn0029903	551	PLRREHSKVEPLK	55.8259	67.0239	53.9286	59.9823	73.8061	60.9242	371.491	1.20059	1.23046	0.930705	0.966014	1.0157
CG18811-PA	FBgn0042134	806	GDGRRNSGNYQRR	40.4848	49.9918	45.6446	40.1153	49.3525	49.8405	275.429	1.23483	1.23027	1.00921	1.12745	1.24243
Klp3A-PA	FBgn0011606	573	NFSRLDSDDEDVK	43.585	66.3038	45.492	51.9696	63.9267	53.3665	324.644	1.52125	1.23008	0.838664	1.04375	1.02688
MEP-1-PA	FBgn0035357	1120	LGAANDSLLKPLK	43.4334	80.835	45.4949	76.277	93.8261	86.3645	426.231	1.86112	1.23007	0.569417	1.04746	1.13225
AGO2-PB	FBgn0087035	184	GYQQRPSGQQQGG	20.4216	27.4437	17.517	25.5115	31.3652	26.384	148.643	1.34386	1.22946	0.800489	0.857769	1.0342
CG2061-PA	FBgn0027498	19	FAGGENTPFASDE	34.7302	45.5086	37.7013	31.0339	38.1499	31.1298	218.254	1.31035	1.2293	1.11911	1.08555	1.00309
sle-PA	FBgn0037810	115	KPSPSPSPVPKEG	34.6557	39.1799	33.6376	35.7389	43.9305	33.7969	220.94	1.13055	1.22921	0.969689	0.970622	0.945661
Cyp1-PA	FBgn0004432	226	IVANSGSLxxxxx	89.3321	115.12	92.3604	79.417	97.617	88.7781	562.625	1.28868	1.22917	1.12485	1.0339	1.11787
cnn-PA	FBgn0013765	1020	QRVNTSSPDLGIE	13.1962	27.7289	14.6884	20.9935	25.8042	21.5852	123.996	2.10128	1.22915	0.628585	1.11307	1.02819
CG6712-PA	FBgn0032408	161	VANLNDSDNEELQ	23.8523	21.9466	16.435	16.667	20.4664	19.7738	119.141	0.920104	1.22796	1.43111	0.689033	1.1864
dre4-PA	FBgn0002183	437	IFIKDDSDEEDVD	73.6451	80.081	70.2041	60.4671	74.1971	68.7743	427.369	1.08739	1.22707	1.21794	0.953276	1.13738
bel-PA	FBgn0000171	87	GNPRQETRDPQQS	24.3499	35.279	25.7043	28.7075	35.2157	30.9709	180.227	1.44884	1.22671	0.848205	1.05562	1.07884
sle-PA	FBgn0037810	1315	ASPLKSSDEENHG	27.9341	52.4438	23.7291	33.6638	41.2845	34.135	213.19	1.87741	1.22638	0.829796	0.849468	1.014
Hsc70Cb-PA	FBgn0026418	756	RAKPKPTPAKTAT	130.213	264.75	128.549	223.484	274.064	242.599	1263.66	2.03321	1.22633	0.58265	0.987223	1.08553
Cnx99A-PA	FBgn0015622	570	PKKNQKSDLDDNE	59.6324	93.2943	60.1301	64.3289	78.8672	68.1481	424.401	1.56449	1.226	0.926991	1.00835	1.05937
CG8929-PA	FBgn0034504	215	RRKPNASRSPLGR	69.1229	68.2309	68.9537	59.5287	72.9293	66.5456	405.311	0.987096	1.22511	1.16117	0.997553	1.11788
CG8929-PA	FBgn0034504	217	KPNASRSPLGRRR	69.1229	68.2309	68.9537	59.5287	72.9293	66.5456	405.311	0.987096	1.22511	1.16117	0.997553	1.11788
Cdc6-PA	FBgn0035918	142	VDPLHGSPPKQRK	39.8156	64.5002	32.9196	53.2471	65.228	52.2354	307.946	1.61997	1.22501	0.747751	0.826801	0.981
RhoGEF2-PD	FBgn0023172	800	KHRRVGSSPDNMH	33.0078	40.4252	33.9484	35.7358	43.7659	33.2253	220.108	1.22472	1.22471	0.923662	1.0285	0.929748
RhoGEF2-PD	FBgn0023172	801	HRRVGSSPDNMHP	33.0078	40.4252	33.9484	35.7358	43.7659	33.2253	220.108	1.22472	1.22471	0.923662	1.0285	0.929748
CG17528-PC	FBgn0261387	44	NVVTEASIIEKTN	24.9438	33.0218	25.1817	24.1754	29.6037	25.5304	162.457	1.32385	1.22454	1.03179	1.00954	1.05605
NTPase-PA	FBgn0024947	20	PPRRKSSGSPNAS	51.8972	72.6357	41.3152	52.8143	64.617	40.1608	323.44	1.39961	1.22348	0.982637	0.796097	0.760416
NTPase-PA	FBgn0024947	19	KPPRRKSSGSPNA	51.8972	72.6357	41.3152	52.8143	64.617	40.1608	323.44	1.39961	1.22348	0.982637	0.796097	0.760416
RhoGAPp190-PA	FBgn0026375	1001	ISLDEIYDDNEKP	141.593	182.798	130.723	174.802	213.833	174.041	1017.79	1.29101	1.22329	0.810018	0.923229	0.995645
Phax-PA	FBgn0033380	329	EDRQSLSKSRKQI	218.388	217.098	217.334	183.54	224.276	187.839	1248.48	0.994094	1.22195	1.18987	0.99517	1.02343
wee-PA	FBgn0011737	23	SSVELRSRSPSPQ	24.3338	20.3164	23.7543	17.5445	21.4246	18.247	125.621	0.834904	1.22116	1.38698	0.976185	1.04004
wee-PA	FBgn0011737	25	VELRSRSPSPQVF	24.3338	20.3164	23.7543	17.5445	21.4246	18.247	125.621	0.834904	1.22116	1.38698	0.976185	1.04004
wee-PA	FBgn0011737	27	LRSRSPSPQVFNP	24.3338	20.3164	23.7543	17.5445	21.4246	18.247	125.621	0.834904	1.22116	1.38698	0.976185	1.04004
sle-PA	FBgn0037810	145	LTPNQQSDEKRVT	54.3174	87.5972	57.6698	57.8174	70.6022	63.695	391.699	1.61269	1.22112	0.939465	1.06172	1.10166
Trap1-PA	FBgn0026761	389	DIPLNLSRELLQN	60.9444	92.6268	62.14	68.0318	83.0726	70.0239	436.839	1.51986	1.22108	0.895822	1.01962	1.02928
smo-PA	FBgn0003444	843	VKQQEISEDDHDG	19.8745	38.2168	18.4922	23.4281	28.6029	18.1814	146.796	1.92291	1.22088	0.84832	0.930448	0.776054
enc-PA	FBgn0004875	280	FNNNNNSSNKKFV	33.5151	40.1398	26.8719	32.274	39.3931	31.9674	204.161	1.19766	1.22058	1.03846	0.801783	0.990502
Pde11-PB	FBgn0085370	268	TPVRKISAHEFER	89.3722	132.108	73.3017	127.719	155.848	120.997	699.347	1.47818	1.22024	0.699754	0.820185	0.947369
CG5792-PD	FBgn0032455	160	SARMNNSPANKDR	125.025	111.953	121.045	86.8053	105.863	92.728	643.42	0.895449	1.21955	1.44029	0.96817	1.06823
fru-PA	FBgn0004652	260	ASADGCSDRGSER	38.904	32.374	36.3524	28.2398	34.4318	30.8101	201.112	0.83215	1.21926	1.37763	0.934413	1.09102
CG6448-PA	FBgn0032976	1652	TLDSPQTPVIDNS	33.2047	27.5093	32.1205	26.918	32.8102	32.405	184.968	0.828475	1.2189	1.23355	0.967348	1.20384
Lpin-PA	FBgn0033269	359	GDDSPLSEIPHTP	26.5081	33.0726	24.8693	22.986	28.0131	20.0385	155.488	1.24764	1.2187	1.15323	0.938177	0.87177
YT521-B-PA	FBgn0027616	152	TEDRQPSAKKSRT	78.3805	101.661	70.7929	85.9426	104.715	88.4124	529.904	1.29701	1.21843	0.91201	0.903196	1.02874
CG7504-PB	FBgn0035842	719	SVIEAPSLPKNRG	25.7206	19.4656	26.966	19.0641	23.2134	18.4364	132.866	0.75681	1.21765	1.34917	1.04842	0.967076
lgs-PA	FBgn0039907	905	MKSRRPSPQGQRS	34.8604	40.6103	38.2647	33.7549	41.0995	32.8447	221.434	1.16494	1.21759	1.03275	1.09765	0.973037
stwl-PA	FBgn0003459	772	EILRKDSVDSNHS	80.5654	85.5164	84.1501	71.5102	87.0618	70.5411	479.345	1.06145	1.21747	1.12663	1.04449	0.986448
stwl-PA	FBgn0003459	775	RKDSVDSNHSVVK	80.5654	85.5164	84.1501	71.5102	87.0618	70.5411	479.345	1.06145	1.21747	1.12663	1.04449	0.986448
stwl-PA	FBgn0003459	778	SVDSNHSVVKVAN	80.5654	85.5164	84.1501	71.5102	87.0618	70.5411	479.345	1.06145	1.21747	1.12663	1.04449	0.986448
CG32708-PA	FBgn0052708	235	KALAAKSDSDAxx	56.5709	64.2873	55.5481	44.5256	54.1798	52.6753	327.787	1.1364	1.21682	1.27053	0.98192	1.18304
CG32708-PA	FBgn0052708	237	LAAKSDSDAxxxx	56.5709	64.2873	55.5481	44.5256	54.1798	52.6753	327.787	1.1364	1.21682	1.27053	0.98192	1.18304
CG1344-PA	FBgn0027507	446	PEPRSISPLMNTR	56.3241	64.0953	58.1772	75.9939	92.429	76.2311	423.251	1.13797	1.21627	0.741166	1.0329	1.00312
CG1344-PA	FBgn0027507	444	PYPEPRSISPLMN	56.3241	64.0953	58.1772	75.9939	92.429	76.2311	423.251	1.13797	1.21627	0.741166	1.0329	1.00312
Nnp-1-PA	FBgn0022069	686	KRLFNDTLxxxxx	42.8883	94.6526	46.5325	90.9158	110.552	87.2669	472.808	2.20695	1.21598	0.471737	1.08497	0.959865
pnut-PA	FBgn0013726	523	SLGANSSTDNVDG	60.3431	80.4063	71.7652	67.8845	82.5397	78.5243	441.463	1.33249	1.21588	0.888908	1.18929	1.15673
Hsp83-PA	FBgn0001233	384	DLPLNISREMLQQ	41.9622	82.1585	55.8101	56.5044	68.6581	54.6291	359.722	1.95792	1.21509	0.742636	1.33001	0.966811
Jupiter-PC	FBgn0051363	138	ASSSVSSSTENLK	37.6043	35.9418	43.3817	36.4844	44.2871	42.8616	240.561	0.955788	1.21386	1.0307	1.15364	1.17479
Df31-PA	FBgn0022893	82	ASEPTVSFAADKD	22.9071	28.6059	29.2049	24.8976	30.2113	30.9842	166.811	1.24878	1.21342	0.920051	1.27493	1.24447
exu-PA	FBgn0000615	442	SSSPSASTEFGAG	53.5205	76.4896	59.9226	58.9172	71.4762	61.0741	381.4	1.42916	1.21316	0.908402	1.11962	1.03661
CG8177-PB	FBgn0036043	122	AGHGDHSDNSVDE	78.4565	79.813	66.4342	69.2152	83.9518	66.6735	444.544	1.01729	1.21291	1.13351	0.846765	0.963278
Slbp-PA	FBgn0041186	123	HSFTPPSNENSRS	71.5456	72.8913	81.0929	62.3995	75.6773	66.2235	429.83	1.01881	1.21279	1.14657	1.13344	1.06128
CG18259-PA	FBgn0030956	154	IQAKWDSDDGVVE	40.3757	50.0505	47.0448	38.8356	47.0877	40.703	264.097	1.23962	1.21249	1.03966	1.16518	1.04808
Dscam-PAA	FBgn0033159	1972	YGAVKRSPQPKDQ	154.607	225.419	145.224	182.245	220.816	163.519	1091.83	1.45801	1.21164	0.848346	0.939308	0.897249
RpL7A-PA	FBgn0014026	111	EKYRPESPLAKKL	170.125	174.102	159.953	136.754	165.642	151.759	958.335	1.02338	1.21124	1.24402	0.940211	1.10972
CG13096-PA	FBgn0032050	89	ILAPPESPAAPAP	32.8454	47.2829	29.4637	37.7495	45.7203	30.3247	223.386	1.43956	1.21115	0.870088	0.897041	0.803312
CG2698-PA	FBgn0037536	14	PIRRDRSFDSVIN	23.9843	45.1612	23.0079	28.0837	34.0013	22.9772	177.216	1.88295	1.21071	0.85403	0.95929	0.818171
out-PA	FBgn0259834	349	RQVSSRSRENLDR	58.6565	78.1103	54.4598	50.4468	61.0379	50.7612	353.472	1.33166	1.20995	1.16274	0.928453	1.00623
Ssrp-PA	FBgn0010278	645	KRKTEPSPSKKAN	130.821	207.063	140.67	163.315	197.339	169.22	1008.43	1.5828	1.20834	0.801035	1.07529	1.03616
CG8108-PA	FBgn0027567	829	EEANGDTDEGAAK	119.158	110.236	104.74	74.5445	89.9864	69.8549	568.52	0.925121	1.20715	1.59849	0.878999	0.93709
Snap24-PA	FBgn0028401	27	GQVADESLESTRR	61.3417	66.7012	70.1555	68.0773	82.169	61.9732	410.418	1.08737	1.207	0.90106	1.14368	0.910336
msn-PA	FBgn0010909	799	AHKRQDSDSRLPT	42.711	52.7621	47.5824	42.6648	51.4875	41.8072	279.015	1.23533	1.20679	1.00108	1.11405	0.979898
CG2947-PA	FBgn0029676	80	ANAPEDSEDEKSL	29.5821	44.9654	28.1804	37.0381	44.6795	38.8108	223.256	1.52002	1.20631	0.798695	0.952615	1.04786
Nmda1-PA	FBgn0013305	92	SQPKNFSFDDQSI	66.3765	90.6683	66.4568	77.1172	92.9561	67.9595	461.534	1.36597	1.20539	0.860722	1.00121	0.881251
sle-PA	FBgn0037810	162	QTPPMPTRSSSNT	71.6295	90.7301	60.9232	74.862	90.2106	73.0872	461.443	1.26666	1.20503	0.956821	0.850532	0.976292
CG16812-PA	FBgn0032488	454	RLGFNNSMxxxxx	15.8079	23.7023	18.6588	26.104	31.4497	22.1986	137.921	1.4994	1.20478	0.605573	1.18035	0.85039
CG11180-PA	FBgn0034528	95	SLNGEDSGGIDKE	29.6171	31.9175	37.422	25.09	30.2235	24.9824	179.253	1.07767	1.2046	1.18044	1.26353	0.995713
Klp61F-PA	FBgn0004378	1054	KTSPRGSPAFVRH	70.1354	70.8336	84.1603	64.8398	78.105	77.9294	446.004	1.00996	1.20458	1.08167	1.19997	1.20187
mbm-PA	FBgn0086912	319	DVVCMGSQERQFT	24.2319	27.9206	20.2302	20.2319	24.3401	23.2497	140.204	1.15222	1.20306	1.19771	0.834857	1.14916
Lam-PA	FBgn0002525	235	FKDQIHSQEINES	83.3931	102.684	81.6561	73.2919	88.1599	84.057	513.242	1.23132	1.20286	1.13782	0.97917	1.14688
Cct1-PA	FBgn0041342	475	GGSGSGSSGSLNG	30.9845	32.4304	29.5609	31.2491	37.5852	31.3844	193.194	1.04667	1.20276	0.991531	0.954054	1.00433
Cct1-PA	FBgn0041342	476	GSGSGSSGSLNGK	30.9845	32.4304	29.5609	31.2491	37.5852	31.3844	193.194	1.04667	1.20276	0.991531	0.954054	1.00433
CSN3-PA	FBgn0027055	432	SQDDDLTSQHPKT	73.1216	89.6311	72.8315	61.457	73.8398	58.4514	429.333	1.22578	1.20149	1.1898	0.996032	0.951095
CG1344-PA	FBgn0027507	451	ISPLMNTRSFDVE	147.302	184.128	154.668	140.769	169.117	139.856	935.841	1.25	1.20138	1.04641	1.05	0.993517
gish-PA	FBgn0250823	316	MSTPVGSLQTGHE	16.866	32.8893	18.1439	26.7193	32.0817	24.0254	150.726	1.95003	1.20069	0.63123	1.07576	0.899176
Pkn-PB	FBgn0020621	840	GLQYRESGGLETG	94.9878	123.359	93.533	107.069	128.545	108.24	655.733	1.29868	1.20059	0.887168	0.984684	1.01094
xl6-PA	FBgn0028554	199	DHERNGSGAVDSP	48.4411	45.3658	47.0815	39.4295	47.3153	45.3554	272.989	0.936515	1.2	1.22855	0.971933	1.15029
xl6-PA	FBgn0028554	204	GSGAVDSPPPPKR	48.4411	45.3658	47.0815	39.4295	47.3153	45.3554	272.989	0.936515	1.2	1.22855	0.971933	1.15029
HmgZ-PA	FBgn0010228	110	EEEEDESExxxxx	80.9535	75.5446	81.9138	49.9999	59.9787	52.637	401.027	0.933185	1.19958	1.61907	1.01186	1.05274
CG13175-PA	FBgn0033693	79	TDKVRRSLEQLRS	119.528	149.537	125.415	129.734	155.584	148.602	828.4	1.25106	1.19925	0.921333	1.04925	1.14544
CG2199-PA	FBgn0035213	359	SEDADQTQATKIA	92.8879	73.2423	79.0692	42.7343	51.2474	40.5923	379.773	0.788502	1.19921	2.17361	0.851233	0.949875
CG2199-PA	FBgn0035213	353	NKKGTDSEDADQT	92.8879	73.2423	79.0692	42.7343	51.2474	40.5923	379.773	0.788502	1.19921	2.17361	0.851233	0.949875
growl-PA	FBgn0037245	316	GRTTSQTDNEQPQ	46.648	65.1795	42.3147	53.7476	64.4537	49.3504	321.694	1.39726	1.19919	0.867909	0.907107	0.918189
RpS3A-PA	FBgn0017545	203	AKDIEKSCQRIYP	42.8301	74.7419	43.4127	55.5497	66.6147	46.7171	329.866	1.74508	1.19919	0.771022	1.0136	0.840997
CG14964-PA	FBgn0035410	831	LRKRLGSISEAER	20.9694	25.9004	24.0796	22.2738	26.7046	26.9014	146.829	1.23515	1.19893	0.941441	1.14832	1.20776
ImpL2-PA	FBgn0001257	106	ELDDLDSNQVAEE	17.6905	27.3134	22.2881	27.091	32.4798	28.5558	155.419	1.54396	1.19891	0.653002	1.25989	1.05407
loco-PD	FBgn0020278	980	KLKKSASNAEDRR	48.2933	50.9631	46.2349	67.1165	80.465	68.136	361.209	1.05528	1.19889	0.719544	0.957378	1.01519
Rack1-PA	FBgn0020618	277	LRPEVVSPTSKAD	61.4682	73.9887	59.591	66.7353	79.9807	67.7561	409.52	1.20369	1.19848	0.921075	0.96946	1.0153
wus-PA	FBgn0030805	23	NDTSKGSPSKAKS	76.9458	129.058	87.6173	125.988	150.98	137.945	708.534	1.67726	1.19837	0.610739	1.13869	1.0949
CG12325-PA	FBgn0033557	246	KEKKAVSDNESED	21.5627	23.941	21.5476	22.7301	27.2359	22.6426	139.66	1.11029	1.19823	0.948645	0.999297	0.996153
CG12325-PA	FBgn0033557	250	AVSDNESEDDVEN	21.5627	23.941	21.5476	22.7301	27.2359	22.6426	139.66	1.11029	1.19823	0.948645	0.999297	0.996153
Snap24-PA	FBgn0028401	81	EAEKNLSGMEKCC	83.0197	119.911	83.237	98.9721	118.542	91.8508	595.532	1.44436	1.19773	0.838819	1.00262	0.928047
Pros35-PA	FBgn0250843	257	DDDDRPSPPEEPA	25.7	22.0688	26.3281	20.0143	23.9699	21.3616	139.443	0.858707	1.19764	1.28409	1.02444	1.06732
CG10737-PO	FBgn0034420	86	KTEKRLSEPRDLL	41.6895	52.147	28.7109	50.879	60.9267	34.8271	269.18	1.25084	1.19748	0.819385	0.688686	0.684508
CG16979-PA	FBgn0036512	226	KLKGQNTPVKRLA	138.931	234.9	147.355	198.118	237.2	211.59	1168.09	1.69076	1.19727	0.701256	1.06063	1.068
shot-PH	FBgn0013733	8644	GLTPGGSRAGSKP	98.5248	99.6275	95.5695	85.6236	102.425	88.6851	570.455	1.01119	1.19622	1.15067	0.970004	1.03575
Chd64-PB	FBgn0035499	154	KNVRNFSDEQLRA	150.904	197.029	136.916	155.748	186.257	149.964	976.818	1.30566	1.19588	0.968893	0.907308	0.962858
Dlic-PA	FBgn0030276	401	GTTGQSSPKKIDP	60.0994	91.1629	67.3553	79.7923	95.4006	83.4084	477.219	1.51687	1.19561	0.753198	1.12073	1.04532
Dlic-PA	FBgn0030276	400	PGTTGQSSPKKID	60.0994	91.1629	67.3553	79.7923	95.4006	83.4084	477.219	1.51687	1.19561	0.753198	1.12073	1.04532
mats-PA	FBgn0038965	35	MKHAAATLGSGNL	38.8251	55.9409	45.4179	41.5478	49.6695	34.2167	265.618	1.44084	1.19548	0.934469	1.16981	0.823551
Sec16-PE	FBgn0052654	817	RSNKYHSGGEDPD	174.664	175.814	172.895	148.103	177.052	161.453	1009.98	1.00659	1.19547	1.17935	0.989869	1.09014
CG9772-PA	FBgn0037236	163	GSGNSNSPSKRLR	49.5105	64.2561	52.0068	53.178	63.562	55.7205	338.234	1.29783	1.19527	0.931035	1.05042	1.04781
CG17494-PA	FBgn0040011	623	KRKLKLSNPDLEE	44.7265	67.4298	45.8162	54.1305	64.6913	52.9323	329.726	1.5076	1.1951	0.826273	1.02436	0.977865
Gl-PA	FBgn0001108	112	SSRTSLSSSRQSL	23.7034	29.5688	23.5628	21.2117	25.3446	21.0715	144.463	1.24745	1.19484	1.11747	0.994066	0.993389
sle-PA	FBgn0037810	48	TRLNSSTLDVRTP	13.6213	26.3513	13.0135	24.9686	29.8194	29.0992	136.873	1.93457	1.19428	0.545536	0.95538	1.16543
CG5850-PA	FBgn0032172	377	YQPLARSPRRSSS	85.6598	78.1849	95.7077	60.9891	72.8321	63.442	456.816	0.912737	1.19418	1.40451	1.1173	1.04022
ssp4-PF	FBgn0022085	437	EQSRRPSFAGRRS	35.4853	40.1802	36.5839	34.9491	41.7294	39.9243	228.852	1.13231	1.194	1.01534	1.03096	1.14236
out-PA	FBgn0259834	389	REDLDRYASKTSV	94.8228	116.915	96.1509	110.564	132.012	119.426	669.89	1.23298	1.19399	0.85763	1.01401	1.08016
Sdc-PA	FBgn0010415	382	LDEPKRSPANNSY	75.8186	102.916	85.183	98.3698	117.451	104.532	584.27	1.35739	1.19397	0.770751	1.12351	1.06265
CG8108-PA	FBgn0027567	400	DGDGDKSDEKAKS	276.217	209.691	266.453	172.14	205.53	181.242	1311.27	0.759153	1.19397	1.60461	0.964651	1.05287
Rab14-PA	FBgn0015791	186	RLDLNASESGVQH	40.7626	48.005	45.8223	42.1319	50.2892	43.7664	270.777	1.17767	1.19361	0.967501	1.12413	1.0388
CG10188-PA	FBgn0032796	230	RRSARNSTGGIST	30.022	26.6931	31.503	22.2542	26.5612	24.3418	161.375	0.889118	1.19354	1.34905	1.04933	1.09381
tud-PA	FBgn0003891	966	KPQRQKSTLDGNI	108.784	142.424	105.968	123.265	147.031	125.827	753.299	1.30924	1.19281	0.882523	0.974117	1.02079
CG9775-PA	FBgn0037261	154	LGQRRPSVGGAAE	46.1348	36.0866	48.4507	29.1178	34.7265	30.9124	225.429	0.7822	1.19262	1.58442	1.0502	1.06163
CG14103-PA	FBgn0036908	74	RRSISTSRPSSRQ	48.6717	43.1941	47.4404	36.3953	43.3847	41.0142	260.1	0.887458	1.19204	1.33731	0.974702	1.12691
RpL13-PA	FBgn0011272	205	AKEAAESEDAAKG	63.5551	69.7311	74.2549	52.8445	62.991	55.1221	378.499	1.09717	1.19201	1.20268	1.16835	1.0431
CG10254-PA	FBgn0027512	832	ERATPETPETSAA	65.3835	70.1638	74.5528	53.1679	63.3103	53.4026	379.981	1.07311	1.19076	1.22975	1.14024	1.00441
Tcp-1eta-PA	FBgn0037632	146	VQIVEQSKDQQRA	18.4169	22.0567	19.4034	23.7168	28.2278	19.9615	131.783	1.19764	1.1902	0.776532	1.05357	0.841662
NAT1-PC	FBgn0010488	181	KIDKGSSPSSGSN	61.0899	109.061	62.8284	104.788	124.69	107.823	570.281	1.78525	1.18992	0.582983	1.02846	1.02896
CG10743-PA	FBgn0036376	213	FMGSPKTPPSALR	44.2505	69.2592	53.0951	57.1849	68.0339	60.1014	351.925	1.56516	1.18972	0.773815	1.19988	1.051
CG1785-PA	FBgn0030061	281	MDEEEGSELDEDV	22.2137	21.4319	20.1828	19.5598	23.2652	19.3129	125.966	0.964806	1.18944	1.13568	0.908576	0.987375
CG30497-PA	FBgn0050497	275	HSDRRNSFDRSFA	61.8399	61.6352	66.8099	48.1692	57.2582	49.759	345.471	0.996689	1.18869	1.28381	1.08037	1.03301
eco-PA	FBgn0035766	177	DPDAFSSPESFQT	21.4152	25.3359	25.2172	27.6285	32.8236	30.6777	163.098	1.18308	1.18803	0.775114	1.17753	1.11037
CG10470-PA	FBgn0032746	57	KEIHGDSLDKAVK	170.435	185.726	179.272	133.961	159.139	124.368	952.902	1.08972	1.18795	1.27227	1.05185	0.928387
pAbp-PA	FBgn0003031	83	WSQRDPSLRRSGV	43.6729	75.6841	39.3169	65.2797	77.5308	60.194	361.679	1.73298	1.18767	0.669011	0.90026	0.922093
CG3016-PA	FBgn0029819	303	VSSSCRSLERLHR	74.155	116.13	65.6632	88.2191	104.76	82.137	531.065	1.56605	1.1875	0.840578	0.885485	0.931057
sle-PA	FBgn0037810	155	RVTRSMSQTPPMP	30.4095	21.066	30.7314	18.4566	21.9114	20.848	143.423	0.692743	1.18719	1.64763	1.01058	1.12957
sle-PA	FBgn0037810	153	EKRVTRSMSQTPP	30.4095	21.066	30.7314	18.4566	21.9114	20.848	143.423	0.692743	1.18719	1.64763	1.01058	1.12957
CG7177-PA	FBgn0037098	1684	DLKHTRSLDDLTA	246.943	272.123	219.532	213.246	252.972	191.631	1396.45	1.10197	1.18629	1.15802	0.888999	0.898639
sle-PA	FBgn0037810	789	AQLLNVSEEKSSI	17.7489	22.6423	17.7274	20.5433	24.3697	21.5538	124.585	1.2757	1.18626	0.863977	0.998788	1.04919
CG3409-PA	FBgn0033095	880	KKAPKESDSDVLE	235.403	174.796	229.388	116.617	138.246	109.612	1004.06	0.74254	1.18548	2.01861	0.974449	0.939935
CG4877-PA	FBgn0036624	740	FVDLNNSDANFHY	31.3011	31.8622	30.4129	31.3703	37.1879	37.8288	199.963	1.01792	1.18545	0.997796	0.971622	1.20588
sle-PA	FBgn0037810	67	SLARGETPEPTTP	59.162	43.938	51.3774	38.4314	45.5557	41.1757	279.64	0.742672	1.18538	1.53942	0.868417	1.07141
sle-PA	FBgn0037810	61	TRTRRASLARGET	59.162	43.938	51.3774	38.4314	45.5557	41.1757	279.64	0.742672	1.18538	1.53942	0.868417	1.07141
Incenp-PA	FBgn0260991	311	SDLDKSSPVSSRT	77.3125	112.459	87.405	108.489	128.583	122.129	636.378	1.45461	1.18521	0.712627	1.13054	1.12572
CG8155-PA	FBgn0034009	585	KLEQNLSAGEETE	26.547	33.9458	26.5326	22.8176	27.0364	24.0054	160.885	1.27871	1.18489	1.16344	0.99946	1.05205
CG8155-PA	FBgn0034009	590	LSAGEETEDDDVF	26.547	33.9458	26.5326	22.8176	27.0364	24.0054	160.885	1.27871	1.18489	1.16344	0.99946	1.05205
RpL35-PA	FBgn0029785	96	AIRKALSPRDANR	201.593	200.67	197.849	177.812	210.626	177.815	1166.36	0.99542	1.18454	1.13374	0.981425	1.00002
BubR1-PA	FBgn0025458	1088	PLTPKQSHRSWSQ	79.5353	115.641	80.2457	106.374	125.915	102.017	609.728	1.45396	1.1837	0.747697	1.00893	0.959043
BubR1-PA	FBgn0025458	1084	YKTTPLTPKQSHR	79.5353	115.641	80.2457	106.374	125.915	102.017	609.728	1.45396	1.1837	0.747697	1.00893	0.959043
Pez-PA	FBgn0031799	806	ADRAASTELLFLE	34.7024	39.8473	31.6176	29.4251	34.8284	31.5978	202.019	1.14826	1.18363	1.17935	0.911106	1.07384
Rpd3-PA	FBgn0015805	421	ENEYSDSEDEGEG	21.2496	21.5793	18.8791	19.946	23.5938	20.5296	125.777	1.01552	1.18288	1.06536	0.888445	1.02926
Rpd3-PA	FBgn0015805	418	IVPENEYSDSEDE	21.2496	21.5793	18.8791	19.946	23.5938	20.5296	125.777	1.01552	1.18288	1.06536	0.888445	1.02926
RpI1-PA	FBgn0019938	1365	ANDDDSSDDNDDD	26.782	25.5085	27.0288	20.2859	23.9929	21.8563	145.454	0.952448	1.18274	1.32023	1.00921	1.07741
RpI1-PA	FBgn0019938	1364	KANDDDSSDDNDD	26.782	25.5085	27.0288	20.2859	23.9929	21.8563	145.454	0.952448	1.18274	1.32023	1.00921	1.07741
CG12219-PA	FBgn0043796	328	TEGSDVSDEDSPQ	64.2153	51.4638	58.6598	40.076	47.3296	34.2401	295.985	0.801426	1.181	1.60234	0.913486	0.854379
CG12219-PA	FBgn0043796	325	VQHTEGSDVSDED	64.2153	51.4638	58.6598	40.076	47.3296	34.2401	295.985	0.801426	1.181	1.60234	0.913486	0.854379
CG6854-PB	FBgn0036478	464	SVIRQLYGNPKSV	222.078	276.666	210.104	235.802	278.471	238.332	1461.45	1.2458	1.18095	0.9418	0.94608	1.01073
Nedd4-PK	FBgn0259174	46	VAGQQQTRQEFGN	66.9346	107.892	62.0716	105.881	124.925	106.714	574.418	1.6119	1.17987	0.632171	0.927347	1.00787
Klp10A-PA	FBgn0030268	89	NLSRNPTQSAIGG	35.5286	44.8827	35.1718	36.7564	43.3642	37.7678	233.472	1.26328	1.17977	0.966596	0.989958	1.02752
eIF4G-PA	FBgn0023213	1061	GESRSSSAYGGSH	53.1183	35.1205	56.7736	29.6847	35.0113	28.4564	238.165	0.661176	1.17944	1.78942	1.06881	0.958621
CG8841-PA	FBgn0033713	693	DRSAASTPTDERK	88.9436	93.0862	79.9956	88.8479	104.776	94.6129	550.262	1.04658	1.17927	1.00108	0.899398	1.06489
CG3860-PA	FBgn0034951	278	NDDYDGSPNGTPK	81.167	109.978	83.1979	72.9183	85.9113	72.0763	505.249	1.35496	1.17819	1.11312	1.02502	0.988453
Dab-PA	FBgn0000414	1857	ALGQTPSDGEKER	76.1076	89.7035	67.4303	58.8293	69.3062	62.1941	423.571	1.17864	1.17809	1.2937	0.885986	1.0572
ens-PE	FBgn0035500	224	SVYRRKTDLMPTI	47.1526	68.2629	53.9314	50.5964	59.6014	52.7324	332.277	1.4477	1.17798	0.931935	1.14376	1.04222
CG11180-PA	FBgn0034528	104	IDKEPESEEEARP	86.7692	83.4978	92.4433	75.0386	88.3881	79.8167	505.954	0.962298	1.1779	1.15633	1.06539	1.06368
Su(var)3-3-PA	FBgn0260397	24	EYVTLISDDSDGE	57.6007	59.3346	58.2401	55.7069	65.5631	60.106	356.551	1.0301	1.17693	1.034	1.0111	1.07897
CG4030-PA	FBgn0034585	241	KSASDESALHKST	46.0968	41.3712	53.1875	33.7608	39.7132	39.232	253.361	0.897486	1.17631	1.36539	1.15382	1.16206
Osbp-PA	FBgn0020626	311	MHKRRSSSEDQVE	42.8768	41.9455	35.9036	43.9175	51.6516	45.2589	261.554	0.978281	1.1761	0.976302	0.837367	1.03054
Osbp-PA	FBgn0020626	310	KMHKRRSSSEDQV	42.8768	41.9455	35.9036	43.9175	51.6516	45.2589	261.554	0.978281	1.1761	0.976302	0.837367	1.03054
CG8289-PA	FBgn0030854	191	GTEDEKSAQPQKV	34.138	31.2072	36.5569	23.0363	27.0813	30.8112	182.831	0.914148	1.17559	1.48192	1.07086	1.33751
tho2-PA	FBgn0031390	18	KKLKSVTGAQDGV	54.5674	97.6828	51.5752	77.1095	90.6168	78.6228	450.174	1.79013	1.17517	0.70766	0.945165	1.01963
CG14939-PA	FBgn0032378	394	SSMDNISQGGPRR	62.6623	83.4485	57.4068	56.5542	66.4302	53.9526	380.455	1.33172	1.17463	1.108	0.916129	0.953997
ens-PE	FBgn0035500	537	PKKPSRSKENSEV	86.8396	135.813	84.1524	122.972	144.441	116.651	690.869	1.56396	1.17458	0.706173	0.969055	0.948593
Madm-PA	FBgn0027497	484	DSVKSATPEPVDT	40.805	44.5875	48.3112	39.0056	45.7904	43.7713	262.271	1.0927	1.17394	1.04613	1.18395	1.12218
Madm-PA	FBgn0027497	482	RADSVKSATPEPV	40.805	44.5875	48.3112	39.0056	45.7904	43.7713	262.271	1.0927	1.17394	1.04613	1.18395	1.12218
CG6568-PA	FBgn0034210	400	VRRARRSGFGDPH	36.4122	38.8823	38.6617	37.903	44.4931	39.2012	235.553	1.06784	1.17387	0.960667	1.06178	1.03425
CG12301-PA	FBgn0036514	334	SDSEDETTKKRVL	137.434	123.235	117.535	98.0368	115.074	98.2425	689.558	0.896683	1.17378	1.40187	0.855206	1.0021
CG30118-PA	FBgn0050118	58	KLNRMGSVSPKDK	136.039	246.871	150.668	188.803	221.479	185.099	1128.96	1.81471	1.17307	0.720535	1.10753	0.980381
CG10083-PA	FBgn0036372	242	TSPQPLSPEKTAP	74.407	73.9053	79.5047	59.9836	70.362	71.0151	429.178	0.993257	1.17302	1.24046	1.06851	1.18391
key-PA	FBgn0041205	334	TASPLSSSRSNLR	69.6419	77.3759	58.0026	71.44	83.7974	68.9651	429.223	1.11105	1.17298	0.974831	0.832869	0.965356
Chro-PA	FBgn0044324	307	DTAAPHSPLPASS	21.2203	28.4546	19.1492	25.2914	29.6586	27.8613	151.636	1.34091	1.17267	0.839032	0.902401	1.10161
pUf68-PA	FBgn0028577	10	NDRASRSPRSDDQ	27.2427	23.8605	28.3038	24.2206	28.3913	27.4913	159.51	0.875851	1.17219	1.12477	1.03895	1.13504
CG5728-PA	FBgn0039182	998	KAKVEESPKQKKT	103.877	125.301	106.128	106.247	124.472	99.8045	665.83	1.20624	1.17153	0.977688	1.02168	0.939361
nito-PA	FBgn0027548	73	RRRLDRSPSRYGS	54.3501	42.5562	54.523	39.1263	45.8357	47.8309	284.222	0.783001	1.17148	1.38909	1.00318	1.22247
sle-PA	FBgn0037810	72	ETPEPTTPSSVKR	33.3973	37.6177	33.8731	32.1749	37.6914	30.7649	205.519	1.12637	1.17145	1.03799	1.01425	0.956177
CG7065-PA	FBgn0030091	1068	NGTSGGSPVGGNR	75.2647	78.3597	78.3165	58.8939	68.9359	58.1875	417.958	1.04112	1.17051	1.27797	1.04055	0.988005
Gcn2-PA	FBgn0019990	679	DEEQEDSTRGKTN	58.8843	74.1552	61.5822	56.1803	65.7495	44.9976	361.549	1.25934	1.17033	1.04813	1.04582	0.80095
CG16972-PA	FBgn0032481	1358	QPRHNPSFDGARK	89.1454	91.9752	90.2813	72.7121	85.0959	68.3112	497.521	1.03174	1.17031	1.22601	1.01274	0.939475
PMCA-PJ	FBgn0259214	1132	ERRSMHSLHSLRS	44.7152	35.1999	37.2195	33.9443	39.714	34.1441	224.937	0.787201	1.16998	1.31731	0.832367	1.00589
PMCA-PJ	FBgn0259214	1135	SMHSLHSLRSPRT	44.7152	35.1999	37.2195	33.9443	39.714	34.1441	224.937	0.787201	1.16998	1.31731	0.832367	1.00589
CG17255-PA	FBgn0030205	475	GILGARSASPAVV	66.2294	57.8593	70.7273	55.0386	64.3873	56.5057	370.748	0.873619	1.16986	1.20333	1.06791	1.02666
sip2-PA	FBgn0031878	173	KALTKVSPVKMVG	98.7018	147.099	102.101	139.763	163.471	138.517	789.653	1.49034	1.16963	0.706208	1.03444	0.991088
Fmr1-PA	FBgn0028734	408	RSERGYSSDIESV	87.9971	97.7916	102.318	109.545	128.123	121.512	647.286	1.11131	1.16959	0.803294	1.16274	1.10924
RpI1-PA	FBgn0019938	1374	NDDDDATGVKLKQ	27.3259	24.2358	31.679	19.2474	22.507	19.3742	144.369	0.886917	1.16935	1.41972	1.1593	1.00659
Mi-2-PA	FBgn0013591	310	ERMLQKSDDSADE	58.665	52.3501	60.8144	49.1371	57.4544	56.054	334.475	0.892357	1.16927	1.1939	1.03664	1.14077
Mi-2-PA	FBgn0013591	313	LQKSDDSADEKEA	58.665	52.3501	60.8144	49.1371	57.4544	56.054	334.475	0.892357	1.16927	1.1939	1.03664	1.14077
sta-PA	FBgn0003517	266	VKTSWGSDGQFxx	30.8243	34.3961	31.5777	30.9217	36.1549	32.685	196.56	1.11588	1.16924	0.996849	1.02444	1.05702
CG4877-PA	FBgn0036624	862	ASKHSLSAIEKLL	50.3501	47.5671	50.3738	47.3123	55.2859	45.6898	296.579	0.944727	1.16853	1.06421	1.00047	0.965706
Rbp2-PA	FBgn0010256	12	GYEHARSGFGGDR	168.056	195.013	175.979	160.435	187.473	162.435	1049.39	1.16041	1.16853	1.0475	1.04715	1.01247
BthD-PA	FBgn0030501	215	QAKASESQEEVAE	77.7436	56.8369	60.1302	43.3896	50.6837	36.421	325.205	0.731082	1.16811	1.79176	0.773443	0.839396
CG5003-PA	FBgn0039554	349	LSDDEPSTSRAAM	110.1	127.921	105.355	91.4066	106.766	99.2595	640.807	1.16186	1.16803	1.2045	0.956902	1.08591
Mms19-PB	FBgn0037301	413	LSALRGSLQKLDT	96.4832	122.201	102.841	93.8906	109.66	92.8289	617.905	1.26655	1.16796	1.02761	1.0659	0.988693
CG12125-PA	FBgn0030037	233	KSGSVLSRAGSDP	173.576	232.909	162.348	161.986	189.063	155.907	1075.79	1.34183	1.16716	1.07155	0.935313	0.962471
CG12090-PA	FBgn0035227	496	VVRAKKTSVPSLE	77.6721	73.6724	79.2072	59.2035	69.0961	60.5107	419.362	0.948506	1.16709	1.31195	1.01976	1.02208
Dap160-PA	FBgn0023388	925	EPAESYSRPMSRT	31.57	27.7189	30.2796	21.535	25.1318	24.6063	160.842	0.878015	1.16702	1.46598	0.959126	1.14262
Nup358-PA	FBgn0039302	912	KISSRDTPTRDVD	92.2088	97.3548	94.0464	83.8898	97.8952	85.7972	551.192	1.05581	1.16695	1.09917	1.01993	1.02274
Sec61beta-PA	FBgn0010638	25	KLSAPRSAGSGGG	134.943	184.855	145.865	153.209	178.693	165.981	963.547	1.36987	1.16633	0.880778	1.08093	1.08336
CG5787-PA	FBgn0032454	149	RGASNQSNVARLL	86.0457	98.3378	93.5704	91.3072	106.43	97.8188	573.51	1.14286	1.16563	0.942376	1.08745	1.07132
Nopp140-PB	FBgn0037137	632	SRVQDMSFEAKKN	101.144	183.061	123.539	177.179	206.309	183.834	975.066	1.8099	1.16441	0.570856	1.22142	1.03756
RhoGEF2-PD	FBgn0023172	1373	VNRSESYKERLSN	104.712	111.194	94.8379	121.17	141.081	124.896	697.891	1.06191	1.16432	0.864172	0.905703	1.03075
Spec2-PA	FBgn0044823	81	ETNSIHSLHACxx	113.991	124.608	119.742	95.0395	110.65	105.621	669.652	1.09314	1.16425	1.19941	1.05045	1.11134
Spec2-PA	FBgn0044823	78	GGYETNSIHSLHA	113.991	124.608	119.742	95.0395	110.65	105.621	669.652	1.09314	1.16425	1.19941	1.05045	1.11134
Aats-glupro-PA	FBgn0005674	180	QSSKEQTPAKTGE	100.793	145.607	112.994	117.465	136.758	122.418	736.035	1.44462	1.16424	0.858065	1.12105	1.04216
imd-PA	FBgn0013983	149	AEESVASPDGKPR	24.5126	34.3159	36.5388	26.6865	31.0695	25.0833	178.207	1.39993	1.16424	0.918541	1.49061	0.939925
lkb1-PA	FBgn0038167	154	FFNRVDSQDIIYQ	19.4317	24.0924	20.8332	16.1596	18.7917	20.1041	119.413	1.23985	1.16288	1.20249	1.07212	1.2441
UbcD10-PA	FBgn0026316	12	RLRKELSDLQGNA	30.6785	39.6168	26.9037	26.5963	30.9267	23.4038	178.126	1.29135	1.16282	1.15349	0.876955	0.879964
CG6425-PA	FBgn0039449	27	HSASPQSVRTGHN	82.1542	98.9377	79.0741	71.2535	82.8094	69.6376	483.866	1.20429	1.16218	1.15299	0.962507	0.977322
CG34417-PD	FBgn0085446	1072	KPQPRATPRQSPE	65.0067	88.6645	67.4437	104.539	121.404	136.332	583.389	1.36393	1.16133	0.621841	1.03749	1.30412
CG34417-PD	FBgn0085446	1076	RATPRQSPEKEQP	65.0067	88.6645	67.4437	104.539	121.404	136.332	583.389	1.36393	1.16133	0.621841	1.03749	1.30412
BthD-PA	FBgn0030501	242	SSTDEATAGAKRR	104.243	82.7866	106.98	75.8286	88.0517	80.444	538.334	0.79417	1.16119	1.37472	1.02626	1.06087
tsu-PA	FBgn0033378	40	KGRGFGSDSNTRE	86.1	103.382	82.9471	70.9279	82.3571	71.0869	496.801	1.20071	1.16114	1.21391	0.96338	1.00224
CG6454-PC	FBgn0039187	762	SSRLKLTPSPSKS	53.2127	73.2248	54.0261	61.592	71.5032	64.0003	377.559	1.37608	1.16092	0.863954	1.01529	1.0391
CG32251-PA	FBgn0052251	350	NKQKVLSDDESEE	31.3192	27.889	24.9926	28.8827	33.5291	31.9388	178.551	0.890474	1.16087	1.08436	0.797996	1.10581
CG30085-PA	FBgn0050085	1154	RRGRLDSIIEIER	42.8682	33.4291	40.5741	31.2936	36.3225	33.3353	217.823	0.779812	1.1607	1.36987	0.946486	1.06525
Catsup-PA	FBgn0002022	276	SSDKEDSGDGDKP	119.64	139.749	108.669	121.955	141.552	115.956	747.522	1.16808	1.16069	0.981016	0.908303	0.950809
CG3632-PE	FBgn0030735	1018	GRIRRNTFGSSYS	80.9629	77.2306	79.466	68.6083	79.6049	70.4669	456.34	0.953902	1.16028	1.18007	0.981511	1.02709
zfh1-PB	FBgn0004606	312	QHEQLHSPCGPAA	22.0604	25.2978	25.7533	26.3818	30.6089	34.4659	164.568	1.14675	1.16023	0.836198	1.1674	1.30643
CG11198-PA	FBgn0033246	1411	STSINVSLSDPVT	34.0419	42.3734	43.904	32.1635	37.3129	35.5617	225.358	1.24474	1.1601	1.0584	1.2897	1.10565
poe-PA	FBgn0011230	175	KSEIKRSRSDLSS	109.953	140.062	117.68	105.633	122.499	105.572	701.399	1.27384	1.15966	1.04089	1.07027	0.99942
CG10435-PA	FBgn0037539	375	VATKSRSVPDILR	95.1691	139.534	96.2487	117.316	136.038	121.337	705.643	1.46617	1.15958	0.811219	1.01134	1.03427
tud-PA	FBgn0003891	936	RFSNSESPRRSRD	59.2849	78.2107	78.1274	56.9995	66.0876	62.2662	400.976	1.31924	1.15944	1.0401	1.31783	1.0924
tud-PA	FBgn0003891	940	SESPRRSRDGQQG	59.2849	78.2107	78.1274	56.9995	66.0876	62.2662	400.976	1.31924	1.15944	1.0401	1.31783	1.0924
Map205-PA	FBgn0002645	969	KVLSPRSTISSTT	42.8979	54.6083	49.9104	52.8667	61.2561	58.5659	320.105	1.27298	1.15869	0.811435	1.16347	1.1078
CG5794-PB	FBgn0039214	635	AKAKSDSDVDLMD	114.993	98.4931	116.396	87.7158	101.629	97.4238	616.65	0.856514	1.15862	1.31097	1.0122	1.11068
Prosalpha7-PA	FBgn0023175	248	ANKDEDSDNETHx	92.6694	115.922	81.7937	85.0803	98.5461	80.26	554.272	1.25092	1.15827	1.0892	0.88264	0.943344
Prosalpha7-PA	FBgn0023175	252	EDSDNETHxxxxx	92.6694	115.922	81.7937	85.0803	98.5461	80.26	554.272	1.25092	1.15827	1.0892	0.88264	0.943344
Kdm4A-PA	FBgn0033233	381	AKSEEESPQKRGC	76.5428	188.005	78.1015	128.444	148.631	142.443	762.167	2.4562	1.15717	0.595923	1.02036	1.10899
CG2691-PA	FBgn0030504	1095	EAQEDSSDDELVS	31.6314	48.8737	33.254	35.7474	41.3599	41.718	232.584	1.5451	1.15701	0.88486	1.0513	1.16702
CG2691-PA	FBgn0030504	1094	LEAQEDSSDDELV	31.6314	48.8737	33.254	35.7474	41.3599	41.718	232.584	1.5451	1.15701	0.88486	1.0513	1.16702
kis-PA	FBgn0086902	1370	EQTGEGSEVEDNK	86.9115	83.3704	86.1125	69.6606	80.587	80.8484	487.49	0.959255	1.15685	1.24764	0.990806	1.1606
CG4825-PA	FBgn0037010	48	SAPATPTKRRDGS	32.3156	59.218	29.6159	43.8198	50.6885	46.5668	262.225	1.83249	1.15675	0.737465	0.91646	1.06269
Ranbp9-PA	FBgn0037894	930	DEPLTDSEEDGDD	22.9279	19.1389	22.6241	17.8462	20.6423	17.1575	120.337	0.834742	1.15668	1.28475	0.986752	0.961411
Ranbp9-PA	FBgn0037894	928	KSDEPLTDSEEDG	22.9279	19.1389	22.6241	17.8462	20.6423	17.1575	120.337	0.834742	1.15668	1.28475	0.986752	0.961411
htt-PA	FBgn0027655	475	ISECVASDEDKQG	68.2704	120.366	70.1908	96.9504	112.125	100.052	567.955	1.76308	1.15652	0.704178	1.02813	1.03199
CG4841-PA	FBgn0032622	763	WGSPTPSRRQRDK	33.9698	40.6524	30.2997	28.0561	32.4436	26.7454	192.167	1.19672	1.15638	1.21078	0.891961	0.953283
Tm1-PA	FBgn0003721	199	IKVLDHSLKEAEA	60.7788	121.02	66.4729	107.691	124.502	104.66	585.124	1.99115	1.1561	0.564379	1.09369	0.971848
CG14215-PA	FBgn0031052	1840	SLKLIFSGDEDEE	22.6235	26.7046	23.483	20.4025	23.5824	21.3257	138.122	1.18039	1.15586	1.10886	1.03799	1.04525
achi-PA	FBgn0033749	176	RRGKKVSPNCSRS	53.6099	66.9469	51.4336	50.2589	58.0739	47.8491	328.172	1.24878	1.15549	1.06667	0.959406	0.952051
endos-PA	FBgn0061515	71	FFDSGDYQMAKQK	111.428	113.061	125.185	104.271	120.466	94.6834	669.094	1.01466	1.15531	1.06863	1.12347	0.908049
Nup358-PA	FBgn0039302	2216	ILFKGSSLSRNNS	47.977	59.7503	49.9673	54.596	63.0546	56.8527	332.198	1.24539	1.15493	0.878765	1.04148	1.04134
Nup358-PA	FBgn0039302	2215	TILFKGSSLSRNN	47.977	59.7503	49.9673	54.596	63.0546	56.8527	332.198	1.24539	1.15493	0.878765	1.04148	1.04134
Su(var)205-PA	FBgn0003607	202	ERLSWYSDNEDxx	24.5361	20.0515	25.6504	18.2061	21.0226	22.0202	131.487	0.817226	1.1547	1.34768	1.04542	1.2095
CG3630-PA	FBgn0023540	204	LKSRTPSPAVGKS	70.4902	61.8426	80.8994	54.9457	63.4445	60.7777	392.4	0.877322	1.15468	1.28291	1.14767	1.10614
Arp66B-PA	FBgn0011744	48	RVGDTNTRRITKG	60.7289	64.6088	59.3941	54.3936	62.771	58.3147	360.211	1.06389	1.15401	1.11647	0.97802	1.07209
Nup98-PA	FBgn0039120	1036	KYGLGDSDEEDEL	80.7799	89.6674	82.5467	67.5056	77.9023	73.9143	472.316	1.11002	1.15401	1.19664	1.02187	1.09494
CG5726-PA	FBgn0034313	682	RYSSQSSLASEAS	53.6336	48.9258	56.6468	40.2007	46.3802	41.8417	287.629	0.912224	1.15372	1.33415	1.05618	1.04082
LIMK1-PA	FBgn0041203	782	RNLTPDTESKERA	65.8703	75.4797	64.9173	54.6345	63.0174	56.0953	380.014	1.14588	1.15344	1.20565	0.985531	1.02674
Gl-PA	FBgn0001108	121	RQSLLGSRTQLTT	167.089	170.29	164.664	136.463	157.391	130.25	926.147	1.01916	1.15336	1.22443	0.98549	0.954474
sle-PA	FBgn0037810	489	RARAVRSPAVEQK	315.688	264.28	260.561	212.68	245.142	214.734	1513.08	0.837158	1.15263	1.48433	0.825374	1.00966
CG42348-PA	FBgn0259679	1383	GGGGGGSGSGTVG	32.7567	26.4663	32.6638	33.3634	38.4541	36.8381	200.543	0.807967	1.15258	0.981815	0.997162	1.10415
CG7946-PA	FBgn0039743	160	RHVDGDSEAGAEL	30.4398	43.601	38.0202	34.1539	39.3624	32.6111	218.188	1.43237	1.1525	0.891252	1.24903	0.954825
CG5360-PA	FBgn0034873	551	SKRALFSPDHQGS	31.4707	39.1986	45.2383	34.6705	39.9494	43.1798	233.707	1.24556	1.15226	0.907708	1.43747	1.24543
Smg5-PA	FBgn0019890	1089	NESQPLSLLKISR	53.3488	36.1407	51.1969	27.9905	32.2402	31.2286	232.146	0.677443	1.15183	1.90596	0.959664	1.11569
CG33097-PA	FBgn0053097	502	AEAEQKSGEEANQ	21.2918	28.8332	17.6104	19.2809	22.2046	23.6893	132.91	1.35419	1.15164	1.1043	0.827099	1.22864
sle-PA	FBgn0037810	1153	TCDSPRSEERPTE	67.4224	69.9315	61.3886	58.7286	67.6274	59.6902	384.789	1.03721	1.15152	1.14803	0.910508	1.01637
Gl-PA	FBgn0001108	113	SRTSLSSSRQSLL	60.0517	68.6375	56.7495	48.4061	55.7109	50.1092	339.665	1.14297	1.15091	1.24058	0.94501	1.03518
sle-PA	FBgn0037810	71	GETPEPTTPSSVK	107.027	73.0042	109.069	69.7047	80.22	84.3208	523.346	0.682109	1.15085	1.53544	1.01908	1.20969
CG12301-PA	FBgn0036514	330	KKQVSDSEDETTK	36.611	42.2457	40.9024	32.8214	37.7707	37.0292	227.38	1.15391	1.1508	1.11546	1.11721	1.1282
CG12301-PA	FBgn0036514	328	TQKKQVSDSEDET	36.611	42.2457	40.9024	32.8214	37.7707	37.0292	227.38	1.15391	1.1508	1.11546	1.11721	1.1282
CG15118-PA	FBgn0034418	321	LKDRTPSPRLEEA	94.4621	90.8103	102.812	72.1751	83.0517	72.6798	515.991	0.961341	1.1507	1.30879	1.08839	1.00699
eIF4G-PA	FBgn0023213	346	KKIPIVSPKNVSE	55.6404	126.213	66.9918	150.868	173.601	157.776	731.091	2.26838	1.15068	0.368801	1.20401	1.04579
CG15099-PA	FBgn0034400	604	QSVGRQSPNKKKA	151.514	174.713	150.759	144.54	166.258	153.743	941.526	1.15311	1.15026	1.04825	0.995019	1.06367
POSH-PA	FBgn0040294	629	RSGSCPSQLQHSQ	17.7937	30.4242	18.6665	19.1496	22.0191	16.4948	124.548	1.70983	1.14985	0.929195	1.04905	0.861365
Rbcn-3A-PA	FBgn0023458	1687	GYARQRSWSRSRT	91.9867	121.329	88.6154	87.8733	101.032	77.0468	567.883	1.31898	1.14975	1.04681	0.96335	0.876794
Eap-PA	FBgn0035063	28	RTVNDDSADLLGN	28.4846	37.7791	30.7615	32.9796	37.9128	34.1534	202.071	1.3263	1.14958	0.863703	1.07993	1.03559
CG34417-PD	FBgn0085446	104	EVRDSTSPTHELR	30.3602	42.8833	27.9273	46.596	53.5574	52.2373	253.561	1.41248	1.1494	0.651563	0.919864	1.12107
SelD-PB	FBgn0261270	37	AHDLDASFRLTRF	28.4546	24.5273	28.1787	23.7079	27.2374	24.9365	157.043	0.861981	1.14887	1.20022	0.990303	1.05182
CG34449-PA	FBgn0085478	667	IRELAGSPQRGVY	50.6619	68.3611	54.8658	68.8376	79.0612	68.2408	390.028	1.34936	1.14852	0.735963	1.08298	0.99133
CG8531-PA	FBgn0033918	81	QRAIYDSVGEKGL	96.8984	168.303	105.632	107.956	123.971	104.657	707.417	1.7369	1.14835	0.897572	1.09013	0.969442
CG42636-PA	FBgn0261359	707	QCAENESIGEHQH	48.8847	53.762	47.1112	39.6841	45.5525	36.8861	271.881	1.09977	1.14788	1.23185	0.963722	0.929493
Klp61F-PA	FBgn0004378	1050	LTPSKTSPRGSPA	62.1938	59.412	62.4513	52.1185	59.8224	67.1749	363.173	0.955273	1.14781	1.19331	1.00414	1.28889
mus205-PA	FBgn0002891	1147	SSDDIDSPIKIKR	142.864	117.905	137.696	105.675	121.29	107.666	733.096	0.825297	1.14776	1.35191	0.963832	1.01884
CG5787-PA	FBgn0032454	539	YKVNNVTPNSKTV	85.6876	118.544	81.7191	103.617	118.847	115.182	623.597	1.38344	1.14698	0.826962	0.953687	1.11161
hppy-PA	FBgn0034421	704	GFSHSNSPTANSG	25.1281	24.1167	29.1531	23.4759	26.921	24.5058	153.301	0.959749	1.14675	1.07038	1.16018	1.04387
TfIIFalpha-PA	FBgn0010282	453	SSNANKSRSATPT	245.666	181.365	198.171	111.043	127.318	106.054	969.617	0.73826	1.14657	2.21235	0.806671	0.955074
RhoGAP54D-PA	FBgn0034249	653	KLMKGVSMGNLRF	83.3628	113.094	72.9503	96.199	110.286	108.521	584.412	1.35664	1.14644	0.866566	0.875094	1.12808
sbr-PA	FBgn0003321	96	TSRRRGSPIPRGK	51.0973	47.3894	53.355	46.1704	52.9172	44.5101	295.439	0.927435	1.14613	1.10671	1.04418	0.96404
CG32394-PA	FBgn0052394	1309	FSQDPDSPRIAID	49.4258	55.2741	52.5001	40.1448	45.9965	38.9654	282.307	1.11832	1.14576	1.23119	1.0622	0.970621
msn-PA	FBgn0010909	711	RGSGRGSPTTTAS	48.5841	56.1154	57.7245	53.6798	61.4887	54.106	331.698	1.15502	1.14547	0.905073	1.18814	1.00794
CG12746-PB	FBgn0037341	17	RRTLSDSSAEDVR	29.3877	39.7299	28.3058	31.4067	35.9536	37.9447	202.728	1.35192	1.14478	0.935717	0.963182	1.20817
CG12746-PB	FBgn0037341	18	RTLSDSSAEDVRN	29.3877	39.7299	28.3058	31.4067	35.9536	37.9447	202.728	1.35192	1.14478	0.935717	0.963182	1.20817
Hcs-PA	FBgn0037332	308	TNKAYLSPARTTE	129.073	130.44	144.682	111.657	127.8	116.474	760.125	1.01059	1.14458	1.15598	1.12094	1.04314
CG14657-PB	FBgn0037282	355	PAEPIKSPVAIKA	42.0739	39.9047	37.9558	38.7729	44.3678	42.148	245.223	0.948443	1.1443	1.08514	0.902122	1.08705
CG8258-PA	FBgn0033342	542	VRQAAGSDDESxx	78.6252	101.46	90.7294	53.4625	61.1746	56.5192	441.971	1.29043	1.14425	1.47066	1.15395	1.05718
mei-38-PA	FBgn0260986	176	KLRLEWSPPRHRE	31.4777	41.226	35.1156	37.3429	42.7132	38.7859	226.661	1.30969	1.14381	0.842934	1.11557	1.03864
kat80-PA	FBgn0040207	624	PPMRSRTTLDMRT	100.713	84.577	89.8943	67.2073	76.8651	63.8934	483.15	0.839782	1.1437	1.49854	0.892579	0.950691
CG30387-PA	FBgn0050387	914	RRLSNASEIISSQ	43.7249	52.1229	41.4707	44.6739	51.0752	36.4217	269.489	1.19206	1.14329	0.978757	0.948445	0.815278
Sec16-PE	FBgn0052654	870	TSRHRRSAAEEDF	54.1405	59.2469	58.6741	48.3288	55.2396	48.5203	324.15	1.09432	1.143	1.12025	1.08374	1.00396
Tudor-SN-PA	FBgn0035121	607	VLQRDVSVHIDTT	44.9161	51.9306	40.5853	45.8666	52.4055	43.8787	279.583	1.15617	1.14256	0.979279	0.903579	0.956661
Tctp-PA	FBgn0037874	105	AKLEEKSPDQVDI	30.117	22.9592	25.2594	18.8181	21.4822	23.1936	141.83	0.762334	1.14157	1.60043	0.83871	1.23252
CG8108-PA	FBgn0027567	160	GGNNGGSSSSYRP	31.0983	41.0128	30.8516	38.3771	43.8058	36.6715	221.817	1.31881	1.14146	0.810335	0.992065	0.955555
ens-PE	FBgn0035500	541	SRSKENSEVRELT	118.728	131.552	112.241	125.928	143.731	139.746	771.926	1.10801	1.14138	0.942828	0.945357	1.10973
CG12121-PA	FBgn0030109	737	RESSHEYDxxxxx	32.6471	42.1523	34.7316	41.2662	47.0848	37.0778	234.96	1.29115	1.141	0.791135	1.06385	0.898503
Vps26-PA	FBgn0014411	477	GATPLATDxxxxx	117.184	133.856	114.819	92.7016	105.738	86.3005	650.6	1.14227	1.14063	1.2641	0.979818	0.93095
msn-PA	FBgn0010909	925	RPRREKTESVIVL	95.3236	125.382	98.1816	86.3944	98.4698	77.8389	581.59	1.31533	1.13977	1.10335	1.02998	0.900971
pzg-PA	FBgn0259785	174	DMGQEGSPPLKMQ	23.061	20.2947	22.0735	20.373	23.2159	27.4523	136.47	0.880046	1.13954	1.13194	0.95718	1.34749
lva-PC	FBgn0029688	185	TTAELGSSMTDLR	44.2666	42.6447	54.1441	41.2968	47.0523	44.0418	273.446	0.963361	1.13937	1.07191	1.22314	1.06647
Uba1-PA	FBgn0023143	114	LKQSQGSGDDVST	68.4284	75.7585	72.3458	55.7763	63.5351	52.4884	388.332	1.10712	1.13911	1.22684	1.05725	0.941051
CG6522-PA	FBgn0034223	387	AQMRQDTPMRRVK	31.8654	28.3369	36.5965	31.2513	35.5868	32.5202	196.157	0.88927	1.13873	1.01965	1.14847	1.04061
sec31-PA	FBgn0033339	490	KETDGNSHSDVDT	76.0117	77.3969	80.152	68.3802	77.8456	69.2745	449.061	1.01822	1.13842	1.1116	1.05447	1.01308
CG11198-PA	FBgn0033246	125	SALSNLSNDNIRI	56.2021	50.3319	50.7888	35.2456	40.1185	36.5336	269.22	0.895552	1.13826	1.59459	0.903682	1.03655
Oatp58Dc-PA	FBgn0034716	32	DESDVESRLLNNG	34.3311	32.3458	30.3575	48.8671	55.6175	49.2114	250.73	0.94217	1.13814	0.702541	0.884256	1.00705
klar-PA	FBgn0001316	1448	YSEGFDSDAARRL	57.6001	36.0968	60.8968	34.9101	39.7266	37.933	267.163	0.62668	1.13797	1.64995	1.05724	1.08659
His3.3A-PA	FBgn0014857	11	KQTARKSTGGKAP	44.8333	111.789	66.8636	90.6334	103.122	102.847	520.088	2.49343	1.13779	0.494667	1.49138	1.13476
CG42270-PB	FBgn0259165	1402	RRQLRSSGGSGGG	51.1658	54.9724	43.4155	67.1506	76.3921	69.2908	362.387	1.0744	1.13762	0.761956	0.848526	1.03187
Moca-cyp-PA	FBgn0039581	204	STATEDSNSEESE	24.2909	23.0883	25.6711	16.2716	18.5025	17.6069	125.431	0.950492	1.1371	1.49284	1.05682	1.08206
Moca-cyp-PA	FBgn0039581	206	ATEDSNSEESEAE	24.2909	23.0883	25.6711	16.2716	18.5025	17.6069	125.431	0.950492	1.1371	1.49284	1.05682	1.08206
Taf2-PA	FBgn0011836	1135	DSTRYESSHEEGK	67.0922	81.1127	68.4715	61.7723	70.2289	66.1111	414.789	1.20897	1.1369	1.08612	1.02056	1.07024
Taf2-PA	FBgn0011836	1136	STRYESSHEEGKL	67.0922	81.1127	68.4715	61.7723	70.2289	66.1111	414.789	1.20897	1.1369	1.08612	1.02056	1.07024
CG8486-PD	FBgn0031993	2741	DDGDTDSIPSRMS	29.9552	28.6876	28.1057	17.0643	19.4003	11.4854	134.698	0.957685	1.13689	1.75543	0.938257	0.673068
CG34449-PA	FBgn0085478	312	GTAVQYSPRSFYD	120.88	133.363	123.301	127.602	145.009	133.536	783.692	1.10327	1.13641	0.94732	1.02003	1.0465
CG4049-PA	FBgn0034976	175	GHKRKNSAGEDQA	145.571	160.189	135.719	153.86	174.79	155.354	925.483	1.10042	1.13603	0.946128	0.932323	1.00971
CG33111-PC	FBgn0053111	436	HSLRKGSGDKIIE	135.971	114.188	130.381	94.0976	106.885	98.1759	679.699	0.839794	1.1359	1.445	0.958888	1.04334
corn-PB	FBgn0259173	276	RRRKQQSVEDLTG	87.7839	169.124	116.034	145.337	165.066	146.143	829.488	1.92659	1.13574	0.604002	1.32182	1.00554
Moca-cyp-PA	FBgn0039581	430	ITPDRFSPEHKAK	75.6301	92.4753	72.4953	75.9548	86.2553	78.3699	481.181	1.22273	1.13561	0.995726	0.958551	1.0318
baf-PA	FBgn0031977	30	LAGIGETLGGRLK	27.6201	29.7029	25.6607	29.3954	33.3816	25.9415	171.702	1.07541	1.13561	0.939606	0.929058	0.882503
CG6066-PA	FBgn0039488	64	NRSSRRSREKDAV	163.05	156.119	162.607	126.495	143.639	124.81	876.72	0.957487	1.13553	1.28898	0.997284	0.986676
CG7177-PA	FBgn0037098	1664	GNGAPRSLNLPLN	162.943	190.657	156.262	147.598	167.573	135.853	960.885	1.17009	1.13534	1.10397	0.958999	0.920427
CG7518-PE	FBgn0038108	2386	NEFLRRSPLSQRT	137.384	160.216	119.1	130.633	148.296	127.291	822.92	1.16619	1.13521	1.05168	0.86691	0.974421
Cdc6-PA	FBgn0035918	12	RSTRLSSISKATA	369.826	334.629	319.591	315.803	358.436	315.119	2013.4	0.904829	1.135	1.17107	0.864165	0.997835
CG32662-PA	FBgn0052662	380	QDSDAESDHADSL	44.9111	36.58	49.3114	27.9172	31.6753	23.7528	214.148	0.814499	1.13461	1.60872	1.09798	0.850828
CG32662-PA	FBgn0052662	385	ESDHADSLLANKS	44.9111	36.58	49.3114	27.9172	31.6753	23.7528	214.148	0.814499	1.13461	1.60872	1.09798	0.850828
CG32409-PA	FBgn0052409	263	QSHITQTPEKEAN	56.2285	71.9631	63.7993	66.1233	75.0093	68.6497	401.773	1.27983	1.13439	0.850359	1.13464	1.03821
ssh-PA	FBgn0029157	65	QSERRLSTDSTRS	47.2885	52.3093	51.2652	49.9875	56.6971	42.1898	299.737	1.10617	1.13423	0.946007	1.08409	0.844007
Atu-PA	FBgn0019637	107	KSGTPESPQSHRS	60.0464	103.195	54.3618	56.2071	63.7442	58.1059	395.661	1.71859	1.13409	1.06831	0.90533	1.03378
Lam-PA	FBgn0002525	311	SNSTHKSIEELRS	120.961	194.85	146.37	176.513	200.175	183.038	1021.91	1.61086	1.13405	0.685279	1.21006	1.03697
CG7065-PA	FBgn0030091	494	MRHRSRSPAHYRG	53.1103	56.338	57.8819	46.4943	52.7222	51.3097	317.856	1.06077	1.13395	1.1423	1.08984	1.10357
CG7065-PA	FBgn0030091	492	RSMRHRSRSPAHY	53.1103	56.338	57.8819	46.4943	52.7222	51.3097	317.856	1.06077	1.13395	1.1423	1.08984	1.10357
CG7456-PA	FBgn0032258	342	GHYRKPSGGSVDK	114.614	99.1489	95.4186	89.3099	101.247	82.4433	582.182	0.865067	1.13366	1.28333	0.83252	0.923114
CG7456-PA	FBgn0032258	345	RKPSGGSVDKLNP	114.614	99.1489	95.4186	89.3099	101.247	82.4433	582.182	0.865067	1.13366	1.28333	0.83252	0.923114
CG14964-PA	FBgn0035410	643	FSGQTLSPARNVP	36.7761	46.3023	41.906	37.1154	42.0716	39.6949	243.866	1.25903	1.13353	0.990857	1.13949	1.0695
Nak-PA	FBgn0015772	512	GHRRNVSDTSAFN	236.529	246.146	203.913	175.739	199.143	150.377	1211.85	1.04066	1.13317	1.34591	0.862107	0.855684
Tudor-SN-PA	FBgn0035121	686	PKEKTVTEEEKED	101.506	109.789	103.043	103.921	117.731	108.61	644.599	1.08161	1.13289	0.976761	1.01515	1.04512
Jafrac1-PA	FBgn0040309	94	KQGGLGSMDIPLL	20.5853	21.5534	24.4777	20.3503	23.0349	18.9897	128.991	1.04702	1.13192	1.01155	1.18909	0.933142
Sdc-PA	FBgn0010415	387	RSPANNSYAKNAN	77.953	105.805	82.2013	95.0757	107.602	102.199	570.837	1.35729	1.13175	0.819905	1.0545	1.07493
su(f)-PB	FBgn0003559	738	LPGGDDSDDELQT	41.1202	36.7941	43.738	27.6955	31.3442	28.6725	209.364	0.894795	1.13174	1.48472	1.06366	1.03527
dsh-PA	FBgn0000499	231	RKKRAPSMSRTSS	29.1839	31.6515	32.1653	29.0034	32.8148	33.4019	188.221	1.08455	1.13141	1.00622	1.10216	1.15165
GlyS-PA	FBgn0038293	30	RFSRVESGADLKD	117.164	172.118	118.534	116.288	131.567	117.512	773.182	1.46903	1.13139	1.00754	1.01169	1.01052
YT521-B-PA	FBgn0027616	146	KSKSPDTEDRQPS	76.3751	82.1124	81.0899	59.1214	66.887	61.925	427.511	1.07512	1.13135	1.29184	1.06173	1.04742
CG34449-PA	FBgn0085478	513	ASPVRRSNPGTPT	63.7518	69.6543	60.1596	62.1658	70.3044	63.5665	389.602	1.09259	1.13092	1.02551	0.943654	1.02253
CG34449-PA	FBgn0085478	517	RRSNPGTPTQPRR	63.7518	69.6543	60.1596	62.1658	70.3044	63.5665	389.602	1.09259	1.13092	1.02551	0.943654	1.02253
dgt1-PA	FBgn0039710	21	FTGTPCTPDKEHQ	32.1599	41.9021	34.1928	43.6033	49.3046	48.895	250.058	1.30293	1.13075	0.737556	1.06321	1.12136
CG14964-PA	FBgn0035410	1185	DEEDMLTHAEELK	61.8049	84.3319	74.22	81.3715	92.0054	81.8081	475.542	1.36449	1.13068	0.75954	1.20088	1.00537
hkl-PA	FBgn0086441	135	PPAANESESEDRA	22.8249	27.304	22.9048	24.0187	27.1467	24.1178	148.317	1.19624	1.13023	0.950298	1.0035	1.00412
CG34417-PD	FBgn0085446	566	EVVGDDYQEPQRS	35.7404	44.493	36.1847	66.6434	75.278	80.6582	338.998	1.24489	1.12956	0.536293	1.01243	1.2103
CG6479-PA	FBgn0036710	159	SQSMRRSPSPTRT	74.522	90.3241	81.5559	96.5234	108.948	102.389	554.263	1.21205	1.12872	0.772061	1.09439	1.06077
qkr54B-PA	FBgn0022987	240	RELMDSTSLNDND	28.0972	29.2288	21.7898	22.7694	25.6926	20.5533	148.131	1.04027	1.12838	1.23399	0.775514	0.902672
CG9253-PA	FBgn0032919	471	GDTHDDSENFTGA	30.2887	32.3239	25.0915	27.8006	31.3601	24.5592	171.424	1.06719	1.12804	1.0895	0.828409	0.883403
caz-PB	FBgn0011571	50	QGGGYDSGSGHRG	41.7576	39.4926	43.606	36.6975	41.3765	39.7065	242.637	0.945759	1.1275	1.13789	1.04426	1.08199
CG17494-PA	FBgn0040011	598	RDDNESSDDDILS	20.2884	22.526	18.9686	19.1146	21.5424	17.1605	119.6	1.11029	1.12701	1.06141	0.934947	0.897773
CG17494-PA	FBgn0040011	597	ERDDNESSDDDIL	20.2884	22.526	18.9686	19.1146	21.5424	17.1605	119.6	1.11029	1.12701	1.06141	0.934947	0.897773
Psi-PB	FBgn0014870	61	INDDGDSGPESKR	90.0136	93.1473	85.4019	72.3849	81.5493	80.2009	502.698	1.03481	1.12661	1.24354	0.948766	1.10798
Ssrp-PA	FBgn0010278	647	KTEPSPSKKANTS	145.406	237.555	144.842	205.862	231.904	202.743	1168.31	1.63373	1.1265	0.706331	0.99612	0.984851
CG7332-PA	FBgn0030973	15	QRGGEDSPSSVSA	163.107	162.537	167.415	132.049	148.749	127.011	900.868	0.996501	1.12647	1.2352	1.02641	0.961844
Sec16-PE	FBgn0052654	588	RADGEDTSDGEQQ	27.7426	28.3066	26.8444	24.117	27.1539	27.3648	161.529	1.02033	1.12592	1.15033	0.967625	1.13467
Sec16-PE	FBgn0052654	589	ADGEDTSDGEQQV	27.7426	28.3066	26.8444	24.117	27.1539	27.3648	161.529	1.02033	1.12592	1.15033	0.967625	1.13467
shot-PH	FBgn0013733	2433	QLHRGRSFDSEPA	74.6192	66.9748	64.7283	56.556	63.6773	53.8268	380.382	0.897554	1.12592	1.31939	0.867449	0.951742
Rpn2-PA	FBgn0028692	310	KSDEDITEETPAD	48.238	39.2275	45.0367	31.6453	35.6265	31.8313	231.605	0.813207	1.12581	1.52433	0.933636	1.00588
CG5381-PA	FBgn0032218	79	INKTSESPPTLRR	47.6766	60.9103	47.9291	45.5396	51.2537	41.268	294.577	1.27757	1.12547	1.04693	1.0053	0.906201
CG13096-PA	FBgn0032050	128	ILAPPESPVPPKK	37.16	39.2352	36.4097	39.1304	44.0403	34.5984	230.574	1.05584	1.12547	0.949646	0.979808	0.884182
larp-PD	FBgn0260724	1510	QLNRHRSVSESDG	26.2081	35.8092	24.0357	29.1423	32.794	28.435	176.424	1.36634	1.12531	0.899314	0.917111	0.97573
larp-PD	FBgn0260724	1512	NRHRSVSESDGTA	26.2081	35.8092	24.0357	29.1423	32.794	28.435	176.424	1.36634	1.12531	0.899314	0.917111	0.97573
Brca2-PA	FBgn0050169	149	NEKRRGSSGLSVQ	46.0893	40.1961	46.2426	36.5218	41.0964	41.3288	251.475	0.872135	1.12526	1.26196	1.00333	1.13162
mor-PA	FBgn0002783	335	AVVHKKSRNDDDD	47.4471	39.5195	42.6978	34.2204	38.4918	38.7787	241.155	0.832918	1.12482	1.38651	0.899905	1.1332
Nop60B-PA	FBgn0259937	428	PAAQEVSPTNGSS	91.5912	85.0869	104.115	75.5938	85.0143	76.3029	517.704	0.928985	1.12462	1.21162	1.13674	1.00938
CG4887-PA	FBgn0031318	10	SSRRSFSGGSENE	65.394	73.511	55.771	67.0002	75.3404	66.3501	403.367	1.12412	1.12448	0.976027	0.852845	0.990296
Hop-PA	FBgn0024352	145	RSRRAPSPPPAKP	30.8902	34.2116	33.6504	28.5806	32.1224	34.3358	193.791	1.10752	1.12392	1.08081	1.08936	1.20137
Chro-PA	FBgn0044324	215	IRIDSKTDQRTEE	93.7743	94.0081	95.7566	70.07	78.735	74.014	506.358	1.00249	1.12366	1.33829	1.02114	1.05629
MBD-R2-PA	FBgn0038016	292	TGSLGGSSGSSGS	64.7516	69.8241	65.0759	62.3052	70.0076	65.0719	397.036	1.07834	1.12362	1.03926	1.00501	1.04441
row-PA	FBgn0033998	908	INKRDPSLRCQKC	99.7684	100.873	110.537	97.7873	109.84	100.435	619.24	1.01107	1.12325	1.02026	1.10793	1.02707
Dlic-PA	FBgn0030276	377	DQVRGESPLRSQG	111.672	104.262	114.526	91.7519	103.042	92.6617	617.916	0.933644	1.12305	1.21711	1.02555	1.00992
Uba1-PA	FBgn0023143	952	EAAAAASANNFDD	11.8837	25.8168	12.622	22.5011	25.2659	23.2544	121.344	2.17246	1.12288	0.528139	1.06213	1.03348
CG9346-PA	FBgn0034572	687	PDADAGTPKRDTP	66.0957	63.6115	73.6962	55.6976	62.5306	62.4245	384.056	0.962414	1.12268	1.18669	1.11499	1.12077
CG30496-PA	FBgn0050496	557	EKGQSASDDELMQ	78.342	87.8846	81.6618	71.6721	80.3486	65.5682	465.477	1.12181	1.12106	1.09306	1.04238	0.914836
fab1-PA	FBgn0028741	1539	ELVRKPSDVGAPR	138.284	135.884	151.321	126.879	142.231	128.824	823.422	0.982638	1.121	1.08989	1.09427	1.01533
hang-PA	FBgn0026575	689	GSGMARSNSMEHS	18.4704	30.4997	20.4093	32.1535	36.0321	29.8924	167.457	1.65127	1.12063	0.574444	1.10497	0.929678
CG3342-PA	FBgn0029874	334	PLLERDSEDEMLE	21.7311	20.4407	19.424	21.0653	23.6061	21.9365	128.204	0.940621	1.12062	1.03161	0.893836	1.04136
mod(r)-PA	FBgn0016038	103	ELKRRLSDDFTAL	50.0514	57.4935	51.9991	57.9575	64.9406	55.9402	338.382	1.14869	1.12049	0.863588	1.03891	0.965193
CG17528-PC	FBgn0261387	184	SNERYRSFERLFE	42.8633	49.9522	42.7949	35.023	39.2384	33.4466	243.318	1.16538	1.12036	1.22386	0.998404	0.95499
sav-PA	FBgn0053193	163	MRRQQSSPLLQTT	21.0826	23.0047	25.1666	17.6945	19.8082	19.0759	125.833	1.09117	1.11945	1.19148	1.19371	1.07807
CG4825-PA	FBgn0037010	483	IPASSSSPSKGKL	83.0492	82.1165	76.1928	65.2006	72.9855	76.7866	456.331	0.988769	1.1194	1.27375	0.917442	1.1777
CG33080-PA	FBgn0053080	164	NFANDDSDDEFGN	15.5766	20.7859	12.7838	23.0394	25.7819	21.7455	119.713	1.33443	1.11904	0.676087	0.820706	0.943841
Ote-PA	FBgn0003022	324	NELSDDTDSKEDQ	64.6271	64.4823	71.9777	64.7214	72.4102	64.7882	403.007	0.99776	1.1188	0.998542	1.11374	1.00103
CG32016-PA	FBgn0052016	380	EASMRNSNDSLNF	65.4274	80.9324	76.6952	66.7403	74.6612	70.7349	435.191	1.23698	1.11868	0.980328	1.17222	1.05985
CG17698-PB	FBgn0040056	120	VQNIKKSQSVENF	86.0409	81.738	102.179	69.533	77.7722	68.5356	485.798	0.94999	1.11849	1.23741	1.18756	0.985656
CG5381-PA	FBgn0032218	82	TSESPPTLRRDLN	54.8203	73.5558	58.7647	57.3991	64.1672	58.0968	366.804	1.34176	1.11791	0.955072	1.07195	1.01215
PGRP-LE-PA	FBgn0030695	132	RDRRHVSPPRDNA	72.1855	90.5413	77.5436	70.8551	79.1613	74.9238	465.211	1.25429	1.11723	1.01878	1.07423	1.05742
CG10289-PA	FBgn0035688	745	DEHGDHSGGGDGH	43.7456	63.388	45.4126	55.0174	61.4612	60.6676	329.693	1.44901	1.11712	0.795123	1.03811	1.1027
Tango5-PA	FBgn0052675	509	ASPVAATTPTRQS	83.3381	95.196	87.2767	91.6949	102.41	100.324	560.239	1.14229	1.11686	0.908863	1.04726	1.0941
CG11490-PA	FBgn0031233	315	EKSPADSELETLN	56.9026	62.7008	48.44	58.6796	65.5275	56.1705	348.421	1.1019	1.1167	0.969717	0.851279	0.957241
tacc-PC	FBgn0026620	848	QAPISNSPPIPTH	13.4758	27.6153	21.0577	23.0746	25.751	24.8958	135.87	2.04925	1.11599	0.584009	1.56263	1.07893
mamo-PD	FBgn0085375	715	SEDDNSSHSRHMQ	83.65	66.5576	81.4219	58.174	64.921	52.6816	407.406	0.795667	1.11598	1.43793	0.973363	0.905587
l(1)G0196-PI	FBgn0027279	1060	QQLRPISPDIRAV	49.2089	60.4797	57.2651	45.8558	51.165	42.3769	306.351	1.22904	1.11578	1.07312	1.16372	0.924136
sle-PA	FBgn0037810	46	RRTRLNSSTLDVR	22.9272	48.5813	25.4038	51.2408	57.1683	49.2356	254.557	2.11894	1.11568	0.447441	1.10802	0.960868
mtd-PG	FBgn0013576	41	RRSKSRSVDHGLA	17.1864	27.9862	20.8573	21.5161	24	20.7645	132.311	1.62839	1.11544	0.798768	1.2136	0.965066
Rtnl1-PF	FBgn0053113	240	ESPSVSYTPSPAK	21.3688	28.4449	18.3529	20.5875	22.9639	20.2004	131.918	1.33114	1.11543	1.03795	0.858865	0.981199
CG8675-PA	FBgn0030834	166	DEQELESQEKAKR	23.1747	59.5514	22.5215	48.6603	54.2725	49.0816	257.262	2.56967	1.11534	0.476255	0.971815	1.00866
Uba1-PA	FBgn0023143	119	GSGDDVSTSSAVE	38.6659	38.1328	40.58	31.5373	35.1693	31.9833	216.069	0.986213	1.11517	1.22604	1.0495	1.01414
CG7878-PA	FBgn0037549	171	DNRDHGSNERYDG	93.5478	107.573	95.7709	95.447	106.431	93.5564	592.326	1.14993	1.11508	0.980102	1.02376	0.980192
nito-PA	FBgn0027548	57	SGVPGDSPERLSP	23.5806	29.1725	23.1771	24.047	26.7915	24.6951	151.464	1.23714	1.11413	0.980603	0.982888	1.02695
nito-PA	FBgn0027548	62	DSPERLSPERMRR	23.5806	29.1725	23.1771	24.047	26.7915	24.6951	151.464	1.23714	1.11413	0.980603	0.982888	1.02695
Usp7-PB	FBgn0030366	1117	KSRKRSSLNFSEK	18.7093	32.3444	18.6595	31.388	34.968	27.8477	163.917	1.72879	1.11406	0.596065	0.997342	0.887209
CG17255-PA	FBgn0030205	1016	QKQLPASPQQQKT	77.2925	81.4189	85.1263	76.5457	85.2706	81.0356	486.69	1.05339	1.11398	1.00976	1.10135	1.05866
CG8108-PA	FBgn0027567	855	AASAPTTPTAKTT	56.4061	40.1524	60.4818	38.5753	42.9697	43.7894	282.375	0.711845	1.11392	1.46223	1.07226	1.13517
NAT1-PC	FBgn0010488	889	DRDQGGSGGANYG	62.6036	79.3999	64.2834	76.1738	84.8135	81.4713	448.745	1.2683	1.11342	0.821853	1.02683	1.06955
rok-PA	FBgn0026181	878	NENREESAERLSK	28.0839	31.0438	31.4733	26.927	29.9685	32.0163	179.513	1.1054	1.11296	1.04297	1.12069	1.18901
par-1-PC	FBgn0260934	808	RSGSSLSLRNISG	112.169	131.238	119.547	119.015	132.394	125.889	740.251	1.17	1.11242	0.942482	1.06577	1.05776
CG8858-PA	FBgn0033698	1683	KELRKESDDEDEP	33.28	36.6	34.0355	30.7973	34.2558	27.8828	196.851	1.09976	1.1123	1.08062	1.0227	0.905367
Rbcn-3A-PA	FBgn0023458	1128	PNPRRMSQGAETL	38.7455	44.2001	37.5227	33.1059	36.8085	33.0525	223.435	1.14078	1.11184	1.17035	0.96844	0.998389
Gl-PA	FBgn0001108	133	TSLSERTASSSSI	173.004	201.331	189.413	173.605	192.942	176.648	1106.94	1.16374	1.11138	0.996537	1.09485	1.01752
Mpp6-PA	FBgn0032921	145	IGGDSDSPHAMKK	78.6823	90.688	97.1218	90.4185	100.451	79.3581	536.72	1.15258	1.11096	0.870201	1.23435	0.877676
mbm-PA	FBgn0086912	118	RGGRNNSWQPKDQ	98.6689	140.231	104.324	155.107	172.288	151.14	821.759	1.42123	1.11077	0.636135	1.05732	0.974424
CG32394-PA	FBgn0052394	731	SAKREKSPDAVEN	168.349	157.782	186.467	124.294	138.047	140.483	915.422	0.937234	1.11065	1.35444	1.10763	1.13025
tral-PA	FBgn0041775	214	NMLAGASRSTTPI	117.81	130.248	111.101	108.803	120.825	117.61	706.397	1.10558	1.1105	1.08279	0.943049	1.08095
Myt1-PA	FBgn0040298	518	AKVLDTSSFRRKK	42.2786	61.4437	42.2217	60.6998	67.3947	57.1043	331.143	1.45331	1.1103	0.696519	0.998656	0.940766
CG5726-PA	FBgn0034313	664	GYRYNQSPTHAGG	48.6619	49.4467	51.3817	44.9565	49.8874	48.9518	293.286	1.01613	1.10968	1.08242	1.05589	1.08887
Git-PA	FBgn0033539	521	LKSKFSSASNNSV	41.4017	64.1213	39.4043	59.2403	65.7357	62.0693	331.973	1.54876	1.10965	0.698877	0.951756	1.04775
CG1399-PA	FBgn0033212	343	TDNLEKYSPLVGR	82.6722	75.0188	75.7351	64.3159	71.3666	56.2323	425.341	0.907424	1.10963	1.28541	0.916089	0.874314
CG1399-PA	FBgn0033212	344	DNLEKYSPLVGRK	82.6722	75.0188	75.7351	64.3159	71.3666	56.2323	425.341	0.907424	1.10963	1.28541	0.916089	0.874314
CG14964-PA	FBgn0035410	1215	VRERRLSISEREQ	38.5271	61.9292	37.2927	47.046	52.1816	51.3494	288.326	1.60742	1.10916	0.818924	0.967959	1.09147
RhoGEF4-PA	FBgn0035761	430	KNRSTDSEEETED	17.5458	18.7893	21.4472	19.1957	21.2819	23.6922	121.952	1.07087	1.10868	0.914051	1.22235	1.23425
RhoGEF4-PA	FBgn0035761	428	RNKNRSTDSEEET	17.5458	18.7893	21.4472	19.1957	21.2819	23.6922	121.952	1.07087	1.10868	0.914051	1.22235	1.23425
CG7028-PA	FBgn0027587	294	SRDRDRSPPRRRA	29.7833	23.6088	27.7266	24.2761	26.9084	25.3105	157.614	0.792685	1.10843	1.22685	0.930945	1.04261
CG13001-PA	FBgn0030806	137	LHEEEGSPISKDR	71.6862	90.0597	81.1495	84.2637	93.3621	76.6992	497.22	1.2563	1.10798	0.850736	1.13201	0.910228
Rbp2-PA	FBgn0010256	186	NRGRYGSFNNDDR	13.5404	17.3657	13.6332	24.5059	27.1477	23.0075	119.201	1.28251	1.1078	0.552537	1.00685	0.938855
CG5934-PA	FBgn0039505	40	SGRSMDSLRSSFT	42.3562	31.1336	46.9535	28.949	32.0504	32.0705	213.513	0.735043	1.10713	1.46313	1.10854	1.10783
pav-PA	FBgn0011692	840	QKSPVHSPTRKRP	163.995	151.99	152.444	145.688	161.28	170.243	945.639	0.926792	1.10703	1.12567	0.929561	1.16855
pav-PA	FBgn0011692	842	SPVHSPTRKRPSN	163.995	151.99	152.444	145.688	161.28	170.243	945.639	0.926792	1.10703	1.12567	0.929561	1.16855
tsu-PA	FBgn0033378	44	FGSDSNTREAIHS	113.947	113.843	97.814	97.1336	107.497	100.392	630.627	0.99909	1.10669	1.17309	0.858418	1.03354
Map205-PA	FBgn0002645	1064	SSLRKSSPLKAAP	150.002	239.325	155.66	229.069	253.507	230.272	1257.84	1.59548	1.10668	0.654832	1.03772	1.00525
YT521-B-PA	FBgn0027616	87	KKPAKQSPQPAVE	74.2295	84.6802	83.4872	69.719	77.0977	71.0893	460.303	1.14079	1.10584	1.0647	1.12472	1.01966
GckIII-PA	FBgn0086736	325	KGLHINSAPRAGV	40.3053	39.03	47.0296	36.8338	40.7007	41.9303	245.83	0.96836	1.10498	1.09425	1.16684	1.13837
cno-PD	FBgn0259212	581	LENETKSISSLKS	207.537	303.251	209.08	281.848	311.368	283.249	1596.33	1.46119	1.10474	0.736344	1.00744	1.00497
lid-PA	FBgn0031759	1422	QQQKRRSEGGAGV	101.235	106.04	92.0538	100.63	111.145	102.318	613.422	1.04747	1.10449	1.00601	0.909311	1.01677
synj-PA	FBgn0034691	1134	KQATPVSTPTRQV	84.5607	70.6294	90.9166	60.9553	67.3146	58.4574	432.834	0.835252	1.10433	1.38726	1.07516	0.95902
synj-PA	FBgn0034691	1135	QATPVSTPTRQVG	84.5607	70.6294	90.9166	60.9553	67.3146	58.4574	432.834	0.835252	1.10433	1.38726	1.07516	0.95902
TfIIFalpha-PA	FBgn0010282	266	KKEQEDSDDGKAK	159.852	158.138	161.103	134.863	148.879	130.492	893.327	0.989275	1.10392	1.18529	1.00782	0.967588
Tao-1-PD	FBgn0031030	555	NFATIRTTSIVTK	228.064	261.715	226.777	214.323	236.596	218.751	1386.23	1.14755	1.10392	1.06411	0.994357	1.02066
shot-PH	FBgn0013733	2436	RGRSFDSEPATVE	35.5022	34.5336	31.7105	31.9402	35.2587	28.7328	197.678	0.972717	1.1039	1.11152	0.893199	0.899581
CG8108-PA	FBgn0027567	231	RTRVNESNDLRTM	90.9313	103.671	91.9936	79.3704	87.614	86.3322	539.913	1.14011	1.10386	1.14566	1.01168	1.08771
CSN3-PA	FBgn0027055	426	VKKALGSQDDDLT	69.5035	70.4989	53.8688	53.9651	59.5576	54.8288	362.223	1.01432	1.10363	1.28794	0.775051	1.01601
CG34417-PD	FBgn0085446	2731	AQKRRISPPGKQS	55.5396	75.4777	64.4012	95.2893	105.164	119.922	515.793	1.35899	1.10363	0.582852	1.15955	1.2585
CG3198-PA	FBgn0029887	359	SEYRERSRDYVQN	110.725	125.691	110.599	111.44	122.982	118.411	699.849	1.13516	1.10357	0.993587	0.998858	1.06256
CG6116-PA	FBgn0032499	214	QDEGINSPAVSRS	21.7813	20.2729	15.3991	21.4845	23.7058	17.7564	120.4	0.930748	1.10339	1.01382	0.706984	0.826475
CG8243-PA	FBgn0033349	210	NQVGGCSPKTTQR	74.8155	94.6926	79.7832	85.3795	94.1821	87.1845	516.037	1.26568	1.1031	0.87627	1.0664	1.02114
CG34413-PJ	FBgn0085442	225	QDGGELSPKPMTP	44.2906	54.7787	46.3424	53.7271	59.2361	58.6973	317.072	1.2368	1.10254	0.824362	1.04633	1.09251
snama-PA	FBgn0086129	954	KKAAGASDDPSEI	28.3575	27.686	27.8967	22.0009	24.2338	21.965	152.14	0.976319	1.10149	1.28893	0.983749	0.998371
Top1-PA	FBgn0004924	411	EPEPAVSPGKRQK	39.2987	67.2384	50.7933	55.0941	60.6689	63.8493	336.943	1.71096	1.10119	0.713301	1.29249	1.15891
CG7457-PA	FBgn0035812	709	EERGSMSEEEDEE	61.4075	62.7741	57.7741	57.9107	63.7612	60.3236	363.951	1.02226	1.10103	1.06038	0.940832	1.04167
CG7457-PA	FBgn0035812	707	SREERGSMSEEED	61.4075	62.7741	57.7741	57.9107	63.7612	60.3236	363.951	1.02226	1.10103	1.06038	0.940832	1.04167
cup-PB	FBgn0000392	772	AKWRRNSLNNVGE	49.873	60.9541	58.7671	65.0066	71.5651	71.451	377.617	1.22219	1.10089	0.767199	1.17833	1.09913
CG8929-PA	FBgn0034504	510	IEEGLESPPRRYS	59.2978	49.57	53.1953	50.2713	55.3313	51.5841	319.25	0.83595	1.10065	1.17956	0.897087	1.02612
bel-PA	FBgn0000171	122	GDYGYGSGGGGRR	65.2608	66.494	71.3244	52.9029	58.224	59.3034	373.51	1.0189	1.10058	1.2336	1.09291	1.12099
hkl-PA	FBgn0086441	319	KKSSDRTPPVLAI	123.931	101.934	126.107	88.1568	97.0205	93.9618	631.112	0.822506	1.10055	1.40581	1.01756	1.06585
CG7218-PA	FBgn0038569	554	SIASTSTPKKAVS	89.4169	93.1039	97.9648	90.4478	99.5222	83.1194	553.575	1.04123	1.10033	0.988602	1.0956	0.918977
Sec16-PE	FBgn0052654	1765	DEDDGGSGGVADP	44.9118	37.9458	50.5368	33.4232	36.7701	36.599	240.187	0.844896	1.10014	1.34373	1.12525	1.09502
CG14814-PA	FBgn0023515	1028	TLTLDESSNxxxx	21.9737	24.2102	22.0579	20.0432	22.0447	24.6368	134.966	1.10178	1.09986	1.09632	1.00384	1.22918
CG14814-PA	FBgn0023515	1029	LTLDESSNxxxxx	21.9737	24.2102	22.0579	20.0432	22.0447	24.6368	134.966	1.10178	1.09986	1.09632	1.00384	1.22918
CG12125-PA	FBgn0030037	208	LFREEHSIDEAEE	32.4155	40.4054	30.3154	39.478	43.4147	37.6903	223.719	1.24648	1.09972	0.821105	0.935211	0.954717
Pcf11-PD	FBgn0022063	466	SSLRSRSRSPVFM	32.3082	29.9161	35.2823	30.1039	33.1046	30.2834	190.999	0.925961	1.09968	1.07322	1.09205	1.00596
Pcf11-PD	FBgn0022063	468	LRSRSRSPVFMDV	32.3082	29.9161	35.2823	30.1039	33.1046	30.2834	190.999	0.925961	1.09968	1.07322	1.09205	1.00596
C3G-PC	FBgn0259228	275	LARRARSFKDDLI	59.8319	57.4397	64.907	57.6402	63.3615	57.7029	360.883	0.960018	1.09926	1.03802	1.08482	1.00109
e(y)3-PA	FBgn0087008	719	AYMDEDSNPMLNK	30.6286	21.8474	27.2212	17.02	18.6971	22.126	137.54	0.713301	1.09853	1.79956	0.888752	1.3
sle-PA	FBgn0037810	497	AVEQKKSVDFNND	17.7896	19.3379	21.0245	19.9383	21.9019	25.8128	125.805	1.08703	1.09848	0.892235	1.18184	1.29463
Rrp1-PA	FBgn0004584	133	RAKKEPTPAPDEV	147.049	199.987	151.683	188.147	206.607	202.154	1095.63	1.36	1.09811	0.781565	1.03151	1.07445
CG7852-PA	FBgn0035229	793	LNQECASRGNSLR	74.8275	83.8209	72.5804	67.0791	73.647	60.61	432.565	1.12019	1.09791	1.11551	0.96997	0.903561
sti-PA	FBgn0002466	828	FNEQSLSPTKSHS	53.5796	54.034	60.6932	57.337	62.9474	69.4789	358.07	1.00848	1.09785	0.934469	1.13277	1.21176
CG13096-PA	FBgn0032050	219	KLSKPASPPKSKK	112.612	146.366	121.159	132.42	145.29	137.217	795.064	1.29974	1.09719	0.850416	1.0759	1.03622
CG13917-PA	FBgn0035237	1576	ASSQVATERNSLN	119.807	117.247	112.339	94.162	103.282	93.7351	640.571	0.978633	1.09685	1.27235	0.937668	0.995466
yps-PA	FBgn0022959	250	LGGGDGSAEPGVH	37.5232	34.9065	41.1417	28.6138	31.3803	35.1596	208.725	0.930265	1.09669	1.31137	1.09643	1.22877
CG11665-PA	FBgn0033028	404	QPKEFSSHLSLRS	44.4919	44.5412	44.0821	31.6757	34.7378	32.145	231.674	1.00111	1.09667	1.40461	0.99079	1.01481
D1-PA	FBgn0000412	299	DADDADSADQGQH	40.9929	28.6247	44.0684	25.3249	27.7677	27.5031	194.282	0.698283	1.09646	1.61868	1.07502	1.08601
Cct5-PA	FBgn0010621	350	PRFEELTPEKLGV	36.8752	47.552	38.9712	40.0062	43.8504	40.8032	248.058	1.28954	1.09609	0.921739	1.05684	1.01992
enc-PA	FBgn0004875	163	STSPPRTPTPRAA	95.8082	76.7569	99.3003	72.625	79.591	75.7781	499.86	0.801152	1.09592	1.31922	1.03645	1.04342
RpL18A-PA	FBgn0010409	10	KGLLKEYEVVGRK	40.7323	46.0841	43.0258	54.8479	60.0955	53.2262	298.012	1.13139	1.09567	0.74264	1.05631	0.970432
CG30193-PA	FBgn0050193	280	RKLREPTPDVDVE	35.6267	26.1359	35.9362	23.9452	26.2295	28.3129	176.186	0.733605	1.0954	1.48784	1.00869	1.1824
kis-PA	FBgn0086902	1540	DVMLRFSDDENSL	51.6368	80.0615	56.9992	74.8274	81.954	86.6257	432.105	1.55047	1.09524	0.690079	1.10385	1.15767
Su(var)2-HP2-PA	FBgn0026427	1183	SAISQSTERKQLL	39.5764	54.8465	46.5773	50.3648	55.1386	50.2455	296.749	1.38584	1.09478	0.785795	1.1769	0.997632
CG14814-PA	FBgn0023515	277	DETEANTLGSEEL	22.1487	22.522	22.8903	23.2561	25.4501	23.5267	139.794	1.01686	1.09434	0.952383	1.03349	1.01164
CG9776-PA	FBgn0027866	93	PRRRYDSPDYGRY	66.4042	50.7943	66.9098	49.0946	53.7187	49.303	336.225	0.764925	1.09419	1.35258	1.00761	1.00424
CG12084-PA	FBgn0043458	301	TSGMQQSPKMEQH	44.1117	53.4069	36.9424	50.8327	55.6188	50.7543	291.667	1.21072	1.09415	0.867782	0.837474	0.998457
Gap1-PA	FBgn0004390	446	CATPPGTRLSVDS	120.904	131.963	125.365	86.7399	94.8928	92.4422	652.307	1.09147	1.09399	1.39387	1.03689	1.06574
CG42232-PB	FBgn0250754	504	ARRSLNSPKSGSP	115.428	122.081	139.814	86.9245	95.0685	87.9356	647.252	1.05764	1.09369	1.32791	1.21126	1.01163
Hsc70-4-PA	FBgn0001219	329	DAKLDKSVIHDIV	17.027	24.1075	18.2688	19.209	21.006	20.4764	120.095	1.41584	1.09355	0.88641	1.07293	1.06598
shot-PO	FBgn0013733	4978	EQSPDGTLRRQSF	26.7495	28.622	23.0302	25.6812	28.0787	28.2839	160.446	1.07	1.09336	1.0416	0.86096	1.10135
Marf-PA	FBgn0029870	34	TDTVDKSGPGSPL	75.5969	122.488	73.5563	144.383	157.853	139.938	713.815	1.62028	1.0933	0.523586	0.973008	0.969214
Stam-PA	FBgn0027363	192	LKENKGSPKTGSV	80.3982	116.954	95.6884	120.582	131.789	137.976	683.388	1.45469	1.09294	0.66675	1.19018	1.14425
kek1-PA	FBgn0015399	609	DTKRFGSDEFADL	27.5343	30.6535	25.1304	51.8265	56.6272	59.2086	250.981	1.11328	1.09263	0.531278	0.912694	1.14244
Su(var)3-7-PA	FBgn0003598	264	ETRGAISDNEIKH	98.2818	138.646	108.432	113.908	124.443	121.851	705.562	1.4107	1.09249	0.862818	1.10328	1.06973
CG7766-PA	FBgn0030087	694	EGPSPLTERRLSS	22.1801	25.116	23.4326	18.7089	20.4304	17.813	127.681	1.13236	1.09201	1.18554	1.05647	0.952112
CG1910-PA	FBgn0022349	276	KEPEQKSEEHAAA	89.3982	92.7913	92.4628	65.539	71.5633	58.2353	469.99	1.03796	1.09192	1.36405	1.03428	0.88856
Cdc37-PA	FBgn0011573	355	KKEEDDSDDVAGG	76.9137	84.3781	75.315	76.7795	83.8008	77.4957	474.683	1.09705	1.09145	1.00175	0.979214	1.00933
sol-PA	FBgn0003464	131	ELYRHFSNPALNR	32.8777	35.7909	31.7114	33.0395	36.0608	32.4595	201.94	1.08861	1.09145	0.995104	0.964527	0.982447
CG32264-PD	FBgn0052264	289	LGSGTRTPPLERK	93.5435	63.1259	91.6492	59.81	65.2775	66.5357	439.942	0.674829	1.09141	1.56401	0.979749	1.11245
Akap200-PA	FBgn0027932	117	TPLADESIKSKSK	62.6713	98.5239	59.8949	142.357	155.349	157.011	675.807	1.57207	1.09127	0.440241	0.955699	1.10294
sle-PA	FBgn0037810	53	STLDVRTPTRTRR	47.5788	73.0505	54.7149	84.3488	92.0434	88.2957	440.032	1.53536	1.09122	0.564072	1.14999	1.04679
eEF1delta-PB	FBgn0032198	53	REHIQNSLEKIDG	173.324	152.093	181.462	116.619	127.235	128.084	878.817	0.877508	1.09103	1.48624	1.04695	1.09832
mod-PA	FBgn0002780	42	ETVVPQSPSKKSR	19.2751	28.9457	21.6283	26.4974	28.8971	25.2037	150.447	1.50172	1.09056	0.727432	1.12209	0.951178
l(1)G0222-PD	FBgn0028343	1097	PLTAPVTPRLART	59.751	65.2718	63.1759	61.9206	67.5259	63.5736	381.219	1.0924	1.09052	0.964962	1.05732	1.0267
Pitslre-PA	FBgn0016696	886	SSPKPPSGGSQFK	73.1936	67.9541	73.8769	61.3155	66.863	64.8027	408.006	0.928417	1.09048	1.19372	1.00934	1.05687
Uba2-PA	FBgn0029113	599	TNGEGDSKDDGPS	52.3818	51.8785	52.9608	58.814	64.1245	68.6074	348.767	0.99039	1.09029	0.890635	1.01105	1.16651
RhoGAP1A-PA	FBgn0025836	445	SLTPGRTGVGASP	95.5239	107.826	91.6326	79.4966	86.6398	76.9605	538.08	1.12879	1.08985	1.20161	0.959263	0.968097
CG17255-PA	FBgn0030205	1042	SVDIDKSGDERAE	142.263	192.604	127.464	167.883	182.954	182.487	995.654	1.35386	1.08977	0.847393	0.895972	1.08699
RpS10b-PB	FBgn0031035	124	KTGEDRSAYRRAP	68.1566	89.658	74.1826	68.2117	74.3314	66.1504	440.691	1.31547	1.08972	0.999193	1.08841	0.969782
CG12360-PA	FBgn0038111	166	KNLLKKSPSKEAS	122.368	147.074	112.785	130.947	142.676	137.506	793.356	1.2019	1.08957	0.934485	0.921692	1.05009
CG4951-PB	FBgn0039563	311	LDSMLDTPKPREV	48.1922	49.3978	43.035	42.0154	45.7333	39.6275	268.001	1.02502	1.08849	1.14701	0.892985	0.943166
Dap160-PA	FBgn0023388	935	SRTSSMTPGMRAK	153.368	145.868	167.338	126.825	138.022	130.411	861.831	0.951099	1.08828	1.20928	1.09109	1.02827
Nup153-PA	FBgn0061200	1002	PKVNNFSPLITNA	32.2725	39.9364	31.4801	36.3372	39.5417	33.1193	212.687	1.23747	1.08819	0.88814	0.975445	0.911442
Cbp80-PA	FBgn0022942	25	NKRRRVSENQEIE	49.4453	37.867	46.5529	41.5463	45.1889	44.7028	265.303	0.765836	1.08767	1.19012	0.941503	1.07598
CG1965-PA	FBgn0037466	208	DEEDQQSEDGGHD	45.1303	52.7611	50.5591	53.2893	57.9562	55.4699	315.166	1.16909	1.08758	0.846891	1.12029	1.04092
CG1965-PA	FBgn0037466	201	AGREDMSDEEDQQ	45.1303	52.7611	50.5591	53.2893	57.9562	55.4699	315.166	1.16909	1.08758	0.846891	1.12029	1.04092
kek1-PA	FBgn0015399	793	PRLHEGSGGGGSS	23.6902	29.9313	30.8011	32.7604	35.5944	33.9647	186.742	1.26344	1.08651	0.723136	1.30016	1.03676
Tap42-PA	FBgn0051852	227	RLAGGESDNEVDS	27.952	19.8012	31.6651	22.2112	24.121	23.8038	149.554	0.708398	1.08598	1.25847	1.13284	1.0717
Cortactin-PA	FBgn0025865	114	KVGKHASQKDYSD	56.4752	62.7879	59.6948	63.9738	69.4619	57.4067	369.8	1.11178	1.08579	0.882786	1.05701	0.897348
Shc-PA	FBgn0015296	256	NLIDLNSPPPDQT	20.1141	28.7271	21.6146	32.4216	35.1954	31.9286	170.001	1.42821	1.08555	0.620391	1.0746	0.984792
CG8108-PA	FBgn0027567	603	KARNDESGSDDSV	30.5959	26.959	34.5712	23.6808	25.7052	25.8345	167.347	0.881131	1.08548	1.29201	1.12993	1.09094
CG8108-PA	FBgn0027567	605	RNDESGSDDSVDE	30.5959	26.959	34.5712	23.6808	25.7052	25.8345	167.347	0.881131	1.08548	1.29201	1.12993	1.09094
CG8108-PA	FBgn0027567	608	ESGSDDSVDEREI	30.5959	26.959	34.5712	23.6808	25.7052	25.8345	167.347	0.881131	1.08548	1.29201	1.12993	1.09094
CG11148-PD	FBgn0039936	400	DLSDPDSGNDITP	50.8584	44.5385	43.4181	39.1987	42.5463	38.7591	259.319	0.875735	1.0854	1.29745	0.853706	0.988785
CG4658-PA	FBgn0032170	61	QGSMTRSASGADV	277.976	349.241	315.928	301.193	326.745	289.783	1860.87	1.25637	1.08484	0.922917	1.13653	0.962119
CG14229-PA	FBgn0031059	20	DELACESPLSKRI	90.2166	78.2511	93.027	76.4085	82.8859	72.1209	492.91	0.867368	1.08477	1.18071	1.03115	0.943885
Fmr1-PA	FBgn0028734	532	RETREMSSVERAD	81.692	83.4025	86.6814	73.008	79.1662	84.3292	488.279	1.02094	1.08435	1.11895	1.06108	1.15507
tamo-PA	FBgn0041582	397	KTGPAHSCDLHRR	62.9941	81.9939	77.2961	67.3727	73.0528	72.7813	435.491	1.30161	1.08431	0.93501	1.22704	1.08028
snama-PA	FBgn0086129	811	KENKAKSPLSKDR	154.7	204.845	144.442	187.914	203.723	181.772	1077.39	1.32415	1.08413	0.823248	0.933692	0.967314
CG11596-PA	FBgn0023522	403	LIVREDSEEEGEQ	61.2051	59.6444	53.9838	55.1113	59.7208	55.7698	345.435	0.974501	1.08364	1.11057	0.882015	1.01195
Spt6-PA	FBgn0028982	124	RIHDNESDGEEQH	107.98	111.647	119.478	112.826	122.256	122.523	696.709	1.03396	1.08358	0.95705	1.10648	1.08595
CG9776-PA	FBgn0027866	851	SRGRHFSRSPIRS	36.4586	32.2939	31.5718	24.8148	26.8832	27.1154	179.138	0.885768	1.08335	1.46923	0.865964	1.09271
CG9776-PA	FBgn0027866	853	GRHFSRSPIRSSR	36.4586	32.2939	31.5718	24.8148	26.8832	27.1154	179.138	0.885768	1.08335	1.46923	0.865964	1.09271
stwl-PA	FBgn0003459	277	IGRKNSTSSFAES	178.65	159.037	171.227	145.815	157.944	136.746	949.419	0.890219	1.08318	1.22518	0.958453	0.937807
polo-PA	FBgn0003124	299	MAPRIGSNDTIED	63.1724	62.0074	65.9505	58.9229	63.8041	56.0934	369.951	0.981558	1.08284	1.07212	1.04398	0.951979
PyK-PB	FBgn0003178	19	CRLQFDSPVPHVR	34.1667	35.0025	29.8833	32.4634	35.1512	28.3676	195.035	1.02446	1.0828	1.05247	0.874633	0.873833
CG10254-PA	FBgn0027512	65	NSHSRRSGGGQVP	76.4351	95.7566	83.6944	85.2521	92.307	83.6136	517.059	1.25278	1.08275	0.896577	1.09497	0.980781
Tab2-PA	FBgn0086358	356	CTPRLPSPSSAAS	49.5575	41.8176	40.4549	36.7216	39.7544	40.5889	248.895	0.84382	1.08259	1.34955	0.816322	1.10531
snama-PA	FBgn0086129	387	TVPSKRSPSYSHR	32.1994	23.0512	31.8273	25.1019	27.1738	21.0741	160.428	0.715889	1.08254	1.28275	0.988444	0.839541
CG11180-PA	FBgn0034528	296	KKKSKRSSLDEEK	161.258	175.974	175.43	159.202	172.32	164.472	1008.66	1.09126	1.0824	1.01291	1.08788	1.0331
glu-PA	FBgn0015391	1335	DTPTKKSQSPPSE	31.087	24.5453	34.3078	19.0841	20.65	19.2139	148.888	0.789567	1.08205	1.62895	1.1036	1.0068
glu-PA	FBgn0015391	1337	PTKKSQSPPSEQI	31.087	24.5453	34.3078	19.0841	20.65	19.2139	148.888	0.789567	1.08205	1.62895	1.1036	1.0068
Ssrp-PA	FBgn0010278	652	PSKKANTSGSGFK	84.2332	142.851	80.1191	134.846	145.873	141.934	729.857	1.6959	1.08177	0.624661	0.951158	1.05256
CG10435-PA	FBgn0037539	399	RRTRLHSHNAEQQ	20.72	30.0671	24.8016	26.8131	28.9853	28.7207	160.108	1.45111	1.08101	0.772759	1.19698	1.07115
Tango1-PA	FBgn0031842	1396	SLSPSDSRYNYND	74.1515	92.0203	73.492	82.123	88.7465	81.9829	492.516	1.24098	1.08065	0.902932	0.991107	0.998293
cal1-PA	FBgn0038478	976	SILENNSGDKxxx	29.4503	39.2282	27.1488	39.1013	42.2505	43.088	220.267	1.33202	1.08054	0.753178	0.921851	1.10196
Rbp2-PA	FBgn0010256	213	GSYGNQSRDGDRY	75.1635	80.0931	66.8366	71.7263	77.4961	76.5602	447.876	1.06559	1.08044	1.04792	0.889217	1.06739
Rpn2-PA	FBgn0028692	325	VERTIDSLNEVEK	76.246	84.0579	74.0222	75.6974	81.776	64.3628	456.162	1.10246	1.0803	1.00725	0.970833	0.850264
BubR1-PA	FBgn0025458	581	IKIFEDSGSPRDN	14.7334	28.9214	16.6552	32.1677	34.7488	26.9945	154.221	1.96299	1.08024	0.458017	1.13044	0.83918
sip2-PA	FBgn0031878	391	PKPEPKSPAVAFL	12.3142	25.4422	14.2453	30.6117	33.0521	31.2668	146.932	2.06609	1.07972	0.402271	1.15681	1.0214
hts-PI	FBgn0004873	478	KWVAEGSPTHSTP	51.685	43.3499	47.9307	40.3621	43.5743	45.6138	272.516	0.838733	1.07958	1.28053	0.92736	1.13011
CG17002-PB	FBgn0033122	159	KRGRSPSPPSQQQ	35.6688	37.0601	49.2476	43.1795	46.586	46.4751	258.217	1.03901	1.07889	0.826058	1.38069	1.07632
CG17002-PB	FBgn0033122	157	PGKRGRSPSPPSQ	35.6688	37.0601	49.2476	43.1795	46.586	46.4751	258.217	1.03901	1.07889	0.826058	1.38069	1.07632
Set2-PA	FBgn0030486	899	KGLSDNSPPSVLK	32.579	31.2632	34.6524	23.9649	25.8494	25.6075	173.916	0.959612	1.07864	1.35945	1.06364	1.06854
CG32344-PA	FBgn0052344	735	QRENAGSDDENAK	44.6429	43.579	43.2385	40.9475	44.1637	35.8359	252.408	0.976168	1.07854	1.09025	0.968542	0.875168
snRNP70K-PA	FBgn0016978	354	RERGTGSGGDVKE	155.53	144.954	144.051	129.603	139.776	132.079	845.994	0.931997	1.07849	1.20005	0.926193	1.0191
eIF5B-PB	FBgn0026259	76	AGKNDDSDEEEVV	122.496	122.138	120.719	119.569	128.937	118.762	732.621	0.997082	1.07835	1.02448	0.985498	0.993256
Klc-PA	FBgn0010235	501	KEDLDFSEEKNAK	95.4042	123.399	94.4881	121.782	131.278	124.515	690.867	1.29344	1.07797	0.7834	0.990397	1.02244
px-PA	FBgn0003175	1061	PGKKTTSPKQYDK	238.594	247.196	285.125	221.077	238.296	232.725	1463.01	1.03605	1.07789	1.07924	1.19502	1.05269
CG8177-PB	FBgn0036043	125	GDHSDNSVDEKHV	79.2082	104.64	73.4854	94.786	102.126	90.2648	544.51	1.32107	1.07744	0.835653	0.92775	0.952301
pav-PA	FBgn0011692	696	SLPRSQSSENILN	173.162	153.039	172.529	159.385	171.688	157.642	987.446	0.883792	1.07719	1.08644	0.996347	0.989064
CG10732-PA	FBgn0036365	1421	PEDEKGTPVKQLS	189.573	159.132	184.905	142.748	153.759	146.682	976.8	0.839425	1.07714	1.32803	0.975377	1.02756
CG4030-PA	FBgn0034585	177	RKLGTDSLNSSFQ	42.8339	43.0119	41.9776	43.1766	46.4811	39.8438	257.325	1.00416	1.07653	0.992062	0.980009	0.922809
CG7065-PA	FBgn0030091	589	EKEKEASEPIEEG	21.9144	28.9726	26.7632	22.8013	24.5447	22.846	147.842	1.32208	1.07646	0.961105	1.22126	1.00196
ens-PE	FBgn0035500	200	KKRASSSTDRQDE	36.2589	32.353	36.8219	26.288	28.287	28.5899	188.599	0.892277	1.07604	1.3793	1.01553	1.08757
CG6540-PA	FBgn0030943	58	TSPGGSSPHELNR	22.8366	36.7356	26.1493	37.9451	40.7882	39.4937	203.949	1.60862	1.07493	0.601834	1.14506	1.04081
CG12877-PC	FBgn0039544	90	KPALDASPAKKKQ	43.5007	44.6819	41.2648	51.2578	55.0929	52.0108	287.809	1.02715	1.07482	0.848665	0.948601	1.01469
CG5525-PA	FBgn0032444	29	PTDVRLSNIQAAK	49.7929	54.2442	50.4989	54.4996	58.5497	53.8502	321.436	1.0894	1.07431	0.913638	1.01418	0.988085
CG1737-PA	FBgn0030293	162	SKRVSTSPPPTIA	45.9853	40.7892	55.9552	34.532	37.0942	39.2156	253.572	0.887005	1.0742	1.33167	1.21681	1.13563
rig-PB	FBgn0250850	980	PKCKEQSPDSFTH	100.065	114.303	99.4271	98.6638	105.983	91.2944	609.737	1.14229	1.07418	1.0142	0.993624	0.925308
CG2807-PA	FBgn0031266	274	TRIWDATPAHAVT	66.5641	71.8863	72.5557	59.5958	64.0138	64.9496	399.565	1.07996	1.07413	1.11693	1.09001	1.08984
CG7324-PA	FBgn0037074	1101	RLERVDSNATDLR	56.6864	72.0888	64.5928	53.7446	57.7214	55.5077	360.342	1.27171	1.07399	1.05474	1.13948	1.0328
CG14200-PA	FBgn0031023	351	VPTRKSSSASSQA	77.7238	70.5366	82.4542	66.3004	71.2057	79.6629	447.884	0.907529	1.07399	1.1723	1.06086	1.20155
CG9609-PA	FBgn0030787	29	RQGRRNSIGSAKY	137.41	140.708	116.983	127.377	136.798	112.759	772.036	1.024	1.07396	1.07877	0.851346	0.885242
CG11133-PA	FBgn0037205	1037	GQEKRETSEDEEV	40.2682	52.6269	43.4512	49.3054	52.9257	51.9287	290.506	1.30691	1.07343	0.81671	1.07904	1.05321
CG11133-PA	FBgn0037205	1038	QEKRETSEDEEVN	40.2682	52.6269	43.4512	49.3054	52.9257	51.9287	290.506	1.30691	1.07343	0.81671	1.07904	1.05321
CG2950-PA	FBgn0031637	332	AIVQPRTPTGSSL	49.9411	75.8647	52.4818	83.2788	89.3919	69.3688	420.327	1.51908	1.07341	0.599686	1.05087	0.832971
Tango1-PA	FBgn0031842	1384	RGSYSHSPRTYRS	129.639	148.269	146.543	140.913	151.251	155.28	871.896	1.1437	1.07336	0.919995	1.13039	1.10196
exu-PA	FBgn0000615	454	GGDKSRSVSSLPD	205.945	197.954	198.464	154.508	165.838	158.446	1081.16	0.961202	1.07333	1.3329	0.963677	1.02548
pav-PA	FBgn0011692	745	RHRRSRSAGDKWL	57.728	54.0149	64.1422	52.3256	56.1603	54.923	339.294	0.93568	1.07329	1.10325	1.11111	1.04964
CG17255-PA	FBgn0030205	1150	DEECYSSGGGGAA	30.5285	36.8538	32.1872	33.9111	36.3952	35.2446	205.12	1.2072	1.07325	0.90025	1.05434	1.03932
LamC-PA	FBgn0010397	259	EAKLQQSLQELRD	99.9813	90.8766	96.9605	74.7035	80.1115	80.6931	523.326	0.908935	1.07239	1.33837	0.969786	1.08018
Hrb27C-PA	FBgn0004838	397	QEGASNYGAGPRS	59.7424	65.4938	61.0008	64.5723	69.2424	68.3096	388.361	1.09627	1.07232	0.925202	1.02106	1.05788
CG6272-PA	FBgn0036126	20	NSDSPLSPHTDDP	60.3461	80.6314	54.504	74.3872	79.7268	80.9785	430.574	1.33615	1.07178	0.811243	0.90319	1.08861
CG8108-PA	FBgn0027567	854	HAASAPTTPTAKT	75.0345	79.3806	74.7086	81.6856	87.5174	88.3321	486.659	1.05792	1.07139	0.918577	0.995657	1.08137
borr-PB	FBgn0032105	246	EVALSKYGSPMVA	18.0261	29.2777	24.4865	26.482	28.3709	31.2948	157.938	1.62418	1.07133	0.680691	1.35839	1.18174
CG34417-PD	FBgn0085446	814	TASEPRSPTPKAG	72.4026	83.907	72.8102	136.503	146.181	155.455	667.259	1.15889	1.0709	0.530412	1.00563	1.13884
crol-PA	FBgn0020309	524	NHVRQHTGESPHK	122.598	130.518	140.229	116.951	125.234	120.304	755.834	1.06461	1.07082	1.04828	1.14381	1.02867
crol-PA	FBgn0020309	527	RQHTGESPHKCTY	122.598	130.518	140.229	116.951	125.234	120.304	755.834	1.06461	1.07082	1.04828	1.14381	1.02867
CG14200-PA	FBgn0031023	355	KSSSASSQAPAAV	31.0053	26.6846	28.8949	24.6959	26.4325	27.5686	165.282	0.860646	1.07032	1.25548	0.931934	1.11632
l(1)G0334-PA	FBgn0028325	304	SDPGTSYRTREEI	50.5991	27.9471	63.2918	28.9786	31.0136	30.4025	232.233	0.552325	1.07022	1.74608	1.25085	1.04914
Adf1-PA	FBgn0000054	189	RSEEEHSDNMLNT	67.6758	76.6584	67.5489	76.3272	81.6451	67.7805	437.636	1.13273	1.06967	0.886654	0.998124	0.888026
Upf3-PB	FBgn0034923	442	AGGKDGSDGEASV	32.5528	32.3753	30.8912	21.0696	22.5367	22.1775	161.603	0.994545	1.06963	1.54501	0.948957	1.05258
Upf3-PB	FBgn0034923	447	GSDGEASVVEEKT	32.5528	32.3753	30.8912	21.0696	22.5367	22.1775	161.603	0.994545	1.06963	1.54501	0.948957	1.05258
CG30122-PB	FBgn0050122	895	AIDAERSRDKRSR	27.1305	34.8105	26.8227	29.167	31.1763	30.1162	179.223	1.28308	1.06889	0.930177	0.988655	1.03254
mod-PA	FBgn0002780	304	AFVRLASVDDIPK	218.624	182.795	219.908	147.808	157.938	150.995	1078.07	0.836119	1.06853	1.47911	1.00587	1.02156
borr-PB	FBgn0032105	213	AFSADRTPLKQKQ	145.68	164.841	153.082	136.054	145.304	142	886.963	1.13153	1.06798	1.07075	1.05081	1.0437
CG42389-PE	FBgn0259735	1895	LSAGNGSTNGLHM	32.5187	29.9823	30.9202	33.3766	35.641	39.0352	201.474	0.922003	1.06784	0.974294	0.950845	1.16954
fs(1)h-PB	FBgn0004656	921	VGGANASAGGAGA	47.6801	79.7442	53.5936	77.7866	83.049	87.1821	429.036	1.67248	1.06765	0.61296	1.12402	1.12079
Pde8-PA	FBgn0034886	448	HSVRRCSFDVRSI	33.6948	33.8327	33.266	27.2897	29.1359	27.3789	184.598	1.00409	1.06765	1.2347	0.987276	1.00327
CG9775-PA	FBgn0037261	291	GRPRRRSVARNAA	23.2666	23.4366	27.9309	17.5889	18.7721	19.8354	130.831	1.0073	1.06727	1.3228	1.20047	1.12772
CG11417-PA	FBgn0024364	292	VEPEDDSDEELVR	37.5727	38.2732	36.3457	40.9566	43.7009	41.2912	238.14	1.01864	1.067	0.917379	0.967343	1.00817
Zpr1-PA	FBgn0030096	319	FRVQIASREDLTR	106.844	91.1322	107.769	85.2219	90.9004	81.8012	563.669	0.852948	1.06663	1.25371	1.00866	0.959862
vig-PA	FBgn0024183	401	FGGGPRSEGGNRD	26.6315	26.0619	30.6208	25.0096	26.6733	26.5762	161.573	0.978611	1.06652	1.06485	1.1498	1.06264
garz-PA	FBgn0033714	633	GEGVGITSEQLAK	29.2411	57.4273	30.305	49.2273	52.5008	42.6141	261.316	1.96393	1.0665	0.594	1.03638	0.865659
CG16742-PA	FBgn0034529	422	VNLFDDSPPLSPT	35.8446	32.5596	41.7684	18.2947	19.5105	20.1304	168.108	0.908354	1.06646	1.95929	1.16526	1.10034
CG8036-PB	FBgn0037607	287	NKNVKLTPKPVPK	43.8074	51.9518	56.095	42.0729	44.8585	41.5099	280.296	1.18591	1.06621	1.04123	1.28049	0.986618
garz-PA	FBgn0033714	625	HRLRLQSGGEGVG	15.9536	40.8574	15.8178	42.8732	45.7022	38.3547	199.559	2.56101	1.06598	0.372111	0.991489	0.894606
Fmr1-PA	FBgn0028734	539	SVERADSNSSYEG	31.0184	28.5479	32.0143	28.6939	30.5783	29.9749	180.828	0.920355	1.06567	1.08101	1.03211	1.04465
Khc-73-PA	FBgn0019968	1602	DRVNSNSPPNRQA	21.599	32.3362	21.9072	26.7264	28.4813	28.6237	159.674	1.49712	1.06566	0.808151	1.01427	1.07099
CG9705-PA	FBgn0036661	33	ASLQLPSPIITRR	34.2578	25.2436	36.3051	23.5148	25.0571	22.4731	166.852	0.736872	1.06559	1.45687	1.05976	0.955703
CG8108-PA	FBgn0027567	181	RHQRDGSMGPPKR	128.976	122.956	141.372	108.929	116.068	114.499	732.799	0.953323	1.06554	1.18404	1.09611	1.05114
CG3409-PA	FBgn0033095	882	APKESDSDVLETK	251.383	160.469	256.629	120.052	127.901	127.657	1044.09	0.638342	1.06538	2.09395	1.02087	1.06335
CG1104-PA	FBgn0037467	459	AAAQFDSDDEDDA	61.3472	68.1858	56.4233	59.5615	63.4509	49.0722	358.041	1.11147	1.0653	1.02998	0.919739	0.823891
CG3605-PA	FBgn0031493	630	EMEDNETPVLYQV	23.092	33.5055	22.559	27.0358	28.7882	24.6254	159.606	1.45096	1.06482	0.854127	0.976915	0.910842
CG2691-PA	FBgn0030504	1273	KGDDAMSMKSGKT	85.7715	85.9247	89.4535	84.8847	90.3674	88.9433	525.345	1.00179	1.06459	1.01045	1.04293	1.04781
RhoGAPp190-PA	FBgn0026375	985	EMAPTRSLNSLNE	73.617	79.7752	76.0126	86.3215	91.8963	97.7217	505.344	1.08365	1.06458	0.852824	1.03254	1.13207
RhoGAPp190-PA	FBgn0026375	988	PTRSLNSLNEERD	73.617	79.7752	76.0126	86.3215	91.8963	97.7217	505.344	1.08365	1.06458	0.852824	1.03254	1.13207
CG3651-PA	FBgn0032974	366	QAESSGSFRSVKS	134.099	149.046	144.349	123.144	131.072	126.326	808.035	1.11146	1.06438	1.08896	1.07643	1.02584
Ubp64E-PA	FBgn0016756	219	KNTSSESPVAKKT	83.2522	124.161	94.4277	108.88	115.888	105.954	632.563	1.49138	1.06436	0.764622	1.13424	0.973129
Chd3-PA	FBgn0023395	880	YSNQYPSPNRATP	84.2898	70.1717	86.3518	67.9708	72.3337	64.0151	445.133	0.832506	1.06419	1.24009	1.02446	0.941802
CG30035-PA	FBgn0050035	322	KDLESESDEDFLT	22.1938	19.94	23.219	20.7611	22.0848	20.0144	128.213	0.898451	1.06376	1.06901	1.0462	0.964034
CG30035-PA	FBgn0050035	320	DLKDLESESDEDF	22.1938	19.94	23.219	20.7611	22.0848	20.0144	128.213	0.898451	1.06376	1.06901	1.0462	0.964034
asp-PA	FBgn0000140	364	GPSPPRTPTKSAI	38.8496	41.3581	42.115	38.76	41.2266	44.14	246.449	1.06457	1.06364	1.00231	1.08405	1.1388
mu2-PA	FBgn0002872	306	RGDACITPDLTAP	24.7884	20.2142	31.4202	20.8196	22.1414	24.5097	143.893	0.815467	1.06349	1.19063	1.26753	1.17724
poe-PA	FBgn0011230	3051	GDHANASPPRQGS	33.9941	39.5046	33.0365	26.0241	27.6599	27.9766	188.196	1.1621	1.06286	1.30626	0.97183	1.07503
CG15099-PA	FBgn0034400	656	KVPFIRSPKKQRP	175.78	197.751	186.967	165.387	175.774	168.998	1070.66	1.12499	1.0628	1.06284	1.06364	1.02183
l(3)76BDm-PA	FBgn0260655	1263	RHSSDDTLDNRRE	102.457	92.1814	96.384	91.3056	97.0294	95.3353	574.693	0.89971	1.06269	1.12213	0.940728	1.04413
CG31550-PB	FBgn0051550	542	ECRNELSDEERRE	29.0824	22.2172	30.4844	23.0589	24.5015	26.7341	156.079	0.76394	1.06256	1.26122	1.04821	1.15938
CG9467-PA	FBgn0037758	212	RHSRNSSADLNKV	115.411	152.161	125.531	125.779	133.646	129.603	782.131	1.31843	1.06255	0.917571	1.08769	1.0304
XRCC1-PA	FBgn0026751	177	FKLREESPDSETD	32.8307	30.1094	35.3692	25.2536	26.8328	25.6819	176.078	0.917111	1.06254	1.30004	1.07732	1.01696
Map60-PA	FBgn0010342	241	SLKRKLSEEYTSS	164.897	196.867	187.6	185.798	197.385	199.269	1131.82	1.19388	1.06236	0.887508	1.13768	1.0725
CG3973-PA	FBgn0029881	568	SLHSQASIEDAES	31.844	34.092	34.1618	27.7861	29.5136	29.6301	187.028	1.07059	1.06217	1.14604	1.07279	1.06637
Top2-PA	FBgn0003732	1344	KAKAKKSDDDVEE	119.854	101.285	119.9	94.1611	100.015	105.856	641.071	0.845069	1.06217	1.27286	1.00038	1.1242
CG14253-PA	FBgn0039467	361	PRSEDDYQSARSH	87.1327	92.64	65.6191	115.22	122.365	98.4223	581.399	1.06321	1.06202	0.756232	0.753094	0.854216
CG13373-PB	FBgn0029522	13	KKAAKRSRSADGD	21.2401	22.2854	24.6126	22.3518	23.7351	22.2342	136.459	1.04921	1.06189	0.950262	1.15878	0.994739
NELF-A-PA	FBgn0038872	431	NNSFNHTPKRIKQ	32.4481	46.8823	34.527	43.0701	45.7342	45.5015	248.163	1.44484	1.06185	0.753378	1.06407	1.05645
alpha-Est7-PB	FBgn0015575	148	EANREWYGPDYFM	76.2216	41.9038	76.3208	36.145	38.3783	40.7503	309.72	0.549762	1.06179	2.10878	1.0013	1.12741
alpha-Est7-PB	FBgn0015575	152	EWYGPDYFMKEDM	76.2216	41.9038	76.3208	36.145	38.3783	40.7503	309.72	0.549762	1.06179	2.10878	1.0013	1.12741
CG11180-PA	FBgn0034528	452	KEIAEDSIEEPAA	67.7555	81.1215	59.5331	61.1758	64.9531	60.7243	395.263	1.19727	1.06175	1.10755	0.878645	0.99262
Cbp80-PA	FBgn0022942	9	RRRAHDTEDEGYD	36.3475	31.3996	34.548	34.3487	36.4645	34.0255	207.134	0.863872	1.0616	1.05819	0.950493	0.99059
CG6540-PA	FBgn0030943	40	PHKNTLSPKTGRS	156.838	188.959	136.482	188.016	199.565	194.938	1064.8	1.2048	1.06142	0.834173	0.87021	1.03681
Cdep-PE	FBgn0051536	457	TKKAADTLDRRRD	132.623	129.315	133.371	102.367	108.653	99.4998	705.829	0.975059	1.06141	1.29557	1.00564	0.971994
CG12125-PA	FBgn0030037	77	SPNDLISIAGSKA	22.3471	24.2495	23.76	27.4783	29.1593	34.8112	161.805	1.08513	1.06117	0.813263	1.06322	1.26686
CG34417-PD	FBgn0085446	2952	RYVRRGSVKELSE	69.7396	99.8454	68.7343	141.986	150.668	166.103	697.076	1.43169	1.06115	0.491173	0.985585	1.16986
CG14229-PA	FBgn0031059	23	ACESPLSKRINNL	91.5194	96.7821	99.3574	86.9633	92.2762	83.2363	550.135	1.0575	1.06109	1.05239	1.08564	0.957142
CG2199-PA	FBgn0035213	431	HMKTVHSIDKPKV	98.8354	132.16	123.521	110.948	117.72	111.341	694.525	1.33718	1.06104	0.890829	1.24976	1.00355
CG2199-PA	FBgn0035213	569	GMIAPRSPAKKTK	53.7288	57.2378	55.2336	51.5286	54.6684	57.6605	330.058	1.06531	1.06093	1.0427	1.02801	1.119
Chro-PA	FBgn0044324	602	ARAGVGTPQHRQQ	42.7923	52.425	42.9405	51.3651	54.4916	57.3213	301.336	1.2251	1.06087	0.833101	1.00346	1.11596
CG14709-PB	FBgn0025701	1315	ESMKPKSExxxxx	84.2104	91.1016	74.5577	115.499	122.514	94.6286	582.512	1.08183	1.06073	0.729098	0.885375	0.8193
Fmr1-PA	FBgn0028734	542	RADSNSSYEGSSR	67.2262	75.5981	70.4143	65.9269	69.9308	68.0302	417.127	1.12453	1.06073	1.01971	1.04742	1.0319
Fmr1-PA	FBgn0028734	541	ERADSNSSYEGSS	67.2262	75.5981	70.4143	65.9269	69.9308	68.0302	417.127	1.12453	1.06073	1.01971	1.04742	1.0319
Su(z)12-PA	FBgn0020887	733	RGSAASSPGVQSK	61.2552	64.2185	76.22	58.7156	62.2729	55.9523	378.635	1.04838	1.06058	1.04325	1.2443	0.952937
SRm160-PA	FBgn0036340	513	PFRKQFSPHQGPG	113.628	106.818	124.133	93.1353	98.7758	106.172	642.662	0.940072	1.06056	1.22003	1.09245	1.13998
YT521-B-PA	FBgn0027616	110	KAKREPTPEELNG	110.02	118.032	116.726	99.2074	105.199	110.219	659.405	1.07282	1.06039	1.10899	1.06096	1.111
mei-38-PA	FBgn0260986	81	GDLKKESPKDTTE	103.296	126.818	89.7129	122.376	129.758	119.547	691.508	1.22771	1.06032	0.844088	0.868501	0.976879
CG7379-PA	FBgn0038546	134	ALLDDGTPSKLQR	20.2233	24.1356	27.5131	31.7658	33.6662	34.4568	171.761	1.19346	1.05983	0.636638	1.36046	1.08471
Magi-PA	FBgn0034590	799	PKISRLSERLAEV	111.293	111.987	105.196	148.623	157.462	150.803	785.363	1.00624	1.05948	0.748831	0.945215	1.01467
Gcn2-PA	FBgn0019990	192	RGEPRRSMSESNP	49.8961	48.1523	49.4673	45.4651	48.1691	43.1504	284.3	0.96505	1.05947	1.09746	0.991406	0.949087
Madm-PA	FBgn0027497	90	RESGDDSEDESEI	26.9646	23.5271	33.6214	21.4573	22.7226	23.0725	151.365	0.87252	1.05897	1.25666	1.24688	1.07527
Ptp10D-PA	FBgn0004370	1240	RANDNMSLPDSVI	22.8958	25.9791	24.4737	22.626	23.9599	23.0144	142.949	1.13467	1.05896	1.01192	1.06892	1.01717
Ptp10D-PA	FBgn0004370	1244	NMSLPDSVIEQNR	22.8958	25.9791	24.4737	22.626	23.9599	23.0144	142.949	1.13467	1.05896	1.01192	1.06892	1.01717
kst-PC	FBgn0004167	941	RRTSTQSINENAD	21.1972	21.4671	18.714	23.0956	24.449	18.6254	127.548	1.01273	1.0586	0.917803	0.882855	0.806452
shot-PH	FBgn0013733	8290	ITPTRDTPDRDRL	98.0865	77.4692	91.6359	83.3384	88.2141	91.6833	530.427	0.789805	1.0585	1.17697	0.934236	1.10013
par-1-PC	FBgn0260934	235	GSDGRNSIGAYSK	116.797	149.321	106.634	126.369	133.748	106.709	739.577	1.27847	1.05839	0.92425	0.91299	0.84442
bif-PB	FBgn0014133	780	LSNNNDSSSGPAV	75.2436	93.7394	68.199	117.3	124.136	104.55	583.169	1.24581	1.05828	0.641461	0.906377	0.891307
pnut-PA	FBgn0013726	517	EELKRRSLGANSS	95.9755	105.755	111.274	94.2924	99.787	98.6695	605.754	1.1019	1.05827	1.01785	1.1594	1.04642
NAT1-PC	FBgn0010488	212	AGGNGGSPAISGN	54.6077	53.8859	62.3632	51.5025	54.4759	53.2647	330.1	0.986783	1.05773	1.06029	1.14202	1.03422
NAT1-PC	FBgn0010488	438	RYNNTNSLERNGG	107.653	131.775	116.637	115.261	121.884	123.869	717.079	1.22407	1.05747	0.933998	1.08345	1.07469
Vps13-PA	FBgn0033194	828	NSRSSMSISNFIN	31.874	33.7874	22.1357	34.5656	36.5415	29.7602	188.664	1.06003	1.05716	0.92213	0.694474	0.860977
l(2)dtl-PA	FBgn0013548	456	MDQNERTPGSVEK	72.6091	74.7463	80.2095	75.0316	79.3029	77.1695	459.069	1.02943	1.05693	0.967714	1.10468	1.02849
l(2)dtl-PA	FBgn0013548	459	NERTPGSVEKTTT	72.6091	74.7463	80.2095	75.0316	79.3029	77.1695	459.069	1.02943	1.05693	0.967714	1.10468	1.02849
Ent2-PA	FBgn0026585	34	KLPPHDSNGKGST	92.6765	103.993	109.691	77.1332	81.5173	79.458	544.469	1.12211	1.05684	1.20151	1.18359	1.03014
rho-4-PA	FBgn0030318	40	IPAERRSPPSRPQ	77.9785	69.1187	70.337	73.2605	77.4242	71.7268	439.846	0.886381	1.05683	1.0644	0.902005	0.979065
Ge-1-PA	FBgn0032340	563	NSKRSQTPEDNLL	63.3138	62.5915	65.4309	52.9756	55.9577	51.4079	351.677	0.988592	1.05629	1.19515	1.03344	0.970407
CG5899-PA	FBgn0032157	149	ISGGNFSDNDHSD	57.6867	57.9329	52.8748	57.356	60.5724	60.9573	347.38	1.00427	1.05608	1.00577	0.916586	1.06279
dpa-PA	FBgn0015929	33	ASQDVETPMRMGP	37.9736	52.832	37.3336	47.0251	49.6532	49.0535	273.871	1.39128	1.05589	0.807518	0.983146	1.04313
lqfR-PC	FBgn0261279	235	EREGSDSDSPSPR	36.4593	25.0354	41.6349	23.3217	24.6198	25.7692	176.84	0.686668	1.05566	1.56332	1.14195	1.10495
Ack-PA	FBgn0028484	282	PQEDDCYVMSEHK	157.07	150.163	149.159	117.841	124.392	107.752	806.376	0.95603	1.0556	1.3329	0.949637	0.914386
pzg-PA	FBgn0259785	722	AEEPQPSDEGDVV	99.9187	88.9408	86.7946	67.5843	71.314	74.608	489.16	0.890132	1.05519	1.47843	0.868652	1.10393
CG11148-PD	FBgn0039936	405	DSGNDITPETSLT	17.0864	28.9118	18.4809	32.5006	34.2924	23.3105	154.583	1.69209	1.05513	0.525727	1.08161	0.717235
vig2-PA	FBgn0046214	270	SEDELEYDPSLYP	32.186	38.0406	28.1026	37.4357	39.4708	27.1781	202.414	1.1819	1.05436	0.85977	0.873131	0.725995
CG4877-PA	FBgn0036624	914	RDSLPVSHLSMRD	47.5129	55.0188	51.3389	43.0921	45.4345	46.4403	288.837	1.15798	1.05436	1.10259	1.08053	1.0777
CG4877-PA	FBgn0036624	917	LPVSHLSMRDQHY	47.5129	55.0188	51.3389	43.0921	45.4345	46.4403	288.837	1.15798	1.05436	1.10259	1.08053	1.0777
Slbp-PA	FBgn0041186	230	TRDHPRTPNKYGK	47.5951	43.4612	42.6118	42.9869	45.3209	44.0672	266.043	0.913144	1.0543	1.1072	0.895298	1.02513
CG2091-PA	FBgn0037372	368	EPKEAESAVQACA	51.3154	51.7052	50.1915	38.0644	40.1174	35.4439	266.838	1.0076	1.05393	1.34812	0.978099	0.931156
Incenp-PA	FBgn0260991	673	LHEDDSTDDEGKV	39.4325	31.5871	37.1016	32.9611	34.7301	38.4511	214.263	0.801043	1.05367	1.19633	0.940891	1.16656
Incenp-PA	FBgn0260991	672	MLHEDDSTDDEGK	39.4325	31.5871	37.1016	32.9611	34.7301	38.4511	214.263	0.801043	1.05367	1.19633	0.940891	1.16656
bs-PA	FBgn0004101	115	GLKRSGSDCYEDH	61.3205	70.8201	66.7029	76.6316	80.7428	68.8494	425.067	1.15492	1.05365	0.800198	1.08778	0.898446
alph-PA	FBgn0086361	365	PDRPCESPTHxxx	70.9899	68.585	70.8903	59.1808	62.3556	57.8623	389.864	0.966123	1.05365	1.19954	0.998596	0.977722
CG7824-PA	FBgn0039711	11	WTKRKDSFCNNEN	24.4436	22.4415	22.8768	21.5285	22.6832	22.1066	136.08	0.918093	1.05363	1.1354	0.935901	1.02685
BubR1-PA	FBgn0025458	583	IFEDSGSPRDNFA	74.9291	120.14	57.3922	136.856	144.174	133.604	667.096	1.60339	1.05347	0.547501	0.765953	0.976235
Cortactin-PA	FBgn0025865	289	KTVAENTPRTSTE	92.9459	106.745	84.1578	128.678	135.525	126.231	674.283	1.14846	1.05321	0.722312	0.905449	0.980983
skd-PC	FBgn0003415	575	GNTPHGTPHGGAS	33.7279	24.7528	48.1834	26.5668	27.9767	35.1407	196.348	0.733898	1.05307	1.26955	1.42859	1.32273
skd-PC	FBgn0003415	571	TKHLGNTPHGTPH	33.7279	24.7528	48.1834	26.5668	27.9767	35.1407	196.348	0.733898	1.05307	1.26955	1.42859	1.32273
Srp54-PA	FBgn0024285	436	SKRSSPSPPPATG	32.6465	32.4268	34.5284	30.2949	31.8991	31.6883	193.484	0.993268	1.05295	1.07763	1.05764	1.04599
l(1)G0320-PA	FBgn0028327	263	LRALQKSPPKSKT	151.812	193.909	138.528	195.164	205.471	230.517	1115.4	1.2773	1.05281	0.777871	0.912499	1.18115
CG6995-PB	FBgn0039229	473	NDDRGKSLASQDR	96.6999	99.629	98.6747	87.0689	91.6414	85.6243	559.338	1.03029	1.05252	1.11061	1.02042	0.983409
CG6995-PB	FBgn0039229	476	RGKSLASQDRPRH	96.6999	99.629	98.6747	87.0689	91.6414	85.6243	559.338	1.03029	1.05252	1.11061	1.02042	0.983409
CG42595-PE	FBgn0260994	753	RRLSNRSINSSPT	43.3212	29.0397	47.8744	25.2821	26.6028	31.4635	203.584	0.670334	1.05224	1.71351	1.1051	1.2445
Src42A-PA	FBgn0004603	400	LIKEDEYEARVGA	144.37	127.126	131.396	132.05	138.944	137.547	811.433	0.880558	1.05221	1.0933	0.910136	1.04162
scrib-PJ	FBgn0261263	2281	SKQLRKSVEDLLS	27.4704	21.6996	24.6231	20.252	21.3082	17.7939	133.147	0.789926	1.05215	1.35643	0.896348	0.878623
fry-PB	FBgn0016081	2337	MKDIFKSTPNLNN	90.1555	87.2546	80.833	61.3189	64.5154	55.7686	439.846	0.967823	1.05213	1.47027	0.896596	0.909484
BRWD3-PA	FBgn0011785	1800	IESDTDSPVIRPT	69.3721	52.6255	69.2371	55.053	57.9197	52.9046	357.112	0.758597	1.05207	1.2601	0.998054	0.960975
Rad9-PB	FBgn0025807	417	DETIPQSPERPNK	53.8278	55.7813	48.0472	52.9884	55.7375	55.2766	321.659	1.03629	1.05188	1.01584	0.892609	1.04318
raptor-PA	FBgn0029840	1384	SVASGGSIGKGAD	159.177	109.294	164.904	94.9977	99.9205	97.1654	725.458	0.686619	1.05182	1.67558	1.03598	1.02282
tho2-PA	FBgn0031390	1432	QRSRERSQRLEEL	98.9484	102.641	104.61	101.819	107.095	107.467	622.58	1.03732	1.05181	0.971802	1.05722	1.05547
Pde8-PA	FBgn0034886	544	VYSSRRSSNDSII	36.6782	36.271	34.0609	34.6056	36.396	31.9048	209.916	0.9889	1.05174	1.05989	0.928642	0.921955
Pde8-PA	FBgn0034886	545	YSSRRSSNDSIIR	36.6782	36.271	34.0609	34.6056	36.396	31.9048	209.916	0.9889	1.05174	1.05989	0.928642	0.921955
Pde8-PA	FBgn0034886	548	RRSSNDSIIRTGS	36.6782	36.271	34.0609	34.6056	36.396	31.9048	209.916	0.9889	1.05174	1.05989	0.928642	0.921955
CG1553-PA	FBgn0033224	777	AQQRRLSEGDSVD	55.3354	63.3098	47.5959	55.8469	58.7351	55.6367	336.46	1.14411	1.05172	0.990842	0.860135	0.996237
His2Av-PA	FBgn0001197	138	KGNVILSQAYxxx	32.8939	56.1984	26.0248	37.1069	39.0239	34.2114	225.459	1.70848	1.05166	0.886463	0.791175	0.921969
CG42574-PA	FBgn0260794	1538	QVKRRPSLDARIA	58.1925	52.6008	61.4351	49.8871	52.4567	51.1088	325.681	0.90391	1.05151	1.16648	1.05572	1.02449
Rassf-PA	FBgn0039055	470	DTMNLRSSVGSPH	82.1929	95.2257	84.6971	97.5685	102.575	89.0405	551.3	1.15856	1.05131	0.842412	1.03047	0.912595
CG6379-PA	FBgn0029693	788	ADKLGHSxxxxxx	27.789	25.1653	30.252	20.7703	21.8331	23.0739	148.884	0.905587	1.05117	1.33792	1.08863	1.11091
SC35-PA	FBgn0040286	106	GLAPAASRSRSRS	54.2817	48.5055	59.3441	44.6455	46.9222	49.3451	303.044	0.893588	1.051	1.21584	1.09326	1.10527
CG8841-PA	FBgn0033713	700	PTDERKSTSPTEL	98.8743	123.719	107.817	115.951	121.843	113.07	681.274	1.25128	1.05081	0.852724	1.09045	0.975149
CG10915-PA	FBgn0034308	580	PPKREPSLSRLGS	83.9941	94.9208	86.0572	72.4376	76.0865	74.9856	488.482	1.13009	1.05037	1.15954	1.02456	1.03518
Reps-PA	FBgn0032341	678	PHRHARSSSLDLN	181.829	171.448	184.495	143.683	150.897	143.181	975.532	0.942908	1.05021	1.26548	1.01466	0.996502
CG6340-PB	FBgn0030648	59	NYGSGNSPRGKER	140.53	119.726	138.245	110.206	115.728	113.717	738.152	0.85196	1.05011	1.27516	0.983734	1.03186
mip120-PA	FBgn0033846	592	VVSSSTSPSSNST	102.738	72.9791	99.3607	74.5539	78.2824	78.1738	506.088	0.71034	1.05001	1.37804	0.967125	1.04855
dup-PA	FBgn0000996	111	IKKGTLSPRKQAQ	167.398	183.086	165.42	167.104	175.451	161.75	1020.21	1.09372	1.04995	1.00176	0.988187	0.967962
CG5787-PA	FBgn0032454	85	PDGGNFSRGGGNY	40.7378	30.5461	40.0819	35.0149	36.7582	38.8229	221.962	0.749821	1.04979	1.16344	0.983898	1.10875
kay-PD	FBgn0001297	381	NRSTNMTPEEEQK	111.932	85.5236	107.188	89.1366	93.559	93.5753	580.915	0.764065	1.04961	1.25574	0.957612	1.0498
E(var)3-9-PA	FBgn0260243	494	RKRRRSSDNQSLV	32.0853	29.1227	27.5606	20.721	21.7468	23.6934	154.93	0.907667	1.04951	1.54844	0.85898	1.14345
E(var)3-9-PA	FBgn0260243	493	TRKRRRSSDNQSL	32.0853	29.1227	27.5606	20.721	21.7468	23.6934	154.93	0.907667	1.04951	1.54844	0.85898	1.14345
aru-PA	FBgn0029095	603	SELSFDSIEGRGG	102.806	130.541	104.754	128.267	134.616	125.501	726.485	1.26977	1.0495	0.801506	1.01894	0.978441
MEP-1-PA	FBgn0035357	25	LASASSSPKQSKP	124.748	131.919	109.626	117.994	123.825	124.729	732.842	1.05748	1.04942	1.05724	0.878781	1.05708
Vps13-PA	FBgn0033194	1054	PRDRMGSIGGGDG	223.422	186.848	176.919	147.629	154.878	131.934	1021.63	0.8363	1.0491	1.5134	0.791861	0.893687
SC35-PA	FBgn0040286	69	SYSRSRSPGSHSP	25.0494	20.1697	24.0359	18.1937	19.0865	23.5911	130.126	0.805195	1.04907	1.37682	0.959539	1.29667
kuk-PA	FBgn0038476	354	RTFAQISGRRSIR	78.0762	117.315	87.7832	95.8553	100.548	106.406	585.983	1.50257	1.04896	0.814521	1.12433	1.11007
CG8735-PA	FBgn0033309	315	LSLEAPSDTANKR	71.0873	69.1369	66.358	64.8897	68.062	66.903	406.437	0.972563	1.04889	1.09551	0.933471	1.03103
CG7536-PA	FBgn0030890	661	LLQTRGSLPDLRI	48.8997	48.0474	43.2696	46.2512	48.5122	47.9285	282.909	0.982572	1.04889	1.05726	0.884865	1.03626
CG14964-PA	FBgn0035410	1178	AKAAAETDEEDML	37.2874	44.5974	36.9296	42.8773	44.9561	41.4801	248.128	1.19604	1.04848	0.86963	0.990404	0.967415
CG6758-PA	FBgn0034704	578	QPLRAPSPKRLRC	106.144	113.695	113.558	97.6328	102.345	105.68	639.054	1.07114	1.04826	1.08717	1.06985	1.08242
CG7332-PA	FBgn0030973	74	SSSRSASAPASSS	88.4534	68.4915	68.8043	43.798	45.8999	45.2706	360.718	0.774323	1.04799	2.01958	0.77786	1.03362
SRm160-PA	FBgn0036340	487	RFDRRQSPQQNRY	39.2918	33.4247	44.2292	32.5131	34.073	32.4436	215.975	0.85068	1.04798	1.20849	1.12566	0.997862
CG8929-PA	FBgn0034504	177	PRSPNNSHDALMR	41.9258	37.1947	42.5652	37.8013	39.5957	37.0543	236.137	0.887156	1.04747	1.10911	1.01525	0.980239
CG40351-PA	FBgn0040022	1091	DRIYSDSEEEKEY	76.0522	85.9434	85.3643	77.4116	81.0848	77.0551	482.911	1.13006	1.04745	0.98244	1.12244	0.995395
cnn-PA	FBgn0013765	361	ENDCAKTVISPSS	140.342	154.737	144.438	169.119	177.125	179.03	964.791	1.10257	1.04734	0.829847	1.02918	1.05861
mod-PA	FBgn0002780	129	ADEVDESDDDEEA	26.391	27.3196	26.9069	21.4521	22.453	24.3357	148.858	1.03519	1.04666	1.23023	1.01955	1.13442
tum-PA	FBgn0086356	197	NKRSRLSTGLNGS	16.8601	24.3059	22.0678	27.1536	28.4196	24.2387	143.046	1.44163	1.04662	0.620915	1.30888	0.892651
CG14814-PA	FBgn0023515	189	AFLRDVSIERREM	43.4288	55.5383	51.3478	47.9535	50.1791	51.3047	299.752	1.27884	1.04641	0.905645	1.18234	1.06988
Incenp-PA	FBgn0260991	164	KMRRPSSEELVKV	89.142	126.742	94.0541	133.605	139.795	127.208	710.546	1.4218	1.04633	0.667204	1.0551	0.952114
CG5521-PA	FBgn0039466	1547	PALRHASSNSSLQ	47.5398	36.0875	55.1951	40.726	42.6127	43.3477	265.509	0.759101	1.04633	1.16731	1.16103	1.06437
cwo-PA	FBgn0259938	697	EQAMNQSWxxxxx	32.6139	29.0718	34.6239	37.6225	39.3602	42.8074	216.1	0.891395	1.04619	0.866872	1.06163	1.13782
CG7518-PE	FBgn0038108	2287	RNNASPSPHHVEI	30.4569	39.2236	30.6042	37.7611	39.4944	34.0169	211.557	1.28784	1.0459	0.806569	1.00484	0.900844
CG7518-PE	FBgn0038108	2285	FTRNNASPSPHHV	30.4569	39.2236	30.6042	37.7611	39.4944	34.0169	211.557	1.28784	1.0459	0.806569	1.00484	0.900844
NTPase-PA	FBgn0024947	22	RRKSSGSPNASSG	35.4186	47.6514	42.5373	42.9438	44.9108	33.1063	246.568	1.34538	1.04581	0.824766	1.20099	0.770922
rin-PA	FBgn0015778	355	RQQKPPTPVEDFK	135.315	138.425	126.339	130.704	136.672	138.219	805.675	1.02298	1.04566	1.03528	0.933667	1.05749
Rbp2-PA	FBgn0010256	168	REGGGGSGNRGDS	49.7241	53.2701	48.1956	37.5114	39.2214	40.6348	268.558	1.07131	1.04559	1.32557	0.969261	1.08326
CG5146-PA	FBgn0035617	1604	VLPAYESDNEDRA	58.3772	54.4674	66.5092	56.2628	58.8061	62.3132	356.736	0.933025	1.0452	1.03758	1.1393	1.10754
CG11696-PA	FBgn0030314	277	ADDNDDTSEVPVK	146.461	99.8781	148.295	91.6379	95.7673	90.8385	672.877	0.681945	1.04506	1.59825	1.01252	0.991277
Fie-PA	FBgn0026592	245	KHILTESPDGQCx	40.6567	34.7073	37.6748	35.5229	37.1121	32.2489	217.923	0.853668	1.04474	1.14452	0.926657	0.907832
Klp10A-PA	FBgn0030268	795	AKEEMLSCSFNSP	65.5979	83.2341	77.0337	103.795	108.432	107.365	545.458	1.26885	1.04467	0.631995	1.17433	1.0344
Rassf-PA	FBgn0039055	474	LRSSVGSPHSAQR	38.0855	43.4793	41.8135	41.3187	43.1456	42.4906	250.333	1.14162	1.04421	0.921751	1.09788	1.02836
Fmr1-PA	FBgn0028734	533	ETREMSSVERADS	40.6501	37.77	41.5906	42.2338	44.0991	40.2154	246.559	0.929149	1.04417	0.962502	1.02314	0.952209
CG6700-PA	FBgn0032305	499	KSGSNESLNFIPL	35.4461	38.0417	35.461	31.2199	32.5904	31.6939	204.453	1.07323	1.0439	1.13537	1.00042	1.01518
bbg-PC	FBgn0087007	1812	LKTRAMSVENLND	23.8579	20.2205	22.5437	17.5861	18.3564	19.0616	121.626	0.847538	1.0438	1.35663	0.944916	1.0839
SRm160-PA	FBgn0036340	805	KRGAISSGDEEST	28.5357	22.0627	27.5405	21.6225	22.5674	26.0039	148.333	0.773164	1.0437	1.31972	0.965126	1.20263
SRm160-PA	FBgn0036340	804	SKRGAISSGDEES	28.5357	22.0627	27.5405	21.6225	22.5674	26.0039	148.333	0.773164	1.0437	1.31972	0.965126	1.20263
out-PA	FBgn0259834	276	ECKYCQYQKRSKR	114.132	138.347	105.065	181.285	189.183	179.233	907.244	1.21217	1.04357	0.62957	0.920562	0.988678
sbb-PD	FBgn0010575	933	PPRFCDSPTEELD	23.1755	25.455	26.2844	18.8528	19.6699	20.3934	133.831	1.09836	1.04334	1.22929	1.13414	1.08172
CG9776-PA	FBgn0027866	111	DRDRRRSPERRRS	19.2305	23.3505	25.5978	21.2591	22.1773	26.5611	138.176	1.21424	1.04319	0.904577	1.3311	1.2494
spri-PG	FBgn0085443	836	TFAKRLSPEGECK	56.9152	45.4261	59.3339	52.8048	55.0764	58.5104	328.067	0.798137	1.04302	1.07784	1.0425	1.10805
dock-PA	FBgn0010583	76	KPSLFDSIKKKVK	61.0475	65.7106	66.1352	53.8477	56.1533	59.3839	362.278	1.07639	1.04282	1.13371	1.08334	1.10281
CG1600-PA	FBgn0033188	9	KLCRQVSIESPGP	25.4605	59.9489	23.992	118.508	123.536	95.3624	446.808	2.35459	1.04242	0.214841	0.942322	0.80469
CG1600-PA	FBgn0033188	12	RQVSIESPGPGAK	25.4605	59.9489	23.992	118.508	123.536	95.3624	446.808	2.35459	1.04242	0.214841	0.942322	0.80469
tomosyn-PC	FBgn0030412	749	AVMMAKSPQRDDA	97.9271	100.132	99.8176	138.446	144.316	142.556	723.195	1.02252	1.0424	0.707332	1.01931	1.02969
Fmr1-PA	FBgn0028734	409	SERGYSSDIESVR	128.526	121.49	135.931	131.732	137.278	143.503	798.459	0.945256	1.0421	0.975662	1.05762	1.08936
CG12393-PA	FBgn0031768	214	NGNGSPSGTPRAQ	63.0426	71.5536	63.2223	62.9781	65.6266	64.7475	391.171	1.135	1.04205	1.00102	1.00285	1.0281
eco-PA	FBgn0035766	176	KDPDAFSSPESFQ	22.2074	22.9448	22.4701	23.4799	24.4664	28.075	143.644	1.03321	1.04201	0.945802	1.01183	1.1957
CG2807-PA	FBgn0031266	257	TPGHKGSETPGAT	40.4179	41.4083	45.3998	33.808	35.2216	37.2607	233.516	1.0245	1.04181	1.19551	1.12326	1.10213
CG11055-PA	FBgn0034491	570	VGSLNSSRRTSMA	86.5529	66.3835	72.7677	68.1358	70.972	58.8269	423.639	0.76697	1.04163	1.2703	0.840731	0.863378
CG6272-PA	FBgn0036126	91	IIQGEKTEDGHRI	46.6872	50.9874	46.2061	48.8799	50.9109	45.4678	289.139	1.09211	1.04155	0.95514	0.989695	0.930193
alpha-Adaptin-PA	FBgn0015567	634	EIRESKSPAPLTS	31.524	29.3657	33.247	24.173	25.173	25.4856	168.968	0.931536	1.04137	1.3041	1.05466	1.0543
MED1-PA	FBgn0037109	906	TAATILSPKGDKS	83.1418	70.942	77.2858	71.9051	74.8787	81.1282	459.282	0.853265	1.04136	1.15627	0.929566	1.12827
lva-PC	FBgn0029688	625	GQRRPASEGDAQE	27.7996	31.686	25.8923	36.5828	38.0931	33.4414	193.495	1.1398	1.04128	0.759909	0.931391	0.91413
Nrt-PA	FBgn0004108	256	GKAGLASMETLDD	53.0074	53.0012	59.9799	60.9128	63.4244	64.4816	354.807	0.999883	1.04123	0.870219	1.13154	1.05859
CG8478-PB	FBgn0037746	311	VKTTLNSPARKRS	64.4918	95.8656	67.7486	98.4069	102.463	104.741	533.717	1.48648	1.04122	0.655359	1.0505	1.06437
CG10191-PA	FBgn0036354	386	DFKQHSSSPRFFx	26.4008	20.8374	23.6456	22.9513	23.8843	24.5021	142.222	0.789272	1.04065	1.1503	0.89564	1.06757
CG7158-PA	FBgn0037116	1128	GLQRADSLISMGH	76.2239	63.7991	73.3707	56.1531	58.423	56.4759	384.446	0.836995	1.04042	1.35743	0.962568	1.00575
CG7158-PA	FBgn0037116	1131	RADSLISMGHNTS	76.2239	63.7991	73.3707	56.1531	58.423	56.4759	384.446	0.836995	1.04042	1.35743	0.962568	1.00575
stwl-PA	FBgn0003459	305	EDSGDEYGRDGEK	47.5707	49.2771	51.8109	42.3852	44.0933	46.3443	281.482	1.03587	1.0403	1.12234	1.08913	1.09341
CG14964-PA	FBgn0035410	1243	SPEKPESDQEHES	97.2371	109.817	101.764	94.1944	97.9881	91.7187	592.72	1.12937	1.04028	1.0323	1.04656	0.973717
CG3287-PB	FBgn0028954	119	STPRNRSQLETTQ	20.6022	21.6708	20.3766	27.7869	28.8993	29.6057	148.941	1.05187	1.04003	0.741438	0.989046	1.06546
RpS10b-PB	FBgn0031035	117	RGPGDASKTGEDR	68.7791	95.2156	72.7434	74.7577	77.7326	74.6702	463.899	1.38437	1.03979	0.920027	1.05764	0.99883
ssp4-PF	FBgn0022085	513	LQLGYDTDSGSEK	45.4766	59.4882	46.2272	49.2486	51.2012	55.106	306.748	1.3081	1.03965	0.923409	1.01651	1.11893
l(1)G0334-PA	FBgn0028325	298	YSGHSMSDPGTSY	40.6259	18.7648	43.9947	21.5737	22.4272	25.8522	173.238	0.461892	1.03956	1.88312	1.08292	1.19832
sle-PA	FBgn0037810	175	PRDLNDSPKVEQK	169.11	165.173	173.168	163.393	169.826	177.672	1018.34	0.976722	1.03937	1.03499	1.024	1.08739
l(2)k07824-PA	FBgn0022070	102	KRKAAWSDSDDED	18.1051	23.0275	16.5906	22.0564	22.9241	20.187	122.891	1.27188	1.03934	0.820855	0.916351	0.915248
l(2)k07824-PA	FBgn0022070	104	KAAWSDSDDEDLQ	18.1051	23.0275	16.5906	22.0564	22.9241	20.187	122.891	1.27188	1.03934	0.820855	0.916351	0.915248
CG8436-PA	FBgn0037670	63	SAVVYTSADEKDH	59.5373	44.8256	67.3742	44.1177	45.8458	51.3228	313.023	0.7529	1.03917	1.34951	1.13163	1.16331
kuk-PA	FBgn0038476	472	ATIGTPTRLRLEP	154.834	203.082	168.822	176.373	183.276	187.855	1074.24	1.3116	1.03914	0.877881	1.09034	1.0651
Sep2-PA	FBgn0014029	410	LATAHHTLTLGKS	99.1589	98.2621	110.008	65.9656	68.545	68.9833	510.923	0.990956	1.0391	1.50319	1.10942	1.04575
Sep2-PA	FBgn0014029	412	TAHHTLTLGKSKK	99.1589	98.2621	110.008	65.9656	68.545	68.9833	510.923	0.990956	1.0391	1.50319	1.10942	1.04575
Uba2-PA	FBgn0029113	587	KEDEPKSAKKRST	104.812	140.36	95.0057	142.111	147.664	160.146	790.098	1.33916	1.03907	0.737536	0.906438	1.1269
growl-PA	FBgn0037245	285	SLKEEDTDVEQHQ	54.6095	59.1905	59.6724	50.1513	52.0975	54.4395	330.161	1.08389	1.03881	1.08889	1.09271	1.08551
CG7185-PA	FBgn0035872	596	SVRPRKSPEPVVA	33.4559	19.8636	29.4901	24.1986	25.1371	25.0434	157.189	0.593726	1.03878	1.38256	0.881462	1.03491
Rip11-PA	FBgn0027335	287	FTPRHPSPLLNNG	54.6242	68.44	57.4061	69.3533	72.038	68.055	389.916	1.25292	1.03871	0.787621	1.05093	0.981279
CG4877-PA	FBgn0036624	853	LEEEIDSPMASKH	32.0832	20.0372	31.6922	20.7927	21.5947	16.9605	143.161	0.624539	1.03857	1.543	0.987814	0.815692
ssp4-PF	FBgn0022085	1475	RDYYRGSQDSLTV	86.1511	85.2099	71.8947	70.5147	73.2239	74.3581	461.352	0.989075	1.03842	1.22175	0.834518	1.0545
D1-PA	FBgn0000412	115	SGDSVKTPGSAKK	85.3669	105.938	76.0552	91.0112	94.5051	83.8797	536.756	1.24097	1.03839	0.937982	0.890922	0.921642
D1-PA	FBgn0000412	118	SVKTPGSAKKRKA	85.3669	105.938	76.0552	91.0112	94.5051	83.8797	536.756	1.24097	1.03839	0.937982	0.890922	0.921642
CG5798-PA	FBgn0038862	490	TPSGPPSPGRNLE	61.745	57.5692	57.1957	62.2498	64.6307	54.7757	358.166	0.93237	1.03825	0.991891	0.926321	0.879934
Src64B-PB	FBgn0003501	434	VIADDEYCPKQGS	38.0516	30.792	37.2714	31.4945	32.6808	30.0151	200.305	0.809217	1.03767	1.2082	0.979495	0.953028
CG10737-PO	FBgn0034420	696	QQLAQQSGLLEGH	25.1127	24.3537	25.8955	21.358	22.1406	18.7566	137.617	0.969776	1.03664	1.1758	1.03117	0.878199
E(var)3-9-PA	FBgn0260243	187	FASPVDSRFDMID	113.236	92.5588	117.009	91.1423	94.4539	96.8731	605.273	0.8174	1.03633	1.24241	1.03332	1.06288
Su(var)2-HP2-PA	FBgn0026427	358	KHANEQSAASDKE	96.9805	95.1444	91.9865	85.9663	89.0504	89.0989	548.227	0.981067	1.03588	1.12812	0.948505	1.03644
LIMK1-PA	FBgn0041203	779	EERRNLTPDTESK	72.7057	65.909	72.8901	69.6224	72.0979	73.3422	426.567	0.906518	1.03556	1.04429	1.00254	1.05343
sle-PA	FBgn0037810	130	KAQRKPSVSPSPG	83.7086	65.8573	72.0539	51.9544	53.8005	54.2107	381.585	0.786745	1.03553	1.61119	0.860771	1.04343
sle-PA	FBgn0037810	132	QRKPSVSPSPGRT	83.7086	65.8573	72.0539	51.9544	53.8005	54.2107	381.585	0.786745	1.03553	1.61119	0.860771	1.04343
sle-PA	FBgn0037810	134	KPSVSPSPGRTLT	83.7086	65.8573	72.0539	51.9544	53.8005	54.2107	381.585	0.786745	1.03553	1.61119	0.860771	1.04343
CG6693-PA	FBgn0037878	260	NEDDSDTVDFSAF	27.7003	21.0736	28.7176	21.2606	22.016	18.6402	139.408	0.760771	1.03553	1.30289	1.03672	0.876748
hts-PI	FBgn0004873	464	EVLETGTPDPKKI	40.2252	44.6926	39.8961	40.9828	42.4355	35.5068	243.739	1.11106	1.03545	0.981514	0.99182	0.866385
cactin-PA	FBgn0031114	141	VPGAPRSPLVKSP	95.3003	174.709	86.8015	168.618	174.595	154.882	854.906	1.83325	1.03545	0.565185	0.910821	0.91854
cactin-PA	FBgn0031114	146	RSPLVKSPMKLLQ	95.3003	174.709	86.8015	168.618	174.595	154.882	854.906	1.83325	1.03545	0.565185	0.910821	0.91854
CG6854-PB	FBgn0036478	558	QRGCRLSPRQLSD	67.7675	65.5321	71.3261	68.2587	70.657	71.3961	414.938	0.967014	1.03513	0.992803	1.05251	1.04596
CG14964-PA	FBgn0035410	833	KRLGSISEAERLS	88.0968	157.218	95.6037	152.592	157.944	134.068	785.522	1.7846	1.03508	0.577337	1.08521	0.878607
CG3630-PA	FBgn0023540	50	QDGRAASPKPTFS	208.101	225.223	213.949	208.776	216.063	226.937	1299.05	1.08228	1.0349	0.996766	1.0281	1.08699
CG32533-PA	FBgn0052533	953	LKSKQESPSHSSD	91.6916	79.9043	88.9032	80.2095	82.998	74.3019	498.008	0.871446	1.03477	1.14315	0.969589	0.926349
Nup133-PA	FBgn0039004	64	NSRLSLSVRSTQS	63.5481	49.4441	65.5548	41.7492	43.1903	43.0948	306.581	0.778059	1.03452	1.52214	1.03158	1.03223
Nup133-PA	FBgn0039004	62	LTNSRLSLSVRST	63.5481	49.4441	65.5548	41.7492	43.1903	43.0948	306.581	0.778059	1.03452	1.52214	1.03158	1.03223
CG15094-PA	FBgn0034392	477	PTTRTPSPGGGGE	26.1848	22.9185	19.5623	19.3463	20.0128	21.0935	129.118	0.87526	1.03445	1.35348	0.747085	1.09031
Tsc1-PA	FBgn0026317	533	RRNRMASYSGNGS	29.3504	54.7051	19.4773	43.4194	44.9064	38.4237	230.282	1.86386	1.03425	0.675975	0.663612	0.884943
DIP2-PA	FBgn0024806	182	THNEKRYHSEVRQ	56.9648	57.4996	51.0155	52.2798	54.0668	48.5894	320.416	1.00939	1.03418	1.08961	0.895561	0.92941
Neu3-PC	FBgn0051314	1074	PLQSFGSMRSPPG	71.7878	78.5077	82.2209	87.3424	90.3209	85.1821	495.362	1.09361	1.0341	0.821913	1.14533	0.975266
Gp150-PA	FBgn0013272	1045	QPKVHRYAPINQV	36.7615	38.4944	35.876	34.0521	35.1997	31.6612	212.045	1.04714	1.0337	1.07957	0.975911	0.929785
Ent2-PA	FBgn0026585	9	EAKSEKSPFIGKQ	171.948	165.517	180.371	153.101	158.214	152.132	981.283	0.962599	1.03339	1.1231	1.04898	0.993668
Dab-PA	FBgn0000414	1336	RAISNLSLDSRDR	142.9	149.535	133.564	147.509	152.419	140.531	866.458	1.04643	1.03329	0.968757	0.934669	0.952693
skpA-PA	FBgn0025637	130	NMIKGKTPEEIRK	170.332	189.815	158.005	208.775	215.721	210.051	1152.7	1.11438	1.03327	0.815863	0.92763	1.00611
X11L-PA	FBgn0026313	179	SGQRPGSNEDVLK	52.8046	69.9507	59.3858	61.738	63.7796	69.463	377.122	1.32471	1.03307	0.855302	1.12463	1.12513
sec3-PA	FBgn0086475	456	TEKLRNSREDLDM	86.4993	74.8832	87.303	64.1914	66.2982	63.0348	442.21	0.86571	1.03282	1.34752	1.00929	0.981982
nito-PA	FBgn0027548	25	NMKRSASRSPGPA	24.738	23.4171	30.1177	22.4592	23.1913	24.8336	148.757	0.946601	1.0326	1.10147	1.21746	1.10572
nito-PA	FBgn0027548	23	IHNMKRSASRSPG	24.738	23.4171	30.1177	22.4592	23.1913	24.8336	148.757	0.946601	1.0326	1.10147	1.21746	1.10572
CG3947-PA	FBgn0037019	159	AKQRKNSGDGVAS	17.6259	23.9798	18.2535	21.6186	22.3217	23.0968	126.896	1.36048	1.03252	0.815312	1.0356	1.06837
CG5535-PB	FBgn0036764	587	REQRNNSIAMMRD	150.417	165.039	157.374	143.368	148.024	149.764	913.986	1.09721	1.03248	1.04917	1.04625	1.04461
CG13773-PA	FBgn0042092	190	KSIKFGSPPPEEK	108.882	114.35	119.793	105.835	109.246	108.366	666.471	1.05022	1.03223	1.02878	1.10021	1.02391
CG1513-PA	FBgn0033463	188	KRIAELTDPAEQS	48.468	57.183	49.8106	48.372	49.9131	53.6998	307.447	1.17981	1.03186	1.00199	1.0277	1.11014
Sos-PA	FBgn0001965	1380	PRDGELSPPPIPP	24.0124	28.4521	27.4586	26.5998	27.4471	26.4888	160.459	1.1849	1.03185	0.902727	1.14352	0.995828
CG4360-PA	FBgn0038787	453	HFQAGGSPSGRMT	44.4544	32.1961	42.0105	32.341	33.3527	32.3752	216.73	0.724249	1.03128	1.37455	0.945023	1.00106
CG34413-PJ	FBgn0085442	230	LSPKPMTPRRVKR	40.4232	30.1045	41.5016	38.2983	39.4918	44.6445	234.464	0.744733	1.03116	1.05548	1.02668	1.1657
CG6454-PC	FBgn0039187	764	RLKLTPSPSKSGI	147.411	174.578	158.34	173.817	179.173	178.546	1011.86	1.18429	1.03082	0.848085	1.07414	1.02721
Papst2-PA	FBgn0036695	38	PSQRKSSTSESPP	118.582	116.849	122.245	110.368	113.763	105.772	687.579	0.985385	1.03076	1.07442	1.0309	0.958355
Aats-asn-PA	FBgn0086443	29	DESGDGSESKPFK	176.417	180.965	188.225	146.839	151.353	144.839	988.638	1.02578	1.03074	1.20143	1.06693	0.986378
gig-PA	FBgn0005198	1046	DAAPPLSPERERR	38.1155	25.3638	38.4661	23.673	24.3926	23.3635	173.375	0.665446	1.0304	1.61008	1.0092	0.986928
rgn-PA	FBgn0261258	244	RVKAEDSDEEMII	113.473	80.1474	111.967	82.2051	84.6951	94.2045	566.692	0.70631	1.03029	1.38037	0.986723	1.14597
e(y)3-PA	FBgn0087008	517	DDVRRNSDDMVID	76.2009	71.7272	91.2268	68.226	70.2716	65.9091	443.562	0.941291	1.02998	1.11689	1.19719	0.966041
Tango11-PA	FBgn0050404	216	LAHREGTPMGELT	33.2915	41.2305	39.5481	29.8669	30.7487	28.3463	203.032	1.23847	1.02952	1.11466	1.18794	0.949086
CG34422-PA	FBgn0085451	1300	KLKKRGSPLKEAA	88.0691	106.594	89.665	90.7293	93.3924	87.2671	555.717	1.21034	1.02935	0.97068	1.01812	0.96184
CG10069-PA	FBgn0034611	270	RRVANESDVEQDD	28.7819	23.2659	27.9015	26.8638	27.6487	28.0604	162.522	0.808353	1.02922	1.0714	0.96941	1.04454
CG13373-PB	FBgn0029522	15	AAKRSRSADGDAN	98.9684	115.585	111.931	111.053	114.293	105.16	656.991	1.1679	1.02918	0.891182	1.13098	0.94694
Bj1-PA	FBgn0002638	526	EEVEEESAQEPTP	23.434	29.6955	28.7995	28.5968	29.427	29.671	169.624	1.2672	1.02903	0.819463	1.22896	1.03756
Bj1-PA	FBgn0002638	531	ESAQEPTPKKAKK	23.434	29.6955	28.7995	28.5968	29.427	29.671	169.624	1.2672	1.02903	0.819463	1.22896	1.03756
Papst2-PA	FBgn0036695	387	GAKVARSPSRKFL	61.3595	66.1535	72.0652	70.3658	72.3825	70.8815	413.208	1.07813	1.02866	0.872008	1.17447	1.00733
wdb-PA	FBgn0027492	31	SQGSSRYRNSQDV	48.8971	45.6857	45.1153	48.815	50.2105	50.3372	289.061	0.934323	1.02859	1.00168	0.922659	1.03118
CG2199-PA	FBgn0035213	642	DSTADESTLSCDR	44.4427	29.3287	46.0698	23.5758	24.2491	27.9006	195.567	0.659922	1.02856	1.88509	1.03661	1.18344
CG16817-PA	FBgn0037728	116	AKWRDESDDEEGD	40.3984	42.8177	36.8151	34.904	35.8992	32.7569	223.591	1.05989	1.02851	1.15742	0.9113	0.938485
Lam-PA	FBgn0002525	606	DGNEQLYHQQGDP	32.6107	21.7499	33.4162	22.2035	22.8224	26.3495	159.152	0.666956	1.02788	1.46872	1.0247	1.18673
Dcp2-PA	FBgn0036534	502	QRQRHKSMGDLDG	61.1311	102.717	59.0073	147.197	151.299	148.15	669.502	1.68028	1.02787	0.415301	0.965258	1.00647
Klp31E-PA	FBgn0032243	973	SSVNPGSQKSLIS	79.662	75.6474	83.948	68.7245	70.6359	67.0395	445.657	0.949604	1.02781	1.15915	1.0538	0.975482
scrib-PJ	FBgn0261263	1377	FVSKINSVGAARR	24.6058	22.1802	29.4424	19.9259	20.4777	18.9122	135.544	0.901421	1.02769	1.23487	1.19656	0.949128
CG4294-PB	FBgn0034742	272	QYRVHKSPSPKHS	63.0129	86.2997	68.5395	85.5773	87.947	90.0025	481.379	1.36956	1.02769	0.736328	1.0877	1.05171
CG4294-PB	FBgn0034742	274	RVHKSPSPKHSEE	63.0129	86.2997	68.5395	85.5773	87.947	90.0025	481.379	1.36956	1.02769	0.736328	1.0877	1.05171
CG7065-PA	FBgn0030091	524	DFGGRHSLQRERE	53.4741	50.4492	50.0981	47.6849	49.0052	47.5348	298.246	0.943433	1.02769	1.1214	0.936868	0.996853
tum-PA	FBgn0086356	282	SSTPRRSVLKEAT	58.5401	92.1391	69.0224	91.1844	93.6993	94.5144	499.1	1.57395	1.02758	0.641998	1.17906	1.03652
tum-PA	FBgn0086356	278	GDGLSSTPRRSVL	58.5401	92.1391	69.0224	91.1844	93.6993	94.5144	499.1	1.57395	1.02758	0.641998	1.17906	1.03652
mor-PA	FBgn0002783	309	KQKRRRSPSPASS	73.5492	52.6553	74.6664	54.7651	56.2633	52.6663	364.566	0.71592	1.02736	1.34299	1.01519	0.961676
mor-PA	FBgn0002783	311	KRRRSPSPASSAS	73.5492	52.6553	74.6664	54.7651	56.2633	52.6663	364.566	0.71592	1.02736	1.34299	1.01519	0.961676
CG10979-PA	FBgn0037379	681	TQISPESGEHSQE	75.5487	86.0481	78.1013	80.8902	83.1016	87.2063	490.896	1.13898	1.02734	0.933965	1.03379	1.07808
lig-PA	FBgn0020279	278	PGGAYGSGRGGNA	89.3236	98.6793	82.2061	89.1864	91.5915	88.8997	539.887	1.10474	1.02697	1.00154	0.920318	0.996785
CG7065-PA	FBgn0030091	515	SKERGSSSRDFGG	41.4041	36.6595	44.4732	31.5683	32.4054	34.034	220.545	0.885407	1.02652	1.31157	1.07413	1.07811
e(y)3-PA	FBgn0087008	448	TIKNLCSPKHKVR	231.02	202.785	238.243	208.228	213.728	222.891	1316.89	0.877784	1.02641	1.10946	1.03127	1.07042
CG7324-PA	FBgn0037074	990	LSVNSNTSSLAHR	33.6392	30.0031	38.8662	26.0048	26.6886	26.9641	182.166	0.89191	1.02629	1.29358	1.15538	1.03689
CG3973-PA	FBgn0029881	363	QVIFERSPPAARR	72.2535	38.7844	77.3896	58.4174	59.9276	63.3315	370.104	0.536782	1.02585	1.23685	1.07109	1.08412
Nup358-PA	FBgn0039302	909	KKIKISSRDTPTR	94.9376	81.7263	84.3754	76.1957	78.1609	70.3622	485.758	0.860843	1.02579	1.24597	0.888746	0.92344
nbs-PC	FBgn0086349	474	QVFCVDSSDEENE	25.114	26.7217	27.3907	23.7852	24.3983	20.6292	148.039	1.06402	1.02578	1.05587	1.09065	0.867312
nbs-PC	FBgn0086349	475	VFCVDSSDEENEN	25.114	26.7217	27.3907	23.7852	24.3983	20.6292	148.039	1.06402	1.02578	1.05587	1.09065	0.867312
SRm160-PA	FBgn0036340	374	FSPRGRSPMRQDN	33.6818	30.4962	30.5629	30.5594	31.3451	33.6175	190.263	0.90542	1.02571	1.10218	0.907399	1.10007
CG10263-PA	FBgn0032812	297	HKQRKASGSYGSx	103.89	133.493	109.032	142.285	145.933	154.965	789.598	1.28495	1.02564	0.730153	1.0495	1.08912
CG11092-PA	FBgn0027537	118	NRSIFKSVERQKW	86.2774	90.8481	74.0365	75.0771	76.9978	69.7398	472.977	1.05298	1.02558	1.14918	0.858122	0.928909
CG7185-PA	FBgn0035872	622	DRERYRSSDRERR	55.7201	64.2316	57.0019	58.4795	59.9739	56.4104	351.817	1.15276	1.02555	0.952814	1.02301	0.964619
CG7185-PA	FBgn0035872	623	RERYRSSDRERRD	55.7201	64.2316	57.0019	58.4795	59.9739	56.4104	351.817	1.15276	1.02555	0.952814	1.02301	0.964619
CG6406-PB	FBgn0034269	224	HGHRMSYGSDPAT	52.841	52.1156	49.522	47.8527	49.0753	49.9418	301.348	0.986273	1.02555	1.10424	0.937188	1.04366
rho-4-PA	FBgn0030318	47	PPSRPQTLRQDTI	53.0374	47.2983	58.8541	56.4101	57.8447	59.9834	333.428	0.891791	1.02543	0.940211	1.10967	1.06334
ens-PE	FBgn0035500	168	FWGQRRSTSISNV	54.5183	64.721	60.3929	62.6879	64.2798	59.3591	365.959	1.18714	1.02539	0.869679	1.10775	0.946899
tum-PA	FBgn0086356	133	SSRKRKSLNAVRE	145.28	159.692	137.67	139.972	143.39	148.089	874.093	1.0992	1.02442	1.03792	0.947623	1.05799
spen-PA	FBgn0016977	2965	KVDDDNSVDMDEA	49.77	36.2306	42.6959	42.6951	43.7289	45.9911	261.111	0.72796	1.02421	1.16571	0.857863	1.0772
lap-PC	FBgn0086372	309	KVSAANTPTQSSS	44.4863	39.9222	46.7545	42.6082	43.6289	43.037	260.437	0.897404	1.02396	1.04408	1.05099	1.01007
CG18604-PA	FBgn0034378	742	IKLRRISGDQFEY	82.475	109.2	82.857	114.075	116.783	106.189	611.58	1.32404	1.02374	0.722988	1.00463	0.930869
qkr58E-1-PA	FBgn0022986	33	ATGAPETPEADGG	48.0267	53.5326	57.3093	43.9501	44.9848	49.2668	297.07	1.11464	1.02354	1.09276	1.19328	1.12097
eIF4G-PA	FBgn0023213	668	NNKRVQSMVGIIG	30.9519	22.3853	26.074	20.8316	21.3219	21.616	143.181	0.723229	1.02353	1.48581	0.842404	1.03765
kst-PC	FBgn0004167	939	VQRRTSTQSINEN	37.5687	33.3548	32.8708	41.3416	42.3058	34.7716	222.213	0.887835	1.02332	0.908738	0.874953	0.84108
CG6767-PA	FBgn0036030	13	NPIRARSLIRDNL	90.028	114.072	89.8195	84.6092	86.5665	76.7412	541.836	1.26707	1.02313	1.06405	0.997684	0.907007
CG17255-PA	FBgn0030205	586	AFSDDESTPEEHQ	66.5315	73.7725	61.9542	67.0198	68.5698	71.879	409.727	1.10884	1.02313	0.992713	0.931202	1.0725
CG17255-PA	FBgn0030205	587	FSDDESTPEEHQG	66.5315	73.7725	61.9542	67.0198	68.5698	71.879	409.727	1.10884	1.02313	0.992713	0.931202	1.0725
CG42595-PE	FBgn0260994	759	SINSSPTNMNRSP	30.4278	27.9297	32.9644	26.1578	26.7586	25.8581	170.096	0.917899	1.02297	1.16324	1.08336	0.98854
CG4165-PA	FBgn0029763	15	SRDHDCSTDSGNE	24.0741	23.2744	23.1531	19.3528	19.7936	20.1809	129.829	0.966783	1.02278	1.24396	0.961744	1.04279
CG4165-PA	FBgn0029763	16	RDHDCSTDSGNED	24.0741	23.2744	23.1531	19.3528	19.7936	20.1809	129.829	0.966783	1.02278	1.24396	0.961744	1.04279
CG4165-PA	FBgn0029763	18	HDCSTDSGNEDLH	24.0741	23.2744	23.1531	19.3528	19.7936	20.1809	129.829	0.966783	1.02278	1.24396	0.961744	1.04279
CG4877-PA	FBgn0036624	936	NDHLLDSNPDRDP	127.579	120.632	141.415	120.035	122.761	132.722	765.144	0.945547	1.02271	1.06285	1.10845	1.1057
CG12125-PA	FBgn0030037	89	ASARSGSPVGSTL	24.5049	43.5655	32.9024	45.8195	46.8379	45.6535	239.284	1.77783	1.02223	0.534813	1.34269	0.996377
CG12125-PA	FBgn0030037	87	SKASARSGSPVGS	24.5049	43.5655	32.9024	45.8195	46.8379	45.6535	239.284	1.77783	1.02223	0.534813	1.34269	0.996377
XRCC1-PA	FBgn0026751	180	REESPDSETDNQV	40.6899	36.1068	39.9438	34.0309	34.7853	32.8844	218.441	0.887366	1.02217	1.19568	0.981664	0.966312
CG9776-PA	FBgn0027866	96	RYDSPDYGRYSRR	209.855	167.895	195.583	154.685	158.101	159.098	1045.22	0.800051	1.02208	1.35666	0.931993	1.02853
Traf-like-PA	FBgn0030748	103	QQRMSVSMDRLDR	59.0588	83.3388	46.0052	82.1534	83.9673	60.6638	415.187	1.41112	1.02208	0.718885	0.778974	0.738421
CG15877-PA	FBgn0035337	119	KTQENNSDEDDDV	30.2408	18.6416	30.0293	23.8314	24.3572	20.5636	147.664	0.61644	1.02207	1.26895	0.993005	0.86288
CG17065-PA	FBgn0031099	14	NSEEPESPEQKIL	50.4794	54.1892	56.8174	52.6383	53.7902	52.3315	320.246	1.07349	1.02188	0.958986	1.12556	0.994171
CG5720-PA	FBgn0028471	809	ASKKRRSGSPDRD	41.1406	37.2653	41.5603	33.4576	34.1723	38.5958	226.192	0.905803	1.02136	1.22963	1.0102	1.15357
CG5720-PA	FBgn0028471	811	KKRRSGSPDRDVA	41.1406	37.2653	41.5603	33.4576	34.1723	38.5958	226.192	0.905803	1.02136	1.22963	1.0102	1.15357
alt-PA	FBgn0038535	500	EARQNNSIFELEQ	35.2516	33.6024	36.2057	32.5297	33.2185	35.1519	205.96	0.953216	1.02117	1.08367	1.02707	1.08061
CG8108-PA	FBgn0027567	103	KRSYDSSRDRSDD	42.9409	41.7475	43.2583	39.8926	40.736	42.8397	251.415	0.972209	1.02114	1.07641	1.00739	1.07387
MICAL-like-PA	FBgn0036333	671	PNLGDSTRRLIPL	36.808	33.6343	43.8589	34.6681	35.401	35.4078	219.778	0.913777	1.02114	1.06172	1.19156	1.02133
CG7843-PA	FBgn0033062	303	VEKTINSPKEEMS	26.0019	19.3669	28.2982	23.0526	23.5397	20.084	140.343	0.744825	1.02113	1.12794	1.08831	0.871225
Su(var)205-PA	FBgn0003607	104	QGRASSSTSTASK	151.771	188.941	151.122	198.315	202.406	193.176	1085.73	1.24491	1.02063	0.765305	0.995722	0.974087
mtm-PA	FBgn0025742	20	KTASSNSLDSSSK	82.1477	73.6999	86.3129	69.8073	71.2398	66.0544	449.262	0.897163	1.02052	1.17678	1.0507	0.946238
snama-PA	FBgn0086129	1048	RRRAARSSDDDAN	39.6531	33.6457	40.7569	34.4054	35.1112	32.8413	216.414	0.848501	1.02052	1.15253	1.02784	0.95454
snama-PA	FBgn0086129	1049	RRAARSSDDDANR	39.6531	33.6457	40.7569	34.4054	35.1112	32.8413	216.414	0.848501	1.02052	1.15253	1.02784	0.95454
CG14253-PA	FBgn0039467	357	TQMRPRSEDDYQS	117.874	75.1907	98.5823	83.7009	85.4179	73.9896	534.755	0.637891	1.02051	1.40827	0.836337	0.883976
sti-PA	FBgn0002466	1361	QQPLKRTTSQVEL	174.484	159.393	181.759	162.056	165.379	171.216	1014.29	0.913508	1.0205	1.07669	1.04169	1.05652
dom-PE	FBgn0020306	2195	KRGRRDSVAAAAT	42.2137	32.949	44.4597	34.5035	35.2059	36.7177	226.049	0.780528	1.02036	1.22346	1.0532	1.06417
PMCA-PJ	FBgn0259214	1129	DLNERRSMHSLHS	25.6761	21.8724	26.6985	27.4748	28.028	23.709	153.459	0.851858	1.02013	0.934531	1.03982	0.862935
CG1910-PA	FBgn0022349	92	ARTSPASATKASA	54.7905	65.2121	65.2618	60.5098	61.718	63.1532	370.645	1.19021	1.01997	0.90548	1.19112	1.04368
CG8414-PA	FBgn0034073	66	QKAQMESPKKSKK	171.849	171.27	175.172	155.462	158.551	173.875	1006.18	0.996633	1.01987	1.10541	1.01934	1.11844
spas-PA	FBgn0039141	432	FSSGRNTPPQRSR	61.4441	78.7839	59.7682	64.1502	65.4244	55.9435	385.514	1.2822	1.01986	0.957816	0.972724	0.87207
CG3530-PA	FBgn0028497	760	RQMQKQSPxxxxx	77.6974	86.8742	80.8718	87.8446	89.5708	89.826	512.685	1.11811	1.01965	0.884487	1.04086	1.02256
dpa-PA	FBgn0015929	14	PSVGGATPKQGAR	79.5812	54.1524	73.4973	52.9953	54.0307	52.1423	366.399	0.680468	1.01954	1.50167	0.923551	0.983905
Uba2-PA	FBgn0029113	647	DKLSVQSPPKSGS	41.8186	38.746	42.324	42.5946	43.4206	47.5009	256.405	0.926524	1.01939	0.981781	1.01209	1.11519
CG34422-PA	FBgn0085451	1888	QAPVLISPKTFLT	48.3762	48.8782	53.4971	56.1169	57.2007	62.0804	326.15	1.01038	1.01931	0.862062	1.10586	1.10627
CG31510-PA	FBgn0051510	199	KNVPENSPPNQKN	51.5947	47.4013	53.7223	47.0654	47.9658	44.7314	292.481	0.918724	1.01913	1.09624	1.04124	0.950411
Srp72-PA	FBgn0038810	623	TKNSPATPVYQET	41.1869	38.7037	38.9416	35.5348	36.212	38.6754	229.254	0.93971	1.01906	1.15906	0.945486	1.08838
Srp72-PA	FBgn0038810	620	VNLTKNSPATPVY	41.1869	38.7037	38.9416	35.5348	36.212	38.6754	229.254	0.93971	1.01906	1.15906	0.945486	1.08838
fru-PA	FBgn0004652	123	NNLNYRSDCDKLR	291.226	252.624	305.9	224.92	229.188	226.973	1530.83	0.867452	1.01898	1.2948	1.05039	1.00913
Moca-cyp-PA	FBgn0039581	714	DKKIQDSKRQEDS	114.707	107.085	120.631	105.885	107.894	104.242	660.444	0.933553	1.01898	1.08332	1.05165	0.984489
Hml-PA	FBgn0029167	421	VYHRGMSGEMAYE	36.9574	20.8634	31.6337	18.5273	18.8755	23.2261	150.083	0.564525	1.01879	1.99475	0.855951	1.25361
mei-218-PB	FBgn0002709	334	QKSSENSPSKFQQ	47.7436	68.8033	45.6935	60.2176	61.3307	58.5968	342.385	1.4411	1.01848	0.792851	0.95706	0.973084
Bj1-PA	FBgn0002638	512	SSKKIKTPPQDDA	30.2099	30.2143	36.4437	26.9506	27.4486	32.526	183.793	1.00015	1.01848	1.12093	1.20635	1.20687
Cp110-PA	FBgn0031191	472	NSSLTNSRRSVQV	103.684	111.712	102.729	115	117.1	101.62	651.846	1.07743	1.01826	0.901602	0.990791	0.88365
Hus1-like-PA	FBgn0026417	227	QQEASCSVDSRKA	33.6905	38.1971	39.8255	31.9961	32.574	36.189	212.472	1.13376	1.01806	1.05296	1.1821	1.13105
CG2807-PA	FBgn0031266	280	TPAHAVTPGHETP	41.3205	42.9103	45.9834	43.3863	44.1687	40.5894	258.359	1.03847	1.01803	0.952387	1.11285	0.935536
CG2807-PA	FBgn0031266	285	VTPGHETPGHEKS	41.3205	42.9103	45.9834	43.3863	44.1687	40.5894	258.359	1.03847	1.01803	0.952387	1.11285	0.935536
Fmr1-PA	FBgn0028734	413	YSSDIESVRSMRG	106.856	114.758	109.278	104.138	106	99.9381	640.968	1.07395	1.01788	1.0261	1.02267	0.959666
CG8108-PA	FBgn0027567	381	AKADDASDDEDVK	23.9071	24.0571	27.7263	18.4734	18.803	19.4569	132.424	1.00628	1.01784	1.29413	1.15975	1.05324
CG1646-PB	FBgn0039600	172	FEYNVDSLQPQME	65.0008	46.1078	61.9008	38.6603	39.3377	45.4552	296.463	0.709342	1.01752	1.68133	0.952308	1.17576
xl6-PA	FBgn0028554	230	PRSRSRSRSASPA	26.0757	25.4207	32.5915	24.2134	24.631	23.8982	156.83	0.974881	1.01725	1.07691	1.24988	0.986986
xl6-PA	FBgn0028554	232	SRSRSRSASPAVR	26.0757	25.4207	32.5915	24.2134	24.631	23.8982	156.83	0.974881	1.01725	1.07691	1.24988	0.986986
xl6-PA	FBgn0028554	234	SRSRSASPAVRRG	26.0757	25.4207	32.5915	24.2134	24.631	23.8982	156.83	0.974881	1.01725	1.07691	1.24988	0.986986
CG42588-PA	FBgn0260965	1610	RHTRNKSPQIKGS	77.4654	79.1339	85.2552	75.7266	77.0265	69.963	464.571	1.02154	1.01717	1.02296	1.10056	0.92389
CG3817-PA	FBgn0038275	219	KKEEQETDDDDED	35.1137	32.466	28.8964	31.1075	31.6383	38.2605	197.482	0.924597	1.01706	1.12879	0.822938	1.22995
CG4857-PB	FBgn0026083	1798	SCSRSNSQEQDAL	30.3078	33.3955	36.1755	34.2155	34.7987	35.7496	204.643	1.10188	1.01705	0.885792	1.1936	1.04484
CG5645-PA	FBgn0036254	179	MNKEDDSEDEEFG	33.3495	27.363	34.47	28.2494	28.7304	28.5708	180.733	0.820493	1.01703	1.18054	1.0336	1.01138
CG2698-PA	FBgn0037536	17	RDRSFDSVINRLL	72.3319	53.5535	81.8006	60.2324	61.2508	58.1383	387.308	0.740385	1.01691	1.20088	1.13091	0.965234
Abi-PA	FBgn0020510	225	SVSNTGTLGKSSR	172.285	215.626	147.805	207.902	211.414	192.225	1147.26	1.25157	1.01689	0.828681	0.857909	0.924592
CG8531-PA	FBgn0033918	544	PLRQPLSGxxxxx	36.9664	61.1025	41.509	47.4983	48.2951	47.2704	282.642	1.65292	1.01677	0.778267	1.12289	0.995201
cdc2-PA	FBgn0004106	15	KIGEGTYGVVYKG	29.2883	30.12	24.8002	25.0899	25.5082	30.4799	165.286	1.0284	1.01667	1.16734	0.846761	1.21483
cdc2-PA	FBgn0004106	14	EKIGEGTYGVVYK	29.2883	30.12	24.8002	25.0899	25.5082	30.4799	165.286	1.0284	1.01667	1.16734	0.846761	1.21483
gw-PA	FBgn0051992	320	SGWEEPSPPPQRR	33.6587	38.4203	44.3417	27.0382	27.4834	29.688	200.63	1.14147	1.01647	1.24486	1.31739	1.098
CG14215-PA	FBgn0031052	1993	RSLRGHSEPPAAL	23.8868	19.2254	23.04	19.6418	19.9631	20.013	125.77	0.804854	1.01636	1.21612	0.964552	1.01889
CG40498-PF	FBgn0069969	258	LLLRRESLNDAIS	27.1028	27.11	30.6338	25.2066	25.6169	21.2039	156.874	1.00026	1.01628	1.07523	1.13028	0.841204
Ge-1-PA	FBgn0032340	984	FLAARESQNRELR	35.6927	26.2128	35.8817	25.7018	26.1164	22.299	171.904	0.734401	1.01613	1.38873	1.00529	0.867607
snama-PA	FBgn0086129	633	RQPNDGSKSPGGR	36.3729	37.6178	42.0509	32.5854	33.1015	35.987	217.716	1.03423	1.01584	1.11623	1.1561	1.10439
dup-PA	FBgn0000996	285	SKRLLFSPAKNGS	156.062	169.428	145.03	144.902	147.178	150.398	912.998	1.08565	1.01571	1.07702	0.929314	1.03793
spd-2-PA	FBgn0027500	395	SSSEILSLSAIDK	33.8239	37.3423	29.4351	47.846	48.5874	51.0491	248.084	1.10402	1.0155	0.706933	0.870247	1.06695
CG1749-PA	FBgn0030305	44	DRIDRMSAEVVDS	25.7844	27.4135	28.0382	24.5454	24.9254	28.4325	159.139	1.06318	1.01548	1.05048	1.08741	1.15836
CG7843-PA	FBgn0033062	873	TSKRPESESARGG	39.7295	35.9663	37.2925	59.1873	60.0936	56.3278	288.597	0.905279	1.01531	0.671251	0.93866	0.951687
kto-PA	FBgn0001324	1366	TPVHPGSTPKSNE	110.157	103.196	118.085	96.1409	97.6079	94.5878	619.775	0.936807	1.01526	1.14579	1.07197	0.983845
kto-PA	FBgn0001324	1367	PVHPGSTPKSNEQ	110.157	103.196	118.085	96.1409	97.6079	94.5878	619.775	0.936807	1.01526	1.14579	1.07197	0.983845
tacc-PC	FBgn0026620	501	EQINAHSPVSSKF	95.3785	99.9956	96.1604	115.521	117.282	120.928	645.266	1.04841	1.01524	0.825637	1.0082	1.04681
spen-PA	FBgn0016977	2557	LCDGDDSSEDEIR	37.026	30.9366	43.366	28.324	28.7518	32.9689	201.373	0.835536	1.0151	1.30723	1.17123	1.16399
spen-PA	FBgn0016977	2558	CDGDDSSEDEIRR	37.026	30.9366	43.366	28.324	28.7518	32.9689	201.373	0.835536	1.0151	1.30723	1.17123	1.16399
l(2)k07824-PA	FBgn0022070	164	EDDEDVSSDEELL	25.2929	28.4599	27.8749	29.2649	29.7007	25.4944	166.088	1.12521	1.01489	0.864275	1.10208	0.871159
l(2)k07824-PA	FBgn0022070	165	DDEDVSSDEELLR	25.2929	28.4599	27.8749	29.2649	29.7007	25.4944	166.088	1.12521	1.01489	0.864275	1.10208	0.871159
CG10417-PA	FBgn0033021	175	ENFKMRSPYFRGR	33.4933	29.627	35.3839	34.5571	35.0707	30.4632	198.595	0.884565	1.01486	0.969217	1.05645	0.881533
Nup133-PA	FBgn0039004	59	RTALTNSRLSLSV	156.021	184.214	157.778	167.943	170.438	176.468	1012.86	1.1807	1.01485	0.929008	1.01127	1.05076
slpr-PA	FBgn0030018	1141	KKPQTQSCEQLER	126.252	114.433	131.573	121.793	123.565	122.596	740.212	0.90639	1.01455	1.03661	1.04215	1.00659
Ino80-PA	FBgn0086613	1343	AKLQSSSPIPAAT	31.1613	22.2427	26.4721	21.5617	21.8689	22.1989	145.506	0.713792	1.01425	1.44521	0.84952	1.02955
SRm160-PA	FBgn0036340	543	NSRERRSSPGGGG	36.4489	39.0366	37.7723	35.3978	35.8997	37.4236	221.979	1.071	1.01418	1.0297	1.03631	1.05723
CG7766-PA	FBgn0030087	677	AIKKTRSINVDSD	17.7334	25.44	21.8815	18.8447	19.1049	22.2701	125.275	1.43458	1.01381	0.941026	1.23392	1.18177
CG4004-PA	FBgn0030418	226	NRRRRSSNDTDYV	42.4671	28.6377	36.5575	27.0715	27.4429	30.3635	192.54	0.674352	1.01372	1.5687	0.860843	1.1216
CG4004-PA	FBgn0030418	225	RNRRRRSSNDTDY	42.4671	28.6377	36.5575	27.0715	27.4429	30.3635	192.54	0.674352	1.01372	1.5687	0.860843	1.1216
CG4004-PA	FBgn0030418	229	RRSSNDTDYVEAA	42.4671	28.6377	36.5575	27.0715	27.4429	30.3635	192.54	0.674352	1.01372	1.5687	0.860843	1.1216
CG7358-PA	FBgn0030974	440	DPRELYSEEERER	66.3141	68.8243	67.8142	77.6829	78.7366	77.8102	437.182	1.03785	1.01356	0.853651	1.02262	1.00164
Nedd4-PK	FBgn0259174	39	PRRRAASVAGQQQ	44.2685	35.0603	40.6701	43.899	44.4934	39.4221	247.813	0.791993	1.01354	1.00842	0.918714	0.898018
shot-PH	FBgn0013733	5621	MSGDARSPSPTKG	64.3981	55.7484	65.6119	75.4836	76.5055	74.3316	412.079	0.865684	1.01354	0.853141	1.01885	0.984739
dod-PA	FBgn0015379	48	KKAGGGSAGGGDA	70.1204	59.7402	69.1376	53.3133	54.0233	52.7566	359.092	0.851966	1.01332	1.31525	0.985985	0.989558
faf-PA	FBgn0005632	1342	REMLSASPEGDRC	119.169	104.185	112.266	98.2481	99.5366	104.085	637.49	0.874265	1.01311	1.21294	0.942077	1.05941
CG11266-PA	FBgn0031883	230	TTPTELSPEERDA	151.706	126.06	159.115	123.154	124.72	128.288	813.044	0.83095	1.01271	1.23184	1.04884	1.04169
chb-PA	FBgn0021760	1222	TTQNAKSPTDDAK	181.586	167.246	175.765	158.511	160.509	160.489	1004.11	0.92103	1.01261	1.14558	0.967942	1.01248
lva-PC	FBgn0029688	1284	LQQDQDSEVEHVR	41.5245	43.8841	38.854	39.4779	39.9648	38.2277	241.933	1.05682	1.01233	1.05184	0.935686	0.968333
yki-PD	FBgn0034970	227	VHKKQRSYDVISP	46.4784	40.0943	40.6757	38.6065	39.0772	47.3159	252.248	0.862644	1.01219	1.2039	0.875153	1.2256
SC35-PA	FBgn0040286	82	ERRSKFSRSPVRG	72.8757	52.4842	66.9678	43.3223	43.8225	45.0999	324.572	0.720189	1.01154	1.68217	0.918932	1.04103
oaf-PA	FBgn0011818	293	GVAGADSSGAQQQ	29.9413	28.7367	34.9671	24.2913	24.5673	28.0572	170.561	0.95977	1.01136	1.23259	1.16785	1.15503
CG13625-PA	FBgn0039210	206	RQKHRDSDQSPPR	48.287	38.6053	50.3707	46.6455	47.1645	44.317	275.39	0.799497	1.01113	1.03519	1.04315	0.950081
adp-PA	FBgn0000057	468	NRRQSKSPEAPEL	26.4854	32.3162	35.6229	26.921	27.2177	33.3408	181.904	1.22015	1.01102	0.983818	1.345	1.23847
RhoGEF2-PD	FBgn0023172	1248	ELDVELTPDRGQA	30.2416	32.3859	35.0318	23.6359	23.8869	24.7228	169.905	1.0709	1.01062	1.27948	1.1584	1.04598
shot-PH	FBgn0013733	8304	HYGPRFSPSTSGP	50.7835	38.3172	48.8468	53.543	54.1106	53.0444	298.646	0.754522	1.0106	0.948462	0.961864	0.990689
CG8569-PA	FBgn0033752	499	KRGRPPTPATPGA	90.5599	92.6208	95.3233	110.138	111.273	94.8117	594.726	1.02276	1.01031	0.822243	1.0526	0.860848
CG8569-PA	FBgn0033752	502	RPPTPATPGAAKN	90.5599	92.6208	95.3233	110.138	111.273	94.8117	594.726	1.02276	1.01031	0.822243	1.0526	0.860848
Es2-PA	FBgn0023506	427	KLGIRGTPRLRHT	56.5446	78.932	60.4948	72.7707	73.4668	72.3301	414.539	1.39592	1.00957	0.777025	1.06986	0.993946
aru-PA	FBgn0029095	597	SDFNARSELSFDS	84.0829	118.027	79.6647	122.647	123.817	109.456	637.694	1.4037	1.00954	0.685569	0.947455	0.892448
mbc-PA	FBgn0015513	1843	RPASIATPTASIK	67.6363	37.8907	69.1117	48.7866	49.2518	46.6033	319.28	0.560212	1.00953	1.38637	1.02181	0.955246
CG8108-PA	FBgn0027567	305	ADGGDESDDDDDD	38.1211	35.775	38.9113	28.2479	28.5161	29.0697	198.641	0.938456	1.00949	1.34952	1.02073	1.02909
CG40351-PA	FBgn0040022	993	TKKNIYSDTDEDN	20.033	22.5949	20.7203	19.5762	19.7617	20.4754	123.162	1.12788	1.00948	1.02334	1.03431	1.04593
nbs-PC	FBgn0086349	507	TEAPVATRISPRL	84.3433	95.3763	96.9121	94.0983	94.9815	99.6006	565.312	1.13081	1.00939	0.896332	1.14902	1.05847
eco-PA	FBgn0035766	365	DVEVPESDEEASN	43.0831	43.1766	46.6125	44.1986	44.6042	43.6553	265.33	1.00217	1.00918	0.974761	1.08192	0.987707
CG9346-PA	FBgn0034572	942	SRREEPSPPRHRS	31.0324	27.4589	34.5571	28.3902	28.6479	31.0781	181.165	0.884847	1.00908	1.09307	1.11358	1.09467
CG8184-PB	FBgn0030674	1936	KSQSGGSPPIPKR	176.399	197.024	196.007	188.683	190.39	176.096	1124.6	1.11692	1.00905	0.9349	1.11116	0.933289
CG7028-PA	FBgn0027587	301	PPRRRASDQQTQV	67.0632	63.954	72.0287	59.6623	60.1916	63.0066	385.906	0.953638	1.00887	1.12405	1.07404	1.05605
TRAM-PA	FBgn0040340	361	ADQTSPSPIKQKL	65.9154	98.2883	64.6563	96.8222	97.6807	97.4227	520.786	1.49113	1.00887	0.680788	0.980899	1.0062
CG15365-PA	FBgn0030077	46	GHKRSVSLENNAP	28.4394	25.4471	33.3942	22.5409	22.7393	24.0739	156.635	0.894785	1.0088	1.26168	1.17422	1.06801
CG1815-PA	FBgn0039863	695	GNESDQSPSPTKK	60.9533	50.505	57.0902	40.9042	41.2523	42.7243	293.429	0.828586	1.00851	1.49015	0.936623	1.0445
CG12333-PA	FBgn0038617	243	VPKKGHSSEEELD	43.7441	43.6956	45.302	42.6299	42.9919	37.5482	255.912	0.998891	1.00849	1.02614	1.03561	0.880794
CG12333-PA	FBgn0038617	244	PKKGHSSEEELDD	43.7441	43.6956	45.302	42.6299	42.9919	37.5482	255.912	0.998891	1.00849	1.02614	1.03561	0.880794
CG12333-PA	FBgn0038617	251	EEELDDSDEQVED	43.7441	43.6956	45.302	42.6299	42.9919	37.5482	255.912	0.998891	1.00849	1.02614	1.03561	0.880794
CG5594-PD	FBgn0025698	25	NQDESASGKLLGD	20.6526	27.4172	28.5599	28.252	28.4892	25.3	158.671	1.32754	1.0084	0.731014	1.38287	0.895511
fry-PB	FBgn0016081	1260	VAVRCASPDLSLS	37.5693	32.3698	39.8496	35.8914	36.1914	33.7578	215.629	0.861601	1.00836	1.04675	1.0607	0.940553
CG10722-PA	FBgn0032848	280	SELQSNSLKRLRC	110.833	93.0224	104.364	94.5281	95.3115	94.4017	592.461	0.8393	1.00829	1.17249	0.941633	0.998664
Gef26-PA	FBgn0021873	1349	SHRRLASGGNIIP	42.5775	43.9073	45.1227	36.5718	36.8718	34.2025	239.254	1.03123	1.0082	1.16422	1.05978	0.935216
CG31998-PA	FBgn0051998	1444	ERTAVLSLRLKSC	111.571	112.427	99.2134	115.039	115.978	111.197	665.425	1.00768	1.00817	0.969855	0.889241	0.966603
Dab-PA	FBgn0000414	1224	RHGLVDSRGFPTE	76.4842	72.1972	74.2929	69.7823	70.3241	68.6821	431.763	0.943949	1.00776	1.09604	0.971349	0.984234
eIF4G-PA	FBgn0023213	1221	QGSRENSSSRGGQ	19.5384	51.4404	23.982	58.1525	58.6038	58.4659	270.183	2.63279	1.00776	0.335985	1.22743	1.00539
CG42389-PE	FBgn0259735	818	ESNPPHSPSPRRA	30.4135	25.5415	30.3267	25.7621	25.9515	22.5869	160.582	0.839807	1.00735	1.18055	0.997146	0.876749
CG42389-PE	FBgn0259735	820	NPPHSPSPRRANE	30.4135	25.5415	30.3267	25.7621	25.9515	22.5869	160.582	0.839807	1.00735	1.18055	0.997146	0.876749
CG14184-PA	FBgn0036932	45	VDPVNHSPALRRS	34.5142	33.5614	33.7933	29.3694	29.5728	29.3061	190.117	0.972396	1.00693	1.17518	0.979114	0.997848
CG5645-PA	FBgn0036254	697	NQETKNSPQSTEK	136.975	114.596	136.574	138.643	139.6	137.041	803.429	0.83662	1.00691	0.987976	0.997071	0.988446
CG14814-PA	FBgn0023515	280	EANTLGSEELEPT	35.7079	33.5052	31.8014	34.196	34.4305	34.8257	204.467	0.938314	1.00686	1.04421	0.890598	1.01841
dup-PA	FBgn0000996	168	QILKDASPIKADL	59.1867	61.4125	65.197	63.4308	63.8459	59.6786	372.751	1.03761	1.00654	0.93309	1.10155	0.940845
mxc-PA	FBgn0260789	770	QRQLHGSNSDLEN	23.5614	28.0191	25.0939	28.1173	28.2961	31.5383	164.626	1.1892	1.00636	0.837967	1.06504	1.12167
mxc-PA	FBgn0260789	772	QLHGSNSDLENRL	23.5614	28.0191	25.0939	28.1173	28.2961	31.5383	164.626	1.1892	1.00636	0.837967	1.06504	1.12167
CG10889-PA	FBgn0038769	49	CSDDDESQSPSRT	50.3256	55.8125	48.9911	61.2479	61.6332	65.1704	343.181	1.10903	1.00629	0.82167	0.973482	1.06404
chm-PA	FBgn0028387	279	PTKIQNSDSEEER	119.942	89.1159	139.449	95.2319	95.8186	101.333	640.892	0.742989	1.00616	1.25948	1.16264	1.06407
chm-PA	FBgn0028387	281	KIQNSDSEEERKD	119.942	89.1159	139.449	95.2319	95.8186	101.333	640.892	0.742989	1.00616	1.25948	1.16264	1.06407
shot-PH	FBgn0013733	5616	SPLRRMSGDARSP	108.283	84.7158	103.057	93.0161	93.5862	92.1818	574.841	0.782353	1.00613	1.16414	0.951739	0.991031
Smg5-PA	FBgn0019890	904	GIVRKSYTSNEEK	68.7465	56.8067	62.2599	47.5401	47.8295	52.2903	335.473	0.826321	1.00609	1.44608	0.905645	1.09992
CG4966-PA	FBgn0034261	428	THSRRNSLKVDVE	88.0453	79.7614	90.1669	72.1145	72.5427	70.7386	473.369	0.905913	1.00594	1.22091	1.0241	0.980921
yrt-PA	FBgn0004049	568	PFRNATSSHHGSF	111.739	97.0841	106.625	86.4649	86.9497	92.9339	581.796	0.86885	1.00561	1.2923	0.954234	1.07482
yrt-PA	FBgn0004049	567	NPFRNATSSHHGS	111.739	97.0841	106.625	86.4649	86.9497	92.9339	581.796	0.86885	1.00561	1.2923	0.954234	1.07482
glo-PB	FBgn0259139	47	IENVGESPKFVRL	51.6385	52.0332	57.7079	45.9388	46.1815	53.4641	306.964	1.00764	1.00528	1.12407	1.11754	1.16381
cwo-PA	FBgn0259938	544	HNGNSNSSPLLAK	41.3532	24.4567	39.5542	31.0035	31.1634	33.311	200.842	0.591409	1.00516	1.33382	0.956496	1.07443
RhoGAP93B-PA	FBgn0038853	410	ANGGAASDDSMHE	53.2259	42.9979	51.3052	41.3226	41.5301	39.4759	269.858	0.807837	1.00502	1.28806	0.963915	0.955311
RhoGAP93B-PA	FBgn0038853	413	GAASDDSMHEKYF	53.2259	42.9979	51.3052	41.3226	41.5301	39.4759	269.858	0.807837	1.00502	1.28806	0.963915	0.955311
CG7597-PA	FBgn0037093	89	AGSRQTSSSEATN	32.4029	38.2923	32.9117	49.8859	50.1297	45.2563	248.879	1.18175	1.00489	0.64954	1.0157	0.907196
SNF4Agamma-PF	FBgn0025803	534	ESSASTTSPSRQL	38.4955	48.0816	43.3822	47.1055	47.3336	41.5362	265.935	1.24902	1.00484	0.817219	1.12694	0.881769
G-ialpha65A-PA	FBgn0001104	207	DVGGQRSERKKWI	68.5712	55.5132	75.81	61.2164	61.5095	62.0045	384.625	0.809569	1.00479	1.12014	1.10557	1.01287
CG2247-PA	FBgn0030320	393	RPRSNGSPVPKVA	177.376	165.39	181.955	155.518	156.259	156.081	992.578	0.932426	1.00477	1.14055	1.02582	1.00362
CG1024-PB	FBgn0027514	455	PEPMWASPNKSGQ	34.7123	29.9812	32.9241	35.1308	35.2918	36.4045	204.445	0.863705	1.00458	0.988089	0.948484	1.03626
CG9099-PA	FBgn0030802	78	AAAADGTDDDKKR	117.577	114.19	135.508	110.697	111.176	115.296	704.443	0.971199	1.00433	1.06215	1.1525	1.04155
CG6607-PA	FBgn0039204	299	SQRARDSLQDPPE	46.522	44.0532	48.2036	45.1434	45.3343	46.0536	275.31	0.946932	1.00423	1.03054	1.03615	1.02016
gp210-PA	FBgn0033039	1826	QQSGRSSQDDTFG	40.9386	42.0342	40.4495	38.5961	38.755	40.6271	241.401	1.02676	1.00412	1.06069	0.988052	1.05262
Pcl-PA	FBgn0003044	840	NPFLMATPKKASQ	36.5821	44.5994	38.7678	44.6199	44.8013	54.3133	263.684	1.21916	1.00407	0.819862	1.05975	1.21724
CG2199-PA	FBgn0035213	637	LESIGDSTADEST	29.8499	28.9361	28.0335	30.0197	30.1404	27.8321	174.812	0.969386	1.00402	0.994343	0.93915	0.927128
BubR1-PA	FBgn0025458	565	APKIPESPCDQID	29.7496	37.003	28.8855	42.7318	42.9001	40.9861	222.256	1.24381	1.00394	0.696194	0.970954	0.959147
Indy-PB	FBgn0036816	202	INHEPQYQIVGGN	53.6081	55.8932	51.6988	65.4548	65.7045	66.3634	358.723	1.04263	1.00381	0.819009	0.964384	1.01388
CG2807-PA	FBgn0031266	150	FADGGKTPDVGSR	56.9204	57.7087	63.0967	52.4124	52.5864	58.244	340.969	1.01385	1.00332	1.08601	1.10851	1.11127
tud-PA	FBgn0003891	916	GRTPIQSPRHNEK	137.503	142.23	150.711	162.765	163.305	167.528	924.042	1.03438	1.00332	0.844792	1.09606	1.02926
mor-PA	FBgn0002783	345	DDDEDLTRDLDDP	54.6032	49.5596	53.383	39.1464	39.2696	38.4514	274.413	0.907633	1.00315	1.39485	0.977654	0.982248
CG6227-PA	FBgn0030631	99	DYEKDNSPHYRRL	93.2367	77.5522	98.6102	72.9965	73.2144	71.1271	486.737	0.831778	1.00299	1.27728	1.05763	0.974391
CG42595-PE	FBgn0260994	730	VERLLHSITENEK	46.3396	51.6975	48.5101	45.5612	45.6916	43.0059	280.806	1.11562	1.00286	1.01708	1.04684	0.943915
su(s)-PA	FBgn0003575	607	ESSTPPSKRETEA	97.1175	95.2542	106.883	92.2803	92.5419	105.38	589.458	0.980814	1.00283	1.05242	1.10056	1.14196
xl6-PA	FBgn0028554	223	DDRVRGSPRSRSR	39.8565	37.802	41.9972	34.8406	34.9384	40.6505	230.085	0.948454	1.00281	1.14397	1.05371	1.16676
CG6425-PA	FBgn0039449	24	HKRHSASPQSVRT	35.8806	30.105	30.0966	34.6043	34.6953	31.2494	196.631	0.839033	1.00263	1.03688	0.838799	0.90305
CG6425-PA	FBgn0039449	22	LLHKRHSASPQSV	35.8806	30.105	30.0966	34.6043	34.6953	31.2494	196.631	0.839033	1.00263	1.03688	0.838799	0.90305
CG9576-PA	FBgn0031091	472	RLLGSISPEPSTP	43.4959	37.2559	37.3201	41.9413	42.0393	35.3863	237.439	0.856537	1.00234	1.03707	0.858014	0.84371
eco-PA	FBgn0035766	28	KRQLFGSPRSRLR	23.055	19.6801	21.9101	18.3685	18.4063	19.2772	120.697	0.853618	1.00206	1.25513	0.95034	1.04947
tho2-PA	FBgn0031390	1281	TRSDKLSPTSPSG	88.9481	80.4947	82.0975	75.2131	75.3596	68.2643	470.377	0.904963	1.00195	1.18261	0.922982	0.907613
LIMK1-PA	FBgn0041203	956	TQRINQTPIFGRK	151.736	132.999	150.303	133.973	134.231	148.787	852.029	0.876519	1.00193	1.13259	0.990556	1.11058
coilin-PD	FBgn0033265	467	PDDGSASPIKNNV	49.0488	53.3456	50.8827	54.8994	54.9916	55.4043	318.572	1.0876	1.00168	0.893432	1.03739	1.0092
CG11164-PA	FBgn0030507	295	SSGLVDSDGDPNA	26.0058	21.5682	25.8209	19.6943	19.7221	21.8917	134.703	0.829362	1.00141	1.32048	0.992891	1.11158
CG5720-PA	FBgn0028471	672	GSPSLPTTRSINR	132.482	101.33	130.31	97.2457	97.3363	103.549	662.253	0.764861	1.00093	1.36234	0.983606	1.06482
Su(z)12-PA	FBgn0020887	236	KVLSPSTCNDENA	87.277	80.7813	93.3769	84.1165	84.182	84.3701	514.104	0.925574	1.00078	1.03757	1.06989	1.00301
Ubp64E-PA	FBgn0016756	199	EKAPRASPEECPE	26.976	31.7411	32.6389	29.0057	29.0281	30.2039	179.594	1.17664	1.00077	0.930025	1.20992	1.04131
CG13124-PA	FBgn0032156	39	VISRERSFVRTSN	56.8808	60.8543	50.0535	72.2627	72.3095	68.2544	380.615	1.06986	1.00065	0.787139	0.879971	0.944531
CG17119-PA	FBgn0039045	386	QNRTNESPPPSEV	38.4559	37.5553	54.0209	31.4817	31.4947	31.4643	224.473	0.97658	1.00041	1.22153	1.40475	0.999447
Dcp2-PA	FBgn0036534	591	QLFHSQSQNDAQQ	18.0077	31.1719	18.6896	40.9325	40.9438	43.1044	192.85	1.73103	1.00028	0.439936	1.03787	1.05306
stwl-PA	FBgn0003459	320	TGSDTTSPTRRPR	59.8506	50.7273	62.5177	46.1591	46.1712	52.8628	318.289	0.847566	1.00026	1.29661	1.04456	1.14523
Pep-PB	FBgn0004401	104	RNQNPPSLLDLPR	16.9851	23.5842	19.4207	20.2707	20.2748	19.4169	119.952	1.38853	1.0002	0.837913	1.1434	0.957879
CG18490-PB	FBgn0036149	1039	QSMPRETSLSRLA	36.2765	26.767	31.0545	29.297	29.2859	35.3574	188.038	0.737861	0.999621	1.23823	0.856051	1.20686
Lpin-PA	FBgn0033269	364	LSEIPHTPTSNPR	24.9447	23.1108	20.7568	26.8995	26.8893	26.511	149.112	0.926482	0.999619	0.927327	0.832115	0.985556
Pep-PB	FBgn0004401	703	AAGAKATPQRQRA	74.8332	113.871	84.4554	115.503	115.458	113.744	617.864	1.52166	0.999612	0.64789	1.12858	0.984773
key-PA	FBgn0041205	330	KACSTASPLSSSR	41.2215	33.3657	41.5346	35.2742	35.2568	35.2154	221.868	0.809425	0.999505	1.1686	1.0076	0.99833
Mekk1-PB	FBgn0024329	197	TDKRLQSLLRDSE	66.877	102.213	68.5644	77.2921	77.2116	75.4296	467.588	1.52838	0.998958	0.86525	1.02523	0.975903
rump-PA	FBgn0260010	193	RDDDRLSGRNNFN	56.3391	65.2346	62.9381	49.1839	49.132	50.3165	333.144	1.15789	0.998945	1.14548	1.11713	1.02303
bip2-PA	FBgn0026262	1204	PELARFSPLVTGP	57.9165	53.8432	57.3582	52.3237	52.2472	53.5712	327.26	0.92967	0.998537	1.10689	0.990361	1.02384
CG3973-PA	FBgn0029881	683	LSKIPRSPLAQRR	50.9779	28.5021	55.8057	40.2644	40.2044	39.4309	255.185	0.559107	0.99851	1.26608	1.0947	0.979299
Ssb-c31a-PA	FBgn0015299	15	SSSDSDSGPDDRI	55.4504	56.8778	62.7806	71.2235	71.1104	71.3217	388.764	1.02574	0.998412	0.77854	1.13219	1.00138
CG5808-PA	FBgn0027617	178	LQAPSRSPSPSAE	77.8231	46.4115	78.4713	51.4591	51.371	57.7616	363.298	0.596371	0.998289	1.51233	1.00833	1.12248
Mio-PA	FBgn0032940	704	SLPLNVSLNKLPD	30.2055	45.9323	28.5723	29.0318	28.972	26.0175	188.731	1.52066	0.997939	1.04043	0.945929	0.89617
mus309-PA	FBgn0002906	180	TSIVWLSDSPEKK	17.1399	27.672	14.2409	42.3383	42.2377	38.6727	182.302	1.61448	0.997623	0.404833	0.830858	0.91342
CG9143-PA	FBgn0034496	157	GKENDNSEESSDE	64.8632	56.0177	63.2442	65.3372	65.1635	72.3745	387	0.863628	0.997342	0.992746	0.975039	1.10771
CG14964-PA	FBgn0035410	641	RRFSGQTLSPARN	63.8331	48.0811	57.6028	46.5725	46.4452	45.256	307.791	0.753231	0.997266	1.37062	0.902397	0.971731
dap-PA	FBgn0010316	21	FCKMSSSPAVSRN	114.93	132.557	118.745	117.321	116.995	123.97	724.518	1.15337	0.997224	0.979624	1.0332	1.05668
dup-PA	FBgn0000996	391	KTRNFGSVSKADY	143.028	195.027	144.69	195.955	195.366	205.919	1079.99	1.36356	0.996992	0.729903	1.01161	1.05084
Atpalpha-PA	FBgn0002921	14	EHGRADSYRVATV	127.254	115.221	125.96	129.977	129.584	120.755	748.752	0.905445	0.996973	0.979044	0.989835	0.929049
CG42389-PE	FBgn0259735	1192	QLRRASSYQFRLR	28.8059	20.6178	33.9346	25.5615	25.4811	27.5822	161.983	0.715748	0.996854	1.12692	1.17804	1.07905
Pvf2-PA	FBgn0031888	170	RIAEQNSVEKLRT	91.4003	65.244	74.959	99.3499	99.0324	97.0428	527.028	0.713827	0.996805	0.919984	0.820118	0.976778
sip2-PA	FBgn0031878	384	QSTFVVSPKPEPK	28.06	25.7257	35.9326	32.1579	32.0542	30.4813	184.412	0.916807	0.996774	0.87257	1.28056	0.947864
CG5645-PA	FBgn0036254	155	ELQRAQSPSAVEE	57.4079	56.3271	66.0048	55.3578	55.1792	52.5816	342.858	0.981173	0.996774	1.03703	1.14975	0.94985
CG7149-PA	FBgn0031948	396	SSSQSGSDITQPL	33.8811	32.4395	34.2798	32.2015	32.0973	31.2984	196.198	0.957452	0.996764	1.05216	1.01177	0.971956
CG2091-PA	FBgn0037372	360	KRIKLGSPEPKEA	217.085	200.605	198.211	148.162	147.666	135.908	1047.64	0.924088	0.996653	1.46519	0.913057	0.917297
NAT1-PC	FBgn0010488	261	SPRPRRSYQGDSS	35.2644	32.8049	34.4899	45.6269	45.4717	52.9304	246.588	0.930257	0.996599	0.772886	0.978038	1.16007
CG4699-PD	FBgn0038364	23	TSTASPSARSSSE	107.202	103.944	123.127	114.138	113.745	117.985	680.141	0.96961	0.996559	0.939233	1.14855	1.03371
Moca-cyp-PA	FBgn0039581	642	SQRRQLSPGRKRQ	125.689	97.2426	131.542	96.8493	96.4912	96.1063	643.921	0.773676	0.996302	1.29778	1.04657	0.992328
par-1-PC	FBgn0260934	907	RQNTIDSATIKEN	45.9761	53.0456	46.1975	49.0423	48.8524	43.5925	286.706	1.15377	0.996129	0.937479	1.00482	0.888876
CG33214-PA	FBgn0053214	945	CKANVDSDEHGQL	54.5593	65.4345	72.9599	68.3532	68.0708	75.3681	404.746	1.19933	0.995869	0.798197	1.33726	1.10263
Nup98-PA	FBgn0039120	711	PSSSIGSAPNTPQ	31.0165	27.7982	21.7634	22.3176	22.2241	20.9433	146.063	0.896239	0.995812	1.38978	0.701672	0.938421
lva-PC	FBgn0029688	1794	DLQRNVSDLEKHA	54.9498	52.4716	60.1381	44.6925	44.5031	43.2232	299.978	0.954901	0.995763	1.22951	1.09442	0.967124
Pcf11-PD	FBgn0022063	1602	ADMGNESQDKTES	58.1428	42.3908	55.1662	49.8232	49.6067	57.5412	312.671	0.72908	0.995654	1.16698	0.948804	1.15491
thr-PB	FBgn0003701	1205	ALVFNHSPEDKKR	93.8557	86.1297	82.4245	82.4705	82.1067	85.1153	512.102	0.917682	0.995588	1.13805	0.878204	1.03207
SC35-PA	FBgn0040286	84	RSKFSRSPVRGDS	70.6699	51.1179	70.3967	50.9352	50.6899	53.4891	347.299	0.723334	0.995184	1.38745	0.996134	1.05014
gig-PA	FBgn0005198	1319	GEADDDSLAFEDA	25.7718	27.5201	32.8858	24.6326	24.5054	25.0288	160.344	1.06784	0.994838	1.04625	1.27604	1.01609
wdb-PA	FBgn0027492	29	KKSQGSSRYRNSQ	75.1279	75.2133	76.6763	86.4614	86.0095	87.3328	486.821	1.00114	0.994773	0.868918	1.02061	1.01008
Atu-PA	FBgn0019637	689	GEGGSASGSENEG	49.1438	37.5632	54.335	34.4096	34.2185	35.8549	245.525	0.764354	0.994447	1.4282	1.10563	1.042
dock-PA	FBgn0010583	101	PSRQVESPTMSRR	100.249	89.426	103.84	89.0817	88.5246	93.7905	564.912	0.892039	0.993746	1.12536	1.03582	1.05286
Khc-73-PA	FBgn0019968	1414	FADLNNSALGNKF	59.7903	56.7485	62.558	51.5854	51.2622	50.325	332.27	0.949125	0.993734	1.15905	1.04629	0.975567
CG6005-PA	FBgn0038672	294	NIGSGSSPVMGRK	111.704	92.3246	106.194	84.8223	84.2738	83.1904	562.51	0.826508	0.993534	1.31692	0.950672	0.980761
spri-PG	FBgn0085443	351	QNLNADSRRSSSV	129.832	123.852	144.84	112.121	111.394	136.704	758.743	0.953938	0.993512	1.15796	1.11559	1.21925
rno-PA	FBgn0035106	706	QGRGRASQSPNKR	51.238	80.4526	62.9393	77.0988	76.5974	94.9741	443.3	1.57017	0.993496	0.664576	1.22837	1.23185
rno-PA	FBgn0035106	708	RGRASQSPNKRKQ	51.238	80.4526	62.9393	77.0988	76.5974	94.9741	443.3	1.57017	0.993496	0.664576	1.22837	1.23185
gp210-PA	FBgn0033039	1855	SNALSESYIYGHP	34.4636	37.6099	37.2237	33.3662	33.1299	35.4661	211.259	1.09129	0.992919	1.03289	1.08009	1.06294
CG5720-PA	FBgn0028471	302	EEAEEKSPKKDSS	140.171	113.745	137.719	101.364	100.645	106.795	700.439	0.811474	0.992908	1.38285	0.98251	1.05359
plexB-PA	FBgn0025740	2049	LDGDCTSNCxxxx	24.7592	19.8699	26.1152	24.1254	23.9508	23.5766	142.397	0.802529	0.992762	1.02627	1.05477	0.977251
CG2807-PA	FBgn0031266	316	HSGWAETPKPDRT	144.676	149.703	170.233	145.973	144.89	144.317	899.792	1.03474	0.99258	0.991117	1.17664	0.988655
Nak-PA	FBgn0015772	619	QRGSQGSITAKSA	130.397	133.371	126.88	113.289	112.442	100.107	716.486	1.0228	0.992526	1.15102	0.973027	0.883646
snama-PA	FBgn0086129	1088	ERSYKRSSPEDDK	68.1021	65.772	71.7622	65.6608	65.1632	66.241	402.701	0.965785	0.992421	1.03718	1.05374	1.00884
sle-PA	FBgn0037810	462	EVHPDDSMDDDKQ	65.5144	61.1576	56.0825	51.9214	51.5125	53.5455	339.734	0.933498	0.992125	1.2618	0.856032	1.03128
lva-PC	FBgn0029688	206	PVSRHRSALDLEA	63.199	50.9806	70.9553	45.7654	45.3782	53.8709	330.149	0.806668	0.991539	1.38093	1.12273	1.17711
CG15727-PA	FBgn0030410	35	STTSSGSPPPTSR	28.1543	25.6176	28.5131	26.7057	26.477	30.1462	165.614	0.909901	0.991436	1.05424	1.01274	1.12883
CG40351-PA	FBgn0040022	378	GRDRDRSAEIDQR	43.0088	40.4668	44.0708	36.7078	36.3933	37.0648	237.712	0.940896	0.991431	1.17165	1.02469	1.00972
CG14939-PA	FBgn0032378	12	SCCAYSSPQSDRK	98.28	70.5735	89.7181	74.4326	73.7716	72.0127	478.788	0.718086	0.99112	1.32039	0.912882	0.967489
CG14939-PA	FBgn0032378	11	NSCCAYSSPQSDR	98.28	70.5735	89.7181	74.4326	73.7716	72.0127	478.788	0.718086	0.99112	1.32039	0.912882	0.967489
swm-PA	FBgn0002044	1055	EEEDEESEDRSWR	68.0866	63.233	68.9719	65.5827	64.9943	66.2462	397.115	0.928713	0.991028	1.03818	1.013	1.01012
CG14215-PA	FBgn0031052	1934	EVIDEHSPSDLSL	22.6827	27.4425	24.7643	32.7706	32.4763	34.3543	174.491	1.20984	0.991018	0.692166	1.09177	1.04832
CG5198-PA	FBgn0032250	116	AKDEENSSDEEKN	23.3319	22.1573	24.6953	16.9703	16.8171	17.1637	121.136	0.949659	0.990971	1.37486	1.05844	1.01139
CG5198-PA	FBgn0032250	117	KDEENSSDEEKNE	23.3319	22.1573	24.6953	16.9703	16.8171	17.1637	121.136	0.949659	0.990971	1.37486	1.05844	1.01139
CG14782-PA	FBgn0025381	8	VDRLVNSEANTRR	95.8615	82.5444	89.2205	76.9464	76.2079	72.7849	493.566	0.86108	0.990402	1.24582	0.930724	0.945917
Pitslre-PA	FBgn0016696	881	RKAQASSPKPPSG	93.9203	82.9332	95.1121	85.7377	84.9035	87.5499	530.157	0.883017	0.99027	1.09544	1.01269	1.02114
CG4951-PB	FBgn0039563	200	IKSERRSISQGGE	178.838	113.001	162.543	121.514	120.326	115.616	811.837	0.631864	0.990225	1.47175	0.908884	0.951462
Rbcn-3A-PA	FBgn0023458	1352	HDPESRSPRSGET	41.7035	45.8331	35.7392	38.3412	37.9655	36.5756	236.158	1.09902	0.990202	1.0877	0.856984	0.953951
dup-PA	FBgn0000996	641	AMTRRPSQDQEAT	138.071	95.4955	124.728	86.1579	85.3035	90.7604	620.516	0.691643	0.990083	1.60253	0.903365	1.05342
CG7065-PA	FBgn0030091	244	GRSKNQSPPPAGG	84.9679	82.3976	99.7284	78.5965	77.8163	77.4075	500.914	0.96975	0.990074	1.08107	1.17372	0.984873
CG7246-PA	FBgn0030081	289	EEDLDTSDEEPAS	25.8886	28.6839	23.2841	30.0306	29.7128	28.1441	165.744	1.10798	0.989416	0.862071	0.899396	0.937181
CG7324-PA	FBgn0037074	1104	RVDSNATDLRSLG	91.333	107.717	106.233	95.6791	94.6452	86.8415	582.449	1.17939	0.989194	0.954576	1.16314	0.907633
CG14200-PA	FBgn0031023	255	NRTTSRTASRTTT	36.7618	35.0336	38.6526	41.2781	40.8116	37.8394	230.377	0.952988	0.988699	0.890588	1.05144	0.916695
CG7518-PE	FBgn0038108	1904	SGGNPGSSGAANK	73.6866	79.5788	71.8906	73.6825	72.8308	70.3414	442.011	1.07996	0.98844	1.00006	0.975627	0.954654
Klp98A-PA	FBgn0004387	569	RKDLSRSQLDMSR	93.7263	81.8898	104.435	87.167	86.1329	88.0954	541.447	0.873712	0.988137	1.07525	1.11426	1.01065
CG6116-PA	FBgn0032499	668	RSVGSYSDGEDEF	108.237	53.865	103.289	40.0841	39.6084	47.7971	392.88	0.497658	0.988133	2.70025	0.954282	1.19242
gp210-PA	FBgn0033039	1822	TELMQQSGRSSQD	79.0319	74.4144	81.5393	66.092	65.2935	63.743	430.114	0.941574	0.987919	1.19579	1.03173	0.964458
Mgstl-PA	FBgn0025814	54	NPEDLMSPKLKVK	71.0983	77.2311	72.131	92.2759	91.1318	86.4341	490.302	1.08626	0.987602	0.770498	1.01452	0.936692
CG14200-PA	FBgn0031023	265	TTTSPATSPRRAS	54.4283	41.3686	53.2048	47.1578	46.5546	44.7414	287.456	0.760056	0.987208	1.15417	0.977521	0.948758
CG14200-PA	FBgn0031023	266	TTSPATSPRRASR	54.4283	41.3686	53.2048	47.1578	46.5546	44.7414	287.456	0.760056	0.987208	1.15417	0.977521	0.948758
btz-PA	FBgn0045862	335	SSNPHRSQERERE	83.2933	53.1992	75.3032	64.0811	63.2599	61.4318	400.569	0.638698	0.987185	1.29981	0.904073	0.958658
par-1-PC	FBgn0260934	904	NFKRQNTIDSATI	35.2745	41.0293	38.4981	42.1077	41.5655	36.851	235.326	1.16315	0.987123	0.837719	1.09139	0.87516
ns4-PA	FBgn0032882	39	RSTQESYEDSDVP	22.0603	25.4315	21.0654	21.8076	21.5245	19.5009	131.39	1.15282	0.987019	1.01159	0.954903	0.894225
ns4-PA	FBgn0032882	38	LRSTQESYEDSDV	22.0603	25.4315	21.0654	21.8076	21.5245	19.5009	131.39	1.15282	0.987019	1.01159	0.954903	0.894225
nito-PA	FBgn0027548	191	PRGHSMSPPDYER	48.3955	40.6383	44.2958	40.2033	39.6701	40.9919	254.195	0.839714	0.986737	1.20377	0.915288	1.01962
nito-PA	FBgn0027548	189	YRPRGHSMSPPDY	48.3955	40.6383	44.2958	40.2033	39.6701	40.9919	254.195	0.839714	0.986737	1.20377	0.915288	1.01962
CG4825-PA	FBgn0037010	60	SDGSVSSAGARRK	34.6907	30.202	28.5603	25.9019	25.5553	26.0118	170.922	0.870607	0.98662	1.33931	0.823286	1.00424
fs(1)h-PB	FBgn0004656	164	KQRAPATPKSSSG	193.003	196.774	191.987	178.117	175.692	167.642	1103.21	1.01954	0.986386	1.08357	0.994739	0.941191
CG3703-PA	FBgn0040348	84	SEARRGSTGSELA	87.2446	98.6301	87.1042	84.1625	83.0104	74.6683	514.82	1.1305	0.986311	1.03662	0.998392	0.887193
CG5720-PA	FBgn0028471	173	KKKNRKSIEDEDA	79.1973	62.9442	90.443	68.0096	67.078	63.4575	431.13	0.794777	0.986302	1.1645	1.142	0.933067
eIF4G2-PA	FBgn0260634	1259	GTLRRVSMAGGQD	123.803	85.0801	126.105	76.0369	74.9945	78.5077	564.527	0.68722	0.986291	1.6282	1.01859	1.0325
Pep-PB	FBgn0004401	193	NKKKEPTPGEKKI	265.953	216.295	263.461	212.697	209.727	207.763	1375.9	0.813283	0.986035	1.25038	0.990629	0.976802
CG8079-PA	FBgn0034002	600	FGQSDDSDxxxxx	30.3054	19.7983	27.9729	24.7181	24.3702	23.2812	150.446	0.653294	0.985925	1.22604	0.923034	0.941869
CG8079-PA	FBgn0034002	597	SDMFGQSDDSDxx	30.3054	19.7983	27.9729	24.7181	24.3702	23.2812	150.446	0.653294	0.985925	1.22604	0.923034	0.941869
CG5522-PA	FBgn0034158	12	EISRDLSTDNLRY	131.773	127.049	157.498	158.095	155.814	146.537	876.765	0.964149	0.98557	0.833503	1.19522	0.926887
pzg-PA	FBgn0259785	194	NRSLEESPSADLL	69.8122	72.1783	69.0645	62.5979	61.6935	60.8349	396.181	1.03389	0.985553	1.11525	0.989289	0.971837
Rbcn-3A-PA	FBgn0023458	2255	SDDSGGSVAGSQA	48.7496	39.6481	43.1685	26.1039	25.7211	24.845	208.236	0.813302	0.985335	1.86752	0.885516	0.951773
Rbcn-3A-PA	FBgn0023458	2259	GGSVAGSQAQERA	48.7496	39.6481	43.1685	26.1039	25.7211	24.845	208.236	0.813302	0.985335	1.86752	0.885516	0.951773
Smg5-PA	FBgn0019890	905	IVRKSYTSNEEKD	82.5292	77.3959	78.639	65.7483	64.7782	66.2359	435.327	0.9378	0.985245	1.25523	0.952863	1.00742
CG5198-PA	FBgn0032250	30	DSDEEDSDDYERE	47.1402	38.7056	47.6282	40.0068	39.3612	43.6823	256.524	0.821075	0.983862	1.1783	1.01035	1.09187
CG5198-PA	FBgn0032250	25	KKHTLDSDEEDSD	47.1402	38.7056	47.6282	40.0068	39.3612	43.6823	256.524	0.821075	0.983862	1.1783	1.01035	1.09187
xl6-PA	FBgn0028554	187	GRDENGSASRYSD	33.4837	41.5379	33.6282	36.8489	36.2531	40.2846	222.036	1.24054	0.983831	0.908675	1.00432	1.09324
CG8184-PB	FBgn0030674	520	SPRRDNSSDGATG	72.5312	65.6227	78.8441	53.7713	52.9001	43.02	366.689	0.904751	0.983798	1.34888	1.08704	0.800054
CG7766-PA	FBgn0030087	691	LGMEGPSPLTERR	49.6605	39.8842	42.5459	33.9057	33.3507	36.9681	236.315	0.803137	0.98363	1.46466	0.856735	1.09032
CG34422-PA	FBgn0085451	1490	SKQPPASHIVGSP	21.1916	23.8	18.3114	23.8145	23.4129	19.809	130.339	1.12309	0.983136	0.88986	0.864088	0.831805
CG11727-PA	FBgn0030299	746	RANLDDSDKVRDL	130.147	160.327	145.41	181.018	177.901	201.638	996.44	1.23189	0.982782	0.718973	1.11728	1.11391
zip-PA	FBgn0005634	2021	GGIGLSSSRLTGT	125.618	147.686	152.964	136.313	133.96	134.263	830.804	1.17567	0.98274	0.921545	1.21769	0.984962
CG3773-PA	FBgn0038692	121	VDDILDSDDEVEM	21.5523	21.837	23.8356	21.0902	20.7255	20.5795	129.62	1.01321	0.982707	1.02191	1.10595	0.975784
CG7843-PA	FBgn0033062	326	PVRPVNSDGENWD	26.3511	22.5958	23.1374	21.0735	20.7085	25.1113	138.978	0.85749	0.98268	1.25044	0.878042	1.1916
RnpS1-PA	FBgn0037707	194	RRRGRGSVERTPP	67.2522	55.6334	73.2447	56.5932	55.6114	49.7813	358.116	0.827234	0.982651	1.18834	1.0891	0.879634
RnpS1-PA	FBgn0037707	198	RGSVERTPPPKRR	67.2522	55.6334	73.2447	56.5932	55.6114	49.7813	358.116	0.827234	0.982651	1.18834	1.0891	0.879634
CG11873-PA	FBgn0039633	787	SPSPPPTTIQRSS	64.7161	55.2132	68.4021	55.6338	54.6624	55.0248	353.652	0.85316	0.98254	1.16325	1.05696	0.989054
l(1)G0222-PD	FBgn0028343	522	SPLAEATSSPKPT	55.4482	73.3133	59.6283	85.8605	84.3588	82.3301	440.939	1.3222	0.982509	0.645794	1.07539	0.958881
CG4877-PA	FBgn0036624	910	MLFRRDSLPVSHL	27.9518	30.6165	28.0115	25.7627	25.3084	30.2885	167.939	1.09533	0.982364	1.08497	1.00214	1.17567
CG4557-PA	FBgn0029912	300	SEISLLSEDSQSE	27.8941	18.3799	30.1821	19.5964	19.2507	19.8179	135.121	0.658914	0.982357	1.42343	1.08202	1.0113
mip130-PA	FBgn0023509	552	SMKLNKSDPLLGQ	106.985	96.647	125.928	93.5251	91.8749	91.169	606.129	0.903368	0.982356	1.14392	1.17706	0.974808
ssh-PA	FBgn0029157	622	TKQQSQSMENLTP	33.5464	22.4015	31.7623	18.9345	18.597	24.0453	149.287	0.667776	0.982176	1.77171	0.946815	1.26992
CG10188-PA	FBgn0032796	290	AIARHLTDSEDEN	25.5599	21.9333	27.9273	23.9696	23.5414	22.1852	145.117	0.858113	0.982137	1.06635	1.09262	0.925557
CG10188-PA	FBgn0032796	292	ARHLTDSEDENQS	25.5599	21.9333	27.9273	23.9696	23.5414	22.1852	145.117	0.858113	0.982137	1.06635	1.09262	0.925557
CG14438-PA	FBgn0029899	214	SDEGQRSPAEPRA	52.3893	47.5594	49.9216	47.8792	47.0074	46.2921	291.049	0.907806	0.981792	1.0942	0.952895	0.966852
par-1-PC	FBgn0260934	846	ASSTKPSRRASSG	56.5582	53.7616	54.3264	58.8008	57.7257	53.8641	335.037	0.950552	0.981716	0.961861	0.960538	0.916042
Slbp-PA	FBgn0041186	50	RAEFGHSDEASSS	23.9263	30.6139	20.0077	26.8469	26.35	30.0667	157.811	1.27951	0.981492	0.891213	0.836225	1.11993
tral-PA	FBgn0041775	301	QRDRRDSGRQMDN	18.5352	18.7014	21.4924	20.0187	19.6377	24.7352	123.121	1.00896	0.980967	0.925894	1.15954	1.2356
MICAL-like-PA	FBgn0036333	744	DFDRNVSPLGHNK	60.2389	58.9354	62.6475	69.4945	68.1626	70.7185	390.197	0.978361	0.980834	0.866815	1.03998	1.01761
l(1)G0196-PI	FBgn0027279	974	IEEENDSNSGEER	96.5188	64.4578	82.5438	58.6987	57.5478	56.0056	415.772	0.667827	0.980393	1.64431	0.85521	0.95412
l(1)G0196-PI	FBgn0027279	976	EENDSNSGEEREG	96.5188	64.4578	82.5438	58.6987	57.5478	56.0056	415.772	0.667827	0.980393	1.64431	0.85521	0.95412
raps-PA	FBgn0040080	436	VRVRRQSMEQLDL	71.9164	62.7492	67.7825	70.3396	68.9425	67.7938	409.524	0.872529	0.980137	1.02242	0.942518	0.963807
Moca-cyp-PA	FBgn0039581	595	RRRRSRSQDNEYR	55.2352	48.5437	58.1959	48.6761	47.7048	50.9965	309.352	0.878856	0.980046	1.13475	1.0536	1.04767
Moca-cyp-PA	FBgn0039581	593	RDRRRRSRSQDNE	55.2352	48.5437	58.1959	48.6761	47.7048	50.9965	309.352	0.878856	0.980046	1.13475	1.0536	1.04767
Cirl-PB	FBgn0033313	1185	AGGVPASPSGSLH	62.5816	62.925	60.6714	56.3126	55.1836	61.5525	359.227	1.00549	0.979951	1.11132	0.969477	1.09305
CG7728-PA	FBgn0036686	558	AEAEDDSEEELGG	25.6239	29.9652	31.5863	31.7585	31.1214	29.9988	180.054	1.16942	0.979938	0.806836	1.23269	0.944591
Eps-15-PA	FBgn0035060	934	NQHLSRSNTPLQN	327.721	239.886	332.988	231.774	227.104	238.485	1597.96	0.731981	0.979853	1.41397	1.01607	1.02896
par-1-PC	FBgn0260934	971	GIIPRRSTTLYEK	115.89	134.288	122.733	123.086	120.6	123.049	739.647	1.15875	0.979803	0.941537	1.05905	0.999702
CG5798-PA	FBgn0038862	551	QRVRDFSPVIGQN	107.878	93.9269	92.8495	78.003	76.418	71.2954	520.371	0.870675	0.97968	1.383	0.860688	0.914009
sle-PA	FBgn0037810	595	DEMVEQSPMSKQK	26.1423	39.3471	32.5266	37.9732	37.2	40.7094	213.899	1.50511	0.979639	0.688441	1.24421	1.07206
rok-PA	FBgn0026181	452	NHRHRPSNSNELK	89.3056	101.007	87.3291	102.886	100.774	100.96	582.262	1.13103	0.979473	0.868006	0.977868	0.981282
CG9776-PA	FBgn0027866	335	AGDAPPSPTTKNF	57.4139	51.0608	50.7647	47.4848	46.5007	47.0037	300.229	0.889346	0.979276	1.2091	0.884188	0.989869
CG5146-PA	FBgn0035617	1349	GHRKRGSISPIPQ	82.6529	63.9176	92.3615	66.6241	65.2304	71.8306	442.617	0.773326	0.97908	1.24058	1.11746	1.07815
CG5146-PA	FBgn0035617	1351	RKRGSISPIPQKL	82.6529	63.9176	92.3615	66.6241	65.2304	71.8306	442.617	0.773326	0.97908	1.24058	1.11746	1.07815
CG17065-PA	FBgn0031099	9	VRIKCNSEEPESP	74.8665	99.056	94.0284	96.269	94.2446	96.3025	554.767	1.3231	0.978971	0.77768	1.25595	1.00035
snama-PA	FBgn0086129	754	TPPAKITTPKMTA	97.9433	80.9664	97.6249	92.3554	90.4071	82.0065	541.304	0.826665	0.978904	1.0605	0.996749	0.887945
CG32226-PA	FBgn0052226	523	RNPRAWSPVRSVG	132.828	133.404	120.324	131.836	129.054	130.712	778.158	1.00434	0.978896	1.00752	0.905862	0.991473
Xe7-PA	FBgn0010772	453	EDEAAASKRHKMG	95.6428	88.0172	99.2893	83.0268	81.2713	85.4507	532.698	0.920269	0.978856	1.15195	1.03813	1.02919
snama-PA	FBgn0086129	1033	KISNDRSRSRDKS	87.5625	99.4929	93.2346	86.2247	84.392	88.6872	539.594	1.13625	0.978745	1.01551	1.06478	1.02856
snama-PA	FBgn0086129	1035	SNDRSRSRDKSKG	87.5625	99.4929	93.2346	86.2247	84.392	88.6872	539.594	1.13625	0.978745	1.01551	1.06478	1.02856
CG42270-PB	FBgn0259165	971	TPSSTRSRTLPRN	23.6885	23.2834	28.3743	24.3064	23.779	26.9835	150.415	0.982902	0.978302	0.974577	1.19781	1.11014
lark-PA	FBgn0011640	287	GSLRSCSVSRGYD	81.5312	125.734	93.5218	126.896	124.13	143.683	695.496	1.54216	0.978204	0.642506	1.14707	1.13229
NiPp1-PA	FBgn0026402	301	GDLEPISPLSIGS	18.3729	27.1127	19.2235	28.4723	27.8484	27.3133	148.343	1.47569	0.978089	0.64529	1.0463	0.959296
fwd-PA	FBgn0004373	362	QHHRNRSLDSALQ	123.616	120.001	144.478	123.269	120.56	119.952	751.876	0.970756	0.978023	1.00281	1.16876	0.973091
Rnp4F-PA	FBgn0014024	696	EPSGGATSPPSKV	74.7457	81.5205	75.3939	62.4697	61.0777	49.7869	404.994	1.09064	0.977718	1.19651	1.00867	0.796977
qkr58E-2-PA	FBgn0022985	356	QAIVRASPPGMVV	39.0677	28.6322	44.6041	26.3844	25.7841	26.115	190.587	0.732885	0.977246	1.48071	1.14171	0.989787
CG10732-PA	FBgn0036365	744	TLKRAPSANTVVE	41.2912	32.5972	41.6364	26.351	25.7513	31.5382	199.165	0.789445	0.977242	1.56697	1.00836	1.19685
CG10732-PA	FBgn0036365	747	RAPSANTVVEQRR	41.2912	32.5972	41.6364	26.351	25.7513	31.5382	199.165	0.789445	0.977242	1.56697	1.00836	1.19685
CG7518-PE	FBgn0038108	84	QAKPARSSSPPCQ	77.4487	74.8636	84.4524	75.8251	74.0742	84.1326	470.796	0.966622	0.976909	1.02141	1.09043	1.10956
Vinc-PA	FBgn0004397	774	RPPPPETDDEDEG	18.2111	26.2233	22.2374	22.6925	22.1682	23.7563	135.289	1.43996	0.976895	0.802514	1.22109	1.04688
CG11486-PD	FBgn0035397	27	YMVTPQSPEFIPT	21.409	21.0684	21.8345	23.4934	22.9433	19.7084	130.457	0.984091	0.976586	0.911277	1.01987	0.838891
CG5741-PA	FBgn0035937	7	MNKKDVSPSGSTV	48.3818	43.2082	41.4434	39.94	39.0011	42.4749	254.449	0.893067	0.976493	1.21136	0.856589	1.06347
Dg-PA	FBgn0034072	911	DEEERKSFRAKGI	85.7285	131.109	86.5468	148.211	144.642	147.791	744.028	1.52935	0.975921	0.578423	1.00955	0.99717
CG17494-PA	FBgn0040011	606	DDILSVSPAKNVL	29.3444	28.4154	30.4678	30.686	29.9436	33.3979	182.255	0.968339	0.975806	0.956281	1.03828	1.08837
RhoGAP92B-PA	FBgn0038747	493	ESPRYGTLRRQKA	22.3568	25.0571	30.3981	30.2323	29.4682	31.6671	169.18	1.12078	0.974725	0.7395	1.35968	1.04746
CG5787-PA	FBgn0032454	77	YGVNRNTSPDGGN	58.499	57.4791	64.4647	65.5412	63.8834	70.1049	379.972	0.982565	0.974707	0.892554	1.10198	1.06963
Rsf1-PA	FBgn0011305	191	SAGRFRSRSPVGN	42.717	32.433	47.5043	38.7023	37.7206	48.1284	247.206	0.759252	0.974636	1.10373	1.11207	1.24356
Rsf1-PA	FBgn0011305	193	GRFRSRSPVGNHR	42.717	32.433	47.5043	38.7023	37.7206	48.1284	247.206	0.759252	0.974636	1.10373	1.11207	1.24356
CG4951-PB	FBgn0039563	307	ALQRLDSMLDTPK	111.452	126.93	111.828	119.945	116.902	108.792	695.849	1.13888	0.974629	0.92919	1.00338	0.907014
CG6995-PB	FBgn0039229	205	LLHDEASDDKSIK	228.756	154.105	225.09	137.041	133.563	138.022	1016.58	0.673666	0.974622	1.66925	0.983974	1.00716
CG6995-PB	FBgn0039229	209	EASDDKSIKSVKP	228.756	154.105	225.09	137.041	133.563	138.022	1016.58	0.673666	0.974622	1.66925	0.983974	1.00716
mor-PA	FBgn0002783	879	SPSGDKSAIKSDK	112.619	86.6152	102.96	82.756	80.6145	80.1335	545.697	0.769102	0.974123	1.36085	0.914235	0.968311
snama-PA	FBgn0086129	364	DKYDSDYEDNITI	54.7775	57.1506	68.2142	60.592	59.0127	62.1702	361.917	1.04332	0.973936	0.904039	1.2453	1.02605
Cbp80-PA	FBgn0022942	676	AKADSSSSDSEDD	70.8535	82.3907	87.2352	84.3102	82.1041	90.6046	497.498	1.16283	0.973833	0.84039	1.23121	1.07466
pum-PA	FBgn0003165	470	EYVFSGSPTNKDS	39.94	41.4816	54.0319	41.7097	40.6181	45.8746	263.656	1.0386	0.973829	0.95757	1.35283	1.09985
Bap55-PA	FBgn0025716	64	KTDNNATPNNADQ	43.3721	38.1096	45.6815	40.7316	39.661	39.2304	246.786	0.878666	0.973716	1.06483	1.05325	0.963144
CG13185-PB	FBgn0033661	365	EEEQLLTPKKKAK	63.9044	67.3435	61.629	68.5446	66.7249	62.8811	391.028	1.05382	0.973452	0.932303	0.964394	0.917375
Mi-2-PA	FBgn0013591	210	SAGQARSVTGDEP	193.631	103.851	186.295	98.9547	96.321	116.023	795.075	0.536334	0.973385	1.95676	0.962116	1.17249
shot-PH	FBgn0013733	5609	YSPIKRTSPLRRM	102.429	104.913	110.56	133.043	129.471	123.568	703.984	1.02425	0.973149	0.769892	1.07938	0.928778
CG5794-PB	FBgn0039214	1313	MGRRRNSNEQPPP	47.115	43.1754	52.8274	37.9131	36.89	41.1904	259.111	0.916383	0.973014	1.24271	1.12124	1.08644
yps-PA	FBgn0022959	235	PRRYNNYYLRQPR	34.5123	30.8093	39.8175	34.3101	33.3811	35.6711	208.501	0.892705	0.972922	1.00589	1.15372	1.03967
Su(var)205-PA	FBgn0003607	120	EEPTAPSGNKSKR	37.0251	42.4151	42.9176	40.7381	39.6317	46.8655	249.593	1.14558	0.972842	0.908856	1.15915	1.15041
dre4-PA	FBgn0002183	1110	KRSRDDSRDNGHK	47.5186	98.1303	58.9211	93.27	90.736	95.675	484.251	2.06509	0.972831	0.509473	1.23996	1.02579
CG5720-PA	FBgn0028471	270	PPRKAKSPIIFNR	94.481	76.8618	92.2764	73.3886	71.3934	80.2818	488.683	0.813515	0.972813	1.28741	0.976666	1.09393
Eps-15-PA	FBgn0035060	1026	FAEDFSSGDEIGS	65.0028	43.2824	64.0901	41.7079	40.5661	52.6804	307.33	0.665853	0.972624	1.55853	0.985959	1.26308
Eps-15-PA	FBgn0035060	1025	NFAEDFSSGDEIG	65.0028	43.2824	64.0901	41.7079	40.5661	52.6804	307.33	0.665853	0.972624	1.55853	0.985959	1.26308
shot-PH	FBgn0013733	8039	GRDLERSGNNPEV	64.8405	44.1939	66.8629	38.9043	37.8339	45.1223	297.758	0.681579	0.972487	1.66667	1.03119	1.15983
NAT1-PC	FBgn0010488	28	PKHAPISPPSRSR	51.5329	40.7474	52.8182	43.3655	42.16	48.6456	279.27	0.790708	0.972202	1.18834	1.02494	1.12176
CG9776-PA	FBgn0027866	873	RSRRSRSRSIERV	148.38	116.762	142.132	125.305	121.801	129.36	783.74	0.786917	0.972033	1.18414	0.957892	1.03236
CG9776-PA	FBgn0027866	875	RRSRSRSIERVER	148.38	116.762	142.132	125.305	121.801	129.36	783.74	0.786917	0.972033	1.18414	0.957892	1.03236
Mcm2-PA	FBgn0014861	124	DLGFGQSDDEDDV	67.7728	53.2778	77.2307	57.3399	55.6929	58.4947	369.809	0.786123	0.971276	1.18195	1.13955	1.02014
Dap160-PA	FBgn0023388	1016	GRNTPVSGSRIEM	49.5855	45.4328	46.3751	42.4985	41.2773	46.2946	271.464	0.916253	0.971265	1.16676	0.935256	1.08932
Ntf-2-PA	FBgn0031145	129	RLNIHNSAxxxxx	124.224	109.964	114.682	105.85	102.783	98.4734	655.976	0.885203	0.971021	1.17358	0.923182	0.930306
CG5521-PA	FBgn0039466	764	DLRRAMSLDSLAR	142.575	118.539	135.849	125.857	122.201	117.682	762.703	0.831416	0.97095	1.13283	0.952825	0.935047
CG5521-PA	FBgn0039466	767	RAMSLDSLARKGD	142.575	118.539	135.849	125.857	122.201	117.682	762.703	0.831416	0.97095	1.13283	0.952825	0.935047
Hcf-PA	FBgn0039904	966	VFNAGGSPRTVTL	135.636	119.99	129	120.495	116.992	126.274	748.387	0.88465	0.970932	1.12566	0.951076	1.04797
CG15160-PA	FBgn0032688	548	LISLTGSPGGAEK	66.0624	51.4306	70.1232	47.2624	45.8833	52.14	332.902	0.778516	0.970821	1.39778	1.06147	1.1032
PR2-PA	FBgn0013955	770	SMIDLVSDQTPVI	26.8175	26.161	29.3897	49.3074	47.8539	46.2104	225.74	0.975522	0.970521	0.543883	1.09592	0.937189
eIF4G-PA	FBgn0023213	1217	TGSSQGSRENSSS	20.6743	41.5675	19.1239	36.9372	35.8463	36.6343	190.783	2.01059	0.970467	0.559715	0.925008	0.9918
CG4877-PA	FBgn0036624	301	KRRRSVTPPASEE	72.4982	62.4392	67.949	61.9487	60.1117	61.8446	386.791	0.861251	0.970347	1.1703	0.93725	0.998321
CG4877-PA	FBgn0036624	299	TLKRRRSVTPPAS	72.4982	62.4392	67.949	61.9487	60.1117	61.8446	386.791	0.861251	0.970347	1.1703	0.93725	0.998321
CG33713-PA	FBgn0064116	117	EDQRLDSEKTLFD	25.6524	29.8193	31.4125	21.6474	21.0052	27.4447	156.981	1.16244	0.970333	1.18501	1.22454	1.2678
Map205-PA	FBgn0002645	1079	AASKPLTPQSKDG	131.423	170.928	143.001	198.298	192.411	195.054	1031.11	1.30059	0.970314	0.662755	1.0881	0.983641
CG9776-PA	FBgn0027866	91	TPPRRRYDSPDYG	82.5457	60.7141	82.1723	62.3078	60.4553	57.5636	405.759	0.735521	0.970269	1.32481	0.995477	0.923859
CG11055-PA	FBgn0034491	569	NVGSLNSSRRTSM	81.4976	62.2122	68.2817	68.0224	65.993	53.5516	399.558	0.763362	0.970166	1.1981	0.837837	0.787265
Gl-PA	FBgn0001108	126	GSRTQLTTSLSER	27.5712	19.01	21.6577	19.6976	19.1088	19.753	126.798	0.689488	0.970109	1.39973	0.78552	1.00281
cin-PA	FBgn0000316	376	TGSELCSPRNQLT	36.5109	41.6971	37.2516	41.2163	39.9817	41.819	238.477	1.14204	0.970045	0.885836	1.02029	1.01462
rgn-PA	FBgn0261258	402	DELRQRSGEDLDK	73.0824	57.4329	73.3208	62.3544	60.4719	61.5587	388.221	0.785865	0.969809	1.17205	1.00326	0.987238
l(1)G0222-PD	FBgn0028343	1089	VSGRRGSGPLTAP	55.624	40.6201	51.7932	45.8877	44.5007	45.5748	284.001	0.730262	0.969774	1.21218	0.931131	0.993181
Moca-cyp-PA	FBgn0039581	604	NEYRNRYPLSPIR	55.342	42.4336	52.7426	46.622	45.2096	48.8112	291.161	0.766753	0.969705	1.18703	0.953031	1.04696
CG6951-PA	FBgn0036959	87	SKAKKGSQEFDPL	65.4294	56.0717	67.8901	51.6771	50.1102	56.6441	347.823	0.85698	0.969678	1.26612	1.03761	1.09612
CG11788-PA	FBgn0034495	131	TGNANASLERSLN	105.836	133.854	119.601	127.747	123.871	134.408	745.317	1.26473	0.969661	0.828484	1.13006	1.05215
CG7824-PA	FBgn0039711	53	EEKPRLSPQDANQ	155.164	126.786	152.557	119.21	115.57	123.367	792.654	0.817108	0.969464	1.3016	0.983198	1.03487
Orc1-PA	FBgn0022772	480	QDNDEDYSPKKSV	41.9176	26.3338	37.2995	32.8804	31.8702	34.6083	204.91	0.628227	0.969276	1.27485	0.889828	1.05255
plexA-PA	FBgn0025741	1681	ISKYTSSSPTFSR	52.6194	39.7437	43.8038	46.3078	44.877	47.64	274.992	0.755305	0.969102	1.1363	0.832466	1.02877
CG11919-PA	FBgn0033564	16	VVGKRNSVSFDQQ	90.1605	68.4956	92.556	66.8086	64.7335	68.6497	451.404	0.759708	0.96894	1.34954	1.02657	1.02756
garz-PA	FBgn0033714	1256	PNGSAKSDGAISG	42.3145	22.238	46.0381	25.1971	24.4128	24.7495	184.95	0.525541	0.968872	1.67934	1.088	0.982233
garz-PA	FBgn0033714	1261	KSDGAISGEEDAT	42.3145	22.238	46.0381	25.1971	24.4128	24.7495	184.95	0.525541	0.968872	1.67934	1.088	0.982233
sbb-PD	FBgn0010575	1988	TNLTKDSPKQKGG	185.014	208.922	224.351	173.159	167.768	176.849	1136.06	1.12922	0.968865	1.06846	1.21261	1.02131
CG40351-PA	FBgn0040022	1133	LDKNLQSPNNIVK	27.5249	25.1043	26.2623	30.6346	29.6806	28.8171	168.024	0.912058	0.968859	0.898491	0.954131	0.940672
Map205-PA	FBgn0002645	924	ATSGTGSVASSTA	45.6587	56.8017	48.8479	43.2834	41.9281	46.5254	283.045	1.24405	0.968687	1.05488	1.06985	1.0749
Rip11-PA	FBgn0027335	722	NDSNSPSPKSTER	61.1273	59.8382	59.5147	77.2118	74.7857	70.3139	402.792	0.978912	0.968579	0.791684	0.973618	0.910663
DMAP1-PA	FBgn0034537	16	DMERANTPEVTRD	52.1645	45.9893	54.2278	42.177	40.836	39.8401	275.235	0.881621	0.968205	1.2368	1.03955	0.944593
CG10249-PB	FBgn0027596	590	RPKHLSSPSPVRK	87.5904	63.8593	90.6934	58.2894	56.4318	59.8171	416.681	0.729068	0.968132	1.50268	1.03543	1.02621
spd-2-PA	FBgn0027500	477	FRHLQQSISRKPL	34.0451	33.9733	32.1893	44.7269	43.2913	41.3779	229.604	0.99789	0.967902	0.761176	0.945491	0.925123
EndoGI-PA	FBgn0028515	11	KAEDTQSDKMATA	182.669	163.665	181.25	149.777	144.957	150.447	972.765	0.895963	0.967817	1.2196	0.992234	1.00447
CG11055-PA	FBgn0034491	566	PKSNVGSLNSSRR	88.6958	76.9991	69.4885	76.7309	74.2462	63.6134	449.774	0.868125	0.967617	1.15593	0.783447	0.829045
CG8388-PA	FBgn0034062	567	AIATTSSPRAECx	28.295	26.7182	28.457	27.1582	26.2765	24.2658	161.171	0.944275	0.967534	1.04186	1.00572	0.893496
SRm160-PA	FBgn0036340	581	RQQRQRSASPPEK	59.2315	39.7538	64.1096	44.627	43.1763	50.606	301.504	0.671159	0.967492	1.32726	1.08236	1.13398
SRm160-PA	FBgn0036340	583	QRQRSASPPEKRR	59.2315	39.7538	64.1096	44.627	43.1763	50.606	301.504	0.671159	0.967492	1.32726	1.08236	1.13398
kuk-PA	FBgn0038476	418	GRKRERTPPPLTA	20.8151	30.1635	24.8147	22.7297	21.9901	28.3045	148.818	1.44912	0.967461	0.915767	1.19215	1.24526
CG32394-PA	FBgn0052394	486	KDDSLDSDQSDVN	168.541	141.907	159.791	112.951	109.235	107.179	799.603	0.841973	0.967102	1.49216	0.948089	0.948898
CG32394-PA	FBgn0052394	489	SLDSDQSDVNVKK	168.541	141.907	159.791	112.951	109.235	107.179	799.603	0.841973	0.967102	1.49216	0.948089	0.948898
SC35-PA	FBgn0040286	23	RYGRPSSPTRSSS	69.8081	63.083	68.1014	64.483	62.3499	69.9751	397.8	0.903664	0.96692	1.08258	0.975551	1.08517
Mi-2-PA	FBgn0013591	292	DEEQDASGASERD	43.4219	33.0732	55.2013	35.9367	34.7446	47.9794	250.357	0.761673	0.966829	1.20829	1.27128	1.33511
E(Pc)-PA	FBgn0000581	634	DDEFVASDDENVS	37.9228	35.0932	38.1619	31.7851	30.7289	32.3874	206.079	0.925385	0.966769	1.1931	1.00631	1.01895
CG7028-PA	FBgn0027587	467	LGTGQESPAPHNS	65.6412	54.4274	67.3784	53.8604	52.0541	57.9826	351.344	0.829165	0.966463	1.21873	1.02646	1.07653
Atg9-PA	FBgn0034110	62	PLDEHDTEHEGED	30.37	22.4523	36.0048	20.4999	19.8073	20.767	149.901	0.739291	0.966213	1.48147	1.18554	1.01303
ps-PF	FBgn0026188	25	RKRPLDSDPENEQ	80.1207	81.1582	80.2899	60.5496	58.4813	60.1813	420.781	1.01295	0.96584	1.32322	1.00211	0.993917
CG4699-PD	FBgn0038364	1009	RSRRNSSPSNSHK	81.958	88.7018	83.7739	95.7605	92.4892	83.2697	525.953	1.08228	0.965838	0.855864	1.02216	0.869562
CG4699-PD	FBgn0038364	1008	SRSRRNSSPSNSH	81.958	88.7018	83.7739	95.7605	92.4892	83.2697	525.953	1.08228	0.965838	0.855864	1.02216	0.869562
RhoGEF2-PD	FBgn0023172	500	LSLLPRSLSSLSL	136.867	133.905	126.317	134.338	129.737	130.49	791.653	0.97836	0.965751	1.01882	0.922918	0.971358
Nak-PA	FBgn0015772	616	KIRQRGSQGSITA	139.031	103.515	125.078	102.176	98.6672	96.7056	665.172	0.744548	0.965664	1.36071	0.899642	0.946466
CG7457-PA	FBgn0035812	810	KRKRINSGDLSRR	31.8597	25.5147	31.7718	30.624	29.5689	28.3753	177.714	0.800845	0.965546	1.04035	0.99724	0.926571
Mitf-PA	FBgn0067895	597	KTLNSGSFEPKNF	34.725	24.4764	31.9852	29.0965	28.0912	31.5403	179.915	0.704864	0.965451	1.19344	0.921099	1.08399
CG13625-PA	FBgn0039210	320	RRDNDQSPVRRRR	69.7651	68.106	72.6381	63.3989	61.2006	64.7505	399.859	0.976219	0.965327	1.10042	1.04118	1.02132
MEP-1-PA	FBgn0035357	939	GMKPGQSPSGNNK	48.7063	44.2431	49.649	41.424	39.9816	39.1015	263.105	0.908365	0.965178	1.1758	1.01936	0.943932
snama-PA	FBgn0086129	615	ERKREHSYERHIR	74.7613	67.2357	70.5875	70.1114	67.6551	72.2637	422.615	0.899339	0.964965	1.06632	0.944173	1.0307
Pk92B-PB	FBgn0014006	1193	SESEYDSCSExxx	97.4055	92.1846	103.309	82.4347	79.5461	78.227	533.107	0.946401	0.964959	1.18161	1.06061	0.948958
Pk92B-PB	FBgn0014006	1195	SEYDSCSExxxxx	97.4055	92.1846	103.309	82.4347	79.5461	78.227	533.107	0.946401	0.964959	1.18161	1.06061	0.948958
Ote-PA	FBgn0003022	44	VKRLRASIGGQAS	86.9711	60.5046	86.9616	49.6311	47.8883	57.6157	389.572	0.695686	0.964885	1.75235	0.999891	1.16088
SRm160-PA	FBgn0036340	493	SPQQNRYNRDHRQ	42.9236	44.3499	52.9973	42.7251	41.2242	41.1004	265.321	1.03323	0.964871	1.00465	1.23469	0.961972
snama-PA	FBgn0086129	769	LRQRESSPKTPEK	69.2382	63.678	78.222	62.0005	59.819	63.6968	396.655	0.919694	0.964814	1.11674	1.12975	1.02736
Ote-PA	FBgn0003022	326	LSDDTDSKEDQYE	28.1291	21.398	16.2699	25.3953	24.501	22.883	138.576	0.760706	0.964785	1.10765	0.578403	0.901071
hrg-PA	FBgn0015949	444	NNSQNNSGNEDDL	37.6814	35.381	32.7503	36.2606	34.98	31.367	208.42	0.93895	0.964682	1.03918	0.869135	0.865044
XRCC1-PA	FBgn0026751	533	RPRRDSSKDDVAM	86.3361	80.3739	79.3885	67.358	64.9754	63.8302	442.262	0.930942	0.964628	1.28175	0.919529	0.947626
CG7728-PA	FBgn0036686	496	VKTSNESDSDDEE	24.7526	25.9931	23.944	27.5658	26.5893	30.1204	158.965	1.05012	0.964575	0.897946	0.967331	1.09267
CG7728-PA	FBgn0036686	498	TSNESDSDDEEAR	24.7526	25.9931	23.944	27.5658	26.5893	30.1204	158.965	1.05012	0.964575	0.897946	0.967331	1.09267
kis-PA	FBgn0086902	1569	SNSNAGSDVEKTE	57.0348	53.8464	63.4394	51.7658	49.9319	51.8928	327.911	0.944097	0.964574	1.10179	1.11229	1.00245
Trp1-PA	FBgn0011584	139	KDEKKDTDPEGDN	21.14	30.584	25.0569	30.1182	29.0508	34.0896	170.04	1.44674	0.964558	0.701899	1.18529	1.13186
Trp1-PA	FBgn0011584	153	QGDGGASGNEKEK	21.14	30.584	25.0569	30.1182	29.0508	34.0896	170.04	1.44674	0.964558	0.701899	1.18529	1.13186
CG6227-PA	FBgn0030631	256	KDAEPDSPPSKFH	117.518	93.863	115.061	92.9764	89.6607	97.5807	606.66	0.79871	0.964338	1.26396	0.979088	1.04952
CG1316-PA	FBgn0035526	455	MEAEERSGSDGDD	40.9056	43.3775	47.5988	40.834	39.3672	34.9265	247.01	1.06043	0.964079	1.00175	1.16362	0.855329
CG1316-PA	FBgn0035526	457	AEERSGSDGDDGG	40.9056	43.3775	47.5988	40.834	39.3672	34.9265	247.01	1.06043	0.964079	1.00175	1.16362	0.855329
PTP-ER-PA	FBgn0016641	199	ASRLSYSPKLLSS	241.02	287.157	207.766	363.389	350.316	360.196	1809.84	1.19142	0.964024	0.663255	0.862029	0.991212
CG16771-PA	FBgn0032779	18	QKFRKLSDVDMTE	28.7167	19.0785	27.1937	21.148	20.3858	25.3727	141.895	0.664372	0.963959	1.35789	0.946967	1.19977
Chi-PA	FBgn0013764	415	HKAYALSPRDCLK	136.651	125.177	139.199	111.91	107.847	114.908	735.692	0.916032	0.963691	1.22108	1.01864	1.02678
CG18490-PB	FBgn0036149	1122	ASSMGLSRGEGTR	52.9566	43.1559	54.8351	40.9195	39.429	42.2928	273.589	0.814929	0.963574	1.29417	1.03547	1.03356
Jra-PA	FBgn0001291	92	SSKTVNTPDLEKI	53.8409	35.1222	46.0425	33.7665	32.5342	35.4375	236.744	0.652334	0.963506	1.59451	0.855159	1.04949
Tudor-SN-PA	FBgn0035121	166	AGRGKWSPTASAA	210.957	112.951	195.787	99.2633	95.6279	103.229	817.816	0.535424	0.963376	2.12523	0.92809	1.03995
Tudor-SN-PA	FBgn0035121	168	RGKWSPTASAADK	210.957	112.951	195.787	99.2633	95.6279	103.229	817.816	0.535424	0.963376	2.12523	0.92809	1.03995
Tudor-SN-PA	FBgn0035121	170	KWSPTASAADKVR	210.957	112.951	195.787	99.2633	95.6279	103.229	817.816	0.535424	0.963376	2.12523	0.92809	1.03995
Ca-alpha1T-PB	FBgn0029846	1521	VRNRWRSAEDVRK	174.02	85.6358	167.02	87.838	84.6039	83.3062	682.424	0.492103	0.963181	1.98115	0.959774	0.948407
SC35-PA	FBgn0040286	22	ARYGRPSSPTRSS	117.475	109.883	132.586	110.495	106.401	122.015	698.856	0.935374	0.962944	1.06316	1.12864	1.10426
CG7029-PA	FBgn0039026	1685	NKVSTRSPSRIVQ	96.6848	114.086	95.3362	87.0472	83.8148	76.3089	553.278	1.17998	0.962866	1.11072	0.986051	0.876639
msb1l-PA	FBgn0027949	216	PHGDPRSPSLGVD	59.6189	42.24	65.365	46.9483	45.1957	48.9507	308.319	0.708501	0.96267	1.26988	1.09638	1.04265
CrebB-17A-PF	FBgn0014467	186	DSDESLSDDDSQH	18.7327	22.9427	24.1829	19.9384	19.1891	20.4569	125.443	1.22474	0.962419	0.939529	1.29094	1.026
Tango1-PA	FBgn0031842	1394	YRSLSPSDSRYNY	123.321	130.549	122.164	123.69	118.935	120.8	739.46	1.05862	0.961557	0.997014	0.990624	0.976639
RhoGEF2-PD	FBgn0023172	1261	SIVRQPSDRRPDA	63.7435	65.0899	66.1319	73.5046	70.6582	71.84	410.968	1.02112	0.961276	0.867204	1.03747	0.977353
par-1-PC	FBgn0260934	1011	RNVPSRSTFHSGQ	222.245	197.68	233.008	212.349	204.125	196.373	1265.78	0.889465	0.961271	1.0466	1.04843	0.924762
LIMK1-PA	FBgn0041203	759	GERLRDSMRARRR	153.177	130.95	148.887	134.893	129.636	147.397	844.94	0.854896	0.961028	1.13554	0.971991	1.0927
YT521-B-PA	FBgn0027616	486	GFKRSGSPYRQMG	130.239	183.977	153.337	150.891	145.004	166.903	930.352	1.41261	0.960986	0.863134	1.17735	1.10612
Tango1-PA	FBgn0031842	1390	SPRTYRSLSPSDS	58.0038	54.5959	62.4854	57.503	55.2431	56.8753	344.706	0.941248	0.9607	1.00871	1.07726	0.989084
D1-PA	FBgn0000412	107	SSGGAGSGSGDSV	73.7579	37.083	63.5594	38.2354	36.7325	32.1966	281.565	0.502767	0.960694	1.92905	0.861731	0.842063
D1-PA	FBgn0000412	109	GGAGSGSGDSVKT	73.7579	37.083	63.5594	38.2354	36.7325	32.1966	281.565	0.502767	0.960694	1.92905	0.861731	0.842063
CG1399-PA	FBgn0033212	322	IKLERQSPLLKSA	86.1758	77.8959	77.6586	83.2028	79.9256	71.0838	475.942	0.903919	0.960612	1.03573	0.901165	0.854343
PDCD-5-PA	FBgn0036580	125	RRAAIDSDDDEDY	96.5118	81.0241	93.3409	46.39	44.5591	48.5656	410.391	0.839525	0.960533	2.08045	0.967144	1.0469
CG4266-PA	FBgn0034598	1101	ASQSANSPPQEKL	46.7682	40.5205	47.9098	38.3842	36.864	45.9232	256.37	0.866412	0.960396	1.21842	1.02441	1.19641
Tango1-PA	FBgn0031842	1330	PLGRMRSPPPSSR	65.1653	51.4881	66.2504	50.4196	48.3974	55.6075	337.328	0.790114	0.959892	1.29246	1.01665	1.10289
Karl-PA	FBgn0030334	254	DGRVRASSEARSY	69.541	55.267	67.4368	71.9762	69.0683	68.3175	401.607	0.79474	0.9596	0.966167	0.969741	0.949169
NAT1-PC	FBgn0010488	308	QDQQGGSHRGSRS	20.7928	21.8279	26.1578	21.4651	20.5967	20.9646	131.805	1.04978	0.959546	0.968681	1.25802	0.976687
CG13350-PA	FBgn0033890	803	KAIELSSAKRGTL	79.413	131.402	98.3322	140.108	134.39	142.805	726.45	1.65467	0.95919	0.5668	1.23824	1.01925
BubR1-PA	FBgn0025458	1080	LSIYYKTTPLTPK	207.575	180.124	230.975	208.647	200.049	197.042	1224.41	0.867755	0.95879	0.99486	1.11273	0.944377
ssp4-PF	FBgn0022085	999	QRQQSLTNLRDNR	35.5459	40.3672	44.322	40.2183	38.5548	36.5342	235.542	1.13563	0.958638	0.883824	1.2469	0.908396
RhoGAP71E-PA	FBgn0036518	486	LRTGTKSLDGGGE	59.0852	58.3306	58.9492	88.9581	85.2769	89.3968	439.997	0.987228	0.958619	0.664192	0.997698	1.00493
CG6479-PA	FBgn0036710	174	QTKQNTSYNSSMV	104.815	90.4959	113.269	89.7127	85.9971	90.6863	574.976	0.863385	0.958584	1.16834	1.08065	1.01085
plexA-PA	FBgn0025741	1684	YTSSSPTFSRAGS	91.6024	93.9217	94.2916	100.471	96.295	96.5428	573.124	1.02532	0.958437	0.911731	1.02936	0.960903
shark-PA	FBgn0015295	482	ALFDMNSLRKNKS	37.2211	34.3591	42.1046	32.2051	30.8591	31.6562	208.405	0.92311	0.958204	1.15575	1.1312	0.982956
RhoGAP1A-PA	FBgn0025836	428	SPSGCGSLGRTSS	79.258	70.075	88.9472	71.4247	68.4313	71.8482	449.984	0.884137	0.958091	1.10967	1.12225	1.00593
Aats-glupro-PA	FBgn0005674	175	VKRSPQSSKEQTP	83.8393	91.2198	77.035	82.8219	79.3445	81.8496	496.11	1.08803	0.958013	1.01228	0.918841	0.98826
spd-2-PA	FBgn0027500	45	SGRRSGTGRDSPA	26.0901	49.5908	31.1094	62.8499	60.2042	59.3527	289.197	1.90075	0.957905	0.415118	1.19238	0.944357
spd-2-PA	FBgn0027500	43	SKSGRRSGTGRDS	26.0901	49.5908	31.1094	62.8499	60.2042	59.3527	289.197	1.90075	0.957905	0.415118	1.19238	0.944357
coilin-PD	FBgn0033265	201	SKNKKPTKSPEAS	25.0141	37.1387	33.8389	38.8037	37.1695	37.2241	209.189	1.48471	0.957885	0.644632	1.35279	0.959291
CG42348-PA	FBgn0259679	1387	GGSGSGTVGGGDS	45.566	35.4171	50.1968	52.698	50.4668	51.6392	285.984	0.77727	0.95766	0.864662	1.10163	0.979909
Incenp-PA	FBgn0260991	525	ATSLLKTATGTNL	165.78	125.705	173.021	117.136	112.166	125.08	818.889	0.758267	0.957567	1.41527	1.04368	1.06782
Pcf11-PD	FBgn0022063	744	DKPTKKSGSPPKK	64.2401	63.9615	68.3455	62.7329	60.0681	65.5358	384.884	0.995663	0.957521	1.02403	1.06391	1.04468
Pez-PA	FBgn0031799	759	AMRQRASSIQSAP	33.4745	37.4069	36.4277	33.6971	32.2655	31.75	205.022	1.11747	0.957516	0.993395	1.08822	0.942217
NAT1-PC	FBgn0010488	526	SQAGKASTPPPIT	50.1711	60.2827	60.9854	72.2531	69.1699	76.479	389.341	1.20154	0.957328	0.694381	1.21555	1.05849
CG7864-PA	FBgn0035233	243	KDVDPNTPQCILC	28.8278	38.4484	38.7332	33.4341	32.0035	35.6764	207.123	1.33372	0.957212	0.862229	1.34361	1.06707
Su(var)3-7-PA	FBgn0003598	527	AGIEVGSADGRGG	140.333	135.39	168.487	135.588	129.765	146.959	856.521	0.964775	0.957053	1.03499	1.20062	1.08386
CG14964-PA	FBgn0035410	638	QNVRRFSGQTLSP	58.9075	52.5071	57.8659	60.5326	57.9325	55.0138	342.759	0.891348	0.957047	0.973153	0.982318	0.908829
LIMK1-PA	FBgn0041203	978	KLQHAESLEDLAS	47.4965	48.1283	48.4751	56.4926	54.0557	51.5714	306.22	1.0133	0.956864	0.840757	1.0206	0.912888
CG4857-PB	FBgn0026083	443	HRSSTGSCSSLIT	29.6788	46.2136	28.8561	37.5489	35.928	35.425	213.65	1.55712	0.956833	0.790405	0.97228	0.943439
fax-PA	FBgn0014163	382	GGEQEKSNEQEGT	85.7215	49.0807	81.4704	61.3195	58.6697	68.7007	404.963	0.57256	0.956788	1.39795	0.950408	1.12037
lqfR-PC	FBgn0261279	334	DLMGGASPSPSTS	79.3207	64.3721	77.1031	71.5134	68.4172	66.785	427.511	0.811543	0.956705	1.10917	0.972043	0.933881
Ranbp11-PA	FBgn0053139	1074	LSEQVESGxxxxx	43.2542	30.1935	41.9463	29.542	28.2621	30.2562	203.454	0.698048	0.956674	1.46416	0.969763	1.02417
Nup98-PA	FBgn0039120	724	SRPKGATPNKERE	80.9392	99.9488	93.9327	95.3367	91.1772	98.2156	559.55	1.23486	0.956371	0.848983	1.16053	1.0302
spen-PA	FBgn0016977	5248	TIAVPHSLQSPQD	47.0635	39.4566	45.2788	41.2469	39.4454	41.8711	254.362	0.838368	0.956323	1.14102	0.962078	1.01513
CG32176-PA	FBgn0052176	190	TKIEVKSDDDIDE	32.92	35.3039	29.5249	36.6306	35.0304	36.3183	205.728	1.07241	0.956315	0.898704	0.896868	0.991474
wdb-PA	FBgn0027492	28	GKKSQGSSRYRNS	172.545	182.412	162.158	185.841	177.704	175.918	1056.58	1.05719	0.956215	0.928454	0.9398	0.946602
CG13625-PA	FBgn0039210	188	SSDQSPTRRGRDG	87.1451	69.9929	94.6942	67.0407	64.1039	69.6185	452.595	0.803176	0.956193	1.29988	1.08663	1.03845
kis-PA	FBgn0086902	1468	NSEEGGSARKNRG	39.8785	43.9833	46.9179	47.5993	45.5101	49.969	273.858	1.10293	0.956108	0.837796	1.17652	1.04978
poe-PA	FBgn0011230	599	HDDNANTSTQERA	53.3366	61.5471	55.3124	62.8758	60.1025	56.1733	349.348	1.15394	0.955893	0.848286	1.03704	0.893401
zip-PA	FBgn0005634	1097	ANDLSQTLAEEEE	141.145	141.488	156.025	155.628	148.734	148.861	891.88	1.00243	0.955703	0.906937	1.10543	0.956517
spen-PA	FBgn0016977	3446	TVQSSSSPEKSIS	101.994	82.7213	92.5548	82.5322	78.8457	80.3528	519.001	0.81104	0.955333	1.23581	0.907452	0.973593
pr-set7-PA	FBgn0011474	388	GSADPLSPRKSPR	59.4381	61.5183	64.5166	71.9907	68.6807	70.2694	396.414	1.035	0.954022	0.825636	1.08544	0.97609
pr-set7-PA	FBgn0011474	392	PLSPRKSPRKLPT	59.4381	61.5183	64.5166	71.9907	68.6807	70.2694	396.414	1.035	0.954022	0.825636	1.08544	0.97609
CG11210-PA	FBgn0033259	704	AATRRPSIVEIAG	22.4975	19.1359	26.6948	20.495	19.5494	24.69	133.063	0.850579	0.953861	1.09771	1.18657	1.20468
l(1)G0196-PI	FBgn0027279	1001	RSAERISPAFGFN	85.3284	60.1707	93.3771	60.5688	57.7336	55.9186	413.097	0.705166	0.953191	1.40879	1.09433	0.923224
CG4887-PA	FBgn0031318	131	RDRDGESDRELND	27.3958	30.8313	27.2232	29.7654	28.3671	30.7299	174.313	1.1254	0.953024	0.920391	0.993699	1.0324
SRm160-PA	FBgn0036340	500	NRDHRQSPMQQNQ	36.0876	29.6645	40.1623	31.4064	29.9302	30.9206	198.172	0.822014	0.952996	1.14905	1.11291	0.984532
Tango5-PA	FBgn0052675	504	LHKKPASPVAATT	88.8404	69.8967	87.5702	71.774	68.3915	69.3944	455.867	0.786767	0.952873	1.23778	0.985702	0.966846
shi-PA	FBgn0003392	767	PRLSPPSPGGVRG	116.691	134.027	117.839	135.48	129.085	126.707	759.829	1.14857	0.952797	0.861314	1.00984	0.935244
sdt-PA	FBgn0243505	649	NEFLRNSLRGSRK	57.5168	52.8776	58.3937	60.6498	57.7692	64.0662	351.273	0.919341	0.952505	0.948344	1.01525	1.05633
sdt-PA	FBgn0243505	653	RNSLRGSRKLKAL	57.5168	52.8776	58.3937	60.6498	57.7692	64.0662	351.273	0.919341	0.952505	0.948344	1.01525	1.05633
Mtor-PA	FBgn0013756	2263	AEATSPSENTRFR	34.2181	38.4248	41.2404	53.1898	50.6448	56.2961	274.014	1.12294	0.952153	0.64332	1.20522	1.0584
mtm-PA	FBgn0025742	616	TTTRLASPMHxxx	85.4581	70.1849	90.6062	74.2827	70.7269	72.7352	463.994	0.821278	0.952131	1.15044	1.06024	0.979167
eco-PA	FBgn0035766	262	RSSQIISPKTRNR	167.925	149.058	170.415	152.752	145.438	148.221	933.809	0.887645	0.952118	1.09933	1.01483	0.970336
pav-PA	FBgn0011692	836	ECLKQKSPVHSPT	28.3004	38.3332	32.971	36.5704	34.8185	37.8295	208.823	1.35451	0.952095	0.773862	1.16504	1.03443
CG14939-PA	FBgn0032378	389	GIKKWSSMDNISQ	140.929	120.126	137.335	132.966	126.595	121.947	779.899	0.852384	0.952086	1.05989	0.974495	0.917133
stwl-PA	FBgn0003459	360	RLQRRKSMSLAAV	26.9635	21.9596	24.9895	22.873	21.7682	22.3139	140.868	0.81442	0.951697	1.17883	0.926789	0.975555
XRCC1-PA	FBgn0026751	599	QDIYEVSTDEEDY	23.2414	26.7608	21.9057	24.3029	23.1287	16.2685	135.608	1.15143	0.951686	0.956325	0.942527	0.669404
XRCC1-PA	FBgn0026751	600	DIYEVSTDEEDYL	23.2414	26.7608	21.9057	24.3029	23.1287	16.2685	135.608	1.15143	0.951686	0.956325	0.942527	0.669404
CG7597-PA	FBgn0037093	353	RKVKRLSPELDRY	35.9423	34.3082	30.9889	29.4806	28.0546	30.526	189.301	0.954537	0.951629	1.21918	0.862185	1.03546
CG4884-PA	FBgn0039565	59	ASDDLDSDDEDDE	37.1184	52.7189	36.2626	43.1692	41.0552	41.7516	252.076	1.42029	0.951029	0.859834	0.976945	0.967162
Spt6-PA	FBgn0028982	1661	YGHNVPSPSSQSS	56.049	42.4772	59.0573	40.1939	38.2039	41.0684	277.05	0.757858	0.950491	1.39447	1.05367	1.02176
CG7971-PA	FBgn0035253	360	QENVMRSRSRERK	74.1474	65.2003	83.0595	65.8705	62.5998	73.6796	424.557	0.879334	0.950347	1.12565	1.12019	1.11855
sle-PA	FBgn0037810	742	RRIIIASPSDEEH	29.8477	31.8365	36.0325	29.4253	27.9631	27.2314	182.337	1.06663	0.950307	1.01435	1.20721	0.925442
sle-PA	FBgn0037810	1284	TLSRKLSPQPPVV	136.775	106.328	131.302	116.902	111.063	109.213	711.583	0.77739	0.950052	1.17	0.959983	0.934226
CG2186-PA	FBgn0030243	998	KASSKRSATPEPL	112.036	89.2369	109.799	88.3151	83.8937	103.428	586.709	0.796501	0.949936	1.2686	0.980035	1.17112
RnpS1-PA	FBgn0037707	322	QNNRWRSPPQFNR	57.6461	37.5539	55.7532	37.5101	35.6305	40.5469	264.641	0.651457	0.949892	1.53682	0.967163	1.08096
CG11178-PA	FBgn0030499	332	SNGRNSSLTREAS	117.48	115.659	116.675	98.2424	93.318	94.2151	635.589	0.984499	0.949875	1.19582	0.993151	0.959006
CG4705-PB	FBgn0032339	554	SQLLLQSPRLEGA	74.3566	94.035	88.1609	83.8962	79.6547	75.9	496.003	1.26465	0.949444	0.886293	1.18565	0.90469
CG5787-PA	FBgn0032454	78	GVNRNTSPDGGNF	36.1761	35.2206	37.6896	36.5979	34.7464	30.6668	211.097	0.973587	0.949409	0.988474	1.04184	0.837939
mnb-PE	FBgn0259168	326	GQRIYHYIQSRFY	186.032	159.192	210.258	158.832	150.793	166.118	1031.22	0.855724	0.949384	1.17125	1.13022	1.04587
kuk-PA	FBgn0038476	253	SGSQQKSPISKAS	182.324	228.366	194.355	174.341	165.513	178.759	1123.66	1.25253	0.949363	1.04579	1.06599	1.02534
CG42533-PF	FBgn0260486	1466	RNGHNRSVSVTHA	70.6067	64.995	70.3976	76.0759	72.1965	69.5436	423.815	0.920523	0.949006	0.928108	0.997039	0.914135
px-PA	FBgn0003175	693	NSNNSNSNTARDL	50.0536	37.3364	52.0115	37.7806	35.8514	39.4906	252.524	0.745929	0.948937	1.32485	1.03912	1.04526
px-PA	FBgn0003175	691	ETNSNNSNSNTAR	50.0536	37.3364	52.0115	37.7806	35.8514	39.4906	252.524	0.745929	0.948937	1.32485	1.03912	1.04526
CG5850-PA	FBgn0032172	385	RRSSSESEYLISK	64.6937	43.4832	61.1897	43.9088	41.6485	45.8014	300.725	0.67214	0.948523	1.47337	0.945838	1.0431
[truncated: 1,816 more rows]

## Sheet: new InR upregulated in Pvr RNA
protein	id	site_position	motif_peptide	126_sn_sum_Ctrl dsRNA_Pvr cells	127_sn_sum_Ctrl dsRNA+ins_Pvr cells	128_sn_sum_EcR dsRNA_Pvr cells	129_sn_sum_Ctrl dsRNA_Ctrl cells	130_sn_sum_Ctrl dsRNA+ins_Ctrl cells	131_sn_sum__EcR dsRNA_Ctrl cells	sum all channels	ins/Ctrl (Pvr cells)	ins/Ctrl (Ctrl cells)	Pvr cells/Ctrl cells	EcR/Ctrl (Pvr cells)	Ecr/Ctrl (Ctrl cells)
CG9619-PA	FBgn0036862	425	RGTTVDTTDDEDD	20.5627	88.9353	11.8248	43.576	65.2218	44.7948	274.915	4.32507	1.49674	0.471882	0.575059	1.02797
Trp1-PA	FBgn0011584	382	KAQPKDSKAGTPR	19.2304	72.7667	17.8594	57.1867	83.9559	59.4404	310.44	3.78394	1.4681	0.336274	0.928709	1.03941
growl-PA	FBgn0037245	347	RRRTTKSEGDQSG	8.37512	31.6446	7.86957	19.3003	25.6351	22.0204	114.845	3.7784	1.32822	0.433937	0.939637	1.14094
CG5899-PA	FBgn0032157	154	FSDNDHSDDDDVK	19.9692	74.9789	30.8015	22.4862	31.8787	26.2322	206.347	3.75474	1.4177	0.888065	1.54245	1.16659
CG17255-PA	FBgn0030205	1001	RPARQPSLSEESS	15.0423	44.0678	16.8063	37.2821	52.3229	37.1611	202.682	2.92959	1.40343	0.403472	1.11727	0.996756
RpS3A-PA	FBgn0017545	229	KPRFDVSKLLELH	16.4223	44.7947	15.9478	28.6931	38.8037	30.3147	174.976	2.72768	1.35237	0.572344	0.971104	1.05652
CG8545-PA	FBgn0033741	812	TTNGTNSPSKSAI	15.3854	41.8433	23.163	30.9363	38.5157	28.1737	178.017	2.71968	1.245	0.497325	1.50552	0.910701
eIF4G-PA	FBgn0023213	1221	QGSRENSSSRGGQ	19.5384	51.4404	23.982	58.1525	58.6038	58.4659	270.183	2.63279	1.00776	0.335985	1.22743	1.00539
mus201-PA	FBgn0002887	797	SDANEDSDEEVSP	23.6678	61.0904	20.8869	42.0114	52.0366	42.8881	242.581	2.58116	1.23863	0.563365	0.882505	1.02087
CG8675-PA	FBgn0030834	166	DEQELESQEKAKR	23.1747	59.5514	22.5215	48.6603	54.2725	49.0816	257.262	2.56967	1.11534	0.476255	0.971815	1.00866
PEK-PA	FBgn0037327	818	AEEEDDTDDDYEE	12.953	33.2435	9.90417	18.3267	26.1235	17.0161	117.567	2.56648	1.42544	0.706782	0.764626	0.928488
garz-PA	FBgn0033714	625	HRLRLQSGGEGVG	15.9536	40.8574	15.8178	42.8732	45.7022	38.3547	199.559	2.56101	1.06598	0.372111	0.991489	0.894606
CG17494-PA	FBgn0040011	858	QLRKEISELHLKH	30.8883	78.6768	33.0696	50.6737	74.3708	51.2836	318.963	2.54714	1.46764	0.609553	1.07062	1.01204
His3.3A-PA	FBgn0014857	11	KQTARKSTGGKAP	44.8333	111.789	66.8636	90.6334	103.122	102.847	520.088	2.49343	1.13779	0.494667	1.49138	1.13476
CG6838-PA	FBgn0037182	496	DYFGDGSPGGTGG	13.0581	32.5565	16.2114	23.635	35.4438	26.9208	147.826	2.49321	1.49963	0.552489	1.24148	1.13902
Kdm4A-PA	FBgn0033233	381	AKSEEESPQKRGC	76.5428	188.005	78.1015	128.444	148.631	142.443	762.167	2.4562	1.15717	0.595923	1.02036	1.10899
CG10948-PC	FBgn0036317	509	KRIRYDSDGLKDE	43.0022	105.27	43.8031	77.8527	101.865	84.9864	456.779	2.448	1.30843	0.552353	1.01862	1.09163
CG11148-PD	FBgn0039936	282	AASLQRSISTVAT	50.3517	122.605	51.6757	90.2045	133.378	94.9086	543.123	2.43496	1.47862	0.558195	1.02629	1.05215
ens-PE	FBgn0035500	335	SPSAQTTPKRTAN	32.8108	78.801	41.2681	63.9021	90.1146	69.9972	376.894	2.40168	1.4102	0.513454	1.25776	1.09538
ens-PE	FBgn0035500	329	VKTTAASPSAQTT	32.8108	78.801	41.2681	63.9021	90.1146	69.9972	376.894	2.40168	1.4102	0.513454	1.25776	1.09538
CG1600-PA	FBgn0033188	9	KLCRQVSIESPGP	25.4605	59.9489	23.992	118.508	123.536	95.3624	446.808	2.35459	1.04242	0.214841	0.942322	0.80469
CG1600-PA	FBgn0033188	12	RQVSIESPGPGAK	25.4605	59.9489	23.992	118.508	123.536	95.3624	446.808	2.35459	1.04242	0.214841	0.942322	0.80469
eIF4G-PA	FBgn0023213	346	KKIPIVSPKNVSE	55.6404	126.213	66.9918	150.868	173.601	157.776	731.091	2.26838	1.15068	0.368801	1.20401	1.04579
CG5033-PA	FBgn0028744	538	LLAEAPSQDVIES	27.4163	61.2202	22.4295	35.9052	47.3711	33.6434	227.986	2.23298	1.31934	0.763577	0.818106	0.937007
l(1)G0222-PD	FBgn0028343	1076	PKRLLATPKLNAV	46.2203	103.043	54.7611	87.1284	118.7	87.462	497.314	2.22938	1.36236	0.530485	1.18479	1.00383
Gtp-bp-PA	FBgn0010391	237	AALLDRSRDSPDD	34.4704	76.5093	38.4996	63.8195	82.9913	57.9443	354.234	2.21956	1.30041	0.540124	1.11689	0.907939
CG9619-PA	FBgn0036862	426	GTTVDTTDDEDDC	32.924	72.7627	27.6895	38.1988	48.9377	41.8367	262.349	2.21002	1.28113	0.861913	0.841012	1.09524
Nnp-1-PA	FBgn0022069	686	KRLFNDTLxxxxx	42.8883	94.6526	46.5325	90.9158	110.552	87.2669	472.808	2.20695	1.21598	0.471737	1.08497	0.959865
stc-PA	FBgn0001978	336	NESAHPSPEKQSQ	12.2261	26.596	17.3384	24.4518	31.2932	24.0302	135.936	2.17536	1.27979	0.500007	1.41815	0.982759
Uba1-PA	FBgn0023143	952	EAAAAASANNFDD	11.8837	25.8168	12.622	22.5011	25.2659	23.2544	121.344	2.17246	1.12288	0.528139	1.06213	1.03348
mael-PA	FBgn0016034	449	VSDNDFSVNGADG	39.1325	84.9202	36.7438	118.505	96.7769	116.878	492.956	2.17007	0.816649	0.330219	0.938958	0.986271
larp-PD	FBgn0260724	1514	HRSVSESDGTAVI	22.4309	48.6546	21.1317	34.4087	45.2225	39.6107	211.459	2.16909	1.31428	0.651897	0.942079	1.15118
l(2)k01209-PA	FBgn0022029	68	AKASLDSPLKRSG	73.8495	159.286	88.688	127.984	178.625	123.921	752.354	2.1569	1.39568	0.577019	1.20093	0.968248
CG2947-PA	FBgn0029676	326	PGNITKYASNPKI	164.656	354.265	172.475	219.449	302.627	237.222	1450.69	2.15154	1.37903	0.750316	1.04749	1.08099
CG2199-PA	FBgn0035213	633	KKARLESIGDSTA	17.2255	36.9236	21.36	25.6053	34.3873	27.2947	162.796	2.14354	1.34298	0.672731	1.24002	1.06598
sle-PA	FBgn0037810	46	RRTRLNSSTLDVR	22.9272	48.5813	25.4038	51.2408	57.1683	49.2356	254.557	2.11894	1.11568	0.447441	1.10802	0.960868
Adam-PA	FBgn0027619	89	KRLANLSPAEKLA	46.0386	97.4931	53.0944	84.6183	107.37	84.1067	472.721	2.11764	1.26887	0.544074	1.15326	0.993954
cnn-PA	FBgn0013765	1020	QRVNTSSPDLGIE	13.1962	27.7289	14.6884	20.9935	25.8042	21.5852	123.996	2.10128	1.22915	0.628585	1.11307	1.02819
Spase12-PA	FBgn0040623	88	KSSSSESGDEGKK	79.293	165.874	95.9576	162.523	121.279	162.871	787.798	2.09192	0.746228	0.487889	1.21016	1.00214
RhoGAP92B-PA	FBgn0038747	595	DNLPSPTADRKST	62.6305	130.925	64.49	73.5508	92.5136	62.6059	486.716	2.09044	1.25782	0.851526	1.02969	0.851192
RhoGAP92B-PA	FBgn0038747	593	GLDNLPSPTADRK	29.234	60.4457	31.909	32.2122	45.6251	28.6269	228.053	2.06765	1.41639	0.907544	1.0915	0.888698
CG8611-PB	FBgn0027602	220	EDAKNNSGGGSPR	15.442	31.9072	21.6597	27.3078	33.879	28.6748	158.871	2.06625	1.24063	0.56548	1.40265	1.05006
sip2-PA	FBgn0031878	391	PKPEPKSPAVAFL	12.3142	25.4422	14.2453	30.6117	33.0521	31.2668	146.932	2.06609	1.07972	0.402271	1.15681	1.0214
dre4-PA	FBgn0002183	1110	KRSRDDSRDNGHK	47.5186	98.1303	58.9211	93.27	90.736	95.675	484.251	2.06509	0.972831	0.509473	1.23996	1.02579
cwo-PA	FBgn0259938	418	MRNYSESSHEIEH	18.7078	38.5334	26.4798	47.1335	58.2976	48.7119	237.864	2.05975	1.23686	0.396911	1.41544	1.03349
cwo-PA	FBgn0259938	419	RNYSESSHEIEHN	18.7078	38.5334	26.4798	47.1335	58.2976	48.7119	237.864	2.05975	1.23686	0.396911	1.41544	1.03349
tacc-PC	FBgn0026620	848	QAPISNSPPIPTH	13.4758	27.6153	21.0577	23.0746	25.751	24.8958	135.87	2.04925	1.11599	0.584009	1.56263	1.07893
Hsc70Cb-PA	FBgn0026418	756	RAKPKPTPAKTAT	130.213	264.75	128.549	223.484	274.064	242.599	1263.66	2.03321	1.22633	0.58265	0.987223	1.08553
l(2)35Bg-PA	FBgn0001977	135	FAKKNASAVNVWK	107.889	218.908	113.058	133.12	189.699	148.796	911.469	2.02902	1.42503	0.810464	1.04791	1.11776
CG2658-PA	FBgn0024992	362	FVDYLKSPEKYQR	36.5936	74.2076	36.9693	47.6559	63.9524	42.9462	302.325	2.02789	1.34196	0.767871	1.01027	0.901174
Rtnl1-PF	FBgn0053113	591	PEAAAESEKDKxx	71.0696	143.677	66.2268	91.7111	134.379	91.7528	598.816	2.02164	1.46524	0.77493	0.931858	1.00046
eIF4G-PA	FBgn0023213	1217	TGSSQGSRENSSS	20.6743	41.5675	19.1239	36.9372	35.8463	36.6343	190.783	2.01059	0.970467	0.559715	0.925008	0.9918
CG7518-PE	FBgn0038108	2374	GGSKAASVASDLN	17.2424	34.4792	17.4583	26.9614	38.3394	25.2717	159.752	1.99968	1.42201	0.63952	1.01252	0.937329
CG7518-PE	FBgn0038108	2377	KAASVASDLNEFL	17.2424	34.4792	17.4583	26.9614	38.3394	25.2717	159.752	1.99968	1.42201	0.63952	1.01252	0.937329
MED1-PA	FBgn0037109	1267	FQKANSSGNLSSK	89.5001	178.813	95.9037	195.461	146.519	216.612	922.808	1.99791	0.749609	0.457893	1.07155	1.10821
Tm1-PA	FBgn0003721	199	IKVLDHSLKEAEA	60.7788	121.02	66.4729	107.691	124.502	104.66	585.124	1.99115	1.1561	0.564379	1.09369	0.971848
CG6540-PA	FBgn0030943	308	RKDNIISPQKDVP	30.1343	59.8108	34.1172	50.5684	65.1328	56.5998	296.363	1.98481	1.28801	0.595911	1.13217	1.11927
vig2-PA	FBgn0046214	154	FDRQSGSDRTGVK	146.376	288.905	158.845	214.83	279.258	229.162	1317.38	1.97371	1.2999	0.681358	1.08519	1.06671
CG2950-PA	FBgn0031637	419	YSTNDASVGEYKF	19.8839	39.2161	25.4226	29.4262	41.7494	25.7626	181.461	1.97225	1.41878	0.67572	1.27855	0.875499
armi-PA	FBgn0041164	152	ELTHGLSEMDVSK	124.923	246.147	103.236	154.082	204.818	150.606	983.812	1.97039	1.32928	0.810757	0.8264	0.97744
garz-PA	FBgn0033714	633	GEGVGITSEQLAK	29.2411	57.4273	30.305	49.2273	52.5008	42.6141	261.316	1.96393	1.0665	0.594	1.03638	0.865659
BubR1-PA	FBgn0025458	581	IKIFEDSGSPRDN	14.7334	28.9214	16.6552	32.1677	34.7488	26.9945	154.221	1.96299	1.08024	0.458017	1.13044	0.83918
Hsp83-PA	FBgn0001233	384	DLPLNISREMLQQ	41.9622	82.1585	55.8101	56.5044	68.6581	54.6291	359.722	1.95792	1.21509	0.742636	1.33001	0.966811
gish-PA	FBgn0250823	316	MSTPVGSLQTGHE	16.866	32.8893	18.1439	26.7193	32.0817	24.0254	150.726	1.95003	1.20069	0.63123	1.07576	0.899176
ssp3-PA	FBgn0032723	1001	QKLSSPSRRRSLQ	63.9065	124.13	61.9685	91.6572	131.423	87.8666	560.952	1.94237	1.43385	0.697234	0.969674	0.958643
sle-PA	FBgn0037810	48	TRLNSSTLDVRTP	13.6213	26.3513	13.0135	24.9686	29.8194	29.0992	136.873	1.93457	1.19428	0.545536	0.95538	1.16543
sle-PA	FBgn0037810	530	PVCRILTPKPETP	22.1969	42.8527	21.8591	37.1835	48.3033	35.8426	208.238	1.93057	1.29905	0.596956	0.98478	0.963941
sle-PA	FBgn0037810	535	LTPKPETPLKLAL	22.1969	42.8527	21.8591	37.1835	48.3033	35.8426	208.238	1.93057	1.29905	0.596956	0.98478	0.963941
APP-BP1-PA	FBgn0261112	233	QADGTQTPRNYKE	41.1324	79.3396	39.2145	47.0169	65.6609	39.3163	311.681	1.92888	1.39654	0.874843	0.953371	0.836216
corn-PB	FBgn0259173	276	RRRKQQSVEDLTG	87.7839	169.124	116.034	145.337	165.066	146.143	829.488	1.92659	1.13574	0.604002	1.32182	1.00554
smo-PA	FBgn0003444	843	VKQQEISEDDHDG	19.8745	38.2168	18.4922	23.4281	28.6029	18.1814	146.796	1.92291	1.22088	0.84832	0.930448	0.776054
msk-PA	FBgn0026252	926	KTKGNESGFEVKA	124.964	239.934	140.267	201.732	254.875	204.234	1166.01	1.92003	1.26343	0.619455	1.12246	1.0124
lig-PA	FBgn0020279	1249	ALNKVNSYEKQSF	176.398	338.248	155.356	242.758	340.337	239.989	1493.09	1.91752	1.40196	0.726642	0.880714	0.988593
spd-2-PA	FBgn0027500	45	SGRRSGTGRDSPA	26.0901	49.5908	31.1094	62.8499	60.2042	59.3527	289.197	1.90075	0.957905	0.415118	1.19238	0.944357
spd-2-PA	FBgn0027500	43	SKSGRRSGTGRDS	26.0901	49.5908	31.1094	62.8499	60.2042	59.3527	289.197	1.90075	0.957905	0.415118	1.19238	0.944357
CG2698-PA	FBgn0037536	14	PIRRDRSFDSVIN	23.9843	45.1612	23.0079	28.0837	34.0013	22.9772	177.216	1.88295	1.21071	0.85403	0.95929	0.818171
sle-PA	FBgn0037810	1315	ASPLKSSDEENHG	27.9341	52.4438	23.7291	33.6638	41.2845	34.135	213.19	1.87741	1.22638	0.829796	0.849468	1.014
ssp3-PA	FBgn0032723	87	KNCQSPTSPRLKS	38.755	72.3606	41.1732	79.7288	99.9258	83.9214	415.865	1.86713	1.25332	0.486085	1.0624	1.05259
ssp3-PA	FBgn0032723	88	NCQSPTSPRLKSS	38.755	72.3606	41.1732	79.7288	99.9258	83.9214	415.865	1.86713	1.25332	0.486085	1.0624	1.05259
CG16833-PD	FBgn0026147	272	IGRRDNSEDRTWQ	50.3865	93.9804	46.5478	65.8504	94.3315	64.992	416.088	1.86519	1.43251	0.765166	0.923814	0.986965
CG8611-PB	FBgn0027602	108	DLMFNVSPTKPPV	33.5884	62.6341	30.1743	44.1541	59.849	48.506	278.906	1.86475	1.35546	0.760707	0.898355	1.09856
Tsc1-PA	FBgn0026317	533	RRNRMASYSGNGS	29.3504	54.7051	19.4773	43.4194	44.9064	38.4237	230.282	1.86386	1.03425	0.675975	0.663612	0.884943
MEP-1-PA	FBgn0035357	1120	LGAANDSLLKPLK	43.4334	80.835	45.4949	76.277	93.8261	86.3645	426.231	1.86112	1.23007	0.569417	1.04746	1.13225
CG6701-PA	FBgn0033889	1056	DLDEVRSIEAQLK	27.5965	51.1148	27.4788	45.5769	56.6512	46.4091	254.827	1.85222	1.24298	0.605494	0.995733	1.01826
CG1240-PA	FBgn0035370	165	TGSGRKSTGFTRA	53.6037	99.2643	57.6437	77.5002	106.549	74.41	468.971	1.85182	1.37482	0.691659	1.07537	0.960127
CG10077-PA	FBgn0035720	609	FDQKPRTSPPNQG	41.0443	75.9857	47.9317	55.3727	68.6083	57.0404	345.983	1.85131	1.23903	0.741237	1.1678	1.03012
Map60-PA	FBgn0010342	178	NTLANNTPRSSSL	51.2061	94.3713	61.8225	99.7841	92.4112	94.3693	493.964	1.84297	0.926112	0.51317	1.20733	0.945735
cactin-PA	FBgn0031114	141	VPGAPRSPLVKSP	95.3003	174.709	86.8015	168.618	174.595	154.882	854.906	1.83325	1.03545	0.565185	0.910821	0.91854
cactin-PA	FBgn0031114	146	RSPLVKSPMKLLQ	95.3003	174.709	86.8015	168.618	174.595	154.882	854.906	1.83325	1.03545	0.565185	0.910821	0.91854
CG4825-PA	FBgn0037010	48	SAPATPTKRRDGS	32.3156	59.218	29.6159	43.8198	50.6885	46.5668	262.225	1.83249	1.15675	0.737465	0.91646	1.06269
Mekk1-PB	FBgn0024329	1135	RTRKTSSPATSRS	65.8296	119.827	79.9991	100.964	92.6404	107.349	566.609	1.82027	0.917562	0.652013	1.21525	1.06324
CG30118-PA	FBgn0050118	58	KLNRMGSVSPKDK	136.039	246.871	150.668	188.803	221.479	185.099	1128.96	1.81471	1.17307	0.720535	1.10753	0.980381
Nopp140-PB	FBgn0037137	632	SRVQDMSFEAKKN	101.144	183.061	123.539	177.179	206.309	183.834	975.066	1.8099	1.16441	0.570856	1.22142	1.03756
yki-PD	FBgn0034970	26	DDEDMLSPIKSNN	35.6726	64.4265	43.5563	91.7146	77.0627	96.9308	409.364	1.80605	0.840245	0.388952	1.221	1.05687
bocksbeutel-PA	FBgn0037719	342	FQKNRFSPLARKP	19.2376	34.7131	19.9714	23.7265	34.3127	22.0963	154.058	1.80444	1.44618	0.810808	1.03814	0.931292
Scsalpha-PA	FBgn0004888	69	KLVGGISPKKGGT	26.4474	47.6704	28.6012	31.6664	39.7823	29.1523	203.32	1.80246	1.25629	0.835188	1.08144	0.920607
AP-50-PA	FBgn0024832	231	RGLSGNSEAETSR	54.2365	97.5368	57.5886	58.0389	78.2291	68.1269	413.757	1.79836	1.34787	0.934486	1.06181	1.17382
tho2-PA	FBgn0031390	18	KKLKSVTGAQDGV	54.5674	97.6828	51.5752	77.1095	90.6168	78.6228	450.174	1.79013	1.17517	0.70766	0.945165	1.01963
CG13887-PB	FBgn0035165	181	RVQELTSDLNREK	72.5172	129.561	57.0092	94.9706	129.765	92.0465	575.869	1.78662	1.36637	0.763575	0.786147	0.969211
NAT1-PC	FBgn0010488	181	KIDKGSSPSSGSN	61.0899	109.061	62.8284	104.788	124.69	107.823	570.281	1.78525	1.18992	0.582983	1.02846	1.02896
CG14964-PA	FBgn0035410	833	KRLGSISEAERLS	88.0968	157.218	95.6037	152.592	157.944	134.068	785.522	1.7846	1.03508	0.577337	1.08521	0.878607
Dhc64C-PA	FBgn0010349	929	NKKEVDTSMDTDA	22.2273	39.5723	26.6452	36.094	46.8104	34.2322	205.581	1.78035	1.2969	0.615816	1.19876	0.94842
CG12125-PA	FBgn0030037	89	ASARSGSPVGSTL	24.5049	43.5655	32.9024	45.8195	46.8379	45.6535	239.284	1.77783	1.02223	0.534813	1.34269	0.996377
CG12125-PA	FBgn0030037	87	SKASARSGSPVGS	24.5049	43.5655	32.9024	45.8195	46.8379	45.6535	239.284	1.77783	1.02223	0.534813	1.34269	0.996377
Droj2-PA	FBgn0038145	79	KKGGADSGDFRNP	37.0741	65.5157	30.9056	57.4191	84.7201	58.6613	334.296	1.76716	1.47547	0.645675	0.833616	1.02163
htt-PA	FBgn0027655	475	ISECVASDEDKQG	68.2704	120.366	70.1908	96.9504	112.125	100.052	567.955	1.76308	1.15652	0.704178	1.02813	1.03199
CG16957-PA	FBgn0032519	57	REEPDFSDDNNQE	23.6164	41.5115	30.0914	33.8454	30.7135	28.858	188.636	1.75774	0.907464	0.697772	1.27417	0.85264
yip2-PA	FBgn0040064	206	AFNAEITPIKLKV	30.4281	53.4076	27.15	36.1286	48.9308	38.4979	234.543	1.75521	1.35435	0.842216	0.892267	1.06558
RpL12-PA	FBgn0034968	38	IGPLGLSPKKIGD	112.371	196.415	102.383	236.331	191.998	205.643	1045.14	1.74791	0.812412	0.475482	0.911119	0.87015
RpS3A-PA	FBgn0017545	203	AKDIEKSCQRIYP	42.8301	74.7419	43.4127	55.5497	66.6147	46.7171	329.866	1.74508	1.19919	0.771022	1.0136	0.840997
CG8531-PA	FBgn0033918	81	QRAIYDSVGEKGL	96.8984	168.303	105.632	107.956	123.971	104.657	707.417	1.7369	1.14835	0.897572	1.09013	0.969442
bel-PA	FBgn0000171	750	SGGGGGSYRSNGN	49.5626	85.9692	46.8019	71.7101	91.879	70.3471	416.27	1.73456	1.28126	0.691152	0.944299	0.980993
pAbp-PA	FBgn0003031	83	WSQRDPSLRRSGV	43.6729	75.6841	39.3169	65.2797	77.5308	60.194	361.679	1.73298	1.18767	0.669011	0.90026	0.922093
CG12042-PA	FBgn0033206	392	AVGITLSRQNSTR	94.1382	163.133	82.5404	98.3963	145.316	96.7433	680.267	1.73291	1.47684	0.956725	0.8768	0.983201
Dcp2-PA	FBgn0036534	591	QLFHSQSQNDAQQ	18.0077	31.1719	18.6896	40.9325	40.9438	43.1044	192.85	1.73103	1.00028	0.439936	1.03787	1.05306
cora-PA	FBgn0010434	494	SGRKSKSGSPSKD	74.2565	128.494	104.386	184.138	86.3507	173.853	751.479	1.73041	0.468945	0.403265	1.40575	0.944145
Usp7-PB	FBgn0030366	1117	KSRKRSSLNFSEK	18.7093	32.3444	18.6595	31.388	34.968	27.8477	163.917	1.72879	1.11406	0.596065	0.997342	0.887209
growl-PA	FBgn0037245	352	KSEGDQSGVEAGA	78.0782	134.866	98.4629	114.716	72.8521	102.282	601.257	1.72732	0.635067	0.680624	1.26108	0.891616
kis-PA	FBgn0086902	1839	TEKNKESLEIEGE	79.4625	136.752	72.8259	95.3437	140.571	98.1138	623.069	1.72097	1.47436	0.833431	0.916482	1.02905
Atu-PA	FBgn0019637	107	KSGTPESPQSHRS	60.0464	103.195	54.3618	56.2071	63.7442	58.1059	395.661	1.71859	1.13409	1.06831	0.90533	1.03378
Top1-PA	FBgn0004924	411	EPEPAVSPGKRQK	39.2987	67.2384	50.7933	55.0941	60.6689	63.8493	336.943	1.71096	1.10119	0.713301	1.29249	1.15891
POSH-PA	FBgn0040294	629	RSGSCPSQLQHSQ	17.7937	30.4242	18.6665	19.1496	22.0191	16.4948	124.548	1.70983	1.14985	0.929195	1.04905	0.861365
His2Av-PA	FBgn0001197	138	KGNVILSQAYxxx	32.8939	56.1984	26.0248	37.1069	39.0239	34.2114	225.459	1.70848	1.05166	0.886463	0.791175	0.921969
CG8051-PA	FBgn0031012	322	SRASLNSVGTRNR	69.315	118.088	53.9929	73.9335	110.795	68.2863	494.41	1.70364	1.49858	0.937532	0.778949	0.923618
CG8051-PA	FBgn0031012	319	WFGSRASLNSVGT	69.315	118.088	53.9929	73.9335	110.795	68.2863	494.41	1.70364	1.49858	0.937532	0.778949	0.923618
Ssrp-PA	FBgn0010278	652	PSKKANTSGSGFK	84.2332	142.851	80.1191	134.846	145.873	141.934	729.857	1.6959	1.08177	0.624661	0.951158	1.05256
CG11148-PD	FBgn0039936	405	DSGNDITPETSLT	17.0864	28.9118	18.4809	32.5006	34.2924	23.3105	154.583	1.69209	1.05513	0.525727	1.08161	0.717235
CG16979-PA	FBgn0036512	226	KLKGQNTPVKRLA	138.931	234.9	147.355	198.118	237.2	211.59	1168.09	1.69076	1.19727	0.701256	1.06063	1.068
Nopp140-PB	FBgn0037137	403	AAPAKATPAKATP	124.168	208.726	113.567	145.544	201.778	158.162	951.945	1.681	1.38637	0.853128	0.914624	1.08669
Dcp2-PA	FBgn0036534	502	QRQRHKSMGDLDG	61.1311	102.717	59.0073	147.197	151.299	148.15	669.502	1.68028	1.02787	0.415301	0.965258	1.00647
wus-PA	FBgn0030805	23	NDTSKGSPSKAKS	76.9458	129.058	87.6173	125.988	150.98	137.945	708.534	1.67726	1.19837	0.610739	1.13869	1.0949
stai-PA	FBgn0051641	95	TPGKNVSVEEIEQ	32.8015	54.9297	35.8293	40.9745	50.9283	38.8904	254.354	1.67461	1.24293	0.800536	1.09231	0.949138
stai-PA	FBgn0051641	89	VPKRPVTPGKNVS	32.8015	54.9297	35.8293	40.9745	50.9283	38.8904	254.354	1.67461	1.24293	0.800536	1.09231	0.949138
fs(1)h-PB	FBgn0004656	921	VGGANASAGGAGA	47.6801	79.7442	53.5936	77.7866	83.049	87.1821	429.036	1.67248	1.06765	0.61296	1.12402	1.12079
Taf1-PA	FBgn0010355	192	IEEPAKSNDASSP	31.0477	51.8591	32.0422	32.0218	43.2285	26.456	216.655	1.67031	1.34997	0.96958	1.03203	0.826189
Pde8-PA	FBgn0034886	440	KEAPRGSLHSVRR	38.9461	64.9958	41.6623	44.4717	63.5735	45.1676	298.817	1.66887	1.42953	0.875751	1.06974	1.01565
Pde8-PA	FBgn0034886	443	PRGSLHSVRRCSF	38.9461	64.9958	41.6623	44.4717	63.5735	45.1676	298.817	1.66887	1.42953	0.875751	1.06974	1.01565
CG7927-PA	FBgn0027549	106	SSGNHISSEDNER	44.5951	74.0954	58.0755	41.1564	54.2835	46.3186	318.524	1.66151	1.31896	1.08355	1.30228	1.12543
CG7927-PA	FBgn0027549	107	SGNHISSEDNERQ	44.5951	74.0954	58.0755	41.1564	54.2835	46.3186	318.524	1.66151	1.31896	1.08355	1.30228	1.12543
spag-PA	FBgn0015544	350	TKIVPESDNEAKP	76.9315	127.564	78.6972	87.9692	121.481	93.9709	586.614	1.65815	1.38095	0.874528	1.02295	1.06823
ZnT63C-PA	FBgn0035432	389	KLNQLPSPTNSPY	15.9329	26.4083	19.4178	19.893	26.6977	22.0593	130.409	1.65747	1.34206	0.80093	1.21873	1.1089
ssp4-PF	FBgn0022085	1257	AVSGAMSPTSNER	30.2036	50.0131	34.0156	37.9046	30.7088	32.4669	215.313	1.65587	0.810161	0.796833	1.12621	0.856544
CG13350-PA	FBgn0033890	803	KAIELSSAKRGTL	79.413	131.402	98.3322	140.108	134.39	142.805	726.45	1.65467	0.95919	0.5668	1.23824	1.01925
gwl-PA	FBgn0260399	699	RRGARVSNERILG	27.3711	45.2724	32.5826	72.1376	61.8468	70.0354	309.246	1.65402	0.857345	0.379429	1.1904	0.970859
CG8531-PA	FBgn0033918	544	PLRQPLSGxxxxx	36.9664	61.1025	41.509	47.4983	48.2951	47.2704	282.642	1.65292	1.01677	0.778267	1.12289	0.995201
hang-PA	FBgn0026575	689	GSGMARSNSMEHS	18.4704	30.4997	20.4093	32.1535	36.0321	29.8924	167.457	1.65127	1.12063	0.574444	1.10497	0.929678
CG3500-PA	FBgn0034849	162	SDQSRRSPDVVSN	48.3741	79.8469	55.5695	62.0347	83.8456	71.4826	401.153	1.65061	1.35159	0.779791	1.14875	1.1523
CG31712-PA	FBgn0051712	77	ERDYRHSPSILKS	81.8878	134.763	76.5257	74.7718	104.233	78.7207	550.902	1.6457	1.39402	1.09517	0.934519	1.05281
CG31712-PA	FBgn0051712	79	DYRHSPSILKSRK	81.8878	134.763	76.5257	74.7718	104.233	78.7207	550.902	1.6457	1.39402	1.09517	0.934519	1.05281
l(1)G0320-PA	FBgn0028327	289	KAASQQSPKQRKV	74.0098	121.559	87.5071	197.731	150.011	194.297	825.114	1.64247	0.758661	0.374295	1.18237	0.98263
Cnx99A-PA	FBgn0015622	563	STPLSASPKKNQK	70.0918	114.939	61.4337	97.6222	123.592	95.6614	563.34	1.63984	1.26602	0.71799	0.876475	0.979914
CG12753-PB	FBgn0038427	906	LEDFQHSRNNSPH	25.0352	40.9282	28.5848	26.0557	32.2636	27.2514	180.119	1.63482	1.23826	0.960836	1.14178	1.04589
Ssrp-PA	FBgn0010278	647	KTEPSPSKKANTS	145.406	237.555	144.842	205.862	231.904	202.743	1168.31	1.63373	1.1265	0.706331	0.99612	0.984851
vig2-PA	FBgn0046214	72	PVAKNASPVKGGK	64.7669	105.673	72.1706	90.063	130.017	96.7847	559.476	1.63159	1.44362	0.719129	1.11431	1.07463
mtd-PG	FBgn0013576	41	RRSKSRSVDHGLA	17.1864	27.9862	20.8573	21.5161	24	20.7645	132.311	1.62839	1.11544	0.798768	1.2136	0.965066
Pdp1-PF	FBgn0016694	160	PRTRAFSDEELKP	72.9844	118.788	81.1792	82.6798	106.208	85.3391	547.179	1.62759	1.28457	0.882734	1.11228	1.03216
borr-PB	FBgn0032105	246	EVALSKYGSPMVA	18.0261	29.2777	24.4865	26.482	28.3709	31.2948	157.938	1.62418	1.07133	0.680691	1.35839	1.18174
vig2-PA	FBgn0046214	175	GAHNWGSPKQDIE	28.0679	45.521	30.1347	41.9563	59.4938	43.7005	248.874	1.62181	1.41799	0.66898	1.07364	1.04157
CG10565-PA	FBgn0037051	509	NDAAFASFEKSKK	192.914	312.856	189.598	187.238	267.542	201.223	1351.37	1.62174	1.42889	1.03031	0.982813	1.07469
Marf-PA	FBgn0029870	34	TDTVDKSGPGSPL	75.5969	122.488	73.5563	144.383	157.853	139.938	713.815	1.62028	1.0933	0.523586	0.973008	0.969214
Cdc6-PA	FBgn0035918	142	VDPLHGSPPKQRK	39.8156	64.5002	32.9196	53.2471	65.228	52.2354	307.946	1.61997	1.22501	0.747751	0.826801	0.981
CG34449-PA	FBgn0085478	311	RGTAVQYSPRSFY	30.4512	49.2722	37.9543	42.7323	53.9533	47.0875	261.451	1.61807	1.26259	0.712605	1.24639	1.10192
CG32251-PA	FBgn0052251	1093	VANRIVSSDEEAQ	13.0165	21.0329	20.0592	21.1334	19.67	25.3714	120.284	1.61586	0.930752	0.615921	1.54106	1.20053
CG32251-PA	FBgn0052251	1094	ANRIVSSDEEAQE	13.0165	21.0329	20.0592	21.1334	19.67	25.3714	120.284	1.61586	0.930752	0.615921	1.54106	1.20053
mus309-PA	FBgn0002906	180	TSIVWLSDSPEKK	17.1399	27.672	14.2409	42.3383	42.2377	38.6727	182.302	1.61448	0.997623	0.404833	0.830858	0.91342
sle-PA	FBgn0037810	145	LTPNQQSDEKRVT	54.3174	87.5972	57.6698	57.8174	70.6022	63.695	391.699	1.61269	1.22112	0.939465	1.06172	1.10166
siz-PB	FBgn0026179	1165	RSALSNSLLDMHE	57.7664	93.1233	68.5126	67.8461	101.715	74.5252	463.489	1.61207	1.4992	0.851432	1.18603	1.09844
Nedd4-PK	FBgn0259174	46	VAGQQQTRQEFGN	66.9346	107.892	62.0716	105.881	124.925	106.714	574.418	1.6119	1.17987	0.632171	0.927347	1.00787
Lam-PA	FBgn0002525	311	SNSTHKSIEELRS	120.961	194.85	146.37	176.513	200.175	183.038	1021.91	1.61086	1.13405	0.685279	1.21006	1.03697
CG6540-PA	FBgn0030943	58	TSPGGSSPHELNR	22.8366	36.7356	26.1493	37.9451	40.7882	39.4937	203.949	1.60862	1.07493	0.601834	1.14506	1.04081
CG1091-PB	FBgn0037470	37	KTSLPGSTAPNIA	40.8227	65.6422	45.2371	43.1795	60.47	44.0699	299.421	1.60798	1.40043	0.945419	1.10814	1.02062
CG14964-PA	FBgn0035410	1215	VRERRLSISEREQ	38.5271	61.9292	37.2927	47.046	52.1816	51.3494	288.326	1.60742	1.10916	0.818924	0.967959	1.09147
Scsalpha-PA	FBgn0004888	310	GVIVTRSPAKMGH	132.247	212.495	119.502	138.605	191.05	144.477	938.375	1.60681	1.37838	0.954126	0.903627	1.04237
CG32663-PA	FBgn0052663	643	SSLSDDSGKPLSV	60.6434	97.3588	62.5532	59.6541	73.4944	48.7969	402.501	1.60543	1.23201	1.01658	1.03149	0.817996
BubR1-PA	FBgn0025458	583	IFEDSGSPRDNFA	74.9291	120.14	57.3922	136.856	144.174	133.604	667.096	1.60339	1.05347	0.547501	0.765953	0.976235
CG4825-PA	FBgn0037010	57	RDGSDGSVSSAGA	55.8377	89.5142	60.9659	55.1398	72.9588	54.5076	388.924	1.60311	1.32316	1.01266	1.09184	0.988533
CG3797-PA	FBgn0036842	558	SPKGTESLRRTRS	106.403	170.566	106.533	110.672	145.938	105.876	745.988	1.60302	1.31866	0.961427	1.00122	0.956665
Stat92E-PF	FBgn0016917	711	LDPVTGYVKSTLH	9.87457	15.8236	9.11167	25.3528	36.0295	19.4096	115.602	1.60246	1.42113	0.389487	0.922741	0.765583
slmb-PA	FBgn0023423	34	PVRKKDSSPTYQT	119.106	190.743	127.521	124.443	179.137	119.147	860.097	1.60145	1.43951	0.957115	1.07065	0.957438
sle-PA	FBgn0037810	1310	QKPQEASPLKSSD	25	39.9083	26.5507	53.0502	37.1627	51.425	233.097	1.59634	0.700519	0.471251	1.06203	0.969365
Map205-PA	FBgn0002645	1064	SSLRKSSPLKAAP	150.002	239.325	155.66	229.069	253.507	230.272	1257.84	1.59548	1.10668	0.654832	1.03772	1.00525
mxc-PA	FBgn0260789	134	RRLRTHSPVNSIS	34.9136	55.6445	39.0273	64.2666	83.5016	61.0098	338.364	1.59378	1.2993	0.543263	1.11782	0.949324
mxc-PA	FBgn0260789	132	KRRRLRTHSPVNS	34.9136	55.6445	39.0273	64.2666	83.5016	61.0098	338.364	1.59378	1.2993	0.543263	1.11782	0.949324
CG4825-PA	FBgn0037010	490	PSKGKLSPQKEKK	179.024	285.028	179.224	190.025	253.498	204.978	1291.78	1.59212	1.33402	0.942108	1.00111	1.07869
Ssrp-PA	FBgn0010278	645	KRKTEPSPSKKAN	130.821	207.063	140.67	163.315	197.339	169.22	1008.43	1.5828	1.20834	0.801035	1.07529	1.03616
CG12288-PA	FBgn0032620	56	KAAVQESPKKLSA	168.216	265.847	166.957	193.225	255.837	197.701	1247.78	1.58039	1.32404	0.870572	0.99251	1.02316
tum-PA	FBgn0086356	282	SSTPRRSVLKEAT	58.5401	92.1391	69.0224	91.1844	93.6993	94.5144	499.1	1.57395	1.02758	0.641998	1.17906	1.03652
tum-PA	FBgn0086356	278	GDGLSSTPRRSVL	58.5401	92.1391	69.0224	91.1844	93.6993	94.5144	499.1	1.57395	1.02758	0.641998	1.17906	1.03652
Akap200-PA	FBgn0027932	117	TPLADESIKSKSK	62.6713	98.5239	59.8949	142.357	155.349	157.011	675.807	1.57207	1.09127	0.440241	0.955699	1.10294
CG1703-PA	FBgn0030321	325	KGGAGHSDLDNNF	26.0414	40.9328	23.1258	23.6226	35.3487	25.9195	174.991	1.57184	1.49639	1.10239	0.888039	1.09723
CG4825-PA	FBgn0037010	481	ETIPASSSSPSKG	34.6824	54.4795	41.7877	36.9019	47.4608	41.5532	256.865	1.57081	1.28613	0.939853	1.20487	1.12604
rno-PA	FBgn0035106	706	QGRGRASQSPNKR	51.238	80.4526	62.9393	77.0988	76.5974	94.9741	443.3	1.57017	0.993496	0.664576	1.22837	1.23185
rno-PA	FBgn0035106	708	RGRASQSPNKRKQ	51.238	80.4526	62.9393	77.0988	76.5974	94.9741	443.3	1.57017	0.993496	0.664576	1.22837	1.23185
CG6833-PA	FBgn0036405	42	STKNVVSPQHNQR	43.3824	68.0901	43.2781	58.9107	73.7369	56.0454	343.444	1.56954	1.25167	0.736408	0.997596	0.951362
CG8289-PA	FBgn0030854	297	VKELRESPKKTER	50.9975	79.9289	52.0942	92.1824	80.038	96.1212	451.362	1.56731	0.868257	0.553224	1.0215	1.04273
CG3016-PA	FBgn0029819	303	VSSSCRSLERLHR	74.155	116.13	65.6632	88.2191	104.76	82.137	531.065	1.56605	1.1875	0.840578	0.885485	0.931057
kuk-PA	FBgn0038476	366	RPIDSLTPSKIGT	110.31	172.683	116.937	173.718	142.907	193.582	910.137	1.56543	0.822639	0.634995	1.06008	1.11435
CG10743-PA	FBgn0036376	213	FMGSPKTPPSALR	44.2505	69.2592	53.0951	57.1849	68.0339	60.1014	351.925	1.56516	1.18972	0.773815	1.19988	1.051
Cnx99A-PA	FBgn0015622	570	PKKNQKSDLDDNE	59.6324	93.2943	60.1301	64.3289	78.8672	68.1481	424.401	1.56449	1.226	0.926991	1.00835	1.05937
ens-PE	FBgn0035500	537	PKKPSRSKENSEV	86.8396	135.813	84.1524	122.972	144.441	116.651	690.869	1.56396	1.17458	0.706173	0.969055	0.948593
alpha-Adaptin-PA	FBgn0015567	651	NALVNNSHSKLNN	22.8398	35.7152	30.5267	21.0404	27.1858	25.4007	162.709	1.56373	1.29208	1.08552	1.33656	1.20723
UGP-PA	FBgn0035978	27	QRAPSDSKEFHEV	47.5886	74.3496	58.7864	49.2826	46.5467	46.5564	323.11	1.56234	0.944485	0.965626	1.2353	0.944683
CG11655-PA	FBgn0030638	445	EASATASEAERIA	61.9093	96.58	59.0802	55.6445	75.2345	62.8363	411.285	1.56002	1.35206	1.11259	0.954303	1.12925
CG4857-PB	FBgn0026083	443	HRSSTGSCSSLIT	29.6788	46.2136	28.8561	37.5489	35.928	35.425	213.65	1.55712	0.956833	0.790405	0.97228	0.943439
jub-PB	FBgn0030530	165	KRAQPQSPGSRQS	21.2365	33.0546	18.0002	25.2806	33.5871	25.1783	156.337	1.5565	1.32857	0.840031	0.847607	0.995951
CG7841-PA	FBgn0036502	43	ASFDLNSPEEHKN	50.7537	78.9066	49.033	45.5513	67.4382	44.3992	336.082	1.5547	1.48049	1.11421	0.966098	0.974707
mtd-PG	FBgn0013576	26	VSSLSRSVDNLAI	68.8086	106.802	74.1731	62.3012	81.627	62.9848	456.697	1.55216	1.3102	1.10445	1.07796	1.01097
kis-PA	FBgn0086902	1540	DVMLRFSDDENSL	51.6368	80.0615	56.9992	74.8274	81.954	86.6257	432.105	1.55047	1.09524	0.690079	1.10385	1.15767
CG32251-PA	FBgn0052251	439	ESEPEETAEEVSP	14.5506	22.555	18.6117	30.0499	27.5313	28.699	141.997	1.55011	0.916187	0.484215	1.2791	0.955045
Git-PA	FBgn0033539	521	LKSKFSSASNNSV	41.4017	64.1213	39.4043	59.2403	65.7357	62.0693	331.973	1.54876	1.10965	0.698877	0.951756	1.04775
CG2691-PA	FBgn0030504	1095	EAQEDSSDDELVS	31.6314	48.8737	33.254	35.7474	41.3599	41.718	232.584	1.5451	1.15701	0.88486	1.0513	1.16702
CG2691-PA	FBgn0030504	1094	LEAQEDSSDDELV	31.6314	48.8737	33.254	35.7474	41.3599	41.718	232.584	1.5451	1.15701	0.88486	1.0513	1.16702
ImpL2-PA	FBgn0001257	106	ELDDLDSNQVAEE	17.6905	27.3134	22.2881	27.091	32.4798	28.5558	155.419	1.54396	1.19891	0.653002	1.25989	1.05407
lark-PA	FBgn0011640	287	GSLRSCSVSRGYD	81.5312	125.734	93.5218	126.896	124.13	143.683	695.496	1.54216	0.978204	0.642506	1.14707	1.13229
CG13917-PA	FBgn0035237	1752	KTISHESLSGSSK	83.318	128.383	92.5667	92.6968	128.828	96.8841	622.676	1.54088	1.38978	0.898823	1.11101	1.04517
CG13917-PA	FBgn0035237	1749	ITNKTISHESLSG	83.318	128.383	92.5667	92.6968	128.828	96.8841	622.676	1.54088	1.38978	0.898823	1.11101	1.04517
S6kII-PA	FBgn0011285	776	RTPFASTPNDSPD	26.8745	41.3722	27.3899	82.6023	70.1052	67.9383	316.282	1.53946	0.848708	0.325349	1.01918	0.822475
CG5787-PA	FBgn0032454	469	KMNLNNSGSVRKP	90.2367	138.834	86.7606	120.227	154.945	115.785	706.789	1.53856	1.28877	0.750551	0.961478	0.963055
CG18178-PA	FBgn0036035	364	KTPNIKTPKKLKK	74.9579	115.285	70.5574	103.599	131.271	92.3118	587.982	1.53799	1.26711	0.723542	0.941293	0.891053
CG8176-PA	FBgn0037702	810	AMNRAESIGSLEF	75.4062	115.903	85.0134	64.6301	89.8081	67.8689	498.63	1.53705	1.38957	1.16674	1.12741	1.05011
CG8176-PA	FBgn0037702	813	RAESIGSLEFRTA	75.4062	115.903	85.0134	64.6301	89.8081	67.8689	498.63	1.53705	1.38957	1.16674	1.12741	1.05011
sle-PA	FBgn0037810	53	STLDVRTPTRTRR	47.5788	73.0505	54.7149	84.3488	92.0434	88.2957	440.032	1.53536	1.09122	0.564072	1.14999	1.04679
CG14561-PA	FBgn0037149	64	FEIRAFSPHGRTP	32.7452	50.2414	27.913	32.8059	40.9057	29.6968	214.308	1.53432	1.2469	0.998148	0.85243	0.905228
lig3-PA	FBgn0038035	656	KRSNTGSDDEDGA	39.8296	61.0732	37.5077	42.1881	58.692	38.1033	277.394	1.53336	1.3912	0.944097	0.941704	0.903177
RnrS-PA	FBgn0011704	35	NNVRKMSIGHEAN	46.4055	71.1473	49.2819	56.4933	76.8176	55.7345	355.88	1.53316	1.35976	0.821433	1.06198	0.986568
CG9331-PA	FBgn0032889	314	TDPEPLSPKDKLL	26.3119	40.2426	19.5286	47.2746	68.705	40.8299	242.893	1.52945	1.45332	0.556576	0.742198	0.863676
Dg-PA	FBgn0034072	911	DEEERKSFRAKGI	85.7285	131.109	86.5468	148.211	144.642	147.791	744.028	1.52935	0.975921	0.578423	1.00955	0.99717
Mekk1-PB	FBgn0024329	197	TDKRLQSLLRDSE	66.877	102.213	68.5644	77.2921	77.2116	75.4296	467.588	1.52838	0.998958	0.86525	1.02523	0.975903
CG8108-PA	FBgn0027567	61	YNNHNNSGGGAGG	16.8827	25.7863	16.4441	24.8274	31.472	23.7134	139.126	1.52739	1.26763	0.68	0.974022	0.955128
Pep-PB	FBgn0004401	703	AAGAKATPQRQRA	74.8332	113.871	84.4554	115.503	115.458	113.744	617.864	1.52166	0.999612	0.64789	1.12858	0.984773
Klp3A-PA	FBgn0011606	573	NFSRLDSDDEDVK	43.585	66.3038	45.492	51.9696	63.9267	53.3665	324.644	1.52125	1.23008	0.838664	1.04375	1.02688
exu-PA	FBgn0000615	245	NGDDKQSSKNAVQ	54.7196	83.2114	51.1112	51.2395	72.7529	51.0647	364.099	1.52069	1.41986	1.06792	0.934055	0.996589
Mio-PA	FBgn0032940	704	SLPLNVSLNKLPD	30.2055	45.9323	28.5723	29.0318	28.972	26.0175	188.731	1.52066	0.997939	1.04043	0.945929	0.89617
CG2947-PA	FBgn0029676	80	ANAPEDSEDEKSL	29.5821	44.9654	28.1804	37.0381	44.6795	38.8108	223.256	1.52002	1.20631	0.798695	0.952615	1.04786
Trap1-PA	FBgn0026761	389	DIPLNLSRELLQN	60.9444	92.6268	62.14	68.0318	83.0726	70.0239	436.839	1.51986	1.22108	0.895822	1.01962	1.02928
CG2950-PA	FBgn0031637	332	AIVQPRTPTGSSL	49.9411	75.8647	52.4818	83.2788	89.3919	69.3688	420.327	1.51908	1.07341	0.599686	1.05087	0.832971
CG7082-PA	FBgn0031401	51	GGQRPASGIRGQT	17.1473	26.0335	20.752	24.6082	20.8847	24.4613	133.887	1.51823	0.848688	0.696812	1.21022	0.994031
Dlic-PA	FBgn0030276	401	GTTGQSSPKKIDP	60.0994	91.1629	67.3553	79.7923	95.4006	83.4084	477.219	1.51687	1.19561	0.753198	1.12073	1.04532
Dlic-PA	FBgn0030276	400	PGTTGQSSPKKID	60.0994	91.1629	67.3553	79.7923	95.4006	83.4084	477.219	1.51687	1.19561	0.753198	1.12073	1.04532
stc-PA	FBgn0001978	347	SQLQQISPRRGPP	90.7865	137.636	103.717	106.394	145.396	115.576	699.506	1.51604	1.36658	0.853303	1.14243	1.0863
Ubp64E-PA	FBgn0016756	172	TSISSESSPEKTS	46.1017	69.7027	58.6942	72.233	61.344	72.4293	380.505	1.51193	0.849251	0.638235	1.27315	1.00272
bic-PA	FBgn0000181	20	RIGGKGTPRRKKK	49.1689	74.2369	50.7626	55.5198	75.079	53.408	358.175	1.50983	1.35229	0.885611	1.03241	0.961963
CG32594-PC	FBgn0052594	742	RQALQNSPQFHPN	35.8402	54.0871	32.5308	37.2256	51.7517	38.1542	249.59	1.50912	1.39022	0.962786	0.907662	1.02495
cos-PA	FBgn0000352	825	LVKAQGSPEQQGR	55.1382	83.1704	64.7036	97.9066	80.8208	97.5561	479.296	1.5084	0.825489	0.563171	1.17348	0.99642
CG17494-PA	FBgn0040011	623	KRKLKLSNPDLEE	44.7265	67.4298	45.8162	54.1305	64.6913	52.9323	329.726	1.5076	1.1951	0.826273	1.02436	0.977865
lig-PA	FBgn0020279	269	PRGDRGSGGPGGA	27.7066	41.7678	30.4058	39.5344	49.0012	39.7617	228.177	1.5075	1.23946	0.700822	1.09742	1.00575
CG4165-PA	FBgn0029763	31	HRKGLGSPGQSDG	17.6408	26.5644	22.6859	18.9593	26.3182	22.9961	135.165	1.50585	1.38814	0.930455	1.28599	1.21292
CG4165-PA	FBgn0029763	35	LGSPGQSDGATPT	17.6408	26.5644	22.6859	18.9593	26.3182	22.9961	135.165	1.50585	1.38814	0.930455	1.28599	1.21292
pAbp-PA	FBgn0003031	297	VKNLDDTIDDDRL	80.426	121.078	76.0325	84.4759	106.161	73.9774	542.151	1.50546	1.2567	0.952058	0.945373	0.875722
sle-PA	FBgn0037810	595	DEMVEQSPMSKQK	26.1423	39.3471	32.5266	37.9732	37.2	40.7094	213.899	1.50511	0.979639	0.688441	1.24421	1.07206
kuk-PA	FBgn0038476	354	RTFAQISGRRSIR	78.0762	117.315	87.7832	95.8553	100.548	106.406	585.983	1.50257	1.04896	0.814521	1.12433	1.11007
mod-PA	FBgn0002780	42	ETVVPQSPSKKSR	19.2751	28.9457	21.6283	26.4974	28.8971	25.2037	150.447	1.50172	1.09056	0.727432	1.12209	0.951178

## Sheet: InR specific set_up
protein	id	site_position	motif_peptide	126_sn_sum_Ctrl dsRNA_Pvr cells	127_sn_sum_Ctrl dsRNA+ins_Pvr cells	128_sn_sum_EcR dsRNA_Pvr cells	129_sn_sum_Ctrl dsRNA_Ctrl cells	130_sn_sum_Ctrl dsRNA+ins_Ctrl cells	131_sn_sum__EcR dsRNA_Ctrl cells	sum all channels	ins/Ctrl (Ctrl cells)
Pi3K92E-PA	FBgn0015279	136	DTTSFSSDYELTK	24.972	136.444	10.6131	10.1167	115.674	7.65846	305.478	11.434
Sur-PB	FBgn0028675	659	LSKSDASLDMYET	15.8088	72.3889	7.55679	14.3453	69.6427	16.5864	196.329	4.85473
B4-PA	FBgn0023407	224	SSEGALTAIEFLE	20.0467	98.1099	22.5795	28.1171	108.921	44.2475	322.022	3.87383
CG30035-PA	FBgn0050035	232	QAKKHVSLDVKGT	101.422	482.316	60.6631	123.161	451.254	94.2841	1313.1	3.66393
MRP-PA	FBgn0032456	943	RTKRQDSHDSVAS	26.1371	94.6049	26.1484	27.2461	96.9911	37.1904	308.318	3.55982
Edc3-PB	FBgn0036735	233	GSYVSNTRESYCS	85.2323	215.196	79.7619	112.886	381.429	142.125	1016.63	3.37888
B4-PA	FBgn0023407	836	MMQKSMSLQDIEL	18.8372	53.5041	21.4838	17.777	59.4243	23.2345	194.261	3.34277
foxo-PB	FBgn0038197	193	RAASMETSRYEKR	106.337	242.357	57.7731	74.0129	245.964	57.6955	784.14	3.32326
Tom70-PA	FBgn0032397	61	IEKQAISLDGTAP	11.8194	53.226	11.1162	17.9612	59.2478	19.4564	172.827	3.29866
Cct5-PA	FBgn0010621	30	ERQKRITGTDAIK	83.9158	227.675	76.0169	87.6902	288.038	99.3055	862.641	3.28472
CG7627-PA	FBgn0032026	685	SRSRSGSYTHSHS	19.8571	63.7805	15.8021	25.5202	83.1461	22.0671	230.173	3.25805
CG15784-PA	FBgn0029766	281	AAANRRSHSLPRL	33.5467	77.9575	34.056	25.3581	82.3301	29.9781	283.227	3.2467
gp210-PA	FBgn0033039	1872	SNRSENSTSFSxx	18.6504	54.4049	17.3794	32.0449	101.856	35.717	260.053	3.17854
Edc3-PB	FBgn0036735	156	AGGASSSSGPRGN	44.849	69.4569	39.3473	44.4099	137.59	56.795	392.448	3.09818
CG15784-PA	FBgn0029766	501	PGRRSRSLSRSHC	35.3713	91.9858	30.3154	31.067	93.6748	39.1366	321.551	3.01525
CG4415-PA	FBgn0031296	47	AEEASPSPSGSGK	19.4803	61.301	17.6541	27.3067	81.7615	30.7436	238.247	2.99419
RpL23A-PA	FBgn0026372	108	SVLAKLSAKARAA	59.0694	173.221	52.675	67.4073	201.406	79.5616	633.34	2.9879
RpL31-PA	FBgn0025286	12	GEKINKSAINEVV	58.7585	197.257	37.7701	62.6312	185.624	64.4948	606.536	2.96376
chico-PA	FBgn0024248	471	RPIRAYSIGNKVE	155.773	402.228	109.974	129.955	384.376	120.423	1302.73	2.95777
mtd-PG	FBgn0013576	159	PVERKLSGDESRE	79.694	203.51	68.2613	71.6929	209	65.6201	697.778	2.91521
larp-PD	FBgn0260724	1573	QQNRRRTGSFGST	43.489	102.984	30.8226	44.0562	126.535	37.1575	385.044	2.87213
larp-PD	FBgn0260724	1575	NRRRTGSFGSTTV	43.489	102.984	30.8226	44.0562	126.535	37.1575	385.044	2.87213
CG6231-PA	FBgn0038720	537	KHDDEESESELEK	58.3723	104.735	42.6951	45.923	131.193	42.4199	425.339	2.8568
CG1703-PA	FBgn0030321	250	EKVAAVSLKEKTP	18.4859	63.293	21.4706	29.673	83.9458	32.2322	249.101	2.82903
CG1703-PA	FBgn0030321	255	VSLKEKTPEPVPK	18.4859	63.293	21.4706	29.673	83.9458	32.2322	249.101	2.82903
atl-PA	FBgn0039213	527	GAASYRSQTSVNA	64.0049	237.932	53.5842	91.7634	258.957	112.339	818.581	2.82201
CG6424-PA	FBgn0028494	208	QAPKEASDDSECE	29.3828	72.3398	28.4875	28.5113	76.7959	33.5879	269.105	2.69353
CG6424-PA	FBgn0028494	211	KEASDDSECEHER	29.3828	72.3398	28.4875	28.5113	76.7959	33.5879	269.105	2.69353
CG8177-PB	FBgn0036043	172	YRQRKFSHQDSVE	93.3303	221.902	72.4266	125.625	332.583	110.48	956.347	2.64743
CG8177-PB	FBgn0036043	176	KFSHQDSVEPKNK	93.3303	221.902	72.4266	125.625	332.583	110.48	956.347	2.64743
CG30035-PA	FBgn0050035	343	RSISTDSRKSRRL	105.206	233.561	85.7434	98.4541	256.188	77.8713	857.024	2.60211
CG2909-PA	FBgn0030189	71	VKVYRQSPSRLAR	66.31	154.21	55.5944	55.0791	141.914	54.0836	527.191	2.57655
MRP-PA	FBgn0032456	298	EPKAQFSNGNVTF	28.0267	81.4928	27.4883	35.4896	90.4416	38.1265	301.065	2.5484
CG30035-PA	FBgn0050035	188	ESSDEDSFEEKRT	44.9657	128.107	27.0277	60.3333	152.86	38.2469	451.54	2.53359
mod-PA	FBgn0002780	150	KSEKANSEKSEEN	74.7986	198.888	59.3868	62.7854	158.416	65.4245	619.7	2.52314
mod-PA	FBgn0002780	153	KANSEKSEENRGI	74.7986	198.888	59.3868	62.7854	158.416	65.4245	619.7	2.52314
RpL22-PA	FBgn0015288	57	KNVKKASEAAKDV	107.356	218.5	107.402	146.832	370.268	162.137	1112.49	2.52171
MRP-PA	FBgn0032456	1162	QLMRLESVSRSPI	109.162	251.387	97.4172	96.6921	243.402	97.163	895.223	2.51729
CG13398-PA	FBgn0032042	322	PVGPAGSSKAING	84.7221	174.518	79.4815	61.5301	153.326	67.4378	621.015	2.49188
CG13398-PA	FBgn0032042	441	RKAYSISExxxxx	96.7571	295.758	76.3508	154.027	382.397	156.494	1161.78	2.48266
chico-PA	FBgn0024248	502	NRVRAYSVGSKSK	168.948	421.643	78.851	169.436	419.198	142.135	1400.21	2.47408
Edc3-PB	FBgn0036735	275	KQTAASSYGNTNG	13.0261	50.4844	13.0041	34.5055	84.5114	35.4504	230.982	2.44922
pes-PC	FBgn0031969	546	HRERLISEDSPDV	24.1761	69.1293	20.3058	66.4558	159.28	67.2085	406.555	2.39678
mtd-PG	FBgn0013576	176	EGLRPGSPKPGHI	68.3035	128.023	65.7948	48.1171	114.651	50.7931	475.683	2.38275
mus210-PA	FBgn0004698	795	QLNAKHSDTENAS	34.1983	46.666	29.1834	25.1648	59.8914	28.5693	223.673	2.37996
Srp54-PA	FBgn0024285	477	ETRKLKSISEDTE	60.6164	164.329	44.6139	169.874	394.837	184.121	1018.39	2.32429
foxo-PB	FBgn0038197	190	VRRRAASMETSRY	46.6858	76.7966	33.2983	34.6837	80.2203	31.0838	302.769	2.31291
CG15784-PA	FBgn0029766	505	SRSLSRSHCRKEK	112.542	198.483	120.086	95.4389	219.798	105.741	852.088	2.30302
unk-PA	FBgn0004395	413	GLSISPSVRISEL	16.928	46.6446	20.2984	18.6219	42.7909	23.1487	168.432	2.29788
Pgm-PA	FBgn0003076	116	GIVLTASHNPGGP	28.6582	90.7641	23.842	26.9326	61.3431	25.1022	256.642	2.27765
mtd-PG	FBgn0013576	65	VEQRFESVDKLSR	132.069	258.571	133.969	72.1116	163.562	76.7155	836.999	2.26818
Syb-PA	FBgn0003660	54	ERDQKLSELGERA	105.222	181.748	86.2083	136.356	309.002	134.803	953.34	2.26614
RpL34a-PA	FBgn0039406	12	TLRRRLSYNTRSN	28.9859	52.2858	23.7546	25.801	58.37	21.1318	210.329	2.26232
Nopp140-PB	FBgn0037137	560	AQKRKFSGGDQDE	60.0185	144.21	58.6344	98.6336	213.502	110.824	685.823	2.1646
CG4415-PA	FBgn0031296	45	KPAEEASPSPSGS	74.3441	146.654	83.8801	83.2667	180.159	84.8198	653.124	2.16364
Dap160-PA	FBgn0023388	169	PPSRHTSISERAP	82.077	212.593	63.2588	159.573	339.775	156.034	1013.31	2.12928
CG17255-PA	FBgn0030205	881	GQGRSISGGYVQR	115.794	173.348	107.558	136.022	288.781	131.308	952.811	2.12305
lva-PC	FBgn0029688	60	GKGRLDSLKENLY	9.93819	35.6538	11.141	38.8408	81.9649	34.9309	212.47	2.11028
MRP-PA	FBgn0032456	946	RQDSHDSVASAAS	39.6955	75.1467	36.2721	38.7851	80.9321	46.2157	317.047	2.08668
CG17255-PA	FBgn0030205	935	ALPRSISENSHRK	72.4025	126.766	59.9651	97.6004	203.659	100.793	661.185	2.08666
CG9248-PA	FBgn0032923	12	KLEDQESDVENAN	42.7369	96.5338	34.487	58.7081	122.131	56.8802	411.477	2.08031
Fim-PA	FBgn0024238	10	LNKFTKTLSIDEK	109.412	192.842	97.4007	94.7726	196.827	81.0744	772.328	2.07683
Gp150-PA	FBgn0013272	789	DEKKADSAEAKLE	41.7926	62.9373	38.7212	26.8336	55.3934	31.3055	256.983	2.06433
CG15784-PA	FBgn0029766	324	RLERSLSRSTSGS	69.0008	121.072	71.389	50.5613	104.202	52.8618	469.087	2.06091
casp-PA	FBgn0034068	588	ERKRMESERAEED	50.3963	116.393	49.9528	77.3591	159.334	85.3602	538.795	2.05967
ref(2)P-PA	FBgn0003231	295	KVNTDQSVPRTED	65.5682	139.417	62.4652	79.3234	163.049	83.4778	593.301	2.0555
Arp14D-PA	FBgn0011742	393	QKLQKISHxxxxx	39.2298	80.9382	33.0249	51.021	104.047	56.2136	364.474	2.0393
RpS9-PA	FBgn0010408	154	FVVRLDSQKHIDF	25.0038	44.527	22.3592	24.2041	48.7733	33.2276	198.095	2.01508
ATP7-PB	FBgn0030343	1171	AERASGSEDELDK	49.3493	69.0839	47.9506	30.5277	61.4578	33.5641	291.933	2.01318
l(2)35Bg-PA	FBgn0001977	194	LAEELETEKQSQK	35.0488	90.3625	37.168	61.83	124.149	60.1205	408.679	2.00791
sle-PA	FBgn0037810	1055	RLSKSLSGAPEDL	52.0144	65.6916	60.6797	50.2359	100.798	57.655	387.075	2.00649
CG7518-PE	FBgn0038108	1898	GKSGGGSGGNPGS	35.0531	91.7471	34.8611	45.4215	90.857	48.2071	346.147	2.00031
CG7518-PE	FBgn0038108	1894	RRNRGKSGGGSGG	35.0531	91.7471	34.8611	45.4215	90.857	48.2071	346.147	2.00031
chico-PA	FBgn0024248	300	GRERCDSLPTRNG	70.6659	112.674	64.2385	59.6163	118.753	67.6358	493.584	1.99196
CG32022-PA	FBgn0052022	79	RAERKVSEAEAKL	132.4	229.792	125.889	152.853	304.473	160.782	1106.19	1.99193
r-PA	FBgn0003189	1894	IRLDSASNTTLRE	35.0701	85.2135	29.6256	49.8171	99.0489	55.4993	354.274	1.98825
mus210-PA	FBgn0004698	911	LKNSQDSDEVFEP	50.4065	86.955	39.2451	43.7818	86.8154	45.8861	353.09	1.98291
gfzf-PB	FBgn0250732	738	GSNNSRSASLSVS	94.4968	130.011	91.8943	111.125	219.852	120.044	767.424	1.97843
CG6454-PC	FBgn0039187	805	CRRSSDSDLSVTP	22.4038	54.5494	21.2628	30.1631	59.2576	32.9559	220.593	1.96458
Lpin-PA	FBgn0033269	356	ARTGDDSPLSEIP	19.6237	33.4213	18.6232	21.8598	42.8509	24.5963	160.975	1.96026
pck-PA	FBgn0013720	12	KQQSQDTTDSGVE	18.831	35.8434	17.162	21.8282	42.6167	20.0771	156.358	1.95237
pck-PA	FBgn0013720	13	QQSQDTTDSGVEK	18.831	35.8434	17.162	21.8282	42.6167	20.0771	156.358	1.95237
Lpin-PA	FBgn0033269	147	PLPRRNSIDFSKE	124.038	249.998	96.1855	100.022	195.148	90.9611	856.353	1.95105
r-PA	FBgn0003189	1892	PRIRLDSASNTTL	47.0556	92.7751	38.9303	58.7488	114.174	57.579	409.263	1.94343
Cap-PA	FBgn0015615	1179	RFRNKVSHIDCVT	28.0782	82.5755	29.1371	55.6883	107.821	69.0015	372.302	1.93615
phl-PA	FBgn0003079	346	QDDRSNSAPNVCI	40.4509	44.4844	42.3883	22.4012	43.3641	27.6402	220.729	1.9358
CG30035-PA	FBgn0050035	183	SNKAAESSDEDSF	23.8546	68.0559	17.6053	38.7045	74.8898	25.9653	249.075	1.93491
CG30035-PA	FBgn0050035	184	NKAAESSDEDSFE	23.8546	68.0559	17.6053	38.7045	74.8898	25.9653	249.075	1.93491
Gli-PA	FBgn0001987	921	STTPVPSARSTTT	92.2526	158.746	99.1998	105.155	203.253	123.959	782.566	1.93288
Rpn1-PA	FBgn0028695	505	TVFSFGSNNKSSA	33.8784	42.662	24.3949	57.1289	110.378	63.3333	331.775	1.93209
Clbn-PB	FBgn0259152	220	KETTEETPEAEDK	74.0565	145.351	70.0484	80.667	154.38	74.0037	598.507	1.91379
pasha-PA	FBgn0039861	311	RVLRFRSWNARRK	25.7045	49.6876	20.8196	34.6428	65.9484	33.6609	230.464	1.90367
CG33080-PA	FBgn0053080	54	AMPRKQSLSERRN	64.2446	133.525	55.9895	78.6617	149.687	78.5417	560.65	1.90292
CG10979-PA	FBgn0037379	797	IRPRLISHSRSES	32.5629	67.2522	23.1298	44.571	84.4491	43.9246	295.89	1.89471
CG8486-PD	FBgn0031993	2103	LQVSQASLPGSPE	38.2262	42.8392	29.8906	18.2627	34.4462	16.5828	180.248	1.88615
CG10630-PA	FBgn0035608	198	PGKSLESDEDDIL	37.1329	71.5417	29.713	41.0921	77.5014	32.69	289.671	1.88604
MRP-PA	FBgn0032456	949	SHDSVASAASLKK	32.7994	85.9033	32.5897	35.2857	66.5175	42.1993	295.295	1.88511
MRP-PA	FBgn0032456	952	SVASAASLKKKQE	32.7994	85.9033	32.5897	35.2857	66.5175	42.1993	295.295	1.88511
CG15784-PA	FBgn0029766	330	SRSTSGSLERKHC	105.98	147.403	97.7473	75.7721	142.572	87.2329	656.707	1.88159
sle-PA	FBgn0037810	75	EPTTPSSVKRTAR	75.4148	141.189	81.4662	97.9434	184.256	115.044	695.313	1.88125
CG30484-PA	FBgn0050484	510	STSQPQSTNRSRT	21.1643	48.1655	26.9556	30.4001	56.8764	26.6592	210.221	1.87093
eEF1delta-PB	FBgn0032198	41	HYSPLVSEIAKAR	20.1164	36.4323	19.8377	16.9437	31.4945	17.8809	142.705	1.85877
Tre1-PA	FBgn0046687	371	LSGVIRSTPLFHA	36.5469	44.8419	39.5223	18.3318	34.0545	21.9489	195.246	1.85767
Atx2-PB	FBgn0041188	21	GASGGISRYNSND	53.3264	94.0672	45.6775	48.0784	89.3122	51.8768	382.338	1.85764
Gp150-PA	FBgn0013272	932	AEEVDMSQETRDK	32.0647	43.9473	30.1503	18.1092	33.5064	20.4218	178.2	1.85025
jog-PA	FBgn0031079	947	KVSFADSPVLLRR	50.2922	61.8938	51.1579	32.5852	60.2884	38.5	294.718	1.85018
PEK-PA	FBgn0037327	627	RTISESTTHSGEH	14.8402	30.3056	20.6074	17.3048	31.6349	19.3407	134.034	1.8281
cic-PB	FBgn0038780	505	GYDDYDSDDELKR	51.1143	88.139	64.9924	35.8156	65.4057	37.8399	343.307	1.82618
CG8596-PA	FBgn0035767	539	ILGKHGSQHSISH	28.3815	36.268	36.8132	29.1599	52.9982	35.254	218.875	1.8175
CG8596-PA	FBgn0035767	542	KHGSQHSISHAxx	28.3815	36.268	36.8132	29.1599	52.9982	35.254	218.875	1.8175
mus308-PA	FBgn0002905	1261	RNPRNQSPVPNAN	57.2363	99.9933	52.7918	64.8485	117.597	74.5492	467.016	1.81341
Nap1-PA	FBgn0015268	138	ALSSLKSIPKDAK	107.429	180.802	96.1037	116.698	211.173	110.196	822.403	1.80956
eIF-4B-PB	FBgn0020660	458	GLDNEGSExxxxx	48.6346	59.6485	50.8919	33.0311	59.5642	34.2865	286.057	1.80327
sqd-PA	FBgn0086897	84	KYGEIESINVKTD	29.9782	47.5749	35.041	25.627	45.9286	30.896	215.046	1.79219
Vang-PA	FBgn0015838	493	CLKHDLSPRAFLE	28.2254	42.0051	21.1118	21.8248	38.8271	23.231	175.225	1.77904
blow-PA	FBgn0004133	499	TTSPQSSPVSKDC	30.0151	75.9791	22.7049	60.1393	106.697	60.4841	356.02	1.77416
blow-PA	FBgn0004133	498	STTSPQSSPVSKD	30.0151	75.9791	22.7049	60.1393	106.697	60.4841	356.02	1.77416
CG8289-PA	FBgn0030854	134	RSVRGETEDSNEL	51.2873	43.3127	51.1478	39.4328	69.9161	52.2626	307.359	1.77304
CG8289-PA	FBgn0030854	129	KRQTRRSVRGETE	51.2873	43.3127	51.1478	39.4328	69.9161	52.2626	307.359	1.77304
CG33722-PB	FBgn0064126	330	DLKRTSSGDDDAP	30.9072	52.3819	35.8407	25.9549	45.9592	30.5889	221.633	1.77073
CG1882-PA	FBgn0033226	407	IRESTESDEEREP	56.8794	107.149	45.3945	57.1709	100.907	62.1896	429.69	1.76501
rump-PA	FBgn0260010	264	VQSVDLSLDKEGN	39.5155	59.9546	38.5158	33.1836	58.2637	34.1169	263.55	1.7558
CG8436-PA	FBgn0037670	81	IKIQKISGDDDGG	37.1923	52.6827	33.3226	48.9596	85.9351	54.0916	312.184	1.75523
polybromo-PA	FBgn0039227	494	NSNASHTPNNSNS	51.6236	38.245	53.7374	11.6285	20.3693	15.7035	191.307	1.75166
CG6231-PA	FBgn0038720	549	KYKRKHSLIDAKQ	253.683	305.989	153.386	188.171	329.098	161.132	1391.46	1.74893
spn-E-PA	FBgn0003483	86	TLDDLDTDDEGEE	34.8406	66.1881	30.6258	34.1825	59.777	33.3431	258.957	1.74876
CG33080-PA	FBgn0053080	80	PESATPSPEAFAP	54.2097	80.4027	58.3346	58.4593	102.034	66.8176	420.258	1.74538
SA-PA	FBgn0020616	106	HHERIDSEREITT	20.0939	34.5116	13.7249	39.5245	68.8778	44.77	221.503	1.74266
CG6454-PC	FBgn0039187	752	NLKRFASPVSSSR	70.6818	151.777	72.0912	75.997	132.263	86.0164	588.826	1.74037
CG6454-PC	FBgn0039187	755	RFASPVSSSRLKL	70.6818	151.777	72.0912	75.997	132.263	86.0164	588.826	1.74037
CG3448-PB	FBgn0035996	17	RSQLSHSQIDVKP	23.0009	61.5934	13.297	32.2706	56.1481	31.0864	217.396	1.73992
sle-PA	FBgn0037810	999	QKSRRQSLHVPSP	22.8001	26.502	22.3758	20.745	36.0594	22.1725	150.655	1.73822
sle-PA	FBgn0037810	1004	QSLHVPSPELAAK	22.8001	26.502	22.3758	20.745	36.0594	22.1725	150.655	1.73822
granny-smith-PB	FBgn0040493	169	GNLLASSQPKLNL	100.506	210.515	109.718	106.25	184.559	141.401	852.949	1.73702
L-PA	FBgn0001332	496	LMNFARSLPIEIA	33.7059	55.4645	32.0455	26.1129	45.2382	22.2581	214.825	1.73241
sle-PA	FBgn0037810	1314	EASPLKSSDEENH	26.3111	25.1665	21.0295	13.7698	23.8307	16.1216	126.229	1.73065
CG5800-PA	FBgn0030855	569	KLTKQQSFGGGDE	10.5332	31.9228	9.22965	19.6912	33.9549	21.9203	127.252	1.72437
CG5800-PA	FBgn0030855	580	DEDEENSDDEDFI	10.5332	31.9228	9.22965	19.6912	33.9549	21.9203	127.252	1.72437
ref(2)P-PA	FBgn0003231	194	RRSGRRSRGHCPF	25.0376	30.5421	23.3381	19.7363	33.9995	20.9859	153.639	1.72269
CG7414-PA	FBgn0037135	608	KLKVRRSQGENLE	11.4253	48.011	16.0904	29.6145	50.8529	33.4632	189.457	1.71716
Pfrx-PA	FBgn0027621	17	LRVRTTSLNQLKK	97.4789	217.355	90.9993	145.867	248.681	137.774	938.156	1.70484
CG30051-PC	FBgn0050051	144	TKADSESIAHKKA	37.4684	47.1982	35.6327	37.0295	62.9941	38.1477	258.471	1.70118
BicD-PA	FBgn0000183	103	DALLNESAARETS	13.558	36.434	18.0956	30.0493	51.0166	34.5004	183.654	1.69776
pzg-PA	FBgn0259785	394	FKCRLCSQRFETR	26.9595	49.4988	19.7974	38.9831	65.861	40.2821	241.382	1.68947
CG12125-PA	FBgn0030037	71	NRNSMRSPNDLIS	34.0118	87.818	32.8652	65.8244	110.752	60.4651	391.737	1.68254
CG12125-PA	FBgn0030037	68	GRRNRNSMRSPND	34.0118	87.818	32.8652	65.8244	110.752	60.4651	391.737	1.68254
CG8735-PA	FBgn0033309	259	DFIVGDSPKDRFG	13.3391	33.6589	12.0681	21.812	36.6612	22.294	139.833	1.68078
ref(2)P-PA	FBgn0003231	554	VYHTDESINKSIH	83.66	118.011	75.9978	76.6586	128.735	76.8987	559.961	1.67933
CG6231-PA	FBgn0038720	569	NGKRKQSLIDADH	107.024	140.257	80.3079	88.7194	148.963	70.0825	635.354	1.67903
CG31998-PA	FBgn0051998	1145	PVFKEKSVHNVQS	19.8117	24.3266	20.2063	19.7682	33.1828	23.6004	140.896	1.67859
Rpt1-PA	FBgn0028687	24	EDKEIKSLDEGDI	101.851	161.75	95.7777	101.894	170.091	107.736	739.099	1.6693
Eip63E-PA	FBgn0005640	40	KKRLSHSFGRLTI	42.6311	67.8697	38.2896	36.1039	60.1152	33.568	278.577	1.66506
wdp-PA	FBgn0034718	627	RYSPVYSPETGRV	39.8299	75.5304	40.5314	63.106	105.066	52.0772	376.141	1.66491
vig2-PA	FBgn0046214	152	REFDRQSGSDRTG	32.8762	72.8105	31.2432	61.8437	102.489	68.9214	370.184	1.65723
RpL23A-PA	FBgn0026372	102	AGKKPQSVLAKLS	118.522	247.325	114.309	156.407	259.172	157.342	1053.08	1.65703
Gli-PA	FBgn0001987	838	KSSSQASLKSGIS	126.948	264.796	121.564	167.413	277.232	183.089	1141.04	1.65597
CG12753-PA	FBgn0038427	1008	DQLSGHSGSPREA	13.3226	24.8441	10.727	18.0484	29.8826	18.7985	115.623	1.65569
CG12753-PA	FBgn0038427	1010	LSGHSGSPREASL	13.3226	24.8441	10.727	18.0484	29.8826	18.7985	115.623	1.65569
CG34413-PJ	FBgn0085442	526	MSFSKRTASRESI	64.0086	89.7856	69.3335	52.7619	87.274	57.6761	420.84	1.65411
phl-PA	FBgn0003079	402	NRPRARSADESNK	80.4618	114.666	86.7052	47.1978	77.8452	44.835	451.711	1.64934
hts-PI	FBgn0004873	703	KKKGLRTPSFLKK	73.6708	163.326	75.4431	113.951	187.92	113.149	727.46	1.64913
hts-PI	FBgn0004873	705	KGLRTPSFLKKKK	73.6708	163.326	75.4431	113.951	187.92	113.149	727.46	1.64913
CG7737-PA	FBgn0033584	501	FYGISVSRSGTKS	27.2968	62.5394	20.3999	29.7308	48.9414	32.2408	221.149	1.64615
CG4747-PA	FBgn0043456	10	NKKLSLSGGDTTE	76.0004	137.924	81.6023	119.983	197.025	130.008	742.543	1.64211
CG4747-PA	FBgn0043456	8	SKNKKLSLSGGDT	76.0004	137.924	81.6023	119.983	197.025	130.008	742.543	1.64211
Spp-PA	FBgn0031260	376	EKDEGVSSSGSKK	86.7383	201.166	94.2662	104.305	170.92	112.261	769.656	1.63866
CG31731-PA	FBgn0028539	398	KRQRNEYTTTPRG	107.908	173.363	113.662	100.632	163.753	111.618	770.936	1.62725
CG3016-PA	FBgn0029819	226	VRSEAHTPDSPAS	59.4648	91.1668	54.1226	46.6614	75.6297	53.1034	380.149	1.62082
CG3016-PA	FBgn0029819	222	LQRLVRSEAHTPD	59.4648	91.1668	54.1226	46.6614	75.6297	53.1034	380.149	1.62082
Mlc-c-PA	FBgn0004687	30	DGKIQLSQVGECL	31.7727	47.7429	31.5042	30.8102	49.8844	39.0873	230.802	1.61909
vig2-PA	FBgn0046214	161	DRTGVKSIDKREG	108.719	222.323	111.376	136.505	220.724	151.6	951.247	1.61697
CG5694-PA	FBgn0032197	263	EKQKTYSFSEETS	19.4508	57.5763	22.2781	52.0175	84.1093	55.5769	291.009	1.61694
mbc-PA	FBgn0015513	1861	RSLSESSNRNSVE	127.501	147.155	165.878	95.8552	154.822	113.347	804.558	1.61517
Sec22-PA	FBgn0260855	134	DRRRNISNINTQL	33.2968	46.0795	31.2996	33.6669	54.3603	39.6747	238.378	1.61465
Pld-PA	FBgn0033075	100	LVERKETDDDEEE	22.2511	31.6667	20.4928	15.7883	25.4874	16.241	131.927	1.61433
cenB1A-PA	FBgn0039056	814	LRQRHDSNTLESQ	36.1218	71.5961	35.3836	51.6809	83.2766	51.5962	329.655	1.61136
CG10737-PO	FBgn0034420	569	HSVQRNSSSPNAF	45.0528	119.273	36.6273	74.1801	119.248	61.8667	456.248	1.60755
Rpd3-PA	FBgn0015805	419	VPENEYSDSEDEG	24.3345	31.5826	19.8849	19.6545	31.5786	21.7956	148.831	1.60669
eIF3-S10-PA	FBgn0037249	919	RAAPAASERNDRG	52.9291	82.0107	57.6523	61.4577	98.6816	71.4205	424.152	1.60568
CG8963-PA	FBgn0034181	478	NWGRKVSNALGDD	94.2559	150.37	95.8849	130.265	208.983	131.683	811.442	1.60429
CG17255-PA	FBgn0030205	483	SPAVVGSGSFRAA	58.8435	78.38	57.4613	61.3631	98.2878	63.9837	418.319	1.60174
CG17255-PA	FBgn0030205	485	AVVGSGSFRAATA	58.8435	78.38	57.4613	61.3631	98.2878	63.9837	418.319	1.60174
larp-PD	FBgn0260724	1585	TTVRIRSGSLGNK	37.0947	71.5378	41.7925	38.4106	61.4767	42.3339	292.646	1.60051
ssp3-PA	FBgn0032723	773	IIKRQKSDLTGLK	79.3268	134.433	81.6399	78.8168	126.07	76.3461	576.633	1.59953
CG9393-PA	FBgn0037710	259	KLTKTPSGTEASL	38.6428	61.6116	34.398	46.0778	73.578	43.0356	297.344	1.59682
CG17255-PA	FBgn0030205	890	YVQRGASVGGSSG	57.4241	86.976	62.3763	61.9532	98.9038	71.0136	438.647	1.59643
CG5359-PA	FBgn0037773	11	QSTEETTKSVQTL	46.6832	48.5498	47.4111	33.2836	53.1166	38.5737	267.618	1.59588
CG5359-PA	FBgn0037773	10	KQSTEETTKSVQT	46.6832	48.5498	47.4111	33.2836	53.1166	38.5737	267.618	1.59588
CG10417-PA	FBgn0033021	594	SENVSHSLNDQSA	19.1419	51.8684	25.6198	39.2304	62.5307	40.0722	238.463	1.59393
Osbp-PA	FBgn0020626	174	ETNEEESLGSRTK	19.2412	35.1703	16.2218	28.4958	45.416	28.5546	173.1	1.59378
wdp-PA	FBgn0034718	626	GRYSPVYSPETGR	59.7692	97.4678	48.1916	76.448	121.824	73.3627	477.063	1.59355
Ncc69-PA	FBgn0036279	895	LSGSIDSLSRNVS	85.8547	132.373	75.677	68.1844	108.637	58.6801	529.407	1.59328
Ncc69-PA	FBgn0036279	892	RNGLSGSIDSLSR	85.8547	132.373	75.677	68.1844	108.637	58.6801	529.407	1.59328
Syx18-PA	FBgn0039212	188	LGRRQVSNDDSEA	77.3166	152.588	79.1006	92.9202	147.857	101.523	651.305	1.59123
eIF-2alpha-PA	FBgn0004925	217	TKGLELSTEELPI	35.4551	87.9629	36.7633	60.8588	96.7302	58.1293	375.9	1.58942
CG34197-PA	FBgn0085226	873	VRGNPPSPFAKRR	67.7566	95.5366	61.407	67.5383	107.26	75.6292	475.128	1.58814
CG17255-PA	FBgn0030205	938	RSISENSHRKTSV	64.5496	83.2523	60.167	75.0676	118.921	79.9391	481.897	1.58419
CG17255-PA	FBgn0030205	582	TKKLAFSDDESTP	34.8044	34.4845	33.5437	25.4993	40.34	27.8507	196.523	1.58201
Irbp-PA	FBgn0011774	295	ILRRDNSVVRTKR	39.9573	69.8277	34.7052	43.1892	68.3153	39.2185	295.213	1.58177
Ef2b-PA	FBgn0000559	488	VMKFSVSPVVRVA	53.2783	111.994	49.9566	85.7541	135.486	89.8838	526.353	1.57994
SRPK-PA	FBgn0026370	441	KAPPEQSEEAQEQ	20.9399	34.625	22.1631	23.0314	36.385	23.9732	161.118	1.5798
mus210-PA	FBgn0004698	943	DRRVMSTDDEGGS	61.0846	79.345	64.3093	51.5726	81.3514	49.1185	386.781	1.57742
mus210-PA	FBgn0004698	942	KDRRVMSTDDEGG	61.0846	79.345	64.3093	51.5726	81.3514	49.1185	386.781	1.57742
growl-PA	FBgn0037245	370	KLPEAGTDERRSK	83.3555	155.828	81.7199	81.2632	127.783	80.8627	610.813	1.57246
Ssrp-PA	FBgn0010278	443	DVDFGDSDNENEP	31.2847	30.6041	29.0615	22.8666	35.9502	25.86	175.627	1.57217
LIMK1-PA	FBgn0041203	706	SPTSQRSLNNLDE	17.3192	25.6204	18.8006	16.1384	25.363	19.4389	122.68	1.57159
blow-PA	FBgn0004133	494	KQRKSTTSPQSSP	26.3348	56.3586	30.1414	47.2239	74.101	47.518	281.678	1.56914
RpS10b-PB	FBgn0031035	119	PGDASKTGEDRSA	125.788	210.027	119.913	112.129	175.763	122.023	865.642	1.56751
pck-PA	FBgn0013720	15	SQDTTDSGVEKGD	54.5152	102.115	49.1516	69.1986	108.179	68.5798	451.739	1.56331
CalpB-PA	FBgn0025866	248	SKGDFQSLRDSCL	111.024	183.163	97.2972	145.105	226.822	135.256	898.667	1.56316
larp-PD	FBgn0260724	1601	ANRNQGSQHELRR	27.8669	75.0341	25.1998	48.6475	75.9819	44.0933	296.824	1.56189
Unr-PB	FBgn0035895	404	SGSGDPTNPNMLQ	33.032	38.3879	37.8891	29.9911	46.7554	37.0629	223.118	1.55898
CG4825-PA	FBgn0037010	54	TKRRDGSDGSVSS	30.5342	38.8595	33.2689	19.7401	30.7095	22.1743	175.286	1.55569
CG1344-PA	FBgn0027507	569	QTGKSLSPSYRTG	66.3748	97.1792	66.7502	112.711	174.79	120.292	638.098	1.55078
GlyS-PA	FBgn0038293	37	GADLKDYFDRGDI	103.773	164.145	110.412	82.4338	127.678	86.724	675.166	1.54886
CG16708-PA	FBgn0037315	503	LPTGSISSMRNLG	44.3085	58.8892	29.5456	36.0173	55.7253	30.6146	255.101	1.54718
CG8135-PA	FBgn0037689	650	ALGVPRSLSEEIN	97.6931	163.937	105.837	106.7	164.937	119.479	758.582	1.54581
HBS1-PA	FBgn0042712	195	PSPKVPSSPVVSG	50.0969	62.898	55.3586	41.782	64.4418	44.3039	318.881	1.54233
CG5010-PA	FBgn0260747	14	ASPPPSTRRTAPV	30.0438	55.1092	22.6777	34.6231	53.3961	33.5751	229.425	1.54221
CG4301-PA	FBgn0030747	688	AGVLFRSPSTTSR	46.0882	67.8325	49.3685	48.1817	74.1631	47.0336	332.668	1.53924
CG6621-PA	FBgn0037855	778	PILKRRSPSPFVP	42.9375	24.6003	37.2442	23.5142	36.1062	28.618	193.02	1.53551
CG6621-PA	FBgn0037855	780	LKRRSPSPFVPRR	42.9375	24.6003	37.2442	23.5142	36.1062	28.618	193.02	1.53551
CG17255-PA	FBgn0030205	933	AQALPRSISENSH	40.1034	62.0179	36.0208	55.1751	83.95	52.8616	330.129	1.52152
nbs-PC	FBgn0086349	558	LFQFRKSPQKPAE	37.4932	65.8704	40.108	42.602	64.7573	44.1535	294.984	1.52005
osa-PA	FBgn0003013	1892	QPRCVRSISSYNR	90.8515	174.364	87.2668	130.475	198.102	138.591	819.65	1.51832
l(2)03709-PA	FBgn0010551	264	AQSIARTIASSQN	117.932	282.2	115.854	149.312	226.51	155.406	1047.21	1.51703
FK506-bp1-PA	FBgn0013269	193	AKVAKLSPGASAK	181.666	323.935	175.29	195.628	296.339	188.545	1361.4	1.51481
CG2918-PA	FBgn0023529	581	EEKKDNSEQEEAA	41.8736	52.5295	48.1116	42.4059	64.2066	53.186	302.313	1.5141
cic-PB	FBgn0038780	647	QIDEDTSRDSETS	62.8275	65.4044	63.9611	26.0837	39.4533	27.6968	285.427	1.51257
CG2698-PA	FBgn0037536	810	HQEPRNSTDEERT	19.4159	26.1376	13.08	26.9311	40.7012	22.388	148.654	1.51131
smo-PA	FBgn0003444	687	VESRRNSVDSQVS	48.7207	81.7274	43.3476	42.4037	64.055	38.27	318.525	1.5106
smo-PA	FBgn0003444	690	RRNSVDSQVSVKI	48.7207	81.7274	43.3476	42.4037	64.055	38.27	318.525	1.5106
smo-PA	FBgn0003444	693	SVDSQVSVKIAEM	48.7207	81.7274	43.3476	42.4037	64.055	38.27	318.525	1.5106
RpLP2-PA	FBgn0003274	50	KELAGKSIDDLIK	83.0259	108.222	83.6215	80.2165	121.001	82.6092	558.696	1.50843
Rbp2-PA	FBgn0010256	209	GQREGSYGNQSRD	31.8074	39.9991	33.6071	27.758	41.8107	37.1867	212.169	1.50626
CG15760-PA	FBgn0030508	490	GHEDTDSETEAEA	26.4098	38.5329	27.5959	29.5662	44.4985	31.2859	197.889	1.50505
CG15760-PA	FBgn0030508	488	QRGHEDTDSETEA	26.4098	38.5329	27.5959	29.5662	44.4985	31.2859	197.889	1.50505
Ef1beta-PA	FBgn0028737	85	ALGKAPSADNVNV	23.66	30.6691	23.0236	19.4894	29.3179	25.3668	151.527	1.5043
CG7358-PA	FBgn0030974	422	YRRRDLSPMPEHY	43.1384	63.9345	54.0168	39.2663	59.0258	37.9429	297.325	1.50322
CG6833-PA	FBgn0036405	53	QRKLQASMERLQV	62.4477	87.4101	64.6458	50.1539	75.3747	58.8477	398.88	1.50287
pch2-PA	FBgn0051453	417	RLLKLESMEQLxx	38.7042	62.3804	41.8731	32.7367	49.1847	34.0529	258.932	1.50243
CG5664-PA	FBgn0037082	600	PLTARISPVGRVV	121.314	125.227	101.376	85.8269	128.914	86.1108	648.769	1.50202
CHKov1-PF	FBgn0045761	121	IGDRAPSPSTNSK	59.0528	77.3829	61.8124	55.0242	82.612	65.3917	401.276	1.50138

## Sheet: InR specific set_dn
protein	id	site_position	motif_peptide	126_sn_sum_Ctrl dsRNA_Pvr cells	127_sn_sum_Ctrl dsRNA+ins_Pvr cells	128_sn_sum_EcR dsRNA_Pvr cells	129_sn_sum_Ctrl dsRNA_Ctrl cells	130_sn_sum_Ctrl dsRNA+ins_Ctrl cells	131_sn_sum__EcR dsRNA_Ctrl cells	sum all channels	ins/Ctrl (Ctrl cells)
CG7255-PF	FBgn0036493	985	LRKQRPSLNRQHI	85.2322	25.4527	80.9889	86.6934	22.6866	71.4272	372.481	0.261688
CG8468-PA	FBgn0033913	342	GDPQQLTFNLHKE	31.014	19.4826	27.7895	55.5233	15.8238	55.9239	205.557	0.284994
RhoGAP15B-PB	FBgn0030808	783	GANQRQSDVRVAL	102.472	27.0708	73.2512	191.59	62.4099	166.632	623.426	0.325746
CG8468-PA	FBgn0033913	329	LKQLRKSQPTTPN	24.0328	14.1663	26.6718	43.094	14.0824	45.1078	167.155	0.326783
cindr-PC	FBgn0027598	783	DEETRATRPNSLA	37.8107	15.8044	32.7708	65.5632	24.1792	56.4009	232.529	0.368792
Pvr-PA	FBgn0032006	1035	PTHRRNSDNDPRS	11.6147	6.97353	10.3553	41.28	15.9077	32.2151	118.346	0.385361
CG13800-PA	FBgn0035338	596	EDLPNKYEEYVAE	14.6649	9.895	18.6469	41.9396	16.2527	47.3469	148.746	0.387526
cv-c-PC	FBgn0086901	1757	KLTRGGSLNLGKD	155.428	51.5608	140.916	209.57	82.5592	199.082	839.116	0.393946
wit-PA	FBgn0024179	890	SKTLSLYDDRMMD	133.05	69.4095	154.487	137.26	57.854	153.796	705.857	0.421491
RhoGAP15B-PB	FBgn0030808	466	AAEREESLLISAK	28.205	11.8607	22.4663	42.1577	18.2374	36.5023	159.429	0.4326
pod1-PA	FBgn0029903	575	IDTKRISVPEGKL	148.411	72.8951	120.799	177.376	76.9552	170.926	767.362	0.433853
kuz-PC	FBgn0259984	1085	GGRRAASATSKLx	102.625	47.7356	121.5	109.848	47.8867	119.457	549.052	0.435935
krimp-PA	FBgn0034098	283	VNKLPKSPRNRFL	121.354	115.463	129.929	244.879	109.374	220.664	941.662	0.446646
cora-PA	FBgn0010434	1590	RTDNQKSPLFTTS	31.1188	18.4003	25.1576	60.4536	27.2613	50.5459	212.938	0.450946
bab2-PA	FBgn0025525	143	EAKKSRSLPVSPQ	23.7894	16.9271	27.2754	31.9421	14.6246	38.5159	153.074	0.457847
bab2-PA	FBgn0025525	147	SRSLPVSPQPQPN	23.7894	16.9271	27.2754	31.9421	14.6246	38.5159	153.074	0.457847
Vps4-PA	FBgn0027605	39	YEHGVEYFLHTIK	36.4142	20.3637	29.2583	81.9301	38.1678	72.3921	278.526	0.465858
cora-PA	FBgn0010434	494	SGRKSKSGSPSKD	74.2565	128.494	104.386	184.138	86.3507	173.853	751.479	0.468945
Eip71CD-PA	FBgn0000565	189	ASSLNLSPKLLQT	28.1378	21.6715	51.3846	36.7438	17.5906	51.1904	206.719	0.478737
CG4297-PA	FBgn0031258	864	KIDGSESDPGEAT	42.2933	15.7495	41.961	22.3994	10.7801	19.5686	152.752	0.481268
Mbs-PE	FBgn0005536	199	AATRSNSLREQER	110.831	47.0617	99.0569	75.2981	36.3315	65.1771	433.757	0.482502
Jarid2-PD	FBgn0036004	465	LNVFDFSSDDEQP	32.6264	20.0417	40.1388	31.5778	15.4941	28.0241	167.903	0.490665
Jarid2-PD	FBgn0036004	466	NVFDFSSDDEQPL	32.6264	20.0417	40.1388	31.5778	15.4941	28.0241	167.903	0.490665
Cenp-C-PA	FBgn0086697	648	CLYTKGSSDHEDN	34.4868	25.3661	30.5342	44.5821	22.249	42.4313	199.649	0.499057
CG31635-PB	FBgn0051635	199	SLLQRKSSDSSLT	73.7479	31.3459	65.6273	52.3946	26.266	48.2527	297.634	0.501311
RhoGAP15B-PB	FBgn0030808	448	RRPPVDSAQLEEL	51.2458	25.148	49.4442	72.2934	36.6975	66.9729	301.802	0.507619
Cdc37-PA	FBgn0011573	56	LKKKRQSYQARLM	59.9556	40.8764	60.0054	89.7005	45.6913	82.7065	378.936	0.509376
Rab7-PA	FBgn0015795	34	YVNKRFSNQYKAT	109.259	67.2591	91.5994	171.843	87.7483	171.267	698.976	0.51063
CG8468-PA	FBgn0033913	281	AYSMPNSAHNTYM	24.8036	23.7796	28.9197	25.8199	13.3552	33.0869	149.765	0.517245
eIF5-PA	FBgn0030719	253	MTISDDYDKTEKE	105.423	43.8368	106.374	59.5042	31.0764	58.2637	404.479	0.522256
Cenp-C-PA	FBgn0086697	125	RRSMRRSGNVPGS	44.679	22.6372	36.4767	45.3351	24.0796	39.5118	212.719	0.531147
Cenp-C-PA	FBgn0086697	131	SGNVPGSDKLRRH	44.679	22.6372	36.4767	45.3351	24.0796	39.5118	212.719	0.531147
pod1-PA	FBgn0029903	610	AASTKRTSTVFGK	38.3101	23.5969	28.8911	46.6888	25.1266	42.3404	204.954	0.538172
Mbs-PI	FBgn0005536	399	ILRRTQSFENDQK	107.341	68.5109	109.23	146.339	79.0711	145.67	656.163	0.540327
Msp-300-PG	FBgn0260952	10713	PRIPSPTEKSEVE	195.268	95.2395	147.51	177.259	96.239	130.567	842.082	0.542928
CG1347-PB	FBgn0037363	275	VQTLTSSSSLARR	112.794	61.6351	128.851	54.279	29.4935	50.7445	437.797	0.543368
CG8468-PA	FBgn0033913	312	NLERRPSGTAQGS	134.222	137.429	134.334	172.892	94.2468	170.381	843.505	0.54512
CG42533-PF	FBgn0260486	405	EEKRNASLERHPS	56.8072	30.7237	55.8986	81.8256	44.9705	87.2717	357.497	0.549589
RhoGAP19D-PA	FBgn0031118	870	RLSAHGSRRASMS	64.6928	36.9557	53.1986	58.6419	32.2591	50.5	296.248	0.550103
RhoGAP19D-PA	FBgn0031118	1901	DDSEGSTTSDPKE	29.8839	18.164	25.4702	34.0332	18.7232	26.5049	152.78	0.550144
msb1l-PA	FBgn0027949	50	ALLDPRSPNGCRT	47.4806	20.1726	38.5571	38.8699	21.5462	33.1759	199.802	0.554315
msb1l-PA	FBgn0027949	56	SPNGCRTPLTFLQ	47.4806	20.1726	38.5571	38.8699	21.5462	33.1759	199.802	0.554315
Mes-4-PA	FBgn0039559	60	RDTNNSTPVRLLD	58.8937	47.6575	61.758	82.3597	45.6667	77.1364	373.472	0.554478
CG13800-PA	FBgn0035338	186	YQRSSNSLDRRLL	58.9511	55.0865	65.8868	124.449	69.3823	146.896	520.651	0.557517
Pvr-PA	FBgn0032006	991	IMTQRMSDNYELH	43.5946	22.3161	43.861	70.3932	39.3133	70.6285	290.107	0.558481
Eip55E-PA	FBgn0000566	20	SIHSGQSPDQWKS	52.4391	36.6878	62.8406	48.9359	27.4473	54.1596	282.51	0.560883
E(bx)-PA	FBgn0000541	2398	RPLSNASPDEQSE	33.0255	18.8708	35.0335	27.5319	15.4677	30.8103	160.74	0.56181
Cwc25-PA	FBgn0031452	344	QRQRQRSPEERRE	52.5217	33.2462	58.5827	56.6063	31.9749	57.4562	290.388	0.564865
Cenp-C-PA	FBgn0086697	408	RRSAAASPQKSIA	89.4583	51.7241	82.5404	100.792	56.9407	102.987	484.442	0.564935
5PtaseI-PC	FBgn0259178	610	ESKAGDSDISPCP	102.469	57.3599	98.9386	74.0281	41.8691	66.6298	441.295	0.565584
5PtaseI-PC	FBgn0259178	613	AGDSDISPCPEVR	102.469	57.3599	98.9386	74.0281	41.8691	66.6298	441.295	0.565584
CG17018-PA	FBgn0039972	1247	TFSNILSPYTISK	10.7719	9.24228	11.1952	53.4511	30.3754	45.4764	160.512	0.568284
CG8677-PA	FBgn0026577	318	IEDVDSSPTASQE	29.3824	18.2408	25.4473	31.2971	17.7897	24.4068	146.564	0.568413
Stim-PA	FBgn0045073	554	EDLDDESIQGKLN	34.9841	24.1067	41.7086	43.3413	24.6724	40.2726	209.086	0.569258
msb1l-PA	FBgn0027949	12	TKMEGEYLPDTPT	48.0175	32.4447	45.2887	58.8834	33.5424	55.9639	274.141	0.569641
vlc-PA	FBgn0259978	295	IDEPLHSPGLNGD	13.7259	11.2847	9.71199	49.3507	28.4031	43.164	155.64	0.575536
Pak3-PA	FBgn0044826	69	KNPDAAYHAVKYY	68.1905	53.7779	70.2619	134.739	77.5934	124.532	529.096	0.575877
CG11788-PA	FBgn0034495	122	STSPLKSPRTGNA	70.4344	66.297	70.9438	114.668	66.1442	101.911	490.398	0.576833
Oatp58Dc-PA	FBgn0034716	28	RESRDESDVESRL	23.1955	16.0297	22.3584	39.4545	22.7908	39.8314	163.66	0.577647
CG13625-PA	FBgn0039210	228	VRKRRDSDQSPPR	45.0237	21.9593	39.8425	35.6109	20.5907	32.5474	195.575	0.578214
CG13625-PA	FBgn0039210	231	RRDSDQSPPRKRT	45.0237	21.9593	39.8425	35.6109	20.5907	32.5474	195.575	0.578214
cindr-PC	FBgn0027598	409	RKESFGSRDSLND	164.291	100.436	161.002	143.698	83.493	127.439	780.359	0.581031
bdg-PA	FBgn0034049	1149	AKLLRQSIRRSVR	49.3607	46.5005	46.0223	73.1937	42.5656	70.8976	328.54	0.581547
CG32306-PB	FBgn0052306	848	EEQRNRYSSPVSP	158.628	126.319	160.407	275	160.034	248.192	1128.58	0.581943
Sdc-PA	FBgn0010415	388	SPANNSYAKNANN	103.225	87.5794	93.4382	218.097	127.066	214.198	843.604	0.582611
CG42270-PB	FBgn0259165	1369	AAQRRLSLDSART	44.7127	34.3247	45.3283	48.961	28.6334	42.2344	244.195	0.58482
CG8677-PA	FBgn0026577	1099	RSAKDQSPVPEGS	42.466	25.8504	48.2485	41.0402	24.024	37.9588	219.588	0.585377
CG1677-PA	FBgn0029941	803	RRTSKGSLSPSYK	64.7333	36.5491	61.77	43.9773	25.8253	43.5953	276.45	0.587242
CG1677-PA	FBgn0029941	805	TSKGSLSPSYKRP	64.7333	36.5491	61.77	43.9773	25.8253	43.5953	276.45	0.587242
chif-PA	FBgn0000307	1091	QEPVAPSSPRTTR	38.6625	37.9327	52.7924	73.6737	43.2792	79.7442	326.085	0.587445
chif-PA	FBgn0000307	1092	EPVAPSSPRTTRS	38.6625	37.9327	52.7924	73.6737	43.2792	79.7442	326.085	0.587445
PR2-PA	FBgn0013955	691	TGSHPKSPGFDHV	22.0118	19.6811	24.3181	66.3421	39.2528	62.4079	234.014	0.591672
cindr-PC	FBgn0027598	787	RATRPNSLAIRNQ	81.6488	50.7361	73.3352	100.448	59.5858	101.371	467.125	0.593199
Pvr-PA	FBgn0032006	1439	LKQQYVTPTPSPR	28.7125	22.2274	28.8895	59.4675	35.3864	57.9229	232.606	0.595055
Cwc25-PA	FBgn0031452	391	QREKRRSRTPEER	52.9737	26.4697	52.8138	38.432	22.8865	36.5155	230.091	0.595507
Cwc25-PA	FBgn0031452	393	EKRRSRTPEERSR	52.9737	26.4697	52.8138	38.432	22.8865	36.5155	230.091	0.595507
CG9992-PA	FBgn0030744	284	DQLDAKSLGYDND	231.281	175.078	246.193	220.578	131.57	237.523	1242.22	0.596477
CG32452-PA	FBgn0052452	304	KGSRHASPCAGNR	106.243	56.1352	103.454	94.56	56.405	86.6418	503.44	0.596499
CG32306-PB	FBgn0052306	853	RYSSPVSPKASSN	69.2525	58.3904	81.7445	106.264	63.5747	103.913	483.14	0.598269
CG15356-PA	FBgn0031377	558	PIGGPLSPLKDSR	21.6243	27.4918	27.6867	48.9283	29.2872	44.8809	199.899	0.598574
RhoGAP15B-PB	FBgn0030808	367	RPSPSDSPMSRNL	39.863	14.8625	35.7303	49.732	29.779	49.2269	219.194	0.59879
msb1l-PA	FBgn0027949	16	GEYLPDTPTLNKM	37.8792	31.4241	41.2576	36.4742	21.8926	31.6916	200.619	0.600222
CG11120-PA	FBgn0039250	509	RTVSFQSPIEVAN	29.7601	26.4548	32.2495	46.8683	28.1412	45.0819	208.556	0.600431
msb1l-PA	FBgn0027949	100	SLNDPRSPQLNRT	86.4705	54.9269	90.8518	111.886	67.2154	113.864	525.215	0.600749
slik-PB	FBgn0035001	1200	ESLRISTNLDPEI	29.5173	28.1034	38.9418	31.5127	18.9575	29.6628	176.695	0.601583
CG13625-PA	FBgn0039210	264	RSNSDQSPPRRRR	59.2334	25.6451	61.4112	39.6015	23.8362	38.6082	248.336	0.601901
cora-PA	FBgn0010434	566	DNDGNTSPTRKSY	49.8072	37.4547	47.2256	65.819	39.7816	65.3787	305.467	0.604409
e(y)3-PA	FBgn0087008	766	EGNESPSSRLPPS	49.4622	32.5798	47.0432	46.972	28.4083	50.9784	255.444	0.604793
yrt-PA	FBgn0004049	546	KLDPDYTPPYSPN	19.2963	13.5091	19.5796	39.2675	23.8291	34.111	149.593	0.60684
RhoGAP19D-PA	FBgn0031118	1157	PDKDLGSPKSKNW	118.295	74.1953	100.946	131.844	80.2921	121.122	626.694	0.608992
Orc1-PA	FBgn0022772	485	DYSPKKSVQKTPT	14.9623	18.3461	21.4032	28.9645	17.6833	27.503	128.862	0.610516
tef-PA	FBgn0086350	120	EDNSDNSPMKPEQ	30.1604	33.2614	31.652	53.2951	32.5455	46.7422	227.657	0.610666
CG13625-PA	FBgn0039210	243	TGKASPTRRRRDS	96.2451	96.3068	106.327	128.476	78.5962	123.521	629.472	0.611758
CG3726-PA	FBgn0029824	439	VANRAESPRPTVV	134.83	77.4516	128.325	85.8569	52.692	76.5405	555.696	0.613719
CG9915-PB	FBgn0030738	720	SRHRHKSPDTEPS	89.9107	59.1773	86.9449	77.2489	47.5478	75.4766	436.306	0.615514
Fit1-PA	FBgn0035498	211	AATAPGTPISSPT	31.0452	17.7806	33.2001	39.4937	24.3249	35.8325	181.677	0.615919
ash1-PA	FBgn0005386	455	KSCGYRSDCKESG	170.416	95.1435	172.925	160.31	99.1768	151.26	849.232	0.618656
Nup153-PA	FBgn0061200	476	STWSLNSLTQRRR	43.8253	20.5132	42.8801	26.5237	16.4113	26.7229	176.876	0.618741
CG1677-PA	FBgn0029941	405	LEEGEVSDEDEKR	32.6283	20.2045	38.4723	34.5618	21.4046	31.7885	179.06	0.619314
bip2-PA	FBgn0026262	890	QRKTPISSPTYVK	76.5991	59.3913	78.8649	78.2852	48.5812	66.4389	408.161	0.620567
sty-PB	FBgn0014388	589	LDSSPDYxxxxxx	24.3617	12.3741	24.1297	44.4538	27.6367	36.0064	168.962	0.621695
mxc-PA	FBgn0260789	1434	NPSSQKSPKNRKH	162.323	170.126	163.831	236.262	147.244	228.06	1107.85	0.623222
CG9455-PA	FBgn0033113	386	PKSGSGSGEEGLS	128.687	96.0536	139.278	128.95	80.4898	124.284	697.743	0.624193
RhoGAP19D-PA	FBgn0031118	756	KPMRRISYLRATN	42.2756	20.8052	37.2343	38.5538	24.0835	40.1399	203.092	0.624673
CG11120-PA	FBgn0039250	495	KRSKSASNWKDIM	125.992	74.8924	117.726	129.285	80.9255	119.125	647.945	0.625948
kst-PC	FBgn0004167	3898	RNSSPDSQRRTSG	27.4195	26.6122	26.7576	46.7877	29.309	41.1921	198.078	0.626426
Pvr-PA	FBgn0032006	1160	MYRGDNYKKSENG	171.109	113.286	169.149	460.379	288.76	426.219	1628.9	0.627223
Mbs-PH	FBgn0005536	422	ARIKANSCPILPA	45.3068	32.607	44.8389	46.2928	29.0552	47.5719	245.673	0.627639
G9a-PA	FBgn0040372	253	DKNVQVSPGGTRR	48.3968	35.7819	50.5546	48.1903	30.2681	48.7858	261.977	0.628095
sty-PB	FBgn0014388	577	LRKGDLTPEKRLL	195.98	118.464	199.302	278.362	175.081	289.021	1256.21	0.628968
CG14435-PA	FBgn0029911	15	ATSGQQSPRSRTF	81.7206	87.3656	69.5321	156.317	98.5388	121.411	614.885	0.630377
RhoGEF2-PD	FBgn0023172	2031	ESVRPGSTGEERN	106.322	71.1857	111.099	123.974	78.1548	115.886	606.622	0.630411
Caf1-180-PB	FBgn0030054	377	KKEKADSPANNQK	113.461	85.9096	132.429	139.893	88.2184	140.854	700.764	0.630615
Pvr-PA	FBgn0032006	1055	GSGTATYSYDRQM	46.2541	35.2413	42.1108	97.9907	61.9572	90.8813	374.435	0.632277
LBR-PA	FBgn0034657	110	AAIKARTPIPEVS	30.5501	21.2231	28.4346	26.4848	16.7784	25.1255	148.596	0.633511
cindr-PC	FBgn0027598	776	KVQTASSDEETRA	50.0968	34.3065	51.1994	48.9061	30.9886	40.5979	256.095	0.633635
CG8289-PA	FBgn0030854	107	DDDANHSDVDPSA	28.9816	18.4432	26.6387	22.4708	14.2444	21.0354	131.814	0.633907
D1-PA	FBgn0000412	164	GRPSAGSVNLNIS	35.3987	26.7631	38.0815	27.649	17.5479	22.2817	167.722	0.634667
D1-PA	FBgn0000412	161	RPVGRPSAGSVNL	35.3987	26.7631	38.0815	27.649	17.5479	22.2817	167.722	0.634667
growl-PA	FBgn0037245	352	KSEGDQSGVEAGA	78.0782	134.866	98.4629	114.716	72.8521	102.282	601.257	0.635067
Rbcn-3A-PA	FBgn0023458	1355	ESRSPRSGETTPE	31.7778	24.2087	26.9315	24.7446	15.759	21.3482	144.77	0.636866
crp-PA	FBgn0001994	80	GGSGALSDGDGSG	95.0139	58.3961	94.2516	85.7227	54.8193	79.1015	467.305	0.639496
CG42232-PB	FBgn0250754	2865	LDTDHVSQDVPEK	117.67	78.369	115	140.823	90.2211	127.087	669.171	0.640669
RhoGAP15B-PB	FBgn0030808	195	GKFKSQSPGNLLR	126.838	71.3905	134.195	161.475	103.829	150.498	748.225	0.643003
jumu-PA	FBgn0015396	230	VLQRRNSSAVDAV	71.7558	54.1031	73.0472	76.0982	48.9404	69.8683	393.813	0.643122
WASp-PA	FBgn0024273	486	LGSQRNSDSGAGT	38.1512	23.3376	34.6951	42.6582	27.4849	41.3998	207.727	0.644305
Caf1-105-PA	FBgn0033526	494	PIAIRRSPRKNST	57.7405	48.1963	62.8041	80.532	51.9023	71.8098	372.985	0.644493
CG4751-PA	FBgn0032348	719	TSRTRNSPAPSPG	40.8008	53.8537	39.8226	80.3949	51.8416	78.0997	344.813	0.644837
Moca-cyp-PA	FBgn0039581	728	GKKREDSPSKKRK	55.9329	64.2865	66.656	77.7973	50.2149	78.0767	392.964	0.645458
Nopp140-PB	FBgn0037137	448	KSSSEDSDSDEEE	59.5358	51.7396	81.5109	90.8663	58.7426	90.0217	432.417	0.646473
E(bx)-PA	FBgn0000541	2403	ASPDEQSENERSG	71.8145	27.7326	68.8799	46.2535	29.9858	45.104	289.77	0.648293
CG42232-PB	FBgn0250754	2134	TLNAANSSPRQVE	86.6341	62.8304	95.7773	93.231	60.46	96.2766	495.209	0.648497
Dab-PA	FBgn0000414	1598	EQVRVRSFDRTAY	60.8371	41.9385	56.581	55.3818	35.918	58.912	309.568	0.648552
G9a-PA	FBgn0040372	638	RINANRSPEERKL	82.5921	39.8427	89.5163	65.5519	42.515	61.6443	381.662	0.648571
WRNexo-PA	FBgn0038608	111	AEDGSPSPEKEKP	35.1275	16.4181	32.4241	23.6827	15.3637	25.2992	148.315	0.648732
CG42232-PB	FBgn0250754	748	RSLRRHSVEQRAV	55.0561	42.444	56.3797	70.9245	46.0252	63.1299	333.959	0.648933
snama-PA	FBgn0086129	849	GDRQKKSSSVNRS	35.5421	24.1988	36.7874	33.6888	21.8948	32.9431	185.055	0.649914
CG4751-PA	FBgn0032348	1297	PALERLTPTKSAS	94.5547	65.9361	85.3821	103.325	67.1841	96.2146	512.596	0.650223
l(1)G0320-PA	FBgn0028327	269	SPPKSKTPKTSPK	57.2357	56.8711	73.3134	103.413	67.3342	93.4494	451.616	0.651122
CG13625-PA	FBgn0039210	375	KRDFDQSPTRKRD	49.4054	28.8573	46.5185	43.6509	28.4439	41.9222	238.798	0.651623
CG2186-PA	FBgn0030243	766	GSRSMPSDEDEET	74.289	83.1871	71.3386	91.5585	59.6775	78.8403	458.891	0.651796
aru-PA	FBgn0029095	61	GGGGGDYSGDDRS	53.6308	43.7087	56.1054	52.8239	34.4312	47.6326	288.333	0.65181
Mtor-PA	FBgn0013756	2291	RGGSPNSQNRPQR	50.116	60.2539	62.5379	83.6428	54.5258	88.2998	399.376	0.651889
sbb-PD	FBgn0010575	940	PTEELDSRTPKGR	90.9626	37.5581	88.7843	57.0188	37.1775	56.1672	367.669	0.652022
CG30007-PB	FBgn0050007	1124	LNNNLESPAKIKM	29.3707	28.8624	32.818	46.23	30.156	46.8438	214.281	0.652303
Pvr-PA	FBgn0032006	1460	GEPSENYVNMKPP	60.7983	43.6184	70.7439	139.928	91.2985	138.219	544.606	0.652468
HP5-PB	FBgn0030301	468	SFTTTISDDEDEK	176.793	110.11	173.931	137.527	89.9154	129.651	817.927	0.653804
CG8677-PA	FBgn0026577	320	DVDSSPTASQEEQ	86.159	54.2287	78.9238	70.2559	45.937	65.3947	400.899	0.653853
CG31531-PA	FBgn0051531	1247	QTQLHASPTKEKK	83.2804	75.4744	89.8703	103.192	67.5689	96.2983	515.684	0.654789
spd-2-PA	FBgn0027500	1117	DVRLLRSPRQDLL	41.3172	40.702	45.5741	57.1097	37.401	59.4026	281.507	0.654898
CG17471-PA	FBgn0039924	322	YNTPPDSPRGAQY	54.648	48.1889	51.7469	63.9127	41.8911	50.1649	310.553	0.655442
CG13380-PB	FBgn0036799	165	EEAELPSDGDLxx	39.4875	22.2384	42.1384	28.0179	18.4013	29.0097	179.293	0.656769
par-1-PC	FBgn0260934	850	KPSRRASSGAETL	67.0746	33.8769	58.4082	62.049	40.8128	53.0639	315.285	0.657751
Hsp68-PA	FBgn0001230	509	NDKGRLSQADIDR	127.432	124.719	123.95	192.925	126.946	195.912	891.883	0.658008
gro-PA	FBgn0001139	315	PGAKARTPTPNAA	58.6261	48.81	57.7753	56.5391	37.2074	47.6641	306.622	0.658083
gro-PA	FBgn0001139	317	AKARTPTPNAAAP	58.6261	48.81	57.7753	56.5391	37.2074	47.6641	306.622	0.658083
Atu-PA	FBgn0019637	635	KASTIYSSDEDEG	33.2638	24.8002	37.9209	34.1567	22.5029	31.2512	183.896	0.658814
Atu-PA	FBgn0019637	636	ASTIYSSDEDEGS	33.2638	24.8002	37.9209	34.1567	22.5029	31.2512	183.896	0.658814
CG17471-PA	FBgn0039924	303	VGRSENSESEECD	33.4835	25.8733	35.5597	38.8895	25.6315	30.1641	189.602	0.659085
zfh1-PB	FBgn0004606	917	YRGTSLSPGGSEK	142.802	101.12	151.799	144.508	95.261	147.708	783.198	0.65921
dos-PA	FBgn0016794	854	VPSSVVYRSVDFV	93.1306	77.9096	84.7413	200.308	132.108	180.694	768.891	0.659525
Cp190-PA	FBgn0000283	210	NVKQEPTSPFEQL	41.3266	37.7516	42.4659	70.9288	46.8243	61.3423	300.639	0.660159
row-PA	FBgn0033998	118	NIAYLESSDEGDD	27.3504	16.3147	25.998	23.3558	15.4206	20.8482	129.288	0.660246
row-PA	FBgn0033998	119	IAYLESSDEGDDD	27.3504	16.3147	25.998	23.3558	15.4206	20.8482	129.288	0.660246
CG31342-PB	FBgn0051342	630	ATAQPVTPNAAGR	30.0438	20.762	29.4137	28.3759	18.7372	23.1552	150.488	0.660321
CG31342-PB	FBgn0051342	625	RLASPATAQPVTP	30.0438	20.762	29.4137	28.3759	18.7372	23.1552	150.488	0.660321
cv-c-PC	FBgn0086901	1725	DDIGAHSDSECHQ	81.9407	52.1452	80.8327	88.6564	58.6639	84.0068	446.246	0.6617
tos-PA	FBgn0015553	470	EEANQRSPVVCEN	14.8282	18.3881	18.9855	27.0839	17.9581	23.7872	121.031	0.663053
Patj-PA	FBgn0067864	497	LVAVRDSLDGSTK	87.7623	84.9415	78.5432	134.114	89.0371	137.51	611.908	0.663892
CG42232-PB	FBgn0250754	3074	RRGRKASASVDEE	62.809	42.9868	58.2063	55.1785	36.6407	52.1983	308.02	0.664039
CG42232-PB	FBgn0250754	3076	GRKASASVDEEQP	62.809	42.9868	58.2063	55.1785	36.6407	52.1983	308.02	0.664039
beta-Spec-PA	FBgn0250788	2266	STAVAASRSQTLP	144.2	92.1381	122.63	85.414	56.7212	94.0385	595.142	0.664073
ball-PA	FBgn0027889	485	KINFSPSISLRGR	38.886	31.7782	42.3738	56.9652	37.8369	57.107	264.947	0.664211
CG7720-PA	FBgn0038652	622	VNHGYESSPEDKE	55.507	52.1794	45.2293	78.0816	51.9907	64.8435	347.831	0.665851
CG7720-PA	FBgn0038652	623	NHGYESSPEDKEK	55.507	52.1794	45.2293	78.0816	51.9907	64.8435	347.831	0.665851

## Sheet: Pvr specific_up
protein	id	site_position	motif_peptide	126_sn_sum_Ctrl dsRNA_Pvr cells	127_sn_sum_Ctrl dsRNA+ins_Pvr cells	128_sn_sum_EcR dsRNA_Pvr cells	129_sn_sum_Ctrl dsRNA_Ctrl cells	130_sn_sum_Ctrl dsRNA+ins_Ctrl cells	131_sn_sum__EcR dsRNA_Ctrl cells	sum all channels	Pvr cells/Ctrl cells
polybromo-PA	FBgn0039227	494	NSNASHTPNNSNS	51.6236	38.245	53.7374	11.6285	20.3693	15.7035	191.307	4.43939
eIF4G-PA	FBgn0023213	692	GKQMSMSGVQSGG	167.417	48.3581	159.909	55.9872	42.2024	55.9596	529.833	2.99027
Rlip-PA	FBgn0026056	69	ALEGESSPEEELD	40.4691	35.4025	34.7144	14.5787	19.9165	16.4929	161.574	2.77591
Rlip-PA	FBgn0026056	68	AALEGESSPEEEL	40.4691	35.4025	34.7144	14.5787	19.9165	16.4929	161.574	2.77591
CG6116-PA	FBgn0032499	668	RSVGSYSDGEDEF	108.237	53.865	103.289	40.0841	39.6084	47.7971	392.88	2.70025
LamC-PA	FBgn0010397	16	TRVSRASTSTPVG	74.1379	33.3689	67.9121	27.7592	23.2521	27.6842	254.114	2.67075
LamC-PA	FBgn0010397	17	RVSRASTSTPVGG	74.1379	33.3689	67.9121	27.7592	23.2521	27.6842	254.114	2.67075
Lk6-PA	FBgn0017581	531	RSSRNASRNASAI	99.8575	41.3537	108.144	38.3281	29.2925	38.6643	355.64	2.60533
Lk6-PA	FBgn0017581	535	NASRNASAIYPNS	99.8575	41.3537	108.144	38.3281	29.2925	38.6643	355.64	2.60533
Yp1-PA	FBgn0004045	185	RKNQRTSSEEDYS	95.3586	64.9802	69.8086	37.8119	48.3843	55.4491	371.793	2.52192
Pi3K92E-PA	FBgn0015279	136	DTTSFSSDYELTK	24.972	136.444	10.6131	10.1167	115.674	7.65846	305.478	2.4684
E(bx)-PA	FBgn0000541	43	EGKSQPSTPSASR	114.931	42.4203	108.441	47.3884	36.3722	45.484	395.036	2.42529
cic-PB	FBgn0038780	647	QIDEDTSRDSETS	62.8275	65.4044	63.9611	26.0837	39.4533	27.6968	285.427	2.40869
kto-PA	FBgn0001324	1360	KRSGFNTPVHPGS	138.312	71.9879	138.371	60.254	52.5059	62.5974	524.027	2.29548
kto-PA	FBgn0001324	1356	FGSGKRSGFNTPV	138.312	71.9879	138.371	60.254	52.5059	62.5974	524.027	2.29548
CG10249-PB	FBgn0027596	680	RVSISWSRDASPA	158.118	98.0546	139.768	70.985	59.237	62.1717	588.335	2.22749
TfIIFalpha-PA	FBgn0010282	453	SSNANKSRSATPT	245.666	181.365	198.171	111.043	127.318	106.054	969.617	2.21235
CG2199-PA	FBgn0035213	359	SEDADQTQATKIA	92.8879	73.2423	79.0692	42.7343	51.2474	40.5923	379.773	2.17361
CG2199-PA	FBgn0035213	353	NKKGTDSEDADQT	92.8879	73.2423	79.0692	42.7343	51.2474	40.5923	379.773	2.17361
Tudor-SN-PA	FBgn0035121	166	AGRGKWSPTASAA	210.957	112.951	195.787	99.2633	95.6279	103.229	817.816	2.12523
Tudor-SN-PA	FBgn0035121	168	RGKWSPTASAADK	210.957	112.951	195.787	99.2633	95.6279	103.229	817.816	2.12523
Tudor-SN-PA	FBgn0035121	170	KWSPTASAADKVR	210.957	112.951	195.787	99.2633	95.6279	103.229	817.816	2.12523
alpha-Est7-PB	FBgn0015575	148	EANREWYGPDYFM	76.2216	41.9038	76.3208	36.145	38.3783	40.7503	309.72	2.10878
alpha-Est7-PB	FBgn0015575	152	EWYGPDYFMKEDM	76.2216	41.9038	76.3208	36.145	38.3783	40.7503	309.72	2.10878
CG3409-PA	FBgn0033095	882	APKESDSDVLETK	251.383	160.469	256.629	120.052	127.901	127.657	1044.09	2.09395
CG8486-PD	FBgn0031993	2103	LQVSQASLPGSPE	38.2262	42.8392	29.8906	18.2627	34.4462	16.5828	180.248	2.09313
PDCD-5-PA	FBgn0036580	125	RRAAIDSDDDEDY	96.5118	81.0241	93.3409	46.39	44.5591	48.5656	410.391	2.08045
CG1347-PB	FBgn0037363	275	VQTLTSSSSLARR	112.794	61.6351	128.851	54.279	29.4935	50.7445	437.797	2.07804
BthD-PA	FBgn0030501	178	SKKEQKSEEEPTQ	90.4569	39.2135	82.8559	43.8142	34.4476	44.9754	335.763	2.06456
CG7332-PA	FBgn0030973	74	SSSRSASAPASSS	88.4534	68.4915	68.8043	43.798	45.8999	45.2706	360.718	2.01958
CG3409-PA	FBgn0033095	880	KKAPKESDSDVLE	235.403	174.796	229.388	116.617	138.246	109.612	1004.06	2.01861
CG8949-PA	FBgn0030812	92	QSPDIDSPSSRSH	45.5705	20.8932	43.1095	22.7167	21.144	24.7771	178.211	2.00603
CG14184-PA	FBgn0036932	53	ALRRSNSDGLSTD	141.146	76.8733	126.759	70.606	63.7498	67.9585	547.093	1.99906
Hml-PA	FBgn0029167	421	VYHRGMSGEMAYE	36.9574	20.8634	31.6337	18.5273	18.8755	23.2261	150.083	1.99475
Tre1-PA	FBgn0046687	371	LSGVIRSTPLFHA	36.5469	44.8419	39.5223	18.3318	34.0545	21.9489	195.246	1.99363
Ca-alpha1T-PB	FBgn0029846	1521	VRNRWRSAEDVRK	174.02	85.6358	167.02	87.838	84.6039	83.3062	682.424	1.98115
CG32529-PA	FBgn0052529	930	NELKDSTVGKMSS	273.338	140.968	256.008	138.81	121.084	133.392	1063.6	1.96916
Atu-PA	FBgn0019637	269	KKSGSDSDIEESP	54.2421	25.4688	49.4107	27.6828	25.7677	33.6013	216.173	1.95942
CG16742-PA	FBgn0034529	422	VNLFDDSPPLSPT	35.8446	32.5596	41.7684	18.2947	19.5105	20.1304	168.108	1.95929
Mi-2-PA	FBgn0013591	210	SAGQARSVTGDEP	193.631	103.851	186.295	98.9547	96.321	116.023	795.075	1.95676
LamC-PA	FBgn0010397	19	SRASTSTPVGGAS	65.067	44.2153	68.2805	33.4424	30.9235	35.615	277.544	1.94564
l(2)dtl-PA	FBgn0013548	711	TSSRRNSETTLLR	82.5804	44.7396	73.1997	42.6147	39.4571	45.2001	327.792	1.93784
otk-PA	FBgn0004839	663	SGDAQKSDDTACS	101.923	90.2274	118.122	52.73	70.3406	58.8429	492.186	1.93292
D1-PA	FBgn0000412	107	SSGGAGSGSGDSV	73.7579	37.083	63.5594	38.2354	36.7325	32.1966	281.565	1.92905
D1-PA	FBgn0000412	109	GGAGSGSGDSVKT	73.7579	37.083	63.5594	38.2354	36.7325	32.1966	281.565	1.92905
LamC-PA	FBgn0010397	443	SGRRSATPGISGS	131.85	76.5359	114.171	68.4251	62.33	65.5076	518.819	1.92692
cenB1A-PA	FBgn0039056	560	RRQKQRSIPKTLS	191.679	162.771	171.776	99.8138	130.429	92.3761	848.845	1.92036
sle-PA	FBgn0037810	1314	EASPLKSSDEENH	26.3111	25.1665	21.0295	13.7698	23.8307	16.1216	126.229	1.91078
Smg5-PA	FBgn0019890	1089	NESQPLSLLKISR	53.3488	36.1407	51.1969	27.9905	32.2402	31.2286	232.146	1.90596
CG4297-PA	FBgn0031258	864	KIDGSESDPGEAT	42.2933	15.7495	41.961	22.3994	10.7801	19.5686	152.752	1.88815
CG2199-PA	FBgn0035213	642	DSTADESTLSCDR	44.4427	29.3287	46.0698	23.5758	24.2491	27.9006	195.567	1.88509
l(1)G0334-PA	FBgn0028325	298	YSGHSMSDPGTSY	40.6259	18.7648	43.9947	21.5737	22.4272	25.8522	173.238	1.88312
CG8468-PA	FBgn0033913	8	ATQQTKSQDELAS	273.418	331.963	223.684	145.371	192.882	158.13	1325.45	1.88083
Rbcn-3A-PA	FBgn0023458	2255	SDDSGGSVAGSQA	48.7496	39.6481	43.1685	26.1039	25.7211	24.845	208.236	1.86752
Rbcn-3A-PA	FBgn0023458	2259	GGSVAGSQAQERA	48.7496	39.6481	43.1685	26.1039	25.7211	24.845	208.236	1.86752
BthD-PA	FBgn0030501	236	RKRTTRSSTDEAT	275.252	117.076	255.033	147.617	105.932	150.651	1051.56	1.86463
CG10249-PB	FBgn0027596	37	PRPFLRSNTLPLR	318.687	196.675	282.391	172.241	134.889	135.009	1239.89	1.85024
CG7457-PA	FBgn0035812	1402	KLLADGSDAExxx	57.9847	36.7849	54.3964	31.4791	26.0196	31.4533	238.118	1.842
mtd-PG	FBgn0013576	65	VEQRFESVDKLSR	132.069	258.571	133.969	72.1116	163.562	76.7155	836.999	1.83145
CG6621-PA	FBgn0037855	778	PILKRRSPSPFVP	42.9375	24.6003	37.2442	23.5142	36.1062	28.618	193.02	1.82603
CG6621-PA	FBgn0037855	780	LKRRSPSPFVPRR	42.9375	24.6003	37.2442	23.5142	36.1062	28.618	193.02	1.82603
CG6448-PA	FBgn0032976	1576	LANSLLTQRTAPP	82.5413	40.3875	82.7995	45.5801	41.7653	46.2686	339.342	1.81091
phl-PA	FBgn0003079	346	QDDRSNSAPNVCI	40.4509	44.4844	42.3883	22.4012	43.3641	27.6402	220.729	1.80575
e(y)3-PA	FBgn0087008	719	AYMDEDSNPMLNK	30.6286	21.8474	27.2212	17.02	18.6971	22.126	137.54	1.79956
BthD-PA	FBgn0030501	215	QAKASESQEEVAE	77.7436	56.8369	60.1302	43.3896	50.6837	36.421	325.205	1.79176
eIF4G-PA	FBgn0023213	1061	GESRSSSAYGGSH	53.1183	35.1205	56.7736	29.6847	35.0113	28.4564	238.165	1.78942
eIF4G-PA	FBgn0023213	1068	AYGGSHSQRGDNG	96.053	47.642	107.549	53.7124	39.015	51.9834	395.955	1.78828
Nup153-PA	FBgn0061200	473	HRNSTWSLNSLTQ	102.217	51.0306	100.648	57.202	43.1881	62.2995	416.585	1.78695
CG34133-PB	FBgn0083969	437	NKAQGPSQDEIER	122.053	85.7131	113.107	68.4078	64.7664	65.8372	519.884	1.78419
sle-PA	FBgn0037810	946	QAETEMSDEDKPS	94.0271	88.3608	90.8755	52.8482	71.4955	62.9965	460.604	1.77919
ssh-PA	FBgn0029157	622	TKQQSQSMENLTP	33.5464	22.4015	31.7623	18.9345	18.597	24.0453	149.287	1.77171
eIF5-PA	FBgn0030719	253	MTISDDYDKTEKE	105.423	43.8368	106.374	59.5042	31.0764	58.2637	404.479	1.77169
Gp150-PA	FBgn0013272	932	AEEVDMSQETRDK	32.0647	43.9473	30.1503	18.1092	33.5064	20.4218	178.2	1.77063
CG15125-PA	FBgn0034463	244	KIRVENYLYRLNA	154.533	78.9568	152.414	87.7356	78.5449	79.7997	631.984	1.76135
Muc11A-PA	FBgn0052656	903	KSGEDQSKEQEQK	43.1025	42.0576	45.1368	24.4716	33.9806	27.3189	216.068	1.76133
CG6448-PA	FBgn0032976	1448	RWQGLNSKTTSLS	66.5505	29.0581	60.8719	37.8019	31.0122	35.34	260.635	1.76051
Hnf4-PA	FBgn0004914	632	YQRAVASPVEVSS	46.8903	36.9694	50.9304	26.6556	33.1593	32.3974	227.002	1.75911
CG8486-PD	FBgn0031993	2741	DDGDTDSIPSRMS	29.9552	28.6876	28.1057	17.0643	19.4003	11.4854	134.698	1.75543
Ote-PA	FBgn0003022	44	VKRLRASIGGQAS	86.9711	60.5046	86.9616	49.6311	47.8883	57.6157	389.572	1.75235
l(1)G0334-PA	FBgn0028325	304	SDPGTSYRTREEI	50.5991	27.9471	63.2918	28.9786	31.0136	30.4025	232.233	1.74608
Caf1-105-PA	FBgn0033526	594	KKSRPATPIQVRR	76.1674	39.8785	83.024	43.7017	38.5366	55.273	336.581	1.74289
CG11943-PA	FBgn0031078	1458	RAIGTGSDGGSGG	57.7943	29.1016	48.6908	33.2459	28.0692	28.4463	225.348	1.73839
CG11943-PA	FBgn0031078	1456	GQRAIGTGSDGGS	57.7943	29.1016	48.6908	33.2459	28.0692	28.4463	225.348	1.73839
Hs3st-A-PA	FBgn0053147	366	AEKDPPSPRESSG	119.761	76.3161	109.888	68.9932	61.8999	66.4359	503.295	1.73584
sktl-PA	FBgn0016984	44	EHKSLLTPVKIPP	93.7551	44.5603	98.5698	54.2234	50.2518	57.3529	398.713	1.72905
PNUTS-PD	FBgn0053526	648	SSPGKDTDADDDD	86.5044	50.3306	86.1938	50.1497	47.5657	57.1715	377.916	1.72492
CG42595-PE	FBgn0260994	753	RRLSNRSINSSPT	43.3212	29.0397	47.8744	25.2821	26.6028	31.4635	203.584	1.71351
phl-PA	FBgn0003079	402	NRPRARSADESNK	80.4618	114.666	86.7052	47.1978	77.8452	44.835	451.711	1.70478
lqf-PA	FBgn0028582	476	GAIKKQSPEFDEF	31.3247	19.22	27.1426	18.3748	24.2413	20.7382	141.042	1.70476
CG3409-PA	FBgn0033095	591	RRARLDSITGIRR	146.382	83.4641	134.62	85.9872	73.9326	73.9203	598.306	1.70237
sti-PA	FBgn0002466	1771	ASGDNASENSESP	73.6986	44.4827	81.7188	43.339	40.3594	50.6651	334.264	1.70052
eIF4G-PA	FBgn0023213	712	MIHVNLSLNQDVK	30.2281	19.6113	35.8354	17.7855	12.2633	15.289	131.013	1.69959
CG10496-PA	FBgn0034631	803	LSPKKESPVEFGR	205.281	124.245	204.446	121.088	106.758	126.369	888.188	1.6953
beta-Spec-PA	FBgn0250788	2266	STAVAASRSQTLP	144.2	92.1381	122.63	85.414	56.7212	94.0385	595.142	1.68824
larp-PD	FBgn0260724	221	RKDTSPSASIEGA	39.2922	39.5646	28.268	23.3561	32.108	30.6292	193.218	1.68231
SC35-PA	FBgn0040286	82	ERRSKFSRSPVRG	72.8757	52.4842	66.9678	43.3223	43.8225	45.0999	324.572	1.68217
CG1646-PB	FBgn0039600	172	FEYNVDSLQPQME	65.0008	46.1078	61.9008	38.6603	39.3377	45.4552	296.463	1.68133
garz-PA	FBgn0033714	1256	PNGSAKSDGAISG	42.3145	22.238	46.0381	25.1971	24.4128	24.7495	184.95	1.67934
garz-PA	FBgn0033714	1261	KSDGAISGEEDAT	42.3145	22.238	46.0381	25.1971	24.4128	24.7495	184.95	1.67934
Ote-PA	FBgn0003022	128	EADRLRSEEPVAA	56.7372	21.9032	46.0031	33.8114	26.9573	34.4368	219.849	1.67805
raptor-PA	FBgn0029840	1384	SVASGGSIGKGAD	159.177	109.294	164.904	94.9977	99.9205	97.1654	725.458	1.67558
CG5720-PA	FBgn0028471	389	NQRQRRSPSPEAP	253.387	170.284	245.061	151.765	138.549	152.962	1112.01	1.66961
CG5720-PA	FBgn0028471	391	RQRRSPSPEAPST	253.387	170.284	245.061	151.765	138.549	152.962	1112.01	1.66961
CG6995-PB	FBgn0039229	205	LLHDEASDDKSIK	228.756	154.105	225.09	137.041	133.563	138.022	1016.58	1.66925
CG6995-PB	FBgn0039229	209	EASDDKSIKSVKP	228.756	154.105	225.09	137.041	133.563	138.022	1016.58	1.66925
shot-PH	FBgn0013733	8039	GRDLERSGNNPEV	64.8405	44.1939	66.8629	38.9043	37.8339	45.1223	297.758	1.66667
apt-PA	FBgn0015903	256	SVSPNHSISRNGI	218.405	118.345	197.482	131.188	97.3144	122.254	884.988	1.66482
Rbp1-like-PA	FBgn0030479	141	RRSRTRSRSFSRD	80.6642	53.7722	81.1027	48.7124	40.7189	49.7444	354.715	1.65593
CG14657-PB	FBgn0037282	417	EKVAKRSRGSAAL	31.02	26.5768	27.8698	18.7526	25.1699	26.2869	155.676	1.65417
Nup153-PA	FBgn0061200	476	STWSLNSLTQRRR	43.8253	20.5132	42.8801	26.5237	16.4113	26.7229	176.876	1.65231
klar-PA	FBgn0001316	1448	YSEGFDSDAARRL	57.6001	36.0968	60.8968	34.9101	39.7266	37.933	267.163	1.64995
sle-PA	FBgn0037810	155	RVTRSMSQTPPMP	30.4095	21.066	30.7314	18.4566	21.9114	20.848	143.423	1.64763
sle-PA	FBgn0037810	153	EKRVTRSMSQTPP	30.4095	21.066	30.7314	18.4566	21.9114	20.848	143.423	1.64763
Rbcn-3B-PA	FBgn0023510	161	VKPDWISAIHVLR	120.889	70.8228	118.854	73.513	60.5163	69.7651	514.361	1.64446
l(1)G0196-PI	FBgn0027279	974	IEEENDSNSGEER	96.5188	64.4578	82.5438	58.6987	57.5478	56.0056	415.772	1.64431
l(1)G0196-PI	FBgn0027279	976	EENDSNSGEEREG	96.5188	64.4578	82.5438	58.6987	57.5478	56.0056	415.772	1.64431
Cap-G-PF	FBgn0259876	1204	RDSTALSSPRVSP	42.624	22.9117	44.7126	25.9361	20.7427	25.7146	182.642	1.64342
CG14184-PA	FBgn0036932	60	DGLSTDYAHSLPK	94.731	52.727	79.2207	57.7943	47.6582	54.561	386.692	1.63911
glu-PA	FBgn0015391	1335	DTPTKKSQSPPSE	31.087	24.5453	34.3078	19.0841	20.65	19.2139	148.888	1.62895
glu-PA	FBgn0015391	1337	PTKKSQSPPSEQI	31.087	24.5453	34.3078	19.0841	20.65	19.2139	148.888	1.62895
eIF4G2-PA	FBgn0260634	1259	GTLRRVSMAGGQD	123.803	85.0801	126.105	76.0369	74.9945	78.5077	564.527	1.6282
HmgZ-PA	FBgn0010228	110	EEEEDESExxxxx	80.9535	75.5446	81.9138	49.9999	59.9787	52.637	401.027	1.61907
D1-PA	FBgn0000412	299	DADDADSADQGQH	40.9929	28.6247	44.0684	25.3249	27.7677	27.5031	194.282	1.61868
CG7956-PA	FBgn0038890	29	RRTSEFSIKAGWD	148.52	87.3575	166.06	91.8547	80.6354	95.0113	669.439	1.6169
CG7956-PA	FBgn0038890	25	LWWHRRTSEFSIK	148.52	87.3575	166.06	91.8547	80.6354	95.0113	669.439	1.6169
ATP7-PB	FBgn0030343	1171	AERASGSEDELDK	49.3493	69.0839	47.9506	30.5277	61.4578	33.5641	291.933	1.61654
sle-PA	FBgn0037810	130	KAQRKPSVSPSPG	83.7086	65.8573	72.0539	51.9544	53.8005	54.2107	381.585	1.61119
sle-PA	FBgn0037810	132	QRKPSVSPSPGRT	83.7086	65.8573	72.0539	51.9544	53.8005	54.2107	381.585	1.61119
sle-PA	FBgn0037810	134	KPSVSPSPGRTLT	83.7086	65.8573	72.0539	51.9544	53.8005	54.2107	381.585	1.61119
gig-PA	FBgn0005198	1046	DAAPPLSPERERR	38.1155	25.3638	38.4661	23.673	24.3926	23.3635	173.375	1.61008
CG32662-PA	FBgn0052662	380	QDSDAESDHADSL	44.9111	36.58	49.3114	27.9172	31.6753	23.7528	214.148	1.60872
CG32662-PA	FBgn0052662	385	ESDHADSLLANKS	44.9111	36.58	49.3114	27.9172	31.6753	23.7528	214.148	1.60872
CG8108-PA	FBgn0027567	400	DGDGDKSDEKAKS	276.217	209.691	266.453	172.14	205.53	181.242	1311.27	1.60461
dup-PA	FBgn0000996	641	AMTRRPSQDQEAT	138.071	95.4955	124.728	86.1579	85.3035	90.7604	620.516	1.60253
CG12219-PA	FBgn0043796	328	TEGSDVSDEDSPQ	64.2153	51.4638	58.6598	40.076	47.3296	34.2401	295.985	1.60234
CG12219-PA	FBgn0043796	325	VQHTEGSDVSDED	64.2153	51.4638	58.6598	40.076	47.3296	34.2401	295.985	1.60234
Tctp-PA	FBgn0037874	105	AKLEEKSPDQVDI	30.117	22.9592	25.2594	18.8181	21.4822	23.1936	141.83	1.60043
CG8108-PA	FBgn0027567	829	EEANGDTDEGAAK	119.158	110.236	104.74	74.5445	89.9864	69.8549	568.52	1.59849
CG11696-PA	FBgn0030314	277	ADDNDDTSEVPVK	146.461	99.8781	148.295	91.6379	95.7673	90.8385	672.877	1.59825
sbb-PD	FBgn0010575	940	PTEELDSRTPKGR	90.9626	37.5581	88.7843	57.0188	37.1775	56.1672	367.669	1.59531
Su(var)2-HP2-PA	FBgn0026427	864	KKRNHSSPANTPK	89.301	69.3208	90.6037	56.001	69.6696	58.7746	433.671	1.59463
CG11198-PA	FBgn0033246	125	SALSNLSNDNIRI	56.2021	50.3319	50.7888	35.2456	40.1185	36.5336	269.22	1.59459
Jra-PA	FBgn0001291	92	SSKTVNTPDLEKI	53.8409	35.1222	46.0425	33.7665	32.5342	35.4375	236.744	1.59451
AMPdeam-PE	FBgn0052626	119	STEGRESAVTMER	60.3601	55.93	67.5462	37.9709	47.1748	39.4243	308.406	1.58964
CG9775-PA	FBgn0037261	154	LGQRRPSVGGAAE	46.1348	36.0866	48.4507	29.1178	34.7265	30.9124	225.429	1.58442
MED1-PA	FBgn0037109	797	KKKRDDSPMGPPE	205.621	119.66	217.599	130.33	116.543	136.645	926.397	1.57769
vir-PA	FBgn0003977	1683	VMNLSGSPQSNRE	91.847	49.7543	91.9373	58.4277	51.07	61.7725	404.809	1.57198
CG3726-PA	FBgn0029824	439	VANRAESPRPTVV	134.83	77.4516	128.325	85.8569	52.692	76.5405	555.696	1.5704
CG12012-PA	FBgn0035444	19	YEEVMNSPSQDSR	41.3134	31.3304	35.2102	26.3267	24.7318	28.8346	187.747	1.56926
CG4004-PA	FBgn0030418	226	NRRRRSSNDTDYV	42.4671	28.6377	36.5575	27.0715	27.4429	30.3635	192.54	1.5687
CG4004-PA	FBgn0030418	225	RNRRRRSSNDTDY	42.4671	28.6377	36.5575	27.0715	27.4429	30.3635	192.54	1.5687
CG4004-PA	FBgn0030418	229	RRSSNDTDYVEAA	42.4671	28.6377	36.5575	27.0715	27.4429	30.3635	192.54	1.5687
Surf6-PA	FBgn0038746	87	KLKNQDSDDEDVE	35.5877	43.5277	36.1622	22.696	30.3363	24.6996	193.01	1.56801
MESR6-PA	FBgn0036846	27	SESPESSKKWEPT	116.484	76.6001	97.6231	74.2991	63.9831	73.4181	502.407	1.56777
MESR6-PA	FBgn0036846	26	PSESPESSKKWEP	116.484	76.6001	97.6231	74.2991	63.9831	73.4181	502.407	1.56777
CG10732-PA	FBgn0036365	744	TLKRAPSANTVVE	41.2912	32.5972	41.6364	26.351	25.7513	31.5382	199.165	1.56697
CG10732-PA	FBgn0036365	747	RAPSANTVVEQRR	41.2912	32.5972	41.6364	26.351	25.7513	31.5382	199.165	1.56697
pyd-PA	FBgn0003177	1628	TEEEPLYQSRREM	49.6213	29.2397	43.6016	31.698	26.3626	33.5553	214.079	1.56544
hrg-PA	FBgn0015949	440	GQSANNSQNNSGN	30.1938	23.9861	30.5223	19.2949	24.85	24.4651	153.312	1.56486
CG32264-PD	FBgn0052264	289	LGSGTRTPPLERK	93.5435	63.1259	91.6492	59.81	65.2775	66.5357	439.942	1.56401
lqfR-PC	FBgn0261279	235	EREGSDSDSPSPR	36.4593	25.0354	41.6349	23.3217	24.6198	25.7692	176.84	1.56332
Gp150-PA	FBgn0013272	819	LSVLDKSVLDKSR	60.3164	70.3883	65.5218	38.5837	55.1927	34.017	324.02	1.56326
Eps-15-PA	FBgn0035060	1026	FAEDFSSGDEIGS	65.0028	43.2824	64.0901	41.7079	40.5661	52.6804	307.33	1.55853
Eps-15-PA	FBgn0035060	1025	NFAEDFSSGDEIG	65.0028	43.2824	64.0901	41.7079	40.5661	52.6804	307.33	1.55853
Gp150-PA	FBgn0013272	789	DEKKADSAEAKLE	41.7926	62.9373	38.7212	26.8336	55.3934	31.3055	256.983	1.55747
CG7112-PB	FBgn0035879	148	TLFTPKSEETLDD	49.0127	51.7334	52.8126	31.4995	40.5701	37.0979	262.726	1.55598
CG6448-PA	FBgn0032976	1351	VRRPHKSMEFLLD	30.8646	16.7584	35.3593	19.8769	14.7142	19.5645	137.138	1.55279
E(bx)-PA	FBgn0000541	2403	ASPDEQSENERSG	71.8145	27.7326	68.8799	46.2535	29.9858	45.104	289.77	1.55263
sle-PA	FBgn0037810	157	TRSMSQTPPMPTR	29.8639	16.8121	30.4351	19.2412	16.4281	18.3364	131.117	1.55208
CG17471-PA	FBgn0039924	316	SGERWTYNTPPDS	48.3866	32.1243	46.2141	31.2041	24.9217	32.8417	215.692	1.55065
CG17471-PA	FBgn0039924	318	ERWTYNTPPDSPR	48.3866	32.1243	46.2141	31.2041	24.9217	32.8417	215.692	1.55065
Smr-PA	FBgn0024308	2696	QRHNTGSKPPSPA	38.8277	27.8153	28.6212	25.0421	23.0175	21.1256	164.449	1.5505
Smr-PA	FBgn0024308	2694	VIQRHNTGSKPPS	38.8277	27.8153	28.6212	25.0421	23.0175	21.1256	164.449	1.5505
E(var)3-9-PA	FBgn0260243	494	RKRRRSSDNQSLV	32.0853	29.1227	27.5606	20.721	21.7468	23.6934	154.93	1.54844
E(var)3-9-PA	FBgn0260243	493	TRKRRRSSDNQSL	32.0853	29.1227	27.5606	20.721	21.7468	23.6934	154.93	1.54844
CG14956-PA	FBgn0035403	351	VAHERRSPHSPSI	63.8043	42.2631	56.9075	41.2243	36.0244	38.6784	278.902	1.54773
CG14956-PA	FBgn0035403	354	ERRSPHSPSISRS	63.8043	42.2631	56.9075	41.2243	36.0244	38.6784	278.902	1.54773
CG4825-PA	FBgn0037010	54	TKRRDGSDGSVSS	30.5342	38.8595	33.2689	19.7401	30.7095	22.1743	175.286	1.54681
Upf3-PB	FBgn0034923	442	AGGKDGSDGEASV	32.5528	32.3753	30.8912	21.0696	22.5367	22.1775	161.603	1.54501
Upf3-PB	FBgn0034923	447	GSDGEASVVEEKT	32.5528	32.3753	30.8912	21.0696	22.5367	22.1775	161.603	1.54501
Lam-PA	FBgn0002525	440	ATPSRRTPSAAVK	94.8553	50.5413	94.4603	61.3961	52.0409	65.6069	418.901	1.54497
jog-PA	FBgn0031079	947	KVSFADSPVLLRR	50.2922	61.8938	51.1579	32.5852	60.2884	38.5	294.718	1.54341
CG4877-PA	FBgn0036624	853	LEEEIDSPMASKH	32.0832	20.0372	31.6922	20.7927	21.5947	16.9605	143.161	1.543
sle-PA	FBgn0037810	67	SLARGETPEPTTP	59.162	43.938	51.3774	38.4314	45.5557	41.1757	279.64	1.53942
sle-PA	FBgn0037810	61	TRTRRASLARGET	59.162	43.938	51.3774	38.4314	45.5557	41.1757	279.64	1.53942
cora-PA	FBgn0010434	571	TSPTRKSYTPGGF	274.153	133.692	236.847	178.108	119.493	166.415	1108.71	1.53925
Pka-R2-PA	FBgn0022382	374	GSKNNITDTRxxx	236.028	183.534	218.479	153.347	134.028	146.179	1071.6	1.53918
CG10249-PB	FBgn0027596	592	KHLSSPSPVRKEF	128.313	82.4612	115.796	83.4036	61.9576	70.5957	542.528	1.53846
RnpS1-PA	FBgn0037707	322	QNNRWRSPPQFNR	57.6461	37.5539	55.7532	37.5101	35.6305	40.5469	264.641	1.53682
sle-PA	FBgn0037810	71	GETPEPTTPSSVK	107.027	73.0042	109.069	69.7047	80.22	84.3208	523.346	1.53544
CG12391-PA	FBgn0033581	398	DSDGEPSSAQKKK	47.7087	30.0928	44.0317	31.1318	28.8477	34.2569	216.07	1.53247
CG14969-PA	FBgn0035440	300	VAHSPASDYSSDD	71.6324	57.4257	63.3765	46.87	44.0904	45.9647	329.36	1.52832
oaf-PA	FBgn0011818	294	VAGADSSGAQQQA	29.7343	18.4987	30.1382	19.4631	15.4746	19.6216	132.931	1.52772
SF2-PA	FBgn0040284	235	RPRRRGTPTYSPV	35.6783	27.7116	31.479	23.3636	21.0958	22.0993	161.428	1.52709
Dek-PA	FBgn0026533	56	PAAVDASASAATD	74.4368	44.3522	72.2528	48.8222	40.0812	49.1696	329.115	1.52465
Rpn2-PA	FBgn0028692	310	KSDEDITEETPAD	48.238	39.2275	45.0367	31.6453	35.6265	31.8313	231.605	1.52433
Nup153-PA	FBgn0061200	31	KELPEESEEEEEE	64.8085	51.8306	66.4416	42.5467	39.6932	46.6693	311.99	1.52323
Nup133-PA	FBgn0039004	64	NSRLSLSVRSTQS	63.5481	49.4441	65.5548	41.7492	43.1903	43.0948	306.581	1.52214
Nup133-PA	FBgn0039004	62	LTNSRLSLSVRST	63.5481	49.4441	65.5548	41.7492	43.1903	43.0948	306.581	1.52214
CG1703-PA	FBgn0030321	47	GGGGDSSDEDVTT	88.9662	83.2702	80.5978	58.6077	75.9389	60.3838	447.764	1.518
CG1703-PA	FBgn0030321	46	GGGGGDSSDEDVT	88.9662	83.2702	80.5978	58.6077	75.9389	60.3838	447.764	1.518
Pcf11-PD	FBgn0022063	797	LKVNDDSQEAHDE	164.374	103.164	163.955	108.294	86.5525	107.46	733.798	1.51786
CG10907-PA	FBgn0036207	258	DIEEHLSDDCPED	54.057	31.9895	44.681	35.7004	28.0611	33.303	227.792	1.51419
Vps13-PA	FBgn0033194	1054	PRDRMGSIGGGDG	223.422	186.848	176.919	147.629	154.878	131.934	1021.63	1.5134
CG5808-PA	FBgn0027617	178	LQAPSRSPSPSAE	77.8231	46.4115	78.4713	51.4591	51.371	57.7616	363.298	1.51233
CG6686-PA	FBgn0032388	36	TEDEDVTLDLTDD	27.0455	14.4523	22.6521	17.8849	22.6735	17.1258	121.834	1.51219
CG6448-PA	FBgn0032976	1557	PYLGWRSTEKLSQ	130.295	71.3457	127.485	86.5506	70.3914	78.782	564.85	1.50542
CG30085-PA	FBgn0050085	1085	RKLRCESLDDVTL	76.253	40.5625	76.7884	50.672	41.1271	48.888	334.291	1.50484
RhoGAP15B-PB	FBgn0030808	22	ELRPANYENIEIR	156.453	51.7266	132.613	103.997	69.7481	99.7747	614.312	1.50439
SF2-PA	FBgn0040284	209	GGGGGGSGGGGSR	29.4753	18.8029	32.1045	19.6012	16.3482	21.8515	138.184	1.50375
Sep2-PA	FBgn0014029	410	LATAHHTLTLGKS	99.1589	98.2621	110.008	65.9656	68.545	68.9833	510.923	1.50319
Sep2-PA	FBgn0014029	412	TAHHTLTLGKSKK	99.1589	98.2621	110.008	65.9656	68.545	68.9833	510.923	1.50319
CG10249-PB	FBgn0027596	590	RPKHLSSPSPVRK	87.5904	63.8593	90.6934	58.2894	56.4318	59.8171	416.681	1.50268
dpa-PA	FBgn0015929	14	PSVGGATPKQGAR	79.5812	54.1524	73.4973	52.9953	54.0307	52.1423	366.399	1.50167
unc-104-PB	FBgn0034155	1317	RASEAGSPGVQRR	34.311	37.444	36.8552	22.8502	30.1042	27.8491	189.414	1.50156

## Sheet: Pvr specific-dn
protein	id	site_position	motif_peptide	126_sn_sum_Ctrl dsRNA_Pvr cells	127_sn_sum_Ctrl dsRNA+ins_Pvr cells	128_sn_sum_EcR dsRNA_Pvr cells	129_sn_sum_Ctrl dsRNA_Ctrl cells	130_sn_sum_Ctrl dsRNA+ins_Ctrl cells	131_sn_sum__EcR dsRNA_Ctrl cells	sum all channels	Pvr cells/Ctrl cells
CG17018-PA	FBgn0039972	1247	TFSNILSPYTISK	10.7719	9.24228	11.1952	53.4511	30.3754	45.4764	160.512	0.201528
Pvr-PI	FBgn0032006	1398	RQSPTLSNNLNSG	9.40923	6.69712	9.12899	45.215	33.0122	32.481	135.943	0.2081
CG1600-PA	FBgn0033188	9	KLCRQVSIESPGP	25.4605	59.9489	23.992	118.508	123.536	95.3624	446.808	0.214841
CG1600-PA	FBgn0033188	12	RQVSIESPGPGAK	25.4605	59.9489	23.992	118.508	123.536	95.3624	446.808	0.214841
lva-PC	FBgn0029688	60	GKGRLDSLKENLY	9.93819	35.6538	11.141	38.8408	81.9649	34.9309	212.47	0.25587
vlc-PA	FBgn0259978	295	IDEPLHSPGLNGD	13.7259	11.2847	9.71199	49.3507	28.4031	43.164	155.64	0.27813
Pvr-PA	FBgn0032006	1035	PTHRRNSDNDPRS	11.6147	6.97353	10.3553	41.28	15.9077	32.2151	118.346	0.281363
Pvr-PA	FBgn0032006	1422	STGSDGSPEQGRR	18.1301	19.1083	17.3364	57.0384	46.4919	53.0482	211.153	0.317859
Pvr-PA	FBgn0032006	1419	HRSSTGSDGSPEQ	18.1301	19.1083	17.3364	57.0384	46.4919	53.0482	211.153	0.317859
S6kII-PA	FBgn0011285	776	RTPFASTPNDSPD	26.8745	41.3722	27.3899	82.6023	70.1052	67.9383	316.282	0.325349
mael-PA	FBgn0016034	449	VSDNDFSVNGADG	39.1325	84.9202	36.7438	118.505	96.7769	116.878	492.956	0.330219
PR2-PA	FBgn0013955	691	TGSHPKSPGFDHV	22.0118	19.6811	24.3181	66.3421	39.2528	62.4079	234.014	0.331792
eIF4G-PA	FBgn0023213	1221	QGSRENSSSRGGQ	19.5384	51.4404	23.982	58.1525	58.6038	58.4659	270.183	0.335985
Trp1-PA	FBgn0011584	382	KAQPKDSKAGTPR	19.2304	72.7667	17.8594	57.1867	83.9559	59.4404	310.44	0.336274
Tsc1-PA	FBgn0026317	408	FAVSQPSSPMRKD	32.3528	35.2841	27.9293	94.3051	85.182	82.6114	357.665	0.343065
Tsc1-PA	FBgn0026317	409	AVSQPSSPMRKDQ	32.3528	35.2841	27.9293	94.3051	85.182	82.6114	357.665	0.343065
PR2-PA	FBgn0013955	778	QTPVIHSPKRKFS	34.9762	34.11	27.2357	100.714	72.4304	84.9859	354.453	0.347281
PR2-PA	FBgn0013955	773	DLVSDQTPVIHSP	34.9762	34.11	27.2357	100.714	72.4304	84.9859	354.453	0.347281
Pvr-PA	FBgn0032006	1441	QQYVTPTPSPRHH	38.0684	31.1524	34.0156	108.874	77.5672	94.8105	384.488	0.349657
CG13800-PA	FBgn0035338	596	EDLPNKYEEYVAE	14.6649	9.895	18.6469	41.9396	16.2527	47.3469	148.746	0.349666
Srp54-PA	FBgn0024285	477	ETRKLKSISEDTE	60.6164	164.329	44.6139	169.874	394.837	184.121	1018.39	0.356832
PTP-ER-PA	FBgn0016641	307	PLPKPKTPTIKST	22.2338	22.0457	20.2483	61.829	46.9987	56.1212	229.477	0.359602
PTP-ER-PA	FBgn0016641	300	KNSSQPSPLPKPK	22.2338	22.0457	20.2483	61.829	46.9987	56.1212	229.477	0.359602
pes-PC	FBgn0031969	546	HRERLISEDSPDV	24.1761	69.1293	20.3058	66.4558	159.28	67.2085	406.555	0.363792
eIF4G-PA	FBgn0023213	346	KKIPIVSPKNVSE	55.6404	126.213	66.9918	150.868	173.601	157.776	731.091	0.368801
Pvr-PA	FBgn0032006	1160	MYRGDNYKKSENG	171.109	113.286	169.149	460.379	288.76	426.219	1628.9	0.371671
garz-PA	FBgn0033714	625	HRLRLQSGGEGVG	15.9536	40.8574	15.8178	42.8732	45.7022	38.3547	199.559	0.372111
CG5694-PA	FBgn0032197	263	EKQKTYSFSEETS	19.4508	57.5763	22.2781	52.0175	84.1093	55.5769	291.009	0.373927
l(1)G0320-PA	FBgn0028327	289	KAASQQSPKQRKV	74.0098	121.559	87.5071	197.731	150.011	194.297	825.114	0.374295
Edc3-PB	FBgn0036735	275	KQTAASSYGNTNG	13.0261	50.4844	13.0041	34.5055	84.5114	35.4504	230.982	0.377509
gwl-PA	FBgn0260399	699	RRGARVSNERILG	27.3711	45.2724	32.5826	72.1376	61.8468	70.0354	309.246	0.379429
CG7414-PA	FBgn0037135	608	KLKVRRSQGENLE	11.4253	48.011	16.0904	29.6145	50.8529	33.4632	189.457	0.385801
yki-PD	FBgn0034970	26	DDEDMLSPIKSNN	35.6726	64.4265	43.5563	91.7146	77.0627	96.9308	409.364	0.388952
Stat92E-PF	FBgn0016917	711	LDPVTGYVKSTLH	9.87457	15.8236	9.11167	25.3528	36.0295	19.4096	115.602	0.389487
coilin-PD	FBgn0033265	230	LKEGKMSESKNQE	39.3018	44.2872	45.5993	99.5767	80.5083	89.2921	398.565	0.394689
cwo-PA	FBgn0259938	418	MRNYSESSHEIEH	18.7078	38.5334	26.4798	47.1335	58.2976	48.7119	237.864	0.396911
cwo-PA	FBgn0259938	419	RNYSESSHEIEHN	18.7078	38.5334	26.4798	47.1335	58.2976	48.7119	237.864	0.396911
sip2-PA	FBgn0031878	391	PKPEPKSPAVAFL	12.3142	25.4422	14.2453	30.6117	33.0521	31.2668	146.932	0.402271
cora-PA	FBgn0010434	494	SGRKSKSGSPSKD	74.2565	128.494	104.386	184.138	86.3507	173.853	751.479	0.403265
CG17255-PA	FBgn0030205	1001	RPARQPSLSEESS	15.0423	44.0678	16.8063	37.2821	52.3229	37.1611	202.682	0.403472
mus309-PA	FBgn0002906	180	TSIVWLSDSPEKK	17.1399	27.672	14.2409	42.3383	42.2377	38.6727	182.302	0.404833
Pvr-PA	FBgn0032006	1377	GARQSPTLSNNLN	29.407	23.1289	29.7852	72.5503	52.7918	80.7377	288.401	0.405332
Pvr-PA	FBgn0032006	1375	FPGARQSPTLSNN	29.407	23.1289	29.7852	72.5503	52.7918	80.7377	288.401	0.405332
Pvr-PI	FBgn0032006	1396	RARQSPTLSNNLN	29.407	23.1289	29.7852	72.5503	52.7918	80.7377	288.401	0.405332
Pvr-PI	FBgn0032006	1394	DIRARQSPTLSNN	29.407	23.1289	29.7852	72.5503	52.7918	80.7377	288.401	0.405332
spd-2-PA	FBgn0027500	45	SGRRSGTGRDSPA	26.0901	49.5908	31.1094	62.8499	60.2042	59.3527	289.197	0.415118
spd-2-PA	FBgn0027500	43	SKSGRRSGTGRDS	26.0901	49.5908	31.1094	62.8499	60.2042	59.3527	289.197	0.415118
Dcp2-PA	FBgn0036534	502	QRQRHKSMGDLDG	61.1311	102.717	59.0073	147.197	151.299	148.15	669.502	0.415301
kst-PC	FBgn0004167	3711	NVKRAESMKVQPK	65.1287	60.5667	67.0518	150.455	120.545	114.088	577.835	0.432878
growl-PA	FBgn0037245	347	RRRTTKSEGDQSG	8.37512	31.6446	7.86957	19.3003	25.6351	22.0204	114.845	0.433937
Pvr-PA	FBgn0032006	1460	GEPSENYVNMKPP	60.7983	43.6184	70.7439	139.928	91.2985	138.219	544.606	0.434497
Dcp2-PA	FBgn0036534	591	QLFHSQSQNDAQQ	18.0077	31.1719	18.6896	40.9325	40.9438	43.1044	192.85	0.439936
Akap200-PA	FBgn0027932	117	TPLADESIKSKSK	62.6713	98.5239	59.8949	142.357	155.349	157.011	675.807	0.440241
CG15356-PA	FBgn0031377	558	PIGGPLSPLKDSR	21.6243	27.4918	27.6867	48.9283	29.2872	44.8809	199.899	0.441959
coilin-PD	FBgn0033265	334	KKLKPISPRFLLQ	34.7909	27.1399	31.5754	78.4638	54.8356	73.4934	300.299	0.443401
CG32306-PB	FBgn0052306	1630	STQPLQSPRVVHL	56.0317	60.3401	59.1099	126.162	84.999	111.162	497.805	0.444125
Vps4-PA	FBgn0027605	39	YEHGVEYFLHTIK	36.4142	20.3637	29.2583	81.9301	38.1678	72.3921	278.526	0.444455
sle-PA	FBgn0037810	46	RRTRLNSSTLDVR	22.9272	48.5813	25.4038	51.2408	57.1683	49.2356	254.557	0.447441
Ten-m-PB	FBgn0004449	187	KDTLKGYERSTQG	108.378	78.8395	90.081	241.749	163.517	235.342	917.906	0.448309
BicD-PA	FBgn0000183	103	DALLNESAARETS	13.558	36.434	18.0956	30.0493	51.0166	34.5004	183.654	0.451191
Rip11-PA	FBgn0027335	244	ADPGVISEDEDEF	19.4196	19.8526	19.5633	42.8838	34.7081	33.2892	169.717	0.452842
MED1-PA	FBgn0037109	1267	FQKANSSGNLSSK	89.5001	178.813	95.9037	195.461	146.519	216.612	922.808	0.457893
BubR1-PA	FBgn0025458	581	IKIFEDSGSPRDN	14.7334	28.9214	16.6552	32.1677	34.7488	26.9945	154.221	0.458017
CG1737-PA	FBgn0030293	724	LVPQRRSKENQQE	80.4418	117.028	97.3619	174.62	131.165	180.635	781.252	0.460668
Syx7-PA	FBgn0086377	209	VGVNEIYKKLGAL	53.0719	44.2966	53.918	114.862	89.5835	112.745	468.477	0.462047
dos-PA	FBgn0016794	854	VPSSVVYRSVDFV	93.1306	77.9096	84.7413	200.308	132.108	180.694	768.891	0.464937
Nek2-PA	FBgn0029970	421	LLKEAPSSPRALT	79.3469	105.375	73.986	168.484	119.362	154.656	701.21	0.470947
sle-PA	FBgn0037810	1310	QKPQEASPLKSSD	25	39.9083	26.5507	53.0502	37.1627	51.425	233.097	0.471251
Nnp-1-PA	FBgn0022069	686	KRLFNDTLxxxxx	42.8883	94.6526	46.5325	90.9158	110.552	87.2669	472.808	0.471737
CG9619-PA	FBgn0036862	425	RGTTVDTTDDEDD	20.5627	88.9353	11.8248	43.576	65.2218	44.7948	274.915	0.471882
Pvr-PA	FBgn0032006	1055	GSGTATYSYDRQM	46.2541	35.2413	42.1108	97.9907	61.9572	90.8813	374.435	0.472025
S6kII-PA	FBgn0011285	911	DRANLHSxxxxxx	20.7128	17.8144	25.6359	43.7635	33.0537	40.8873	181.868	0.47329
Sdc-PA	FBgn0010415	388	SPANNSYAKNANN	103.225	87.5794	93.4382	218.097	127.066	214.198	843.604	0.473296
CG13800-PA	FBgn0035338	186	YQRSSNSLDRRLL	58.9511	55.0865	65.8868	124.449	69.3823	146.896	520.651	0.473697
RpL12-PA	FBgn0034968	38	IGPLGLSPKKIGD	112.371	196.415	102.383	236.331	191.998	205.643	1045.14	0.475482
Tango5-PA	FBgn0052675	77	QKGALKSPVSKVK	127.406	130.982	112.887	267.685	211.714	241.731	1092.4	0.475953
CG8675-PA	FBgn0030834	166	DEQELESQEKAKR	23.1747	59.5514	22.5215	48.6603	54.2725	49.0816	257.262	0.476255
RN-tre-PA	FBgn0020620	565	DDDDALSVENTRL	18.508	22.585	19.6158	38.6879	32.6712	43.1134	175.181	0.478392
gw-PA	FBgn0051992	989	PGSVARSPLSINS	27.8602	27.7505	28.846	57.7856	40.3578	52.7326	235.333	0.482131
Pvr-PA	FBgn0032006	1439	LKQQYVTPTPSPR	28.7125	22.2274	28.8895	59.4675	35.3864	57.9229	232.606	0.482826
CG32251-PA	FBgn0052251	439	ESEPEETAEEVSP	14.5506	22.555	18.6117	30.0499	27.5313	28.699	141.997	0.484215
ssp3-PA	FBgn0032723	87	KNCQSPTSPRLKS	38.755	72.3606	41.1732	79.7288	99.9258	83.9214	415.865	0.486085
ssp3-PA	FBgn0032723	88	NCQSPTSPRLKSS	38.755	72.3606	41.1732	79.7288	99.9258	83.9214	415.865	0.486085
Spase12-PA	FBgn0040623	88	KSSSSESGDEGKK	79.293	165.874	95.9576	162.523	121.279	162.871	787.798	0.487889
CG10417-PA	FBgn0033021	594	SENVSHSLNDQSA	19.1419	51.8684	25.6198	39.2304	62.5307	40.0722	238.463	0.487934
Rip11-PA	FBgn0027335	720	NDNDSNSPSPKST	49.3	41.1105	52.2748	101.014	74.0574	85.6442	403.401	0.488051
CG34417-PD	FBgn0085446	2952	RYVRRGSVKELSE	69.7396	99.8454	68.7343	141.986	150.668	166.103	697.076	0.491173
yrt-PA	FBgn0004049	546	KLDPDYTPPYSPN	19.2963	13.5091	19.5796	39.2675	23.8291	34.111	149.593	0.491407
CG4751-PA	FBgn0032348	723	RNSPAPSPGKFSV	34.015	49.1175	33.2196	68.7761	49.3468	68.1076	302.583	0.494575
His3.3A-PA	FBgn0014857	11	KQTARKSTGGKAP	44.8333	111.789	66.8636	90.6334	103.122	102.847	520.088	0.494667
krimp-PA	FBgn0034098	283	VNKLPKSPRNRFL	121.354	115.463	129.929	244.879	109.374	220.664	941.662	0.495566
CG8545-PA	FBgn0033741	812	TTNGTNSPSKSAI	15.3854	41.8433	23.163	30.9363	38.5157	28.1737	178.017	0.497325
CG13928-PA	FBgn0035246	65	DECKNQSPRAFAA	47.2191	33.389	39.6687	94.9119	71.546	86.0966	372.831	0.497504
blow-PA	FBgn0004133	499	TTSPQSSPVSKDC	30.0151	75.9791	22.7049	60.1393	106.697	60.4841	356.02	0.499093
blow-PA	FBgn0004133	498	STTSPQSSPVSKD	30.0151	75.9791	22.7049	60.1393	106.697	60.4841	356.02	0.499093
stc-PA	FBgn0001978	336	NESAHPSPEKQSQ	12.2261	26.596	17.3384	24.4518	31.2932	24.0302	135.936	0.500007
mus309-PA	FBgn0002906	197	ERKILDSPLQRFS	103.357	108.067	105.266	206.5	153.325	193.363	869.878	0.50052
Cap-PA	FBgn0015615	1179	RFRNKVSHIDCVT	28.0782	82.5755	29.1371	55.6883	107.821	69.0015	372.302	0.504202
Pak3-PA	FBgn0044826	69	KNPDAAYHAVKYY	68.1905	53.7779	70.2619	134.739	77.5934	124.532	529.096	0.506092
CG4751-PA	FBgn0032348	719	TSRTRNSPAPSPG	40.8008	53.8537	39.8226	80.3949	51.8416	78.0997	344.813	0.507504
SA-PA	FBgn0020616	106	HHERIDSEREITT	20.0939	34.5116	13.7249	39.5245	68.8778	44.77	221.503	0.508392
Akap200-PA	FBgn0027932	111	AAGEDITPLADES	23.6307	24.4338	27.3878	46.4189	34.521	47.4926	203.885	0.509076
dre4-PA	FBgn0002183	1110	KRSRDDSRDNGHK	47.5186	98.1303	58.9211	93.27	90.736	95.675	484.251	0.509473
Map60-PA	FBgn0010342	178	NTLANNTPRSSSL	51.2061	94.3713	61.8225	99.7841	92.4112	94.3693	493.964	0.51317
ens-PE	FBgn0035500	335	SPSAQTTPKRTAN	32.8108	78.801	41.2681	63.9021	90.1146	69.9972	376.894	0.513454
ens-PE	FBgn0035500	329	VKTTAASPSAQTT	32.8108	78.801	41.2681	63.9021	90.1146	69.9972	376.894	0.513454
Dap160-PA	FBgn0023388	169	PPSRHTSISERAP	82.077	212.593	63.2588	159.573	339.775	156.034	1013.31	0.514354
cora-PA	FBgn0010434	1590	RTDNQKSPLFTTS	31.1188	18.4003	25.1576	60.4536	27.2613	50.5459	212.938	0.514754
Orc1-PA	FBgn0022772	485	DYSPKKSVQKTPT	14.9623	18.3461	21.4032	28.9645	17.6833	27.503	128.862	0.516575
CG12125-PA	FBgn0030037	71	NRNSMRSPNDLIS	34.0118	87.818	32.8652	65.8244	110.752	60.4651	391.737	0.516706
CG12125-PA	FBgn0030037	68	GRRNRNSMRSPND	34.0118	87.818	32.8652	65.8244	110.752	60.4651	391.737	0.516706
Orc1-PA	FBgn0022772	319	RRNLNLSLDRGAD	81.3058	112.861	83.8211	156.647	142.376	157.055	734.066	0.519038
CG14435-PA	FBgn0029911	15	ATSGQQSPRSRTF	81.7206	87.3656	69.5321	156.317	98.5388	121.411	614.885	0.522787
Marf-PA	FBgn0029870	34	TDTVDKSGPGSPL	75.5969	122.488	73.5563	144.383	157.853	139.938	713.815	0.523586
chif-PA	FBgn0000307	1091	QEPVAPSSPRTTR	38.6625	37.9327	52.7924	73.6737	43.2792	79.7442	326.085	0.524781
chif-PA	FBgn0000307	1092	EPVAPSSPRTTRS	38.6625	37.9327	52.7924	73.6737	43.2792	79.7442	326.085	0.524781
Sos-PA	FBgn0001965	1265	LPKLVVSPRHETG	99.096	87.9101	92.5996	188.762	157.108	160.48	785.956	0.524977
CG11148-PD	FBgn0039936	405	DSGNDITPETSLT	17.0864	28.9118	18.4809	32.5006	34.2924	23.3105	154.583	0.525727
Uba1-PA	FBgn0023143	952	EAAAAASANNFDD	11.8837	25.8168	12.622	22.5011	25.2659	23.2544	121.344	0.528139
CG34417-PD	FBgn0085446	814	TASEPRSPTPKAG	72.4026	83.907	72.8102	136.503	146.181	155.455	667.259	0.530412
l(1)G0222-PD	FBgn0028343	1076	PKRLLATPKLNAV	46.2203	103.043	54.7611	87.1284	118.7	87.462	497.314	0.530485
kek1-PA	FBgn0015399	609	DTKRFGSDEFADL	27.5343	30.6535	25.1304	51.8265	56.6272	59.2086	250.981	0.531278
vig2-PA	FBgn0046214	152	REFDRQSGSDRTG	32.8762	72.8105	31.2432	61.8437	102.489	68.9214	370.184	0.531602
CG12125-PA	FBgn0030037	89	ASARSGSPVGSTL	24.5049	43.5655	32.9024	45.8195	46.8379	45.6535	239.284	0.534813
CG12125-PA	FBgn0030037	87	SKASARSGSPVGS	24.5049	43.5655	32.9024	45.8195	46.8379	45.6535	239.284	0.534813
RhoGAP15B-PB	FBgn0030808	783	GANQRQSDVRVAL	102.472	27.0708	73.2512	191.59	62.4099	166.632	623.426	0.534847
CG5800-PA	FBgn0030855	569	KLTKQQSFGGGDE	10.5332	31.9228	9.22965	19.6912	33.9549	21.9203	127.252	0.534917
CG5800-PA	FBgn0030855	580	DEDEENSDDEDFI	10.5332	31.9228	9.22965	19.6912	33.9549	21.9203	127.252	0.534917
CG34417-PD	FBgn0085446	566	EVVGDDYQEPQRS	35.7404	44.493	36.1847	66.6434	75.278	80.6582	338.998	0.536293
Gtp-bp-PA	FBgn0010391	237	AALLDRSRDSPDD	34.4704	76.5093	38.4996	63.8195	82.9913	57.9443	354.234	0.540124
stwl-PA	FBgn0003459	737	GQEIAPTSPAGGL	18.448	25.5938	20.3824	34.0441	25.7996	32.6771	156.945	0.541887
mxc-PA	FBgn0260789	134	RRLRTHSPVNSIS	34.9136	55.6445	39.0273	64.2666	83.5016	61.0098	338.364	0.543263
mxc-PA	FBgn0260789	132	KRRRLRTHSPVNS	34.9136	55.6445	39.0273	64.2666	83.5016	61.0098	338.364	0.543263
CG1407-PA	FBgn0033474	313	SRVSTSSPTQRYD	94.2401	88.6025	98.825	173.347	122.746	164.763	742.523	0.54365
PR2-PA	FBgn0013955	770	SMIDLVSDQTPVI	26.8175	26.161	29.3897	49.3074	47.8539	46.2104	225.74	0.543883
Adam-PA	FBgn0027619	89	KRLANLSPAEKLA	46.0386	97.4931	53.0944	84.6183	107.37	84.1067	472.721	0.544074
sle-PA	FBgn0037810	48	TRLNSSTLDVRTP	13.6213	26.3513	13.0135	24.9686	29.8194	29.0992	136.873	0.545536
pan-PA	FBgn0085432	11	HSRHGSSGDDLCS	42.1102	28.697	44.0217	77.0309	53.8164	76.4101	322.086	0.546666
pan-PA	FBgn0085432	10	THSRHGSSGDDLC	42.1102	28.697	44.0217	77.0309	53.8164	76.4101	322.086	0.546666
tos-PA	FBgn0015553	470	EEANQRSPVVCEN	14.8282	18.3881	18.9855	27.0839	17.9581	23.7872	121.031	0.547489
BubR1-PA	FBgn0025458	583	IFEDSGSPRDNFA	74.9291	120.14	57.3922	136.856	144.174	133.604	667.096	0.547501
sty-PB	FBgn0014388	589	LDSSPDYxxxxxx	24.3617	12.3741	24.1297	44.4538	27.6367	36.0064	168.962	0.548023
Crag-PA	FBgn0025864	1077	QRVQSPTKISPRT	29.3048	34.2918	32.4901	53.2397	49.9653	53.5044	252.796	0.550431
Crag-PA	FBgn0025864	1080	QSPTKISPRTPVT	29.3048	34.2918	32.4901	53.2397	49.9653	53.5044	252.796	0.550431
CG10948-PC	FBgn0036317	509	KRIRYDSDGLKDE	43.0022	105.27	43.8031	77.8527	101.865	84.9864	456.779	0.552353
CG6838-PA	FBgn0037182	496	DYFGDGSPGGTGG	13.0581	32.5565	16.2114	23.635	35.4438	26.9208	147.826	0.552489
Rbp2-PA	FBgn0010256	186	NRGRYGSFNNDDR	13.5404	17.3657	13.6332	24.5059	27.1477	23.0075	119.201	0.552537
CG8289-PA	FBgn0030854	297	VKELRESPKKTER	50.9975	79.9289	52.0942	92.1824	80.038	96.1212	451.362	0.553224
l(1)G0320-PA	FBgn0028327	269	SPPKSKTPKTSPK	57.2357	56.8711	73.3134	103.413	67.3342	93.4494	451.616	0.553469
CG9331-PA	FBgn0032889	314	TDPEPLSPKDKLL	26.3119	40.2426	19.5286	47.2746	68.705	40.8299	242.893	0.556576
blow-PA	FBgn0004133	494	KQRKSTTSPQSSP	26.3348	56.3586	30.1414	47.2239	74.101	47.518	281.678	0.557657
CG8468-PA	FBgn0033913	329	LKQLRKSQPTTPN	24.0328	14.1663	26.6718	43.094	14.0824	45.1078	167.155	0.557682
CG11148-PD	FBgn0039936	282	AASLQRSISTVAT	50.3517	122.605	51.6757	90.2045	133.378	94.9086	543.123	0.558195
CG8468-PA	FBgn0033913	342	GDPQQLTFNLHKE	31.014	19.4826	27.7895	55.5233	15.8238	55.9239	205.557	0.558576
eIF4G-PA	FBgn0023213	1217	TGSSQGSRENSSS	20.6743	41.5675	19.1239	36.9372	35.8463	36.6343	190.783	0.559715
RhoGAP16F-PA	FBgn0030893	83	SGGSNCTLDKAGK	43.43	49.2134	47.597	77.5063	67.7483	66.3507	351.846	0.560342
slpr-PA	FBgn0030018	514	EQPGSPSFSGLRI	55.0411	50.7157	65.8499	98.1699	69.175	94.6932	433.645	0.560671
Oatp58Dc-PA	FBgn0034716	24	EHGRRESRDESDV	47.432	33.6758	46.2222	84.2487	74.9106	75.3125	361.802	0.562999
cos-PA	FBgn0000352	825	LVKAQGSPEQQGR	55.1382	83.1704	64.7036	97.9066	80.8208	97.5561	479.296	0.563171
mus201-PA	FBgn0002887	797	SDANEDSDEEVSP	23.6678	61.0904	20.8869	42.0114	52.0366	42.8881	242.581	0.563365
slik-PB	FBgn0035001	1469	MSTFRGSTPPKTP	71.0229	66.7276	57.1967	126.061	85.1327	111.109	517.249	0.563402
slik-PB	FBgn0035001	1470	STFRGSTPPKTPD	71.0229	66.7276	57.1967	126.061	85.1327	111.109	517.249	0.563402
sle-PA	FBgn0037810	53	STLDVRTPTRTRR	47.5788	73.0505	54.7149	84.3488	92.0434	88.2957	440.032	0.564072
Tm1-PA	FBgn0003721	199	IKVLDHSLKEAEA	60.7788	121.02	66.4729	107.691	124.502	104.66	585.124	0.564379
cactin-PA	FBgn0031114	141	VPGAPRSPLVKSP	95.3003	174.709	86.8015	168.618	174.595	154.882	854.906	0.565185
cactin-PA	FBgn0031114	146	RSPLVKSPMKLLQ	95.3003	174.709	86.8015	168.618	174.595	154.882	854.906	0.565185
CG8611-PB	FBgn0027602	220	EDAKNNSGGGSPR	15.442	31.9072	21.6597	27.3078	33.879	28.6748	158.871	0.56548
tef-PA	FBgn0086350	120	EDNSDNSPMKPEQ	30.1604	33.2614	31.652	53.2951	32.5455	46.7422	227.657	0.565913
cindr-PC	FBgn0027598	153	VQHIEPSPVLASK	22.0694	17.1777	19.477	38.9808	28.9452	33.7955	160.446	0.56616
CG8677-PA	FBgn0026577	492	PGCLKLSPMKQTS	18.8455	23.4349	20.3488	33.2636	22.2741	32.7118	150.879	0.566551
CG13350-PA	FBgn0033890	803	KAIELSSAKRGTL	79.413	131.402	98.3322	140.108	134.39	142.805	726.45	0.5668
l(2)35Bg-PA	FBgn0001977	194	LAEELETEKQSQK	35.0488	90.3625	37.168	61.83	124.149	60.1205	408.679	0.566857
S6kII-PA	FBgn0011285	780	ASTPNDSPDVILK	22.9481	17.7725	23.2635	40.4089	34.1227	36.7836	175.299	0.567897
CG8223-PA	FBgn0037624	485	EAEALCSPAKRAA	35.6214	47.7809	39.1186	62.5841	47.021	65.0461	297.172	0.569176
MEP-1-PA	FBgn0035357	1120	LGAANDSLLKPLK	43.4334	80.835	45.4949	76.277	93.8261	86.3645	426.231	0.569417
Nopp140-PB	FBgn0037137	632	SRVQDMSFEAKKN	101.144	183.061	123.539	177.179	206.309	183.834	975.066	0.570856
Sdc-PA	FBgn0010415	398	ANNREFYAxxxxx	44.0059	43.0369	42.6317	77.0443	63.8048	75.9748	346.498	0.571176
RpS3A-PA	FBgn0017545	229	KPRFDVSKLLELH	16.4223	44.7947	15.9478	28.6931	38.8037	30.3147	174.976	0.572344
larp-PD	FBgn0260724	1601	ANRNQGSQHELRR	27.8669	75.0341	25.1998	48.6475	75.9819	44.0933	296.824	0.572833
hang-PA	FBgn0026575	689	GSGMARSNSMEHS	18.4704	30.4997	20.4093	32.1535	36.0321	29.8924	167.457	0.574444
cindr-PC	FBgn0027598	783	DEETRATRPNSLA	37.8107	15.8044	32.7708	65.5632	24.1792	56.4009	232.529	0.576706
CG32306-PB	FBgn0052306	848	EEQRNRYSSPVSP	158.628	126.319	160.407	275	160.034	248.192	1128.58	0.576829
l(2)k01209-PA	FBgn0022029	68	AKASLDSPLKRSG	73.8495	159.286	88.688	127.984	178.625	123.921	752.354	0.577019
CG14964-PA	FBgn0035410	833	KRLGSISEAERLS	88.0968	157.218	95.6037	152.592	157.944	134.068	785.522	0.577337
Rip11-PA	FBgn0027335	718	YNNDNDSNSPSPK	33.9931	33.7938	29.4813	58.8173	54.9705	51.1146	262.171	0.577943
Dg-PA	FBgn0034072	911	DEEERKSFRAKGI	85.7285	131.109	86.5468	148.211	144.642	147.791	744.028	0.578423
CG14995-PC	FBgn0035497	213	EPVHPPSPMYNTI	44.4802	54.5965	43.0401	76.8675	60.3646	69.6616	349.01	0.57866
mus309-PA	FBgn0002906	288	RNLFEDSPEKSGS	93.4428	108.792	100.568	161.401	114.128	149.902	728.234	0.578947
gp210-PA	FBgn0033039	1872	SNRSENSTSFSxx	18.6504	54.4049	17.3794	32.0449	101.856	35.717	260.053	0.58201
eIF-2alpha-PA	FBgn0004925	217	TKGLELSTEELPI	35.4551	87.9629	36.7633	60.8588	96.7302	58.1293	375.9	0.582579
Cp190-PA	FBgn0000283	210	NVKQEPTSPFEQL	41.3266	37.7516	42.4659	70.9288	46.8243	61.3423	300.639	0.58265
Hsc70Cb-PA	FBgn0026418	756	RAKPKPTPAKTAT	130.213	264.75	128.549	223.484	274.064	242.599	1263.66	0.58265
CG5862-PA	FBgn0038868	86	LPAAGDSDHEDEG	19.6973	25.0387	24.8585	33.7979	31.5605	34.8846	169.837	0.582797
CG34417-PD	FBgn0085446	2731	AQKRRISPPGKQS	55.5396	75.4777	64.4012	95.2893	105.164	119.922	515.793	0.582852
NAT1-PC	FBgn0010488	181	KIDKGSSPSSGSN	61.0899	109.061	62.8284	104.788	124.69	107.823	570.281	0.582983
vlc-PA	FBgn0259978	322	AQLPTVSPKRGAP	109.115	139.872	123.727	186.93	162.839	194.544	917.026	0.58372
tacc-PC	FBgn0026620	848	QAPISNSPPIPTH	13.4758	27.6153	21.0577	23.0746	25.751	24.8958	135.87	0.584009
CG14995-PC	FBgn0035497	216	HPPSPMYNTITKE	44.9215	49.0379	35.3392	76.8958	65.75	69.5455	341.49	0.584186
kek1-PA	FBgn0015399	678	IDSTQLYDLHERT	31.0809	32.3931	33.5639	53.0392	48.4542	57.1655	255.697	0.585999
kst-PC	FBgn0004167	3898	RNSSPDSQRRTSG	27.4195	26.6122	26.7576	46.7877	29.309	41.1921	198.078	0.586041
Ten-m-PB	FBgn0004449	177	KSGSACSTPTKDT	58.1055	37.7447	48.9582	99.1099	69.3828	107.295	420.596	0.586273
Ten-m-PB	FBgn0004449	178	SGSACSTPTKDTL	58.1055	37.7447	48.9582	99.1099	69.3828	107.295	420.596	0.586273
Ten-m-PB	FBgn0004449	180	SACSTPTKDTLKG	58.1055	37.7447	48.9582	99.1099	69.3828	107.295	420.596	0.586273
Rip11-PA	FBgn0027335	259	DNLSHKSSGSSLN	104.359	100.225	108.661	177.894	148.495	164.529	804.163	0.586636
Pk61C-PA	FBgn0020386	564	RSTAKNSFDLNDA	47.0789	41.4241	54.4029	80.0849	58.0442	75.9377	356.973	0.587863
Oatp58Dc-PA	FBgn0034716	28	RESRDESDVESRL	23.1955	16.0297	22.3584	39.4545	22.7908	39.8314	163.66	0.587906
CG1344-PA	FBgn0027507	569	QTGKSLSPSYRTG	66.3748	97.1792	66.7502	112.711	174.79	120.292	638.098	0.588892
scra-PA	FBgn0261385	80	KATLEASPAKPLR	91.037	102.63	95.1508	154.545	109.295	156.428	709.086	0.589065
scny-PA	FBgn0260936	650	TEPKAKSPVKIQV	107.349	137.07	118.123	181.753	143.958	185.811	874.065	0.590635
Rpn1-PA	FBgn0028695	505	TVFSFGSNNKSSA	33.8784	42.662	24.3949	57.1289	110.378	63.3333	331.775	0.593016
CG32210-PA	FBgn0052210	566	NEKIEKSEPTTPV	50.2387	62.3871	49.298	84.5776	78.1463	79.5002	404.148	0.593995
garz-PA	FBgn0033714	633	GEGVGITSEQLAK	29.2411	57.4273	30.305	49.2273	52.5008	42.6141	261.316	0.594
Ets97D-PA	FBgn0004510	157	SESPIKTPLKRMH	32.2762	42.2782	38.4364	54.2843	38.8591	57.7293	263.864	0.594578
Orc1-PA	FBgn0022772	439	SRLAEGTPRRSIH	50.2569	62.4935	50.889	84.5146	67.8218	81.4551	397.431	0.594654
Akap200-PA	FBgn0027932	135	KKWSFRSISFGKK	143.542	139.046	149.785	241.253	181.058	279.604	1134.29	0.594985
CG6540-PA	FBgn0030943	308	RKDNIISPQKDVP	30.1343	59.8108	34.1172	50.5684	65.1328	56.5998	296.363	0.595911
Kdm4A-PA	FBgn0033233	381	AKSEEESPQKRGC	76.5428	188.005	78.1015	128.444	148.631	142.443	762.167	0.595923
Usp7-PB	FBgn0030366	1117	KSRKRSSLNFSEK	18.7093	32.3444	18.6595	31.388	34.968	27.8477	163.917	0.596065
sle-PA	FBgn0037810	530	PVCRILTPKPETP	22.1969	42.8527	21.8591	37.1835	48.3033	35.8426	208.238	0.596956
sle-PA	FBgn0037810	535	LTPKPETPLKLAL	22.1969	42.8527	21.8591	37.1835	48.3033	35.8426	208.238	0.596956
Mtor-PA	FBgn0013756	2291	RGGSPNSQNRPQR	50.116	60.2539	62.5379	83.6428	54.5258	88.2998	399.376	0.599166
CG2950-PA	FBgn0031637	332	AIVQPRTPTGSSL	49.9411	75.8647	52.4818	83.2788	89.3919	69.3688	420.327	0.599686
Tsc1-PA	FBgn0026317	405	RAIFAVSQPSSPM	26.8685	18.4641	22.4914	44.7766	41.8542	44.8361	199.291	0.600057
CG6540-PA	FBgn0030943	58	TSPGGSSPHELNR	22.8366	36.7356	26.1493	37.9451	40.7882	39.4937	203.949	0.601834
cup-PB	FBgn0000392	779	LNNVGETANKQTD	56.9536	80.0945	57.0234	94.4327	81.228	90.1152	459.847	0.603113
corn-PB	FBgn0259173	276	RRRKQQSVEDLTG	87.7839	169.124	116.034	145.337	165.066	146.143	829.488	0.604002
twin-PA	FBgn0011725	27	RQQIFLSQEDIAA	20.9654	31.2255	28.787	34.6836	27.131	32.0955	174.888	0.604474
[truncated: 112 more rows]
