# Supplementary material for: A Systems-Level Interrogation Identifies Regulators of Drosophila Blood Cell Number and Survival
Source: PLoS Genet. 2015 Mar 6;11(3):e1005056. doi: 10.1371/journal.pgen.1005056 (PMC4352040; doi:10.1371/journal.pgen.1005056)
Supplement: S7 Table — Phosphosites predicted to be targeted by both Pvr or InR, based on their common directionality of change under conditions of ‘high Pvr, low InR’ and ‘low Pvr, high InR’. (XLSX) [file pgen.1005056.s015.xlsx]

## Sheet: common regulat PVR&ins_Table S7
protein	id	site_position	motif_peptide	126_sn_sum_Ctrl dsRNA_PVR cells	127_sn_sum_Ctrl dsRNA+ins_PVR cells	128_sn_sum_EcR dsRNA_PVR cells	129_sn_sum_Ctrl dsRNA_Ctrl cells	130_sn_sum_Ctrl dsRNA+ins_Ctrl cells	131_sn_sum__EcR dsRNA_Ctrl cells	sum all channels	Pvr RNAi:Ctrl RNAi	Pvr RNAi insulin: Pvr RNAi		Hsu_up insulin	Weighted DIOPT Score	sequence	modifications
Ssrp-PA	FBgn0010278	652	PSKKANTSGSGFK	84.2332	142.851	80.1191	134.846	145.873	141.934	729.857	0.624661	1.6959	common upregulation	SSRP1	7.706	EGMNPSYDEYADSDEDQHDAYLER	S13: Phospho -NL;
CG1703-PA	FBgn0030321	250	EKVAAVSLKEKTP	18.4859	63.293	21.4706	29.673	83.9458	32.2322	249.101	0.622988	3.42385	common upregulation	ABCF1	6.756	KLSVPTSDEEDEVPAPKPR	S3: Phospho -NL;
CG1703-PA	FBgn0030321	255	VSLKEKTPEPVPK	18.4859	63.293	21.4706	29.673	83.9458	32.2322	249.101	0.622988	3.42385	common upregulation	ABCF1	6.756	KLSVPTSDEEDEVPAPKPR	S3: Phospho -NL;
CG6838-PA	FBgn0037182	496	DYFGDGSPGGTGG	13.0581	32.5565	16.2114	23.635	35.4438	26.9208	147.826	0.552489	2.49321	common upregulation	ARFGAP2	8.709	DSDFFTEHTQPPAWDAPATEPSGTQQPAPSTESSGLAQPEHGPNTDLLGTSPK	S51: Phospho -NL;	RSSDSWEVWGSASTNR	S3: Phospho -NL;
garz-PA	FBgn0033714	633	GEGVGITSEQLAK	29.2411	57.4273	30.305	49.2273	52.5008	42.6141	261.316	0.594	1.96393	common upregulation	GBF1	8.709	GYTSDSEVYTDHGRPGK	S4: Phospho -NL;
garz-PA	FBgn0033714	625	HRLRLQSGGEGVG	15.9536	40.8574	15.8178	42.8732	45.7022	38.3547	199.559	0.372111	2.56101	common upregulation	GBF1	8.709	GYTSDSEVYTDHGRPGK	S4: Phospho -NL;
CG32251-PA	FBgn0052251	439	ESEPEETAEEVSP	14.5506	22.555	18.6117	30.0499	27.5313	28.699	141.997	0.484215	1.55011	common upregulation	CLSPN	7.708	TTYDSAEEENKENLYAGK	S5: Phospho -NL;
CG32251-PA	FBgn0052251	1093	VANRIVSSDEEAQ	13.0165	21.0329	20.0592	21.1334	19.67	25.3714	120.284	0.615921	1.61586	common upregulation	CLSPN	7.708	TTYDSAEEENKENLYAGK	S5: Phospho -NL;
CG32251-PA	FBgn0052251	1094	ANRIVSSDEEAQE	13.0165	21.0329	20.0592	21.1334	19.67	25.3714	120.284	0.615921	1.61586	common upregulation	CLSPN	7.708	TTYDSAEEENKENLYAGK	S5: Phospho -NL;
NAT1-PC	FBgn0010488	181	KIDKGSSPSSGSN	61.0899	109.061	62.8284	104.788	124.69	107.823	570.281	0.582983	1.78525	common upregulation	EIF4G2	6.696	TQTPPLGQTPQLGLK	T3: Phospho -NL;
eIF4G-PA	FBgn0023213	1217	TGSSQGSRENSSS	20.6743	41.5675	19.1239	36.9372	35.8463	36.6343	190.783	0.559715	2.01059	common upregulation	EIF4G3/G1	6.749	LDFIESDSPCSSEALSK/AALSEEELEK	S8: Phospho -NL/S4: Phospho -NL;
eIF4G-PA	FBgn0023213	346	KKIPIVSPKNVSE	55.6404	126.213	66.9918	150.868	173.601	157.776	731.091	0.368801	2.26838	common upregulation	EIF4G3	6.749	LDFIESDSPCSSEALSK/AALSEEELEK	S8: Phospho -NL/S4: Phospho -NL;
eIF4G-PA	FBgn0023213	1221	QGSRENSSSRGGQ	19.5384	51.4404	23.982	58.1525	58.6038	58.4659	270.183	0.335985	2.63279	common upregulation	EIF4G3	6.749	LDFIESDSPCSSEALSK/AALSEEELEK	S8: Phospho -NL/S4: Phospho -NL;
Nedd4-PK	FBgn0259174	46	VAGQQQTRQEFGN	66.9346	107.892	62.0716	105.881	124.925	106.714	574.418	0.632171	1.6119	common upregulation	NEDD4L	8.709	SLSSPTVTLSAPLEGAK	S3: Phospho -NL;
fs(1)h-PB	FBgn0004656	921	VGGANASAGGAGA	47.6801	79.7442	53.5936	77.7866	83.049	87.1821	429.036	0.61296	1.67248	common upregulation	BRD4	5.744	IHSPIIR	S3: Phospho -NL;
yki-PD	FBgn0034970	26	DDEDMLSPIKSNN	35.6726	64.4265	43.5563	91.7146	77.0627	96.9308	409.364	0.388952	1.80605	common upregulation	YAP1	4.693	QASTDAGTAGALTPQHVR	S3: Phospho -NL;
cora-PA	FBgn0010434	494	SGRKSKSGSPSKD	74.2565	128.494	104.386	184.138	86.3507	173.853	751.479	0.403265	1.73041	common upregulation	EPB41L3	5.749	GISQTNLITTVTPEKK	T12: Phospho -NL;
Nopp140-PB	FBgn0037137	632	SRVQDMSFEAKKN	101.144	183.061	123.539	177.179	206.309	183.834	975.066	0.570856	1.8099	common upregulation	NOLC1	2.923	AAKNSEEEEEEK	S5: Phospho -NL;	LQTPNTFPK	T3: Phospho -NL; T6: Phospho -NL;
Nopp140-PB	FBgn0037137	560	AQKRKFSGGDQDE	60.0185	144.21	58.6344	98.6336	213.502	110.824	685.823	0.608499	2.40276	common upregulation	NOLC1	2.923	AAKNSEEEEEEK	S5: Phospho -NL;	LQTPNTFPK	T3: Phospho -NL; T6: Phospho -NL;
Srp54-PA	FBgn0024285	477	ETRKLKSISEDTE	60.6164	164.329	44.6139	169.874	394.837	184.121	1018.39	0.356832	2.71096	common upregulation	SFRS11	8.709	KPIETGSPK	S7: Phospho -NL;	DYDEEEQGYDSEKEKK	S11: Phospho -NL;
ens-PE	FBgn0035500	335	SPSAQTTPKRTAN	32.8108	78.801	41.2681	63.9021	90.1146	69.9972	376.894	0.513454	2.40168	common upregulation	MAP7D1	1.91	RKPNAGGSPAPVR	S8: Phospho -NL;	EANANGSSPEPVK	S8: Phospho -NL;
ens-PE	FBgn0035500	329	VKTTAASPSAQTT	32.8108	78.801	41.2681	63.9021	90.1146	69.9972	376.894	0.513454	2.40168	common upregulation	MAP7D1	1.91	RKPNAGGSPAPVR	S8: Phospho -NL;	EANANGSSPEPVK	S8: Phospho -NL;
Akap200-PA	FBgn0027932	117	TPLADESIKSKSK	62.6713	98.5239	59.8949	142.357	155.349	157.011	675.807	0.440241	1.57207	common upregulation	MARCKSL1	0.91	ANGQENGHVKSNGDLSPK	S16: Phospho -NL;
Adam-PA	FBgn0027619	89	KRLANLSPAEKLA	46.0386	97.4931	53.0944	84.6183	107.37	84.1067	472.721	0.544074	2.11764	common upregulation
BicD-PA	FBgn0000183	103	DALLNESAARETS	13.558	36.434	18.0956	30.0493	51.0166	34.5004	183.654	0.451191	2.68728	common upregulation
blow-PA	FBgn0004133	494	KQRKSTTSPQSSP	26.3348	56.3586	30.1414	47.2239	74.101	47.518	281.678	0.557657	2.14008	common upregulation
blow-PA	FBgn0004133	499	TTSPQSSPVSKDC	30.0151	75.9791	22.7049	60.1393	106.697	60.4841	356.02	0.499093	2.53136	common upregulation
blow-PA	FBgn0004133	498	STTSPQSSPVSKD	30.0151	75.9791	22.7049	60.1393	106.697	60.4841	356.02	0.499093	2.53136	common upregulation
BubR1-PA	FBgn0025458	583	IFEDSGSPRDNFA	74.9291	120.14	57.3922	136.856	144.174	133.604	667.096	0.547501	1.60339	common upregulation
BubR1-PA	FBgn0025458	581	IKIFEDSGSPRDN	14.7334	28.9214	16.6552	32.1677	34.7488	26.9945	154.221	0.458017	1.96299	common upregulation
cactin-PA	FBgn0031114	141	VPGAPRSPLVKSP	95.3003	174.709	86.8015	168.618	174.595	154.882	854.906	0.565185	1.83325	common upregulation
cactin-PA	FBgn0031114	146	RSPLVKSPMKLLQ	95.3003	174.709	86.8015	168.618	174.595	154.882	854.906	0.565185	1.83325	common upregulation
Cap-PA	FBgn0015615	1179	RFRNKVSHIDCVT	28.0782	82.5755	29.1371	55.6883	107.821	69.0015	372.302	0.504202	2.94092	common upregulation
casp-PA	FBgn0034068	588	ERKRMESERAEED	50.3963	116.393	49.9528	77.3591	159.334	85.3602	538.795	0.651459	2.30955	common upregulation
CG10417-PA	FBgn0033021	594	SENVSHSLNDQSA	19.1419	51.8684	25.6198	39.2304	62.5307	40.0722	238.463	0.487934	2.70968	common upregulation
CG10737-PO	FBgn0034420	569	HSVQRNSSSPNAF	45.0528	119.273	36.6273	74.1801	119.248	61.8667	456.248	0.607343	2.64741	common upregulation
CG10948-PC	FBgn0036317	509	KRIRYDSDGLKDE	43.0022	105.27	43.8031	77.8527	101.865	84.9864	456.779	0.552353	2.448	common upregulation
CG11148-PD	FBgn0039936	405	DSGNDITPETSLT	17.0864	28.9118	18.4809	32.5006	34.2924	23.3105	154.583	0.525727	1.69209	common upregulation
CG11148-PD	FBgn0039936	282	AASLQRSISTVAT	50.3517	122.605	51.6757	90.2045	133.378	94.9086	543.123	0.558195	2.43496	common upregulation
CG12125-PA	FBgn0030037	89	ASARSGSPVGSTL	24.5049	43.5655	32.9024	45.8195	46.8379	45.6535	239.284	0.534813	1.77783	common upregulation
CG12125-PA	FBgn0030037	87	SKASARSGSPVGS	24.5049	43.5655	32.9024	45.8195	46.8379	45.6535	239.284	0.534813	1.77783	common upregulation
CG12125-PA	FBgn0030037	71	NRNSMRSPNDLIS	34.0118	87.818	32.8652	65.8244	110.752	60.4651	391.737	0.516706	2.58198	common upregulation
CG12125-PA	FBgn0030037	68	GRRNRNSMRSPND	34.0118	87.818	32.8652	65.8244	110.752	60.4651	391.737	0.516706	2.58198	common upregulation
CG13350-PA	FBgn0033890	803	KAIELSSAKRGTL	79.413	131.402	98.3322	140.108	134.39	142.805	726.45	0.5668	1.65467	common upregulation
CG13398-PA	FBgn0032042	441	RKAYSISExxxxx	96.7571	295.758	76.3508	154.027	382.397	156.494	1161.78	0.628182	3.05671	common upregulation
CG14964-PA	FBgn0035410	833	KRLGSISEAERLS	88.0968	157.218	95.6037	152.592	157.944	134.068	785.522	0.577337	1.7846	common upregulation
CG1600-PA	FBgn0033188	9	KLCRQVSIESPGP	25.4605	59.9489	23.992	118.508	123.536	95.3624	446.808	0.214841	2.35459	common upregulation
CG1600-PA	FBgn0033188	12	RQVSIESPGPGAK	25.4605	59.9489	23.992	118.508	123.536	95.3624	446.808	0.214841	2.35459	common upregulation
CG17255-PA	FBgn0030205	1001	RPARQPSLSEESS	15.0423	44.0678	16.8063	37.2821	52.3229	37.1611	202.682	0.403472	2.92959	common upregulation
CG17494-PA	FBgn0040011	858	QLRKEISELHLKH	30.8883	78.6768	33.0696	50.6737	74.3708	51.2836	318.963	0.609553	2.54714	common upregulation
CG30035-PA	FBgn0050035	183	SNKAAESSDEDSF	23.8546	68.0559	17.6053	38.7045	74.8898	25.9653	249.075	0.616327	2.85294	common upregulation
CG30035-PA	FBgn0050035	184	NKAAESSDEDSFE	23.8546	68.0559	17.6053	38.7045	74.8898	25.9653	249.075	0.616327	2.85294	common upregulation
CG4747-PA	FBgn0043456	10	NKKLSLSGGDTTE	76.0004	137.924	81.6023	119.983	197.025	130.008	742.543	0.633429	1.81478	common upregulation
CG4747-PA	FBgn0043456	8	SKNKKLSLSGGDT	76.0004	137.924	81.6023	119.983	197.025	130.008	742.543	0.633429	1.81478	common upregulation
CG5694-PA	FBgn0032197	263	EKQKTYSFSEETS	19.4508	57.5763	22.2781	52.0175	84.1093	55.5769	291.009	0.373927	2.9601	common upregulation
CG5800-PA	FBgn0030855	569	KLTKQQSFGGGDE	10.5332	31.9228	9.22965	19.6912	33.9549	21.9203	127.252	0.534917	3.03069	common upregulation
CG5800-PA	FBgn0030855	580	DEDEENSDDEDFI	10.5332	31.9228	9.22965	19.6912	33.9549	21.9203	127.252	0.534917	3.03069	common upregulation
CG6540-PA	FBgn0030943	58	TSPGGSSPHELNR	22.8366	36.7356	26.1493	37.9451	40.7882	39.4937	203.949	0.601834	1.60862	common upregulation
CG6540-PA	FBgn0030943	308	RKDNIISPQKDVP	30.1343	59.8108	34.1172	50.5684	65.1328	56.5998	296.363	0.595911	1.98481	common upregulation
CG6701-PA	FBgn0033889	1056	DLDEVRSIEAQLK	27.5965	51.1148	27.4788	45.5769	56.6512	46.4091	254.827	0.605494	1.85222	common upregulation
CG7414-PA	FBgn0037135	608	KLKVRRSQGENLE	11.4253	48.011	16.0904	29.6145	50.8529	33.4632	189.457	0.385801	4.20216	common upregulation
CG7518-PE	FBgn0038108	2374	GGSKAASVASDLN	17.2424	34.4792	17.4583	26.9614	38.3394	25.2717	159.752	0.63952	1.99968	common upregulation
CG7518-PE	FBgn0038108	2377	KAASVASDLNEFL	17.2424	34.4792	17.4583	26.9614	38.3394	25.2717	159.752	0.63952	1.99968	common upregulation
CG8289-PA	FBgn0030854	297	VKELRESPKKTER	50.9975	79.9289	52.0942	92.1824	80.038	96.1212	451.362	0.553224	1.56731	common upregulation
CG8545-PA	FBgn0033741	812	TTNGTNSPSKSAI	15.3854	41.8433	23.163	30.9363	38.5157	28.1737	178.017	0.497325	2.71968	common upregulation
CG8611-PB	FBgn0027602	220	EDAKNNSGGGSPR	15.442	31.9072	21.6597	27.3078	33.879	28.6748	158.871	0.56548	2.06625	common upregulation
CG8675-PA	FBgn0030834	166	DEQELESQEKAKR	23.1747	59.5514	22.5215	48.6603	54.2725	49.0816	257.262	0.476255	2.56967	common upregulation
CG8735-PA	FBgn0033309	259	DFIVGDSPKDRFG	13.3391	33.6589	12.0681	21.812	36.6612	22.294	139.833	0.611548	2.52333	common upregulation
CG9331-PA	FBgn0032889	314	TDPEPLSPKDKLL	26.3119	40.2426	19.5286	47.2746	68.705	40.8299	242.893	0.556576	1.52945	common upregulation
CG9619-PA	FBgn0036862	425	RGTTVDTTDDEDD	20.5627	88.9353	11.8248	43.576	65.2218	44.7948	274.915	0.471882	4.32507	common upregulation
cnn-PA	FBgn0013765	1020	QRVNTSSPDLGIE	13.1962	27.7289	14.6884	20.9935	25.8042	21.5852	123.996	0.628585	2.10128	common upregulation
corn-PB	FBgn0259173	276	RRRKQQSVEDLTG	87.7839	169.124	116.034	145.337	165.066	146.143	829.488	0.604002	1.92659	common upregulation
cwo-PA	FBgn0259938	418	MRNYSESSHEIEH	18.7078	38.5334	26.4798	47.1335	58.2976	48.7119	237.864	0.396911	2.05975	common upregulation
cwo-PA	FBgn0259938	419	RNYSESSHEIEHN	18.7078	38.5334	26.4798	47.1335	58.2976	48.7119	237.864	0.396911	2.05975	common upregulation
Dap160-PA	FBgn0023388	169	PPSRHTSISERAP	82.077	212.593	63.2588	159.573	339.775	156.034	1013.31	0.514354	2.59017	common upregulation
Dcp2-PA	FBgn0036534	502	QRQRHKSMGDLDG	61.1311	102.717	59.0073	147.197	151.299	148.15	669.502	0.415301	1.68028	common upregulation
Dcp2-PA	FBgn0036534	591	QLFHSQSQNDAQQ	18.0077	31.1719	18.6896	40.9325	40.9438	43.1044	192.85	0.439936	1.73103	common upregulation
Dg-PA	FBgn0034072	911	DEEERKSFRAKGI	85.7285	131.109	86.5468	148.211	144.642	147.791	744.028	0.578423	1.52935	common upregulation
Dhc64C-PA	FBgn0010349	929	NKKEVDTSMDTDA	22.2273	39.5723	26.6452	36.094	46.8104	34.2322	205.581	0.615816	1.78035	common upregulation
dre4-PA	FBgn0002183	1110	KRSRDDSRDNGHK	47.5186	98.1303	58.9211	93.27	90.736	95.675	484.251	0.509473	2.06509	common upregulation
Droj2-PA	FBgn0038145	79	KKGGADSGDFRNP	37.0741	65.5157	30.9056	57.4191	84.7201	58.6613	334.296	0.645675	1.76716	common upregulation
Edc3-PB	FBgn0036735	275	KQTAASSYGNTNG	13.0261	50.4844	13.0041	34.5055	84.5114	35.4504	230.982	0.377509	3.87563	common upregulation
Ef2b-PA	FBgn0000559	488	VMKFSVSPVVRVA	53.2783	111.994	49.9566	85.7541	135.486	89.8838	526.353	0.621292	2.10205	common upregulation
eIF-2alpha-PA	FBgn0004925	217	TKGLELSTEELPI	35.4551	87.9629	36.7633	60.8588	96.7302	58.1293	375.9	0.582579	2.48097	common upregulation
gish-PA	FBgn0250823	316	MSTPVGSLQTGHE	16.866	32.8893	18.1439	26.7193	32.0817	24.0254	150.726	0.63123	1.95003	common upregulation
gp210-PA	FBgn0033039	1872	SNRSENSTSFSxx	18.6504	54.4049	17.3794	32.0449	101.856	35.717	260.053	0.58201	2.91709	common upregulation
growl-PA	FBgn0037245	347	RRRTTKSEGDQSG	8.37512	31.6446	7.86957	19.3003	25.6351	22.0204	114.845	0.433937	3.7784	common upregulation
Gtp-bp-PA	FBgn0010391	237	AALLDRSRDSPDD	34.4704	76.5093	38.4996	63.8195	82.9913	57.9443	354.234	0.540124	2.21956	common upregulation
gwl-PA	FBgn0260399	699	RRGARVSNERILG	27.3711	45.2724	32.5826	72.1376	61.8468	70.0354	309.246	0.379429	1.65402	common upregulation
hang-PA	FBgn0026575	689	GSGMARSNSMEHS	18.4704	30.4997	20.4093	32.1535	36.0321	29.8924	167.457	0.574444	1.65127	common upregulation
His3.3A-PA	FBgn0014857	11	KQTARKSTGGKAP	44.8333	111.789	66.8636	90.6334	103.122	102.847	520.088	0.494667	2.49343	common upregulation
Hsc70Cb-PA	FBgn0026418	756	RAKPKPTPAKTAT	130.213	264.75	128.549	223.484	274.064	242.599	1263.66	0.58265	2.03321	common upregulation
hts-PI	FBgn0004873	703	KKKGLRTPSFLKK	73.6708	163.326	75.4431	113.951	187.92	113.149	727.46	0.646512	2.21696	common upregulation
hts-PI	FBgn0004873	705	KGLRTPSFLKKKK	73.6708	163.326	75.4431	113.951	187.92	113.149	727.46	0.646512	2.21696	common upregulation
ImpL2-PA	FBgn0001257	106	ELDDLDSNQVAEE	17.6905	27.3134	22.2881	27.091	32.4798	28.5558	155.419	0.653002	1.54396	common upregulation
Kdm4A-PA	FBgn0033233	381	AKSEEESPQKRGC	76.5428	188.005	78.1015	128.444	148.631	142.443	762.167	0.595923	2.4562	common upregulation
kuk-PA	FBgn0038476	366	RPIDSLTPSKIGT	110.31	172.683	116.937	173.718	142.907	193.582	910.137	0.634995	1.56543	common upregulation
l(1)G0222-PD	FBgn0028343	1076	PKRLLATPKLNAV	46.2203	103.043	54.7611	87.1284	118.7	87.462	497.314	0.530485	2.22938	common upregulation
l(1)G0320-PA	FBgn0028327	289	KAASQQSPKQRKV	74.0098	121.559	87.5071	197.731	150.011	194.297	825.114	0.374295	1.64247	common upregulation
l(2)35Bg-PA	FBgn0001977	194	LAEELETEKQSQK	35.0488	90.3625	37.168	61.83	124.149	60.1205	408.679	0.566857	2.57819	common upregulation
l(2)k01209-PA	FBgn0022029	68	AKASLDSPLKRSG	73.8495	159.286	88.688	127.984	178.625	123.921	752.354	0.577019	2.1569	common upregulation
lark-PA	FBgn0011640	287	GSLRSCSVSRGYD	81.5312	125.734	93.5218	126.896	124.13	143.683	695.496	0.642506	1.54216	common upregulation
larp-PD	FBgn0260724	1514	HRSVSESDGTAVI	22.4309	48.6546	21.1317	34.4087	45.2225	39.6107	211.459	0.651897	2.16909	common upregulation
larp-PD	FBgn0260724	1601	ANRNQGSQHELRR	27.8669	75.0341	25.1998	48.6475	75.9819	44.0933	296.824	0.572833	2.69259	common upregulation
lva-PC	FBgn0029688	60	GKGRLDSLKENLY	9.93819	35.6538	11.141	38.8408	81.9649	34.9309	212.47	0.25587	3.58756	common upregulation
mael-PA	FBgn0016034	449	VSDNDFSVNGADG	39.1325	84.9202	36.7438	118.505	96.7769	116.878	492.956	0.330219	2.17007	common upregulation
Map205-PA	FBgn0002645	1064	SSLRKSSPLKAAP	150.002	239.325	155.66	229.069	253.507	230.272	1257.84	0.654832	1.59548	common upregulation
Map60-PA	FBgn0010342	178	NTLANNTPRSSSL	51.2061	94.3713	61.8225	99.7841	92.4112	94.3693	493.964	0.51317	1.84297	common upregulation
Marf-PA	FBgn0029870	34	TDTVDKSGPGSPL	75.5969	122.488	73.5563	144.383	157.853	139.938	713.815	0.523586	1.62028	common upregulation
MED1-PA	FBgn0037109	1267	FQKANSSGNLSSK	89.5001	178.813	95.9037	195.461	146.519	216.612	922.808	0.457893	1.99791	common upregulation
Mekk1-PB	FBgn0024329	1135	RTRKTSSPATSRS	65.8296	119.827	79.9991	100.964	92.6404	107.349	566.609	0.652013	1.82027	common upregulation
MEP-1-PA	FBgn0035357	1120	LGAANDSLLKPLK	43.4334	80.835	45.4949	76.277	93.8261	86.3645	426.231	0.569417	1.86112	common upregulation
msk-PA	FBgn0026252	926	KTKGNESGFEVKA	124.964	239.934	140.267	201.732	254.875	204.234	1166.01	0.619455	1.92003	common upregulation
mus201-PA	FBgn0002887	797	SDANEDSDEEVSP	23.6678	61.0904	20.8869	42.0114	52.0366	42.8881	242.581	0.563365	2.58116	common upregulation
mus309-PA	FBgn0002906	180	TSIVWLSDSPEKK	17.1399	27.672	14.2409	42.3383	42.2377	38.6727	182.302	0.404833	1.61448	common upregulation
mxc-PA	FBgn0260789	134	RRLRTHSPVNSIS	34.9136	55.6445	39.0273	64.2666	83.5016	61.0098	338.364	0.543263	1.59378	common upregulation
mxc-PA	FBgn0260789	132	KRRRLRTHSPVNS	34.9136	55.6445	39.0273	64.2666	83.5016	61.0098	338.364	0.543263	1.59378	common upregulation
Nnp-1-PA	FBgn0022069	686	KRLFNDTLxxxxx	42.8883	94.6526	46.5325	90.9158	110.552	87.2669	472.808	0.471737	2.20695	common upregulation
pAbp-PA	FBgn0003031	83	WSQRDPSLRRSGV	43.6729	75.6841	39.3169	65.2797	77.5308	60.194	361.679	0.669011	1.73298	common upregulation
pes-PC	FBgn0031969	546	HRERLISEDSPDV	24.1761	69.1293	20.3058	66.4558	159.28	67.2085	406.555	0.363792	2.85941	common upregulation
Pfrx-PA	FBgn0027621	17	LRVRTTSLNQLKK	97.4789	217.355	90.9993	145.867	248.681	137.774	938.156	0.668271	2.22977	common upregulation
rno-PA	FBgn0035106	706	QGRGRASQSPNKR	51.238	80.4526	62.9393	77.0988	76.5974	94.9741	443.3	0.664576	1.57017	common upregulation
rno-PA	FBgn0035106	708	RGRASQSPNKRKQ	51.238	80.4526	62.9393	77.0988	76.5974	94.9741	443.3	0.664576	1.57017	common upregulation
RpL12-PA	FBgn0034968	38	IGPLGLSPKKIGD	112.371	196.415	102.383	236.331	191.998	205.643	1045.14	0.475482	1.74791	common upregulation
RpS3A-PA	FBgn0017545	229	KPRFDVSKLLELH	16.4223	44.7947	15.9478	28.6931	38.8037	30.3147	174.976	0.572344	2.72768	common upregulation
S6kII-PA	FBgn0011285	776	RTPFASTPNDSPD	26.8745	41.3722	27.3899	82.6023	70.1052	67.9383	316.282	0.325349	1.53946	common upregulation
SA-PA	FBgn0020616	106	HHERIDSEREITT	20.0939	34.5116	13.7249	39.5245	68.8778	44.77	221.503	0.508392	1.71751	common upregulation
sip2-PA	FBgn0031878	391	PKPEPKSPAVAFL	12.3142	25.4422	14.2453	30.6117	33.0521	31.2668	146.932	0.402271	2.06609	common upregulation
sle-PA	FBgn0037810	53	STLDVRTPTRTRR	47.5788	73.0505	54.7149	84.3488	92.0434	88.2957	440.032	0.564072	1.53536	common upregulation
sle-PA	FBgn0037810	1310	QKPQEASPLKSSD	25	39.9083	26.5507	53.0502	37.1627	51.425	233.097	0.471251	1.59634	common upregulation
sle-PA	FBgn0037810	530	PVCRILTPKPETP	22.1969	42.8527	21.8591	37.1835	48.3033	35.8426	208.238	0.596956	1.93057	common upregulation
sle-PA	FBgn0037810	535	LTPKPETPLKLAL	22.1969	42.8527	21.8591	37.1835	48.3033	35.8426	208.238	0.596956	1.93057	common upregulation
sle-PA	FBgn0037810	48	TRLNSSTLDVRTP	13.6213	26.3513	13.0135	24.9686	29.8194	29.0992	136.873	0.545536	1.93457	common upregulation
sle-PA	FBgn0037810	46	RRTRLNSSTLDVR	22.9272	48.5813	25.4038	51.2408	57.1683	49.2356	254.557	0.447441	2.11894	common upregulation
Spase12-PA	FBgn0040623	88	KSSSSESGDEGKK	79.293	165.874	95.9576	162.523	121.279	162.871	787.798	0.487889	2.09192	common upregulation
spd-2-PA	FBgn0027500	45	SGRRSGTGRDSPA	26.0901	49.5908	31.1094	62.8499	60.2042	59.3527	289.197	0.415118	1.90075	common upregulation
spd-2-PA	FBgn0027500	43	SKSGRRSGTGRDS	26.0901	49.5908	31.1094	62.8499	60.2042	59.3527	289.197	0.415118	1.90075	common upregulation
ssp3-PA	FBgn0032723	87	KNCQSPTSPRLKS	38.755	72.3606	41.1732	79.7288	99.9258	83.9214	415.865	0.486085	1.86713	common upregulation
ssp3-PA	FBgn0032723	88	NCQSPTSPRLKSS	38.755	72.3606	41.1732	79.7288	99.9258	83.9214	415.865	0.486085	1.86713	common upregulation
Stat92E-PF	FBgn0016917	711	LDPVTGYVKSTLH	9.87457	15.8236	9.11167	25.3528	36.0295	19.4096	115.602	0.389487	1.60246	common upregulation
stc-PA	FBgn0001978	336	NESAHPSPEKQSQ	12.2261	26.596	17.3384	24.4518	31.2932	24.0302	135.936	0.500007	2.17536	common upregulation
tacc-PC	FBgn0026620	848	QAPISNSPPIPTH	13.4758	27.6153	21.0577	23.0746	25.751	24.8958	135.87	0.584009	2.04925	common upregulation
Tm1-PA	FBgn0003721	199	IKVLDHSLKEAEA	60.7788	121.02	66.4729	107.691	124.502	104.66	585.124	0.564379	1.99115	common upregulation
Tom70-PA	FBgn0032397	61	IEKQAISLDGTAP	11.8194	53.226	11.1162	17.9612	59.2478	19.4564	172.827	0.658051	4.50329	common upregulation
Trp1-PA	FBgn0011584	382	KAQPKDSKAGTPR	19.2304	72.7667	17.8594	57.1867	83.9559	59.4404	310.44	0.336274	3.78394	common upregulation
tum-PA	FBgn0086356	282	SSTPRRSVLKEAT	58.5401	92.1391	69.0224	91.1844	93.6993	94.5144	499.1	0.641998	1.57395	common upregulation
tum-PA	FBgn0086356	278	GDGLSSTPRRSVL	58.5401	92.1391	69.0224	91.1844	93.6993	94.5144	499.1	0.641998	1.57395	common upregulation
Uba1-PA	FBgn0023143	952	EAAAAASANNFDD	11.8837	25.8168	12.622	22.5011	25.2659	23.2544	121.344	0.528139	2.17246	common upregulation
Usp7-PB	FBgn0030366	1117	KSRKRSSLNFSEK	18.7093	32.3444	18.6595	31.388	34.968	27.8477	163.917	0.596065	1.72879	common upregulation
vig2-PA	FBgn0046214	175	GAHNWGSPKQDIE	28.0679	45.521	30.1347	41.9563	59.4938	43.7005	248.874	0.66898	1.62181	common upregulation
vig2-PA	FBgn0046214	152	REFDRQSGSDRTG	32.8762	72.8105	31.2432	61.8437	102.489	68.9214	370.184	0.531602	2.21469	common upregulation
wdp-PA	FBgn0034718	627	RYSPVYSPETGRV	39.8299	75.5304	40.5314	63.106	105.066	52.0772	376.141	0.631158	1.89632	common upregulation
wus-PA	FBgn0030805	23	NDTSKGSPSKAKS	76.9458	129.058	87.6173	125.988	150.98	137.945	708.534	0.610739	1.67726	common upregulation
alpha-Est7-PB	FBgn0015575	148	EANREWYGPDYFM	76.2216	41.9038	76.3208	36.145	38.3783	40.7503	309.72	2.10878	0.549762	common downregulation
alpha-Est7-PB	FBgn0015575	152	EWYGPDYFMKEDM	76.2216	41.9038	76.3208	36.145	38.3783	40.7503	309.72	2.10878	0.549762	common downregulation
apt-PA	FBgn0015903	256	SVSPNHSISRNGI	218.405	118.345	197.482	131.188	97.3144	122.254	884.988	1.66482	0.54186	common downregulation
Atu-PA	FBgn0019637	269	KKSGSDSDIEESP	54.2421	25.4688	49.4107	27.6828	25.7677	33.6013	216.173	1.95942	0.469539	common downregulation
beta-Spec-PA	FBgn0250788	2266	STAVAASRSQTLP	144.2	92.1381	122.63	85.414	56.7212	94.0385	595.142	1.68824	0.638962	common downregulation
BthD-PA	FBgn0030501	236	RKRTTRSSTDEAT	275.252	117.076	255.033	147.617	105.932	150.651	1051.56	1.86463	0.42534	common downregulation
BthD-PA	FBgn0030501	178	SKKEQKSEEEPTQ	90.4569	39.2135	82.8559	43.8142	34.4476	44.9754	335.763	2.06456	0.433504	common downregulation
Ca-alpha1T-PB	FBgn0029846	1521	VRNRWRSAEDVRK	174.02	85.6358	167.02	87.838	84.6039	83.3062	682.424	1.98115	0.492103	common downregulation
Caf1-105-PA	FBgn0033526	594	KKSRPATPIQVRR	76.1674	39.8785	83.024	43.7017	38.5366	55.273	336.581	1.74289	0.523563	common downregulation
Cap-G-PF	FBgn0259876	1204	RDSTALSSPRVSP	42.624	22.9117	44.7126	25.9361	20.7427	25.7146	182.642	1.64342	0.537531	common downregulation
CG10249-PB	FBgn0027596	37	PRPFLRSNTLPLR	318.687	196.675	282.391	172.241	134.889	135.009	1239.89	1.85024	0.617143	common downregulation
CG10249-PB	FBgn0027596	680	RVSISWSRDASPA	158.118	98.0546	139.768	70.985	59.237	62.1717	588.335	2.22749	0.620134	common downregulation
CG10249-PB	FBgn0027596	592	KHLSSPSPVRKEF	128.313	82.4612	115.796	83.4036	61.9576	70.5957	542.528	1.53846	0.642655	common downregulation
CG10496-PA	FBgn0034631	803	LSPKKESPVEFGR	205.281	124.245	204.446	121.088	106.758	126.369	888.188	1.6953	0.605244	common downregulation
CG10907-PA	FBgn0036207	258	DIEEHLSDDCPED	54.057	31.9895	44.681	35.7004	28.0611	33.303	227.792	1.51419	0.591773	common downregulation
CG11943-PA	FBgn0031078	1458	RAIGTGSDGGSGG	57.7943	29.1016	48.6908	33.2459	28.0692	28.4463	225.348	1.73839	0.503537	common downregulation
CG11943-PA	FBgn0031078	1456	GQRAIGTGSDGGS	57.7943	29.1016	48.6908	33.2459	28.0692	28.4463	225.348	1.73839	0.503537	common downregulation
CG12391-PA	FBgn0033581	398	DSDGEPSSAQKKK	47.7087	30.0928	44.0317	31.1318	28.8477	34.2569	216.07	1.53247	0.630762	common downregulation
CG1347-PB	FBgn0037363	275	VQTLTSSSSLARR	112.794	61.6351	128.851	54.279	29.4935	50.7445	437.797	2.07804	0.546438	common downregulation
CG14184-PA	FBgn0036932	53	ALRRSNSDGLSTD	141.146	76.8733	126.759	70.606	63.7498	67.9585	547.093	1.99906	0.544637	common downregulation
CG14184-PA	FBgn0036932	60	DGLSTDYAHSLPK	94.731	52.727	79.2207	57.7943	47.6582	54.561	386.692	1.63911	0.556597	common downregulation
CG14956-PA	FBgn0035403	351	VAHERRSPHSPSI	63.8043	42.2631	56.9075	41.2243	36.0244	38.6784	278.902	1.54773	0.662387	common downregulation
CG14956-PA	FBgn0035403	354	ERRSPHSPSISRS	63.8043	42.2631	56.9075	41.2243	36.0244	38.6784	278.902	1.54773	0.662387	common downregulation
CG15125-PA	FBgn0034463	244	KIRVENYLYRLNA	154.533	78.9568	152.414	87.7356	78.5449	79.7997	631.984	1.76135	0.510937	common downregulation
CG17471-PA	FBgn0039924	316	SGERWTYNTPPDS	48.3866	32.1243	46.2141	31.2041	24.9217	32.8417	215.692	1.55065	0.663909	common downregulation
CG17471-PA	FBgn0039924	318	ERWTYNTPPDSPR	48.3866	32.1243	46.2141	31.2041	24.9217	32.8417	215.692	1.55065	0.663909	common downregulation
CG2199-PA	FBgn0035213	642	DSTADESTLSCDR	44.4427	29.3287	46.0698	23.5758	24.2491	27.9006	195.567	1.88509	0.659922	common downregulation
CG30085-PA	FBgn0050085	1085	RKLRCESLDDVTL	76.253	40.5625	76.7884	50.672	41.1271	48.888	334.291	1.50484	0.531947	common downregulation
CG32529-PA	FBgn0052529	930	NELKDSTVGKMSS	273.338	140.968	256.008	138.81	121.084	133.392	1063.6	1.96916	0.515727	common downregulation
CG3409-PA	FBgn0033095	591	RRARLDSITGIRR	146.382	83.4641	134.62	85.9872	73.9326	73.9203	598.306	1.70237	0.570182	common downregulation
CG3409-PA	FBgn0033095	882	APKESDSDVLETK	251.383	160.469	256.629	120.052	127.901	127.657	1044.09	2.09395	0.638342	common downregulation
CG3726-PA	FBgn0029824	439	VANRAESPRPTVV	134.83	77.4516	128.325	85.8569	52.692	76.5405	555.696	1.5704	0.57444	common downregulation
CG4297-PA	FBgn0031258	864	KIDGSESDPGEAT	42.2933	15.7495	41.961	22.3994	10.7801	19.5686	152.752	1.88815	0.372388	common downregulation
CG4877-PA	FBgn0036624	853	LEEEIDSPMASKH	32.0832	20.0372	31.6922	20.7927	21.5947	16.9605	143.161	1.543	0.624539	common downregulation
CG5808-PA	FBgn0027617	178	LQAPSRSPSPSAE	77.8231	46.4115	78.4713	51.4591	51.371	57.7616	363.298	1.51233	0.596371	common downregulation
CG6116-PA	FBgn0032499	668	RSVGSYSDGEDEF	108.237	53.865	103.289	40.0841	39.6084	47.7971	392.88	2.70025	0.497658	common downregulation
CG6448-PA	FBgn0032976	1448	RWQGLNSKTTSLS	66.5505	29.0581	60.8719	37.8019	31.0122	35.34	260.635	1.76051	0.436633	common downregulation
CG6448-PA	FBgn0032976	1576	LANSLLTQRTAPP	82.5413	40.3875	82.7995	45.5801	41.7653	46.2686	339.342	1.81091	0.4893	common downregulation
CG6448-PA	FBgn0032976	1351	VRRPHKSMEFLLD	30.8646	16.7584	35.3593	19.8769	14.7142	19.5645	137.138	1.55279	0.542965	common downregulation
CG6448-PA	FBgn0032976	1557	PYLGWRSTEKLSQ	130.295	71.3457	127.485	86.5506	70.3914	78.782	564.85	1.50542	0.547571	common downregulation
CG6621-PA	FBgn0037855	778	PILKRRSPSPFVP	42.9375	24.6003	37.2442	23.5142	36.1062	28.618	193.02	1.82603	0.572932	common downregulation
CG6621-PA	FBgn0037855	780	LKRRSPSPFVPRR	42.9375	24.6003	37.2442	23.5142	36.1062	28.618	193.02	1.82603	0.572932	common downregulation
CG6686-PA	FBgn0032388	36	TEDEDVTLDLTDD	27.0455	14.4523	22.6521	17.8849	22.6735	17.1258	121.834	1.51219	0.534371	common downregulation
CG7457-PA	FBgn0035812	1402	KLLADGSDAExxx	57.9847	36.7849	54.3964	31.4791	26.0196	31.4533	238.118	1.842	0.63439	common downregulation
CG7956-PA	FBgn0038890	29	RRTSEFSIKAGWD	148.52	87.3575	166.06	91.8547	80.6354	95.0113	669.439	1.6169	0.588187	common downregulation
CG7956-PA	FBgn0038890	25	LWWHRRTSEFSIK	148.52	87.3575	166.06	91.8547	80.6354	95.0113	669.439	1.6169	0.588187	common downregulation
CG8949-PA	FBgn0030812	92	QSPDIDSPSSRSH	45.5705	20.8932	43.1095	22.7167	21.144	24.7771	178.211	2.00603	0.458482	common downregulation
cora-PA	FBgn0010434	571	TSPTRKSYTPGGF	274.153	133.692	236.847	178.108	119.493	166.415	1108.71	1.53925	0.487655	common downregulation
D1-PA	FBgn0000412	107	SSGGAGSGSGDSV	73.7579	37.083	63.5594	38.2354	36.7325	32.1966	281.565	1.92905	0.502767	common downregulation
D1-PA	FBgn0000412	109	GGAGSGSGDSVKT	73.7579	37.083	63.5594	38.2354	36.7325	32.1966	281.565	1.92905	0.502767	common downregulation
Dek-PA	FBgn0026533	56	PAAVDASASAATD	74.4368	44.3522	72.2528	48.8222	40.0812	49.1696	329.115	1.52465	0.595836	common downregulation
E(bx)-PA	FBgn0000541	43	EGKSQPSTPSASR	114.931	42.4203	108.441	47.3884	36.3722	45.484	395.036	2.42529	0.369094	common downregulation
E(bx)-PA	FBgn0000541	2403	ASPDEQSENERSG	71.8145	27.7326	68.8799	46.2535	29.9858	45.104	289.77	1.55263	0.38617	common downregulation
eIF4G-PA	FBgn0023213	692	GKQMSMSGVQSGG	167.417	48.3581	159.909	55.9872	42.2024	55.9596	529.833	2.99027	0.288848	common downregulation
eIF4G-PA	FBgn0023213	1068	AYGGSHSQRGDNG	96.053	47.642	107.549	53.7124	39.015	51.9834	395.955	1.78828	0.495998	common downregulation
eIF4G-PA	FBgn0023213	712	MIHVNLSLNQDVK	30.2281	19.6113	35.8354	17.7855	12.2633	15.289	131.013	1.69959	0.648775	common downregulation
eIF4G-PA	FBgn0023213	1061	GESRSSSAYGGSH	53.1183	35.1205	56.7736	29.6847	35.0113	28.4564	238.165	1.78942	0.661176	common downregulation
eIF5-PA	FBgn0030719	253	MTISDDYDKTEKE	105.423	43.8368	106.374	59.5042	31.0764	58.2637	404.479	1.77169	0.415818	common downregulation
Eps-15-PA	FBgn0035060	1026	FAEDFSSGDEIGS	65.0028	43.2824	64.0901	41.7079	40.5661	52.6804	307.33	1.55853	0.665853	common downregulation
Eps-15-PA	FBgn0035060	1025	NFAEDFSSGDEIG	65.0028	43.2824	64.0901	41.7079	40.5661	52.6804	307.33	1.55853	0.665853	common downregulation
garz-PA	FBgn0033714	1256	PNGSAKSDGAISG	42.3145	22.238	46.0381	25.1971	24.4128	24.7495	184.95	1.67934	0.525541	common downregulation
garz-PA	FBgn0033714	1261	KSDGAISGEEDAT	42.3145	22.238	46.0381	25.1971	24.4128	24.7495	184.95	1.67934	0.525541	common downregulation
gig-PA	FBgn0005198	1046	DAAPPLSPERERR	38.1155	25.3638	38.4661	23.673	24.3926	23.3635	173.375	1.61008	0.665446	common downregulation
Hml-PA	FBgn0029167	421	VYHRGMSGEMAYE	36.9574	20.8634	31.6337	18.5273	18.8755	23.2261	150.083	1.99475	0.564525	common downregulation
Hs3st-A-PA	FBgn0053147	366	AEKDPPSPRESSG	119.761	76.3161	109.888	68.9932	61.8999	66.4359	503.295	1.73584	0.637236	common downregulation
Jra-PA	FBgn0001291	92	SSKTVNTPDLEKI	53.8409	35.1222	46.0425	33.7665	32.5342	35.4375	236.744	1.59451	0.652334	common downregulation
klar-PA	FBgn0001316	1448	YSEGFDSDAARRL	57.6001	36.0968	60.8968	34.9101	39.7266	37.933	267.163	1.64995	0.62668	common downregulation
kto-PA	FBgn0001324	1360	KRSGFNTPVHPGS	138.312	71.9879	138.371	60.254	52.5059	62.5974	524.027	2.29548	0.520476	common downregulation
kto-PA	FBgn0001324	1356	FGSGKRSGFNTPV	138.312	71.9879	138.371	60.254	52.5059	62.5974	524.027	2.29548	0.520476	common downregulation
l(1)G0196-PI	FBgn0027279	974	IEEENDSNSGEER	96.5188	64.4578	82.5438	58.6987	57.5478	56.0056	415.772	1.64431	0.667827	common downregulation
l(1)G0196-PI	FBgn0027279	976	EENDSNSGEEREG	96.5188	64.4578	82.5438	58.6987	57.5478	56.0056	415.772	1.64431	0.667827	common downregulation
l(1)G0334-PA	FBgn0028325	298	YSGHSMSDPGTSY	40.6259	18.7648	43.9947	21.5737	22.4272	25.8522	173.238	1.88312	0.461892	common downregulation
l(1)G0334-PA	FBgn0028325	304	SDPGTSYRTREEI	50.5991	27.9471	63.2918	28.9786	31.0136	30.4025	232.233	1.74608	0.552325	common downregulation
l(2)dtl-PA	FBgn0013548	711	TSSRRNSETTLLR	82.5804	44.7396	73.1997	42.6147	39.4571	45.2001	327.792	1.93784	0.54177	common downregulation
Lam-PA	FBgn0002525	440	ATPSRRTPSAAVK	94.8553	50.5413	94.4603	61.3961	52.0409	65.6069	418.901	1.54497	0.532825	common downregulation
LamC-PA	FBgn0010397	16	TRVSRASTSTPVG	74.1379	33.3689	67.9121	27.7592	23.2521	27.6842	254.114	2.67075	0.450093	common downregulation
LamC-PA	FBgn0010397	17	RVSRASTSTPVGG	74.1379	33.3689	67.9121	27.7592	23.2521	27.6842	254.114	2.67075	0.450093	common downregulation
LamC-PA	FBgn0010397	443	SGRRSATPGISGS	131.85	76.5359	114.171	68.4251	62.33	65.5076	518.819	1.92692	0.580478	common downregulation
Lk6-PA	FBgn0017581	531	RSSRNASRNASAI	99.8575	41.3537	108.144	38.3281	29.2925	38.6643	355.64	2.60533	0.414127	common downregulation
Lk6-PA	FBgn0017581	535	NASRNASAIYPNS	99.8575	41.3537	108.144	38.3281	29.2925	38.6643	355.64	2.60533	0.414127	common downregulation
lqf-PA	FBgn0028582	476	GAIKKQSPEFDEF	31.3247	19.22	27.1426	18.3748	24.2413	20.7382	141.042	1.70476	0.613574	common downregulation
MED1-PA	FBgn0037109	797	KKKRDDSPMGPPE	205.621	119.66	217.599	130.33	116.543	136.645	926.397	1.57769	0.581944	common downregulation
MESR6-PA	FBgn0036846	27	SESPESSKKWEPT	116.484	76.6001	97.6231	74.2991	63.9831	73.4181	502.407	1.56777	0.657604	common downregulation
MESR6-PA	FBgn0036846	26	PSESPESSKKWEP	116.484	76.6001	97.6231	74.2991	63.9831	73.4181	502.407	1.56777	0.657604	common downregulation
Mi-2-PA	FBgn0013591	210	SAGQARSVTGDEP	193.631	103.851	186.295	98.9547	96.321	116.023	795.075	1.95676	0.536334	common downregulation
Nup153-PA	FBgn0061200	476	STWSLNSLTQRRR	43.8253	20.5132	42.8801	26.5237	16.4113	26.7229	176.876	1.65231	0.468067	common downregulation
Nup153-PA	FBgn0061200	473	HRNSTWSLNSLTQ	102.217	51.0306	100.648	57.202	43.1881	62.2995	416.585	1.78695	0.499237	common downregulation
oaf-PA	FBgn0011818	294	VAGADSSGAQQQA	29.7343	18.4987	30.1382	19.4631	15.4746	19.6216	132.931	1.52772	0.622135	common downregulation
Ote-PA	FBgn0003022	128	EADRLRSEEPVAA	56.7372	21.9032	46.0031	33.8114	26.9573	34.4368	219.849	1.67805	0.386046	common downregulation
Pcf11-PD	FBgn0022063	797	LKVNDDSQEAHDE	164.374	103.164	163.955	108.294	86.5525	107.46	733.798	1.51786	0.627615	common downregulation
PNUTS-PD	FBgn0053526	648	SSPGKDTDADDDD	86.5044	50.3306	86.1938	50.1497	47.5657	57.1715	377.916	1.72492	0.581826	common downregulation
pyd-PA	FBgn0003177	1628	TEEEPLYQSRREM	49.6213	29.2397	43.6016	31.698	26.3626	33.5553	214.079	1.56544	0.589257	common downregulation
Rbcn-3B-PA	FBgn0023510	161	VKPDWISAIHVLR	120.889	70.8228	118.854	73.513	60.5163	69.7651	514.361	1.64446	0.585848	common downregulation
Rbp1-like-PA	FBgn0030479	141	RRSRTRSRSFSRD	80.6642	53.7722	81.1027	48.7124	40.7189	49.7444	354.715	1.65593	0.666618	common downregulation
RhoGAP15B-PB	FBgn0030808	22	ELRPANYENIEIR	156.453	51.7266	132.613	103.997	69.7481	99.7747	614.312	1.50439	0.330622	common downregulation
RnpS1-PA	FBgn0037707	322	QNNRWRSPPQFNR	57.6461	37.5539	55.7532	37.5101	35.6305	40.5469	264.641	1.53682	0.651457	common downregulation
sbb-PD	FBgn0010575	940	PTEELDSRTPKGR	90.9626	37.5581	88.7843	57.0188	37.1775	56.1672	367.669	1.59531	0.412896	common downregulation
SF2-PA	FBgn0040284	209	GGGGGGSGGGGSR	29.4753	18.8029	32.1045	19.6012	16.3482	21.8515	138.184	1.50375	0.637918	common downregulation
sktl-PA	FBgn0016984	44	EHKSLLTPVKIPP	93.7551	44.5603	98.5698	54.2234	50.2518	57.3529	398.713	1.72905	0.475284	common downregulation
sle-PA	FBgn0037810	157	TRSMSQTPPMPTR	29.8639	16.8121	30.4351	19.2412	16.4281	18.3364	131.117	1.55208	0.562956	common downregulation
ssh-PA	FBgn0029157	622	TKQQSQSMENLTP	33.5464	22.4015	31.7623	18.9345	18.597	24.0453	149.287	1.77171	0.667776	common downregulation
sti-PA	FBgn0002466	1771	ASGDNASENSESP	73.6986	44.4827	81.7188	43.339	40.3594	50.6651	334.264	1.70052	0.603576	common downregulation
Tudor-SN-PA	FBgn0035121	166	AGRGKWSPTASAA	210.957	112.951	195.787	99.2633	95.6279	103.229	817.816	2.12523	0.535424	common downregulation
Tudor-SN-PA	FBgn0035121	168	RGKWSPTASAADK	210.957	112.951	195.787	99.2633	95.6279	103.229	817.816	2.12523	0.535424	common downregulation
Tudor-SN-PA	FBgn0035121	170	KWSPTASAADKVR	210.957	112.951	195.787	99.2633	95.6279	103.229	817.816	2.12523	0.535424	common downregulation
vir-PA	FBgn0003977	1683	VMNLSGSPQSNRE	91.847	49.7543	91.9373	58.4277	51.07	61.7725	404.809	1.57198	0.541709	common downregulation
