# Supplementary material for: A Systems-Level Interrogation Identifies Regulators of Drosophila Blood Cell Number and Survival
Source: PLoS Genet. 2015 Mar 6;11(3):e1005056. doi: 10.1371/journal.pgen.1005056 (PMC4352040; doi:10.1371/journal.pgen.1005056)
Supplement: S8 Table — Phosphosites predicted to be targeted by either Pvr or InR specifically, based on their directionality of change under ‘high Pvr, low InR’ and ‘low Pvr, high InR’ conditions. (XLSX) [file pgen.1005056.s016.xlsx]

## Sheet: differential reg_Suppl Table 8
protein	id	site_position	motif_peptide	126_sn_sum_Ctrl dsRNA_PVR cells	127_sn_sum_Ctrl dsRNA+ins_PVR cells	128_sn_sum_EcR dsRNA_PVR cells	129_sn_sum_Ctrl dsRNA_Ctrl cells	130_sn_sum_Ctrl dsRNA+ins_Ctrl cells	131_sn_sum__EcR dsRNA_Ctrl cells	sum all channels	Pvr RNAi:Ctrl RNAi	Pvr RNAi insulin: Pvr RNAi
RhoGAP15B-PB	FBgn0030808	783	GANQRQSDVRVAL	102.472	27.0708	73.2512	191.59	62.4099	166.632	623.426	0.534847	0.264178	Pvr-specific
cindr-PC	FBgn0027598	783	DEETRATRPNSLA	37.8107	15.8044	32.7708	65.5632	24.1792	56.4009	232.529	0.576706	0.417987	Pvr-specific
RhoGAP15B-PB	FBgn0030808	466	AAEREESLLISAK	28.205	11.8607	22.4663	42.1577	18.2374	36.5023	159.429	0.669035	0.420517	Pvr-specific
sty-PB	FBgn0014388	589	LDSSPDYxxxxxx	24.3617	12.3741	24.1297	44.4538	27.6367	36.0064	168.962	0.548023	0.507932	Pvr-specific
Pvr-PA	FBgn0032006	991	IMTQRMSDNYELH	43.5946	22.3161	43.861	70.3932	39.3133	70.6285	290.107	0.619301	0.5119	Pvr-specific
Vps4-PA	FBgn0027605	39	YEHGVEYFLHTIK	36.4142	20.3637	29.2583	81.9301	38.1678	72.3921	278.526	0.444455	0.559225	Pvr-specific
CG8468-PA	FBgn0033913	329	LKQLRKSQPTTPN	24.0328	14.1663	26.6718	43.094	14.0824	45.1078	167.155	0.557682	0.589456	Pvr-specific
cora-PA	FBgn0010434	1590	RTDNQKSPLFTTS	31.1188	18.4003	25.1576	60.4536	27.2613	50.5459	212.938	0.514754	0.591294	Pvr-specific
Pvr-PA	FBgn0032006	1035	PTHRRNSDNDPRS	11.6147	6.97353	10.3553	41.28	15.9077	32.2151	118.346	0.281363	0.600407	Pvr-specific
Rab7-PA	FBgn0015795	34	YVNKRFSNQYKAT	109.259	67.2591	91.5994	171.843	87.7483	171.267	698.976	0.635808	0.615592	Pvr-specific
CG8468-PA	FBgn0033913	342	GDPQQLTFNLHKE	31.014	19.4826	27.7895	55.5233	15.8238	55.9239	205.557	0.558576	0.628188	Pvr-specific
Ten-m-PB	FBgn0004449	177	KSGSACSTPTKDT	58.1055	37.7447	48.9582	99.1099	69.3828	107.295	420.596	0.586273	0.649589	Pvr-specific
Ten-m-PB	FBgn0004449	178	SGSACSTPTKDTL	58.1055	37.7447	48.9582	99.1099	69.3828	107.295	420.596	0.586273	0.649589	Pvr-specific
Ten-m-PB	FBgn0004449	180	SACSTPTKDTLKG	58.1055	37.7447	48.9582	99.1099	69.3828	107.295	420.596	0.586273	0.649589	Pvr-specific
Pvr-PA	FBgn0032006	1160	MYRGDNYKKSENG	171.109	113.286	169.149	460.379	288.76	426.219	1628.9	0.371671	0.662067	Pvr-specific
CG13800-PA	FBgn0035338	596	EDLPNKYEEYVAE	14.6649	9.895	18.6469	41.9396	16.2527	47.3469	148.746	0.349666	0.674742	Pvr-specific
pan-PA	FBgn0085432	11	HSRHGSSGDDLCS	42.1102	28.697	44.0217	77.0309	53.8164	76.4101	322.086	0.546666	0.681474	Pvr-specific
pan-PA	FBgn0085432	10	THSRHGSSGDDLC	42.1102	28.697	44.0217	77.0309	53.8164	76.4101	322.086	0.546666	0.681474	Pvr-specific
Cdc37-PA	FBgn0011573	56	LKKKRQSYQARLM	59.9556	40.8764	60.0054	89.7005	45.6913	82.7065	378.936	0.668397	0.681779	Pvr-specific
Tsc1-PA	FBgn0026317	405	RAIFAVSQPSSPM	26.8685	18.4641	22.4914	44.7766	41.8542	44.8361	199.291	0.600057	0.687201	Pvr-specific
Oatp58Dc-PA	FBgn0034716	28	RESRDESDVESRL	23.1955	16.0297	22.3584	39.4545	22.7908	39.8314	163.66	0.587906	0.69107	Pvr-specific
yrt-PA	FBgn0004049	546	KLDPDYTPPYSPN	19.2963	13.5091	19.5796	39.2675	23.8291	34.111	149.593	0.491407	0.700087	Pvr-specific
CG13928-PA	FBgn0035246	65	DECKNQSPRAFAA	47.2191	33.389	39.6687	94.9119	71.546	86.0966	372.831	0.497504	0.707109	Pvr-specific
Oatp58Dc-PA	FBgn0034716	24	EHGRRESRDESDV	47.432	33.6758	46.2222	84.2487	74.9106	75.3125	361.802	0.562999	0.709981	Pvr-specific
Pvr-PI	FBgn0032006	1398	RQSPTLSNNLNSG	9.40923	6.69712	9.12899	45.215	33.0122	32.481	135.943	0.2081	0.71176	Pvr-specific
Pvr-PA	FBgn0032006	1460	GEPSENYVNMKPP	60.7983	43.6184	70.7439	139.928	91.2985	138.219	544.606	0.434497	0.717428	Pvr-specific
Ten-m-PB	FBgn0004449	187	KDTLKGYERSTQG	108.378	78.8395	90.081	241.749	163.517	235.342	917.906	0.448309	0.727447	Pvr-specific
rl-PB	FBgn0003256	231	TGFLTEYVATRWY	28.4828	21.0423	29.2426	45.8958	31.4382	42.206	198.308	0.620597	0.738772	Pvr-specific
Pvr-PA	FBgn0032006	1055	GSGTATYSYDRQM	46.2541	35.2413	42.1108	97.9907	61.9572	90.8813	374.435	0.472025	0.761907	Pvr-specific
Pvr-PA	FBgn0032006	1439	LKQQYVTPTPSPR	28.7125	22.2274	28.8895	59.4675	35.3864	57.9229	232.606	0.482826	0.774139	Pvr-specific
S6kII-PA	FBgn0011285	780	ASTPNDSPDVILK	22.9481	17.7725	23.2635	40.4089	34.1227	36.7836	175.299	0.567897	0.774468	Pvr-specific
cindr-PC	FBgn0027598	153	VQHIEPSPVLASK	22.0694	17.1777	19.477	38.9808	28.9452	33.7955	160.446	0.56616	0.77835	Pvr-specific
coilin-PD	FBgn0033265	334	KKLKPISPRFLLQ	34.7909	27.1399	31.5754	78.4638	54.8356	73.4934	300.299	0.443401	0.780087	Pvr-specific
Pvr-PA	FBgn0032006	1377	GARQSPTLSNNLN	29.407	23.1289	29.7852	72.5503	52.7918	80.7377	288.401	0.405332	0.78651	Pvr-specific
Pvr-PA	FBgn0032006	1375	FPGARQSPTLSNN	29.407	23.1289	29.7852	72.5503	52.7918	80.7377	288.401	0.405332	0.78651	Pvr-specific
Pvr-PI	FBgn0032006	1396	RARQSPTLSNNLN	29.407	23.1289	29.7852	72.5503	52.7918	80.7377	288.401	0.405332	0.78651	Pvr-specific
Pvr-PI	FBgn0032006	1394	DIRARQSPTLSNN	29.407	23.1289	29.7852	72.5503	52.7918	80.7377	288.401	0.405332	0.78651	Pvr-specific
Pak3-PA	FBgn0044826	69	KNPDAAYHAVKYY	68.1905	53.7779	70.2619	134.739	77.5934	124.532	529.096	0.506092	0.788641	Pvr-specific
CG32306-PB	FBgn0052306	848	EEQRNRYSSPVSP	158.628	126.319	160.407	275	160.034	248.192	1128.58	0.576829	0.796326	Pvr-specific
Pvr-PA	FBgn0032006	1441	QQYVTPTPSPRHH	38.0684	31.1524	34.0156	108.874	77.5672	94.8105	384.488	0.349657	0.818328	Pvr-specific
vlc-PA	FBgn0259978	295	IDEPLHSPGLNGD	13.7259	11.2847	9.71199	49.3507	28.4031	43.164	155.64	0.27813	0.822149	Pvr-specific
Rip11-PA	FBgn0027335	388	KPAEVESDKDEWA	58.7005	48.4474	46.3395	95.6618	79.6686	77.0826	405.9	0.613625	0.825332	Pvr-specific
Rip11-PA	FBgn0027335	720	NDNDSNSPSPKST	49.3	41.1105	52.2748	101.014	74.0574	85.6442	403.401	0.488051	0.833884	Pvr-specific
Syx7-PA	FBgn0086377	209	VGVNEIYKKLGAL	53.0719	44.2966	53.918	114.862	89.5835	112.745	468.477	0.462047	0.834653	Pvr-specific
dos-PA	FBgn0016794	854	VPSSVVYRSVDFV	93.1306	77.9096	84.7413	200.308	132.108	180.694	768.891	0.464937	0.836563	Pvr-specific
CG32306-PB	FBgn0052306	853	RYSSPVSPKASSN	69.2525	58.3904	81.7445	106.264	63.5747	103.913	483.14	0.6517	0.843152	Pvr-specific
Sdc-PA	FBgn0010415	388	SPANNSYAKNANN	103.225	87.5794	93.4382	218.097	127.066	214.198	843.604	0.473296	0.848435	Pvr-specific
CG17018-PA	FBgn0039972	1247	TFSNILSPYTISK	10.7719	9.24228	11.1952	53.4511	30.3754	45.4764	160.512	0.201528	0.858	Pvr-specific
S6kII-PA	FBgn0011285	911	DRANLHSxxxxxx	20.7128	17.8144	25.6359	43.7635	33.0537	40.8873	181.868	0.47329	0.860067	Pvr-specific
Nopp140-PB	FBgn0037137	448	KSSSEDSDSDEEE	59.5358	51.7396	81.5109	90.8663	58.7426	90.0217	432.417	0.655202	0.869051	Pvr-specific
Pk61C-PA	FBgn0020386	564	RSTAKNSFDLNDA	47.0789	41.4241	54.4029	80.0849	58.0442	75.9377	356.973	0.587863	0.879887	Pvr-specific
Sos-PA	FBgn0001965	1265	LPKLVVSPRHETG	99.096	87.9101	92.5996	188.762	157.108	160.48	785.956	0.524977	0.88712	Pvr-specific
CG11120-PA	FBgn0039250	509	RTVSFQSPIEVAN	29.7601	26.4548	32.2495	46.8683	28.1412	45.0819	208.556	0.634973	0.888935	Pvr-specific
CG42232-PB	FBgn0250754	3362	ARTKTPSEEAPQE	90.1567	80.3684	94.2291	135.977	123.681	143.845	668.257	0.663028	0.89143	Pvr-specific
PR2-PA	FBgn0013955	691	TGSHPKSPGFDHV	22.0118	19.6811	24.3181	66.3421	39.2528	62.4079	234.014	0.331792	0.894116	Pvr-specific
Cp190-PA	FBgn0000283	210	NVKQEPTSPFEQL	41.3266	37.7516	42.4659	70.9288	46.8243	61.3423	300.639	0.58265	0.913493	Pvr-specific
slpr-PA	FBgn0030018	514	EQPGSPSFSGLRI	55.0411	50.7157	65.8499	98.1699	69.175	94.6932	433.645	0.560671	0.921416	Pvr-specific
Rip11-PA	FBgn0027335	411	EIGSSNSLKRRSW	89.3647	82.4289	77.9383	133.628	118.396	105.193	606.949	0.668757	0.922388	Pvr-specific
kst-PC	FBgn0004167	3711	NVKRAESMKVQPK	65.1287	60.5667	67.0518	150.455	120.545	114.088	577.835	0.432878	0.929954	Pvr-specific
CG13800-PA	FBgn0035338	186	YQRSSNSLDRRLL	58.9511	55.0865	65.8868	124.449	69.3823	146.896	520.651	0.473697	0.934444	Pvr-specific
slik-PB	FBgn0035001	1469	MSTFRGSTPPKTP	71.0229	66.7276	57.1967	126.061	85.1327	111.109	517.249	0.563402	0.939523	Pvr-specific
slik-PB	FBgn0035001	1470	STFRGSTPPKTPD	71.0229	66.7276	57.1967	126.061	85.1327	111.109	517.249	0.563402	0.939523	Pvr-specific
XNP-PA	FBgn0039338	222	NGTRRGSLSSERS	44.1158	41.4745	44.5565	67.0816	50.3608	60.2056	307.795	0.657644	0.940127	Pvr-specific
CG1407-PA	FBgn0033474	313	SRVSTSSPTQRYD	94.2401	88.6025	98.825	173.347	122.746	164.763	742.523	0.54365	0.940178	Pvr-specific
CG11788-PA	FBgn0034495	122	STSPLKSPRTGNA	70.4344	66.297	70.9438	114.668	66.1442	101.911	490.398	0.614247	0.941259	Pvr-specific
CG8677-PA	FBgn0026577	2110	SRVMPESPAQNSA	40.7866	38.4048	39.4757	63.6256	44.2851	61.7214	288.299	0.641041	0.941604	Pvr-specific
krimp-PA	FBgn0034098	283	VNKLPKSPRNRFL	121.354	115.463	129.929	244.879	109.374	220.664	941.662	0.495566	0.951457	Pvr-specific
rin-PA	FBgn0015778	116	FVLAAQSPKKYYV	21.5536	20.6806	25.2454	34.8788	30.2248	40.4212	173.004	0.617957	0.959495	Pvr-specific
Rip11-PA	FBgn0027335	259	DNLSHKSSGSSLN	104.359	100.225	108.661	177.894	148.495	164.529	804.163	0.586636	0.960389	Pvr-specific
Akap200-PA	FBgn0027932	100	AKGEEGSPKEAAA	84.5894	81.3057	92.0185	135.18	120.234	165.246	678.574	0.625755	0.961181	Pvr-specific
Patj-PA	FBgn0067864	497	LVAVRDSLDGSTK	87.7623	84.9415	78.5432	134.114	89.0371	137.51	611.908	0.654387	0.967859	Pvr-specific
Akap200-PA	FBgn0027932	135	KKWSFRSISFGKK	143.542	139.046	149.785	241.253	181.058	279.604	1134.29	0.594985	0.968681	Pvr-specific
Rop-PA	FBgn0004574	519	RAQNTNYHAPTSA	35.7655	34.7113	37.1126	53.9727	46.6248	56.3285	264.515	0.662659	0.970527	Pvr-specific
kst-PC	FBgn0004167	3898	RNSSPDSQRRTSG	27.4195	26.6122	26.7576	46.7877	29.309	41.1921	198.078	0.586041	0.970559	Pvr-specific
cindr-PC	FBgn0027598	795	AIRNQRSVSPLVK	95.3773	92.7459	101.783	157.374	124.668	151.123	723.072	0.606054	0.972411	Pvr-specific
cindr-PC	FBgn0027598	797	RNQRSVSPLVKSS	95.3773	92.7459	101.783	157.374	124.668	151.123	723.072	0.606054	0.972411	Pvr-specific
Rip11-PA	FBgn0027335	675	PEHNFLTPEQSPK	24.979	24.3423	25.9951	40.1695	31.545	38.1057	185.137	0.621839	0.974511	Pvr-specific
Rip11-PA	FBgn0027335	679	FLTPEQSPKEFQT	24.979	24.3423	25.9951	40.1695	31.545	38.1057	185.137	0.621839	0.974511	Pvr-specific
PR2-PA	FBgn0013955	778	QTPVIHSPKRKFS	34.9762	34.11	27.2357	100.714	72.4304	84.9859	354.453	0.347281	0.975235	Pvr-specific
PR2-PA	FBgn0013955	773	DLVSDQTPVIHSP	34.9762	34.11	27.2357	100.714	72.4304	84.9859	354.453	0.347281	0.975235	Pvr-specific
PR2-PA	FBgn0013955	770	SMIDLVSDQTPVI	26.8175	26.161	29.3897	49.3074	47.8539	46.2104	225.74	0.543883	0.975522	Pvr-specific
M6-PA	FBgn0037092	57	SYRSDHSLDRYTE	50.1405	48.9153	49.3552	80.347	73.5562	75.5398	377.854	0.624049	0.975566	Pvr-specific
Df31-PA	FBgn0022893	156	ADEAVATPEKKAK	36.0146	35.1571	35.536	54.1942	40.2332	60.9304	262.065	0.664547	0.97619	Pvr-specific
Sdc-PA	FBgn0010415	398	ANNREFYAxxxxx	44.0059	43.0369	42.6317	77.0443	63.8048	75.9748	346.498	0.571176	0.97798	Pvr-specific
Hsp68-PA	FBgn0001230	509	NDKGRLSQADIDR	127.432	124.719	123.95	192.925	126.946	195.912	891.883	0.660529	0.978707	Pvr-specific
chif-PA	FBgn0000307	1091	QEPVAPSSPRTTR	38.6625	37.9327	52.7924	73.6737	43.2792	79.7442	326.085	0.524781	0.981123	Pvr-specific
chif-PA	FBgn0000307	1092	EPVAPSSPRTTRS	38.6625	37.9327	52.7924	73.6737	43.2792	79.7442	326.085	0.524781	0.981123	Pvr-specific
CG30007-PB	FBgn0050007	1124	LNNNLESPAKIKM	29.3707	28.8624	32.818	46.23	30.156	46.8438	214.281	0.635317	0.982693	Pvr-specific
RhoGAP71E-PA	FBgn0036518	486	LRTGTKSLDGGGE	59.0852	58.3306	58.9492	88.9581	85.2769	89.3968	439.997	0.664192	0.987228	Pvr-specific
PTP-ER-PA	FBgn0016641	307	PLPKPKTPTIKST	22.2338	22.0457	20.2483	61.829	46.9987	56.1212	229.477	0.359602	0.991541	Pvr-specific
PTP-ER-PA	FBgn0016641	300	KNSSQPSPLPKPK	22.2338	22.0457	20.2483	61.829	46.9987	56.1212	229.477	0.359602	0.991541	Pvr-specific
l(1)G0320-PA	FBgn0028327	269	SPPKSKTPKTSPK	57.2357	56.8711	73.3134	103.413	67.3342	93.4494	451.616	0.553469	0.993629	Pvr-specific
Rip11-PA	FBgn0027335	718	YNNDNDSNSPSPK	33.9931	33.7938	29.4813	58.8173	54.9705	51.1146	262.171	0.577943	0.994139	Pvr-specific
gw-PA	FBgn0051992	989	PGSVARSPLSINS	27.8602	27.7505	28.846	57.7856	40.3578	52.7326	235.333	0.482131	0.99606	Pvr-specific
CG8289-PA	FBgn0030854	226	TKKADDSIDPEKQ	41.3585	42.1463	59.6662	65.0501	49.1681	70.9745	328.364	0.635795	1.01905	Pvr-specific
tst-PA	FBgn0039117	190	ETSSTGTPKSPKQ	62.1014	63.4831	59.2952	100.625	77.0146	98.841	461.36	0.617159	1.02225	Pvr-specific
Rip11-PA	FBgn0027335	244	ADPGVISEDEDEF	19.4196	19.8526	19.5633	42.8838	34.7081	33.2892	169.717	0.452842	1.0223	Pvr-specific
Tango5-PA	FBgn0052675	77	QKGALKSPVSKVK	127.406	130.982	112.887	267.685	211.714	241.731	1092.4	0.475953	1.02807	Pvr-specific
Akap200-PA	FBgn0027932	111	AAGEDITPLADES	23.6307	24.4338	27.3878	46.4189	34.521	47.4926	203.885	0.509076	1.03399	Pvr-specific
kek1-PA	FBgn0015399	678	IDSTQLYDLHERT	31.0809	32.3931	33.5639	53.0392	48.4542	57.1655	255.697	0.585999	1.04222	Pvr-specific
mus309-PA	FBgn0002906	197	ERKILDSPLQRFS	103.357	108.067	105.266	206.5	153.325	193.363	869.878	0.50052	1.04557	Pvr-specific
Pvr-PA	FBgn0032006	1422	STGSDGSPEQGRR	18.1301	19.1083	17.3364	57.0384	46.4919	53.0482	211.153	0.317859	1.05395	Pvr-specific
Pvr-PA	FBgn0032006	1419	HRSSTGSDGSPEQ	18.1301	19.1083	17.3364	57.0384	46.4919	53.0482	211.153	0.317859	1.05395	Pvr-specific
CG14435-PA	FBgn0029911	15	ATSGQQSPRSRTF	81.7206	87.3656	69.5321	156.317	98.5388	121.411	614.885	0.522787	1.06908	Pvr-specific
CG32306-PB	FBgn0052306	1630	STQPLQSPRVVHL	56.0317	60.3401	59.1099	126.162	84.999	111.162	497.805	0.444125	1.07689	Pvr-specific
Tsc1-PA	FBgn0026317	408	FAVSQPSSPMRKD	32.3528	35.2841	27.9293	94.3051	85.182	82.6114	357.665	0.343065	1.09061	Pvr-specific
Tsc1-PA	FBgn0026317	409	AVSQPSSPMRKDQ	32.3528	35.2841	27.9293	94.3051	85.182	82.6114	357.665	0.343065	1.09061	Pvr-specific
CG14995-PC	FBgn0035497	216	HPPSPMYNTITKE	44.9215	49.0379	35.3392	76.8958	65.75	69.5455	341.49	0.584186	1.09164	Pvr-specific
tef-PA	FBgn0086350	120	EDNSDNSPMKPEQ	30.1604	33.2614	31.652	53.2951	32.5455	46.7422	227.657	0.565913	1.10281	Pvr-specific
kek1-PA	FBgn0015399	609	DTKRFGSDEFADL	27.5343	30.6535	25.1304	51.8265	56.6272	59.2086	250.981	0.531278	1.11328	Pvr-specific
Mtor-PA	FBgn0013756	2263	AEATSPSENTRFR	34.2181	38.4248	41.2404	53.1898	50.6448	56.2961	274.014	0.64332	1.12294	Pvr-specific
coilin-PD	FBgn0033265	230	LKEGKMSESKNQE	39.3018	44.2872	45.5993	99.5767	80.5083	89.2921	398.565	0.394689	1.12685	Pvr-specific
scra-PA	FBgn0261385	80	KATLEASPAKPLR	91.037	102.63	95.1508	154.545	109.295	156.428	709.086	0.589065	1.12735	Pvr-specific
RhoGAP16F-PA	FBgn0030893	83	SGGSNCTLDKAGK	43.43	49.2134	47.597	77.5063	67.7483	66.3507	351.846	0.560342	1.13317	Pvr-specific
Tif-IA-PA	FBgn0032988	609	KQFHFGSSPxxxx	24.3865	27.6898	29.1963	37.8507	32.8205	32.7631	184.707	0.644282	1.13546	Pvr-specific
Tif-IA-PA	FBgn0032988	610	QFHFGSSPxxxxx	24.3865	27.6898	29.1963	37.8507	32.8205	32.7631	184.707	0.644282	1.13546	Pvr-specific
vlc-PA	FBgn0259978	267	FKQLSPSKDYGEF	84.9467	96.4674	95.7083	129.682	111.803	125.437	644.044	0.65504	1.13562	Pvr-specific
CG34417-PD	FBgn0085446	814	TASEPRSPTPKAG	72.4026	83.907	72.8102	136.503	146.181	155.455	667.259	0.530412	1.15889	Pvr-specific
mus309-PA	FBgn0002906	288	RNLFEDSPEKSGS	93.4428	108.792	100.568	161.401	114.128	149.902	728.234	0.578947	1.16426	Pvr-specific
Crag-PA	FBgn0025864	1077	QRVQSPTKISPRT	29.3048	34.2918	32.4901	53.2397	49.9653	53.5044	252.796	0.550431	1.17018	Pvr-specific
Crag-PA	FBgn0025864	1080	QSPTKISPRTPVT	29.3048	34.2918	32.4901	53.2397	49.9653	53.5044	252.796	0.550431	1.17018	Pvr-specific
CG7597-PA	FBgn0037093	89	AGSRQTSSSEATN	32.4029	38.2923	32.9117	49.8859	50.1297	45.2563	248.879	0.64954	1.18175	Pvr-specific
CG11788-PA	FBgn0034495	116	KFAAATSTSPLKS	86.774	102.738	103.912	138.967	117.092	148.15	697.632	0.624423	1.18398	Pvr-specific
PTP-ER-PA	FBgn0016641	199	ASRLSYSPKLLSS	241.02	287.157	207.766	363.389	350.316	360.196	1809.84	0.663255	1.19142	Pvr-specific
CG7379-PA	FBgn0038546	134	ALLDDGTPSKLQR	20.2233	24.1356	27.5131	31.7658	33.6662	34.4568	171.761	0.636638	1.19346	Pvr-specific
CG11376-PA	FBgn0031216	469	TLTRRGSLERKEK	41.9525	50.1236	44.2318	65.3009	55.0845	67.9236	324.617	0.642449	1.19477	Pvr-specific
Mtor-PA	FBgn0013756	2291	RGGSPNSQNRPQR	50.116	60.2539	62.5379	83.6428	54.5258	88.2998	399.376	0.599166	1.20229	Pvr-specific
glu-PA	FBgn0015391	20	AGGARQSGQFRVP	82.5096	99.3236	89.2159	126.26	107.153	132.527	636.989	0.65349	1.20378	Pvr-specific
CG32210-PA	FBgn0052210	569	IEKSEPTTPVKKA	81.5445	98.3939	65.6321	127.237	116.093	116.446	605.347	0.640886	1.20663	Pvr-specific
CG32210-PA	FBgn0052210	570	EKSEPTTPVKKAQ	81.5445	98.3939	65.6321	127.237	116.093	116.446	605.347	0.640886	1.20663	Pvr-specific
out-PA	FBgn0259834	276	ECKYCQYQKRSKR	114.132	138.347	105.065	181.285	189.183	179.233	907.244	0.62957	1.21217	Pvr-specific
RN-tre-PA	FBgn0020620	565	DDDDALSVENTRL	18.508	22.585	19.6158	38.6879	32.6712	43.1134	175.181	0.478392	1.22028	Pvr-specific
Orc1-PA	FBgn0022772	485	DYSPKKSVQKTPT	14.9623	18.3461	21.4032	28.9645	17.6833	27.503	128.862	0.516575	1.22615	Pvr-specific
CG14995-PC	FBgn0035497	213	EPVHPPSPMYNTI	44.4802	54.5965	43.0401	76.8675	60.3646	69.6616	349.01	0.57866	1.22744	Pvr-specific
tos-PA	FBgn0015553	470	EEANQRSPVVCEN	14.8282	18.3881	18.9855	27.0839	17.9581	23.7872	121.031	0.547489	1.24008	Pvr-specific
CG32210-PA	FBgn0052210	566	NEKIEKSEPTTPV	50.2387	62.3871	49.298	84.5776	78.1463	79.5002	404.148	0.593995	1.24181	Pvr-specific
Orc1-PA	FBgn0022772	439	SRLAEGTPRRSIH	50.2569	62.4935	50.889	84.5146	67.8218	81.4551	397.431	0.594654	1.24348	Pvr-specific
CG8677-PA	FBgn0026577	492	PGCLKLSPMKQTS	18.8455	23.4349	20.3488	33.2636	22.2741	32.7118	150.879	0.566551	1.24353	Pvr-specific
CG34417-PD	FBgn0085446	566	EVVGDDYQEPQRS	35.7404	44.493	36.1847	66.6434	75.278	80.6582	338.998	0.536293	1.24489	Pvr-specific
bif-PB	FBgn0014133	780	LSNNNDSSSGPAV	75.2436	93.7394	68.199	117.3	124.136	104.55	583.169	0.641461	1.24581	Pvr-specific
CG30122-PB	FBgn0050122	1062	DRSRMGSNDRNRG	57.4971	71.6343	75.0956	87.3836	69.9377	83.771	445.319	0.657985	1.24588	Pvr-specific
Rpn1-PA	FBgn0028695	505	TVFSFGSNNKSSA	33.8784	42.662	24.3949	57.1289	110.378	63.3333	331.775	0.593016	1.25927	Pvr-specific
Klp10A-PA	FBgn0030268	795	AKEEMLSCSFNSP	65.5979	83.2341	77.0337	103.795	108.432	107.365	545.458	0.631995	1.26885	Pvr-specific
CG5862-PA	FBgn0038868	86	LPAAGDSDHEDEG	19.6973	25.0387	24.8585	33.7979	31.5605	34.8846	169.837	0.582797	1.27118	Pvr-specific
CG15356-PA	FBgn0031377	558	PIGGPLSPLKDSR	21.6243	27.4918	27.6867	48.9283	29.2872	44.8809	199.899	0.441959	1.27134	Pvr-specific
scny-PA	FBgn0260936	650	TEPKAKSPVKIQV	107.349	137.07	118.123	181.753	143.958	185.811	874.065	0.590635	1.27686	Pvr-specific
vlc-PA	FBgn0259978	322	AQLPTVSPKRGAP	109.115	139.872	123.727	186.93	162.839	194.544	917.026	0.58372	1.28188	Pvr-specific
Rbp2-PA	FBgn0010256	186	NRGRYGSFNNDDR	13.5404	17.3657	13.6332	24.5059	27.1477	23.0075	119.201	0.552537	1.28251	Pvr-specific
CG17255-PA	FBgn0030205	1036	TQILRRSVDIDKS	151.488	194.787	147.663	240.213	192.107	245.531	1171.79	0.630639	1.28583	Pvr-specific
CG16812-PA	FBgn0032488	367	KPQARLSPVKGKT	134.49	173.162	133.421	221.202	173.762	219.043	1055.08	0.607995	1.28755	Pvr-specific
CG6091-PE	FBgn0036180	568	EAPLRKSPKRDSA	75.0627	96.7479	74.4529	118.61	98.0481	124.83	587.751	0.632855	1.28889	Pvr-specific
Map205-PA	FBgn0002645	1079	AASKPLTPQSKDG	131.423	170.928	143.001	198.298	192.411	195.054	1031.11	0.662755	1.30059	Pvr-specific
CG8516-PA	FBgn0037757	691	LKSRAHSDDGYAK	58.8917	76.8428	75.9814	88.0298	64.0496	84.7913	448.587	0.668997	1.30482	Pvr-specific
sle-PA	FBgn0037810	612	ILARLESFEEDVE	18.9143	24.692	19.4606	28.7965	26.4604	27.7588	146.083	0.656826	1.30547	Pvr-specific
CG8878-PA	FBgn0027504	465	VIKRGRSAQIATP	152.467	199.661	166.342	243.708	220.605	254.798	1237.58	0.625615	1.30953	Pvr-specific
Ets97D-PA	FBgn0004510	157	SESPIKTPLKRMH	32.2762	42.2782	38.4364	54.2843	38.8591	57.7293	263.864	0.594578	1.30989	Pvr-specific
CG8149-PA	FBgn0037700	174	TEGEKPSGDKKLN	92.5143	121.277	97.3262	145.101	126.324	136.802	719.343	0.637587	1.3109	Pvr-specific
CG11750-PA	FBgn0030294	48	PGRRAPSPEAGSG	92.2374	121.541	113.251	150.221	117.628	152.126	747.004	0.614012	1.3177	Pvr-specific
CG4751-PA	FBgn0032348	719	TSRTRNSPAPSPG	40.8008	53.8537	39.8226	80.3949	51.8416	78.0997	344.813	0.507504	1.31992	Pvr-specific
l(1)G0222-PD	FBgn0028343	522	SPLAEATSSPKPT	55.4482	73.3133	59.6283	85.8605	84.3588	82.3301	440.939	0.645794	1.3222	Pvr-specific
Nek2-PA	FBgn0029970	421	LLKEAPSSPRALT	79.3469	105.375	73.986	168.484	119.362	154.656	701.21	0.470947	1.32803	Pvr-specific
CG8223-PA	FBgn0037624	485	EAEALCSPAKRAA	35.6214	47.7809	39.1186	62.5841	47.021	65.0461	297.172	0.569176	1.34136	Pvr-specific
Amun-PA	FBgn0030328	541	VGVGEKSPDLKKL	145.16	196.331	151.644	220.973	201.727	219.795	1135.63	0.656912	1.35252	Pvr-specific
CG34417-PD	FBgn0085446	2731	AQKRRISPPGKQS	55.5396	75.4777	64.4012	95.2893	105.164	119.922	515.793	0.582852	1.35899	Pvr-specific
CG34417-PD	FBgn0085446	1072	KPQPRATPRQSPE	65.0067	88.6645	67.4437	104.539	121.404	136.332	583.389	0.621841	1.36393	Pvr-specific
CG34417-PD	FBgn0085446	1076	RATPRQSPEKEQP	65.0067	88.6645	67.4437	104.539	121.404	136.332	583.389	0.621841	1.36393	Pvr-specific
su(s)-PA	FBgn0003575	311	KRNRRDSGEGGGG	69.4739	95.7337	82.0929	105.36	84.5872	114.294	551.542	0.659396	1.37798	Pvr-specific
Map60-PA	FBgn0010342	219	GQQAPASGQRSSS	43.6309	60.2835	53.8665	69.6822	65.2637	69.2801	362.007	0.626142	1.38167	Pvr-specific
stwl-PA	FBgn0003459	737	GQEIAPTSPAGGL	18.448	25.5938	20.3824	34.0441	25.7996	32.6771	156.945	0.541887	1.38735	Pvr-specific
Orc1-PA	FBgn0022772	319	RRNLNLSLDRGAD	81.3058	112.861	83.8211	156.647	142.376	157.055	734.066	0.519038	1.38811	Pvr-specific
cup-PB	FBgn0000392	779	LNNVGETANKQTD	56.9536	80.0945	57.0234	94.4327	81.228	90.1152	459.847	0.603113	1.40631	Pvr-specific
CG34417-PD	FBgn0085446	104	EVRDSTSPTHELR	30.3602	42.8833	27.9273	46.596	53.5574	52.2373	253.561	0.651563	1.41248	Pvr-specific
mbm-PA	FBgn0086912	118	RGGRNNSWQPKDQ	98.6689	140.231	104.324	155.107	172.288	151.14	821.759	0.636135	1.42123	Pvr-specific
Incenp-PA	FBgn0260991	164	KMRRPSSEELVKV	89.142	126.742	94.0541	133.605	139.795	127.208	710.546	0.667204	1.4218	Pvr-specific
pyd-PA	FBgn0003177	599	THRRSKSLSRENW	98.955	141.074	94.1959	151.3	142.421	157.625	785.572	0.65403	1.42563	Pvr-specific
Shc-PA	FBgn0015296	256	NLIDLNSPPPDQT	20.1141	28.7271	21.6146	32.4216	35.1954	31.9286	170.001	0.620391	1.42821	Pvr-specific
CG6227-PA	FBgn0030631	278	VVESKFSPVKRPT	55.5958	79.5743	62.6547	90.8426	79.5679	99.1818	467.417	0.612002	1.4313	Pvr-specific
CG34417-PD	FBgn0085446	2952	RYVRRGSVKELSE	69.7396	99.8454	68.7343	141.986	150.668	166.103	697.076	0.491173	1.43169	Pvr-specific
stwl-PA	FBgn0003459	371	AVHSVRSSTSPVK	110.817	159.58	122.289	178.513	141.55	182.011	894.76	0.62078	1.44003	Pvr-specific
tum-PA	FBgn0086356	197	NKRSRLSTGLNGS	16.8601	24.3059	22.0678	27.1536	28.4196	24.2387	143.046	0.620915	1.44163	Pvr-specific
CG4751-PA	FBgn0032348	723	RNSPAPSPGKFSV	34.015	49.1175	33.2196	68.7761	49.3468	68.1076	302.583	0.494575	1.444	Pvr-specific
Stam-PA	FBgn0027363	192	LKENKGSPKTGSV	80.3982	116.954	95.6884	120.582	131.789	137.976	683.388	0.66675	1.45469	Pvr-specific
CG1737-PA	FBgn0030293	724	LVPQRRSKENQQE	80.4418	117.028	97.3619	174.62	131.165	180.635	781.252	0.460668	1.45482	Pvr-specific
CG1344-PA	FBgn0027507	569	QTGKSLSPSYRTG	66.3748	97.1792	66.7502	112.711	174.79	120.292	638.098	0.588892	1.4641	Pvr-specific
hkl-PA	FBgn0086441	374	ASPAPPSEASKDR	24.2161	35.5127	23.8982	38.0845	33.0885	36.2144	191.014	0.635851	1.46649	Pvr-specific
NiPp1-PA	FBgn0026402	301	GDLEPISPLSIGS	18.3729	27.1127	19.2235	28.4723	27.8484	27.3133	148.343	0.64529	1.47569	Pvr-specific
coilin-PD	FBgn0033265	201	SKNKKPTKSPEAS	25.0141	37.1387	33.8389	38.8037	37.1695	37.2241	209.189	0.644632	1.48471	Pvr-specific
CG8478-PB	FBgn0037746	311	VKTTLNSPARKRS	64.4918	95.8656	67.7486	98.4069	102.463	104.741	533.717	0.655359	1.48648	Pvr-specific
twin-PA	FBgn0011725	27	RQQIFLSQEDIAA	20.9654	31.2255	28.787	34.6836	27.131	32.0955	174.888	0.604474	1.48939	Pvr-specific
CG16812-PA	FBgn0032488	454	RLGFNNSMxxxxx	15.8079	23.7023	18.6588	26.104	31.4497	22.1986	137.921	0.605573	1.4994	Pvr-specific
Pi3K92E-PA	FBgn0015279	136	DTTSFSSDYELTK	24.972	136.444	10.6131	10.1167	115.674	7.65846	305.478	2.4684	5.46387	InR-specific
mtd-PG	FBgn0013576	65	VEQRFESVDKLSR	132.069	258.571	133.969	72.1116	163.562	76.7155	836.999	1.83145	1.95785	InR-specific
Gp150-PA	FBgn0013272	789	DEKKADSAEAKLE	41.7926	62.9373	38.7212	26.8336	55.3934	31.3055	256.983	1.55747	1.50594	InR-specific
foxo-PB	FBgn0038197	193	RAASMETSRYEKR	106.337	242.357	57.7731	74.0129	245.964	57.6955	784.14	1.43674	2.27913	InR-specific
cic-PB	FBgn0038780	505	GYDDYDSDDELKR	51.1143	88.139	64.9924	35.8156	65.4057	37.8399	343.307	1.42715	1.72435	InR-specific
mtd-PG	FBgn0013576	176	EGLRPGSPKPGHI	68.3035	128.023	65.7948	48.1171	114.651	50.7931	475.683	1.41953	1.87433	InR-specific
CG13398-PA	FBgn0032042	322	PVGPAGSSKAING	84.7221	174.518	79.4815	61.5301	153.326	67.4378	621.015	1.37692	2.05988	InR-specific
CG15784-PA	FBgn0029766	324	RLERSLSRSTSGS	69.0008	121.072	71.389	50.5613	104.202	52.8618	469.087	1.3647	1.75465	InR-specific
foxo-PB	FBgn0038197	190	VRRRAASMETSRY	46.6858	76.7966	33.2983	34.6837	80.2203	31.0838	302.769	1.34604	1.64497	InR-specific
CG15784-PA	FBgn0029766	281	AAANRRSHSLPRL	33.5467	77.9575	34.056	25.3581	82.3301	29.9781	283.227	1.32292	2.32385	InR-specific
L-PA	FBgn0001332	496	LMNFARSLPIEIA	33.7059	55.4645	32.0455	26.1129	45.2382	22.2581	214.825	1.29078	1.64554	InR-specific
CG3016-PA	FBgn0029819	226	VRSEAHTPDSPAS	59.4648	91.1668	54.1226	46.6614	75.6297	53.1034	380.149	1.27439	1.53312	InR-specific
CG3016-PA	FBgn0029819	222	LQRLVRSEAHTPD	59.4648	91.1668	54.1226	46.6614	75.6297	53.1034	380.149	1.27439	1.53312	InR-specific
CG6231-PA	FBgn0038720	537	KHDDEESESELEK	58.3723	104.735	42.6951	45.923	131.193	42.4199	425.339	1.27109	1.79426	InR-specific
Ncc69-PA	FBgn0036279	895	LSGSIDSLSRNVS	85.8547	132.373	75.677	68.1844	108.637	58.6801	529.407	1.25916	1.54183	InR-specific
Ncc69-PA	FBgn0036279	892	RNGLSGSIDSLSR	85.8547	132.373	75.677	68.1844	108.637	58.6801	529.407	1.25916	1.54183	InR-specific
GlyS-PA	FBgn0038293	37	GADLKDYFDRGDI	103.773	164.145	110.412	82.4338	127.678	86.724	675.166	1.25886	1.58177	InR-specific
Lpin-PA	FBgn0033269	147	PLPRRNSIDFSKE	124.038	249.998	96.1855	100.022	195.148	90.9611	856.353	1.24011	2.01549	InR-specific
CG2909-PA	FBgn0030189	71	VKVYRQSPSRLAR	66.31	154.21	55.5944	55.0791	141.914	54.0836	527.191	1.2039	2.32559	InR-specific
chico-PA	FBgn0024248	471	RPIRAYSIGNKVE	155.773	402.228	109.974	129.955	384.376	120.423	1302.73	1.19867	2.58215	InR-specific
mod-PA	FBgn0002780	150	KSEKANSEKSEEN	74.7986	198.888	59.3868	62.7854	158.416	65.4245	619.7	1.19134	2.65899	InR-specific
mod-PA	FBgn0002780	153	KANSEKSEENRGI	74.7986	198.888	59.3868	62.7854	158.416	65.4245	619.7	1.19134	2.65899	InR-specific
rump-PA	FBgn0260010	264	VQSVDLSLDKEGN	39.5155	59.9546	38.5158	33.1836	58.2637	34.1169	263.55	1.19082	1.51724	InR-specific
CG33722-PB	FBgn0064126	330	DLKRTSSGDDDAP	30.9072	52.3819	35.8407	25.9549	45.9592	30.5889	221.633	1.19081	1.69481	InR-specific
eEF1delta-PB	FBgn0032198	41	HYSPLVSEIAKAR	20.1164	36.4323	19.8377	16.9437	31.4945	17.8809	142.705	1.18725	1.81107	InR-specific
chico-PA	FBgn0024248	300	GRERCDSLPTRNG	70.6659	112.674	64.2385	59.6163	118.753	67.6358	493.584	1.18535	1.59446	InR-specific
pch2-PA	FBgn0051453	417	RLLKLESMEQLxx	38.7042	62.3804	41.8731	32.7367	49.1847	34.0529	258.932	1.18229	1.61172	InR-specific
Eip63E-PA	FBgn0005640	40	KKRLSHSFGRLTI	42.6311	67.8697	38.2896	36.1039	60.1152	33.568	278.577	1.18079	1.59202	InR-specific
CG15784-PA	FBgn0029766	505	SRSLSRSHCRKEK	112.542	198.483	120.086	95.4389	219.798	105.741	852.088	1.17921	1.76363	InR-specific
sqd-PA	FBgn0086897	84	KYGEIESINVKTD	29.9782	47.5749	35.041	25.627	45.9286	30.896	215.046	1.16979	1.58699	InR-specific
CG8176-PA	FBgn0037702	810	AMNRAESIGSLEF	75.4062	115.903	85.0134	64.6301	89.8081	67.8689	498.63	1.16674	1.53705	InR-specific
CG8176-PA	FBgn0037702	813	RAESIGSLEFRTA	75.4062	115.903	85.0134	64.6301	89.8081	67.8689	498.63	1.16674	1.53705	InR-specific
Fim-PA	FBgn0024238	10	LNKFTKTLSIDEK	109.412	192.842	97.4007	94.7726	196.827	81.0744	772.328	1.15447	1.76253	InR-specific
mus210-PA	FBgn0004698	911	LKNSQDSDEVFEP	50.4065	86.955	39.2451	43.7818	86.8154	45.8861	353.09	1.15131	1.72508	InR-specific
smo-PA	FBgn0003444	687	VESRRNSVDSQVS	48.7207	81.7274	43.3476	42.4037	64.055	38.27	318.525	1.14897	1.67747	InR-specific
smo-PA	FBgn0003444	690	RRNSVDSQVSVKI	48.7207	81.7274	43.3476	42.4037	64.055	38.27	318.525	1.14897	1.67747	InR-specific
smo-PA	FBgn0003444	693	SVDSQVSVKIAEM	48.7207	81.7274	43.3476	42.4037	64.055	38.27	318.525	1.14897	1.67747	InR-specific
CG15784-PA	FBgn0029766	501	PGRRSRSLSRSHC	35.3713	91.9858	30.3154	31.067	93.6748	39.1366	321.551	1.13855	2.60058	InR-specific
MRP-PA	FBgn0032456	1162	QLMRLESVSRSPI	109.162	251.387	97.4172	96.6921	243.402	97.163	895.223	1.12897	2.30287	InR-specific
RpL34a-PA	FBgn0039406	12	TLRRRLSYNTRSN	28.9859	52.2858	23.7546	25.801	58.37	21.1318	210.329	1.12344	1.80383	InR-specific
RpS10b-PB	FBgn0031035	119	PGDASKTGEDRSA	125.788	210.027	119.913	112.129	175.763	122.023	865.642	1.12181	1.66969	InR-specific
CG7841-PA	FBgn0036502	43	ASFDLNSPEEHKN	50.7537	78.9066	49.033	45.5513	67.4382	44.3992	336.082	1.11421	1.5547	InR-specific
CG11655-PA	FBgn0030638	445	EASATASEAERIA	61.9093	96.58	59.0802	55.6445	75.2345	62.8363	411.285	1.11259	1.56002	InR-specific
mtd-PG	FBgn0013576	159	PVERKLSGDESRE	79.694	203.51	68.2613	71.6929	209	65.6201	697.778	1.1116	2.55364	InR-specific
Atx2-PB	FBgn0041188	21	GASGGISRYNSND	53.3264	94.0672	45.6775	48.0784	89.3122	51.8768	382.338	1.10916	1.76399	InR-specific
mtd-PG	FBgn0013576	26	VSSLSRSVDNLAI	68.8086	106.802	74.1731	62.3012	81.627	62.9848	456.697	1.10445	1.55216	InR-specific
CG1703-PA	FBgn0030321	325	KGGAGHSDLDNNF	26.0414	40.9328	23.1258	23.6226	35.3487	25.9195	174.991	1.10239	1.57184	InR-specific
Sur-PB	FBgn0028675	659	LSKSDASLDMYET	15.8088	72.3889	7.55679	14.3453	69.6427	16.5864	196.329	1.10202	4.57902	InR-specific
CG31712-PA	FBgn0051712	77	ERDYRHSPSILKS	81.8878	134.763	76.5257	74.7718	104.233	78.7207	550.902	1.09517	1.6457	InR-specific
CG31712-PA	FBgn0051712	79	DYRHSPSILKSRK	81.8878	134.763	76.5257	74.7718	104.233	78.7207	550.902	1.09517	1.6457	InR-specific
alpha-Adaptin-PA	FBgn0015567	651	NALVNNSHSKLNN	22.8398	35.7152	30.5267	21.0404	27.1858	25.4007	162.709	1.08552	1.56373	InR-specific
CG7927-PA	FBgn0027549	106	SSGNHISSEDNER	44.5951	74.0954	58.0755	41.1564	54.2835	46.3186	318.524	1.08355	1.66151	InR-specific
CG7927-PA	FBgn0027549	107	SGNHISSEDNERQ	44.5951	74.0954	58.0755	41.1564	54.2835	46.3186	318.524	1.08355	1.66151	InR-specific
CG31731-PA	FBgn0028539	398	KRQRNEYTTTPRG	107.908	173.363	113.662	100.632	163.753	111.618	770.936	1.0723	1.60659	InR-specific
CG30035-PA	FBgn0050035	343	RSISTDSRKSRRL	105.206	233.561	85.7434	98.4541	256.188	77.8713	857.024	1.06858	2.22004	InR-specific
Atu-PA	FBgn0019637	107	KSGTPESPQSHRS	60.0464	103.195	54.3618	56.2071	63.7442	58.1059	395.661	1.06831	1.71859	InR-specific
exu-PA	FBgn0000615	245	NGDDKQSSKNAVQ	54.7196	83.2114	51.1112	51.2395	72.7529	51.0647	364.099	1.06792	1.52069	InR-specific
Pgm-PA	FBgn0003076	116	GIVLTASHNPGGP	28.6582	90.7641	23.842	26.9326	61.3431	25.1022	256.642	1.06407	3.16712	InR-specific
B4-PA	FBgn0023407	836	MMQKSMSLQDIEL	18.8372	53.5041	21.4838	17.777	59.4243	23.2345	194.261	1.05964	2.84034	InR-specific
Mio-PA	FBgn0032940	704	SLPLNVSLNKLPD	30.2055	45.9323	28.5723	29.0318	28.972	26.0175	188.731	1.04043	1.52066	InR-specific
RpS9-PA	FBgn0010408	154	FVVRLDSQKHIDF	25.0038	44.527	22.3592	24.2041	48.7733	33.2276	198.095	1.03304	1.78081	InR-specific
Mlc-c-PA	FBgn0004687	30	DGKIQLSQVGECL	31.7727	47.7429	31.5042	30.8102	49.8844	39.0873	230.802	1.03124	1.50264	InR-specific
CG6424-PA	FBgn0028494	208	QAPKEASDDSECE	29.3828	72.3398	28.4875	28.5113	76.7959	33.5879	269.105	1.03057	2.46197	InR-specific
CG6424-PA	FBgn0028494	211	KEASDDSECEHER	29.3828	72.3398	28.4875	28.5113	76.7959	33.5879	269.105	1.03057	2.46197	InR-specific
CG10565-PA	FBgn0037051	509	NDAAFASFEKSKK	192.914	312.856	189.598	187.238	267.542	201.223	1351.37	1.03031	1.62174	InR-specific
growl-PA	FBgn0037245	370	KLPEAGTDERRSK	83.3555	155.828	81.7199	81.2632	127.783	80.8627	610.813	1.02575	1.86944	InR-specific
MRP-PA	FBgn0032456	946	RQDSHDSVASAAS	39.6955	75.1467	36.2721	38.7851	80.9321	46.2157	317.047	1.02347	1.89308	InR-specific
spn-E-PA	FBgn0003483	86	TLDDLDTDDEGEE	34.8406	66.1881	30.6258	34.1825	59.777	33.3431	258.957	1.01925	1.89974	InR-specific
CG32663-PA	FBgn0052663	643	SSLSDDSGKPLSV	60.6434	97.3588	62.5532	59.6541	73.4944	48.7969	402.501	1.01658	1.60543	InR-specific
CG4825-PA	FBgn0037010	57	RDGSDGSVSSAGA	55.8377	89.5142	60.9659	55.1398	72.9588	54.5076	388.924	1.01266	1.60311	InR-specific
Edc3-PB	FBgn0036735	156	AGGASSSSGPRGN	44.849	69.4569	39.3473	44.4099	137.59	56.795	392.448	1.00989	1.54868	InR-specific
ssp3-PA	FBgn0032723	773	IIKRQKSDLTGLK	79.3268	134.433	81.6399	78.8168	126.07	76.3461	576.633	1.00647	1.69467	InR-specific
Rpt1-PA	FBgn0028687	24	EDKEIKSLDEGDI	101.851	161.75	95.7777	101.894	170.091	107.736	739.099	0.999578	1.58811	InR-specific
CG14561-PA	FBgn0037149	64	FEIRAFSPHGRTP	32.7452	50.2414	27.913	32.8059	40.9057	29.6968	214.308	0.998148	1.53432	InR-specific
chico-PA	FBgn0024248	502	NRVRAYSVGSKSK	168.948	421.643	78.851	169.436	419.198	142.135	1400.21	0.997119	2.4957	InR-specific
CG1882-PA	FBgn0033226	407	IRESTESDEEREP	56.8794	107.149	45.3945	57.1709	100.907	62.1896	429.69	0.994902	1.88378	InR-specific
larp-PD	FBgn0260724	1573	QQNRRRTGSFGST	43.489	102.984	30.8226	44.0562	126.535	37.1575	385.044	0.987126	2.36804	InR-specific
larp-PD	FBgn0260724	1575	NRRRTGSFGSTTV	43.489	102.984	30.8226	44.0562	126.535	37.1575	385.044	0.987126	2.36804	InR-specific
Taf1-PA	FBgn0010355	192	IEEPAKSNDASSP	31.0477	51.8591	32.0422	32.0218	43.2285	26.456	216.655	0.96958	1.67031	InR-specific
larp-PD	FBgn0260724	1585	TTVRIRSGSLGNK	37.0947	71.5378	41.7925	38.4106	61.4767	42.3339	292.646	0.965741	1.92852	InR-specific
UGP-PA	FBgn0035978	27	QRAPSDSKEFHEV	47.5886	74.3496	58.7864	49.2826	46.5467	46.5564	323.11	0.965626	1.56234	InR-specific
CG32594-PC	FBgn0052594	742	RQALQNSPQFHPN	35.8402	54.0871	32.5308	37.2256	51.7517	38.1542	249.59	0.962786	1.50912	InR-specific
CG3797-PA	FBgn0036842	558	SPKGTESLRRTRS	106.403	170.566	106.533	110.672	145.938	105.876	745.988	0.961427	1.60302	InR-specific
CG12753-PB	FBgn0038427	906	LEDFQHSRNNSPH	25.0352	40.9282	28.5848	26.0557	32.2636	27.2514	180.119	0.960836	1.63482	InR-specific
MRP-PA	FBgn0032456	943	RTKRQDSHDSVAS	26.1371	94.6049	26.1484	27.2461	96.9911	37.1904	308.318	0.9593	3.61956	InR-specific
slmb-PA	FBgn0023423	34	PVRKKDSSPTYQT	119.106	190.743	127.521	124.443	179.137	119.147	860.097	0.957115	1.60145	InR-specific
Cct5-PA	FBgn0010621	30	ERQKRITGTDAIK	83.9158	227.675	76.0169	87.6902	288.038	99.3055	862.641	0.956956	2.71314	InR-specific
CG12042-PA	FBgn0033206	392	AVGITLSRQNSTR	94.1382	163.133	82.5404	98.3963	145.316	96.7433	680.267	0.956725	1.73291	InR-specific
Scsalpha-PA	FBgn0004888	310	GVIVTRSPAKMGH	132.247	212.495	119.502	138.605	191.05	144.477	938.375	0.954126	1.60681	InR-specific
pAbp-PA	FBgn0003031	297	VKNLDDTIDDDRL	80.426	121.078	76.0325	84.4759	106.161	73.9774	542.151	0.952058	1.50546	InR-specific
granny-smith-PB	FBgn0040493	169	GNLLASSQPKLNL	100.506	210.515	109.718	106.25	184.559	141.401	852.949	0.945936	2.09455	InR-specific
CG1091-PB	FBgn0037470	37	KTSLPGSTAPNIA	40.8227	65.6422	45.2371	43.1795	60.47	44.0699	299.421	0.945419	1.60798	InR-specific
lig3-PA	FBgn0038035	656	KRSNTGSDDEDGA	39.8296	61.0732	37.5077	42.1881	58.692	38.1033	277.394	0.944097	1.53336	InR-specific
CG4825-PA	FBgn0037010	490	PSKGKLSPQKEKK	179.024	285.028	179.224	190.025	253.498	204.978	1291.78	0.942108	1.59212	InR-specific
CG4825-PA	FBgn0037010	481	ETIPASSSSPSKG	34.6824	54.4795	41.7877	36.9019	47.4608	41.5532	256.865	0.939853	1.57081	InR-specific
sle-PA	FBgn0037810	145	LTPNQQSDEKRVT	54.3174	87.5972	57.6698	57.8174	70.6022	63.695	391.699	0.939465	1.61269	InR-specific
RpL31-PA	FBgn0025286	12	GEKINKSAINEVV	58.7585	197.257	37.7701	62.6312	185.624	64.4948	606.536	0.938166	3.35708	InR-specific
CG8051-PA	FBgn0031012	322	SRASLNSVGTRNR	69.315	118.088	53.9929	73.9335	110.795	68.2863	494.41	0.937532	1.70364	InR-specific
CG8051-PA	FBgn0031012	319	WFGSRASLNSVGT	69.315	118.088	53.9929	73.9335	110.795	68.2863	494.41	0.937532	1.70364	InR-specific
AP-50-PA	FBgn0024832	231	RGLSGNSEAETSR	54.2365	97.5368	57.5886	58.0389	78.2291	68.1269	413.757	0.934486	1.79836	InR-specific
CG4165-PA	FBgn0029763	31	HRKGLGSPGQSDG	17.6408	26.5644	22.6859	18.9593	26.3182	22.9961	135.165	0.930455	1.50585	InR-specific
CG4165-PA	FBgn0029763	35	LGSPGQSDGATPT	17.6408	26.5644	22.6859	18.9593	26.3182	22.9961	135.165	0.930455	1.50585	InR-specific
CG6454-PC	FBgn0039187	752	NLKRFASPVSSSR	70.6818	151.777	72.0912	75.997	132.263	86.0164	588.826	0.930061	2.14732	InR-specific
CG6454-PC	FBgn0039187	755	RFASPVSSSRLKL	70.6818	151.777	72.0912	75.997	132.263	86.0164	588.826	0.930061	2.14732	InR-specific
MRP-PA	FBgn0032456	949	SHDSVASAASLKK	32.7994	85.9033	32.5897	35.2857	66.5175	42.1993	295.295	0.929536	2.61905	InR-specific
MRP-PA	FBgn0032456	952	SVASAASLKKKQE	32.7994	85.9033	32.5897	35.2857	66.5175	42.1993	295.295	0.929536	2.61905	InR-specific
POSH-PA	FBgn0040294	629	RSGSCPSQLQHSQ	17.7937	30.4242	18.6665	19.1496	22.0191	16.4948	124.548	0.929195	1.70983	InR-specific
FK506-bp1-PA	FBgn0013269	193	AKVAKLSPGASAK	181.666	323.935	175.29	195.628	296.339	188.545	1361.4	0.928633	1.78313	InR-specific
Cnx99A-PA	FBgn0015622	570	PKKNQKSDLDDNE	59.6324	93.2943	60.1301	64.3289	78.8672	68.1481	424.401	0.926991	1.56449	InR-specific
CG17255-PA	FBgn0030205	890	YVQRGASVGGSSG	57.4241	86.976	62.3763	61.9532	98.9038	71.0136	438.647	0.926895	1.51463	InR-specific
Irbp-PA	FBgn0011774	295	ILRRDNSVVRTKR	39.9573	69.8277	34.7052	43.1892	68.3153	39.2185	295.213	0.925167	1.74756	InR-specific
Nap1-PA	FBgn0015268	138	ALSSLKSIPKDAK	107.429	180.802	96.1037	116.698	211.173	110.196	822.403	0.920571	1.68299	InR-specific
CG7737-PA	FBgn0033584	501	FYGISVSRSGTKS	27.2968	62.5394	20.3999	29.7308	48.9414	32.2408	221.149	0.918131	2.29109	InR-specific
Clbn-PB	FBgn0259152	220	KETTEETPEAEDK	74.0565	145.351	70.0484	80.667	154.38	74.0037	598.507	0.918053	1.96271	InR-specific
CG8135-PA	FBgn0037689	650	ALGVPRSLSEEIN	97.6931	163.937	105.837	106.7	164.937	119.479	758.582	0.915589	1.67808	InR-specific
SRPK-PA	FBgn0026370	441	KAPPEQSEEAQEQ	20.9399	34.625	22.1631	23.0314	36.385	23.9732	161.118	0.909188	1.65354	InR-specific
unk-PA	FBgn0004395	413	GLSISPSVRISEL	16.928	46.6446	20.2984	18.6219	42.7909	23.1487	168.432	0.909039	2.75547	InR-specific
RhoGAP92B-PA	FBgn0038747	593	GLDNLPSPTADRK	29.234	60.4457	31.909	32.2122	45.6251	28.6269	228.053	0.907544	2.06765	InR-specific
CG10630-PA	FBgn0035608	198	PGKSLESDEDDIL	37.1329	71.5417	29.713	41.0921	77.5014	32.69	289.671	0.903652	1.92664	InR-specific
CG13917-PA	FBgn0035237	1752	KTISHESLSGSSK	83.318	128.383	92.5667	92.6968	128.828	96.8841	622.676	0.898823	1.54088	InR-specific
CG13917-PA	FBgn0035237	1749	ITNKTISHESLSG	83.318	128.383	92.5667	92.6968	128.828	96.8841	622.676	0.898823	1.54088	InR-specific
Lpin-PA	FBgn0033269	356	ARTGDDSPLSEIP	19.6237	33.4213	18.6232	21.8598	42.8509	24.5963	160.975	0.89771	1.7031	InR-specific
CG8531-PA	FBgn0033918	81	QRAIYDSVGEKGL	96.8984	168.303	105.632	107.956	123.971	104.657	707.417	0.897572	1.7369	InR-specific
Trap1-PA	FBgn0026761	389	DIPLNLSRELLQN	60.9444	92.6268	62.14	68.0318	83.0726	70.0239	436.839	0.895822	1.51986	InR-specific
CG4415-PA	FBgn0031296	45	KPAEEASPSPSGS	74.3441	146.654	83.8801	83.2667	180.159	84.8198	653.124	0.892842	1.97264	InR-specific
CG5899-PA	FBgn0032157	154	FSDNDHSDDDDVK	19.9692	74.9789	30.8015	22.4862	31.8787	26.2322	206.347	0.888065	3.75474	InR-specific
His2Av-PA	FBgn0001197	138	KGNVILSQAYxxx	32.8939	56.1984	26.0248	37.1069	39.0239	34.2114	225.459	0.886463	1.70848	InR-specific
bic-PA	FBgn0000181	20	RIGGKGTPRRKKK	49.1689	74.2369	50.7626	55.5198	75.079	53.408	358.175	0.885611	1.50983	InR-specific
CG2691-PA	FBgn0030504	1095	EAQEDSSDDELVS	31.6314	48.8737	33.254	35.7474	41.3599	41.718	232.584	0.88486	1.5451	InR-specific
CG2691-PA	FBgn0030504	1094	LEAQEDSSDDELV	31.6314	48.8737	33.254	35.7474	41.3599	41.718	232.584	0.88486	1.5451	InR-specific
Pdp1-PF	FBgn0016694	160	PRTRAFSDEELKP	72.9844	118.788	81.1792	82.6798	106.208	85.3391	547.179	0.882734	1.62759	InR-specific
mus308-PA	FBgn0002905	1261	RNPRNQSPVPNAN	57.2363	99.9933	52.7918	64.8485	117.597	74.5492	467.016	0.882615	1.74703	InR-specific
nbs-PC	FBgn0086349	558	LFQFRKSPQKPAE	37.4932	65.8704	40.108	42.602	64.7573	44.1535	294.984	0.88008	1.75686	InR-specific
Gli-PA	FBgn0001987	921	STTPVPSARSTTT	92.2526	158.746	99.1998	105.155	203.253	123.959	782.566	0.877299	1.72077	InR-specific
RpL23A-PA	FBgn0026372	108	SVLAKLSAKARAA	59.0694	173.221	52.675	67.4073	201.406	79.5616	633.34	0.876307	2.93249	InR-specific
Pde8-PA	FBgn0034886	440	KEAPRGSLHSVRR	38.9461	64.9958	41.6623	44.4717	63.5735	45.1676	298.817	0.875751	1.66887	InR-specific
Pde8-PA	FBgn0034886	443	PRGSLHSVRRCSF	38.9461	64.9958	41.6623	44.4717	63.5735	45.1676	298.817	0.875751	1.66887	InR-specific
APP-BP1-PA	FBgn0261112	233	QADGTQTPRNYKE	41.1324	79.3396	39.2145	47.0169	65.6609	39.3163	311.681	0.874843	1.92888	InR-specific
spag-PA	FBgn0015544	350	TKIVPESDNEAKP	76.9315	127.564	78.6972	87.9692	121.481	93.9709	586.614	0.874528	1.65815	InR-specific
CG12288-PA	FBgn0032620	56	KAAVQESPKKLSA	168.216	265.847	166.957	193.225	255.837	197.701	1247.78	0.870572	1.58039	InR-specific
CG5010-PA	FBgn0260747	14	ASPPPSTRRTAPV	30.0438	55.1092	22.6777	34.6231	53.3961	33.5751	229.425	0.86774	1.83429	InR-specific
CG32022-PA	FBgn0052022	79	RAERKVSEAEAKL	132.4	229.792	125.889	152.853	304.473	160.782	1106.19	0.86619	1.73559	InR-specific
Mekk1-PB	FBgn0024329	197	TDKRLQSLLRDSE	66.877	102.213	68.5644	77.2921	77.2116	75.4296	467.588	0.86525	1.52838	InR-specific
pck-PA	FBgn0013720	12	KQQSQDTTDSGVE	18.831	35.8434	17.162	21.8282	42.6167	20.0771	156.358	0.862695	1.90342	InR-specific
pck-PA	FBgn0013720	13	QQSQDTTDSGVEK	18.831	35.8434	17.162	21.8282	42.6167	20.0771	156.358	0.862695	1.90342	InR-specific
CG9619-PA	FBgn0036862	426	GTTVDTTDDEDDC	32.924	72.7627	27.6895	38.1988	48.9377	41.8367	262.349	0.861913	2.21002	InR-specific
eIF3-S10-PA	FBgn0037249	919	RAAPAASERNDRG	52.9291	82.0107	57.6523	61.4577	98.6816	71.4205	424.152	0.861229	1.54944	InR-specific
PEK-PA	FBgn0037327	627	RTISESTTHSGEH	14.8402	30.3056	20.6074	17.3048	31.6349	19.3407	134.034	0.857576	2.04213	InR-specific
CG2698-PA	FBgn0037536	14	PIRRDRSFDSVIN	23.9843	45.1612	23.0079	28.0837	34.0013	22.9772	177.216	0.85403	1.88295	InR-specific
stc-PA	FBgn0001978	347	SQLQQISPRRGPP	90.7865	137.636	103.717	106.394	145.396	115.576	699.506	0.853303	1.51604	InR-specific
Nopp140-PB	FBgn0037137	403	AAPAKATPAKATP	124.168	208.726	113.567	145.544	201.778	158.162	951.945	0.853128	1.681	InR-specific
RhoGAP92B-PA	FBgn0038747	595	DNLPSPTADRKST	62.6305	130.925	64.49	73.5508	92.5136	62.6059	486.716	0.851526	2.09044	InR-specific
siz-PB	FBgn0026179	1165	RSALSNSLLDMHE	57.7664	93.1233	68.5126	67.8461	101.715	74.5252	463.489	0.851432	1.61207	InR-specific
smo-PA	FBgn0003444	843	VKQQEISEDDHDG	19.8745	38.2168	18.4922	23.4281	28.6029	18.1814	146.796	0.84832	1.92291	InR-specific
yip2-PA	FBgn0040064	206	AFNAEITPIKLKV	30.4281	53.4076	27.15	36.1286	48.9308	38.4979	234.543	0.842216	1.75521	InR-specific
CG3016-PA	FBgn0029819	303	VSSSCRSLERLHR	74.155	116.13	65.6632	88.2191	104.76	82.137	531.065	0.840578	1.56605	InR-specific
jub-PB	FBgn0030530	165	KRAQPQSPGSRQS	21.2365	33.0546	18.0002	25.2806	33.5871	25.1783	156.337	0.840031	1.5565	InR-specific
Klp3A-PA	FBgn0011606	573	NFSRLDSDDEDVK	43.585	66.3038	45.492	51.9696	63.9267	53.3665	324.644	0.838664	1.52125	InR-specific
CG9393-PA	FBgn0037710	259	KLTKTPSGTEASL	38.6428	61.6116	34.398	46.0778	73.578	43.0356	297.344	0.838641	1.59439	InR-specific
Scsalpha-PA	FBgn0004888	69	KLVGGISPKKGGT	26.4474	47.6704	28.6012	31.6664	39.7823	29.1523	203.32	0.835188	1.80246	InR-specific
kis-PA	FBgn0086902	1839	TEKNKESLEIEGE	79.4625	136.752	72.8259	95.3437	140.571	98.1138	623.069	0.833431	1.72097	InR-specific
Syx18-PA	FBgn0039212	188	LGRRQVSNDDSEA	77.3166	152.588	79.1006	92.9202	147.857	101.523	651.305	0.832075	1.97355	InR-specific
Spp-PA	FBgn0031260	376	EKDEGVSSSGSKK	86.7383	201.166	94.2662	104.305	170.92	112.261	769.656	0.831584	2.31923	InR-specific
sle-PA	FBgn0037810	1315	ASPLKSSDEENHG	27.9341	52.4438	23.7291	33.6638	41.2845	34.135	213.19	0.829796	1.87741	InR-specific
ref(2)P-PA	FBgn0003231	295	KVNTDQSVPRTED	65.5682	139.417	62.4652	79.3234	163.049	83.4778	593.301	0.826594	2.1263	InR-specific
CG17494-PA	FBgn0040011	623	KRKLKLSNPDLEE	44.7265	67.4298	45.8162	54.1305	64.6913	52.9323	329.726	0.826273	1.5076	InR-specific
CG30035-PA	FBgn0050035	232	QAKKHVSLDVKGT	101.422	482.316	60.6631	123.161	451.254	94.2841	1313.1	0.823488	4.75555	InR-specific
RnrS-PA	FBgn0011704	35	NNVRKMSIGHEAN	46.4055	71.1473	49.2819	56.4933	76.8176	55.7345	355.88	0.821433	1.53316	InR-specific
CG14964-PA	FBgn0035410	1215	VRERRLSISEREQ	38.5271	61.9292	37.2927	47.046	52.1816	51.3494	288.326	0.818924	1.60742	InR-specific
CG33080-PA	FBgn0053080	54	AMPRKQSLSERRN	64.2446	133.525	55.9895	78.6617	149.687	78.5417	560.65	0.816721	2.07839	InR-specific
kuk-PA	FBgn0038476	354	RTFAQISGRRSIR	78.0762	117.315	87.7832	95.8553	100.548	106.406	585.983	0.814521	1.50257	InR-specific
bocksbeutel-PA	FBgn0037719	342	FQKNRFSPLARKP	19.2376	34.7131	19.9714	23.7265	34.3127	22.0963	154.058	0.810808	1.80444	InR-specific
armi-PA	FBgn0041164	152	ELTHGLSEMDVSK	124.923	246.147	103.236	154.082	204.818	150.606	983.812	0.810757	1.97039	InR-specific
l(2)35Bg-PA	FBgn0001977	135	FAKKNASAVNVWK	107.889	218.908	113.058	133.12	189.699	148.796	911.469	0.810464	2.02902	InR-specific
Ssrp-PA	FBgn0010278	645	KRKTEPSPSKKAN	130.821	207.063	140.67	163.315	197.339	169.22	1008.43	0.801035	1.5828	InR-specific
r-PA	FBgn0003189	1892	PRIRLDSASNTTL	47.0556	92.7751	38.9303	58.7488	114.174	57.579	409.263	0.800962	1.97161	InR-specific
ZnT63C-PA	FBgn0035432	389	KLNQLPSPTNSPY	15.9329	26.4083	19.4178	19.893	26.6977	22.0593	130.409	0.80093	1.65747	InR-specific
stai-PA	FBgn0051641	95	TPGKNVSVEEIEQ	32.8015	54.9297	35.8293	40.9745	50.9283	38.8904	254.354	0.800536	1.67461	InR-specific
stai-PA	FBgn0051641	89	VPKRPVTPGKNVS	32.8015	54.9297	35.8293	40.9745	50.9283	38.8904	254.354	0.800536	1.67461	InR-specific
mtd-PG	FBgn0013576	41	RRSKSRSVDHGLA	17.1864	27.9862	20.8573	21.5161	24	20.7645	132.311	0.798768	1.62839	InR-specific
CG2947-PA	FBgn0029676	80	ANAPEDSEDEKSL	29.5821	44.9654	28.1804	37.0381	44.6795	38.8108	223.256	0.798695	1.52002	InR-specific
ssp4-PF	FBgn0022085	1257	AVSGAMSPTSNER	30.2036	50.0131	34.0156	37.9046	30.7088	32.4669	215.313	0.796833	1.65587	InR-specific
vig2-PA	FBgn0046214	161	DRTGVKSIDKREG	108.719	222.323	111.376	136.505	220.724	151.6	951.247	0.796448	2.04493	InR-specific
CG4857-PB	FBgn0026083	443	HRSSTGSCSSLIT	29.6788	46.2136	28.8561	37.5489	35.928	35.425	213.65	0.790405	1.55712	InR-specific
l(2)03709-PA	FBgn0010551	264	AQSIARTIASSQN	117.932	282.2	115.854	149.312	226.51	155.406	1047.21	0.789833	2.39291	InR-specific
MRP-PA	FBgn0032456	298	EPKAQFSNGNVTF	28.0267	81.4928	27.4883	35.4896	90.4416	38.1265	301.065	0.789715	2.90769	InR-specific
pck-PA	FBgn0013720	15	SQDTTDSGVEKGD	54.5152	102.115	49.1516	69.1986	108.179	68.5798	451.739	0.787808	1.87315	InR-specific
wdp-PA	FBgn0034718	626	GRYSPVYSPETGR	59.7692	97.4678	48.1916	76.448	121.824	73.3627	477.063	0.781828	1.63073	InR-specific
CG3500-PA	FBgn0034849	162	SDQSRRSPDVVSN	48.3741	79.8469	55.5695	62.0347	83.8456	71.4826	401.153	0.779791	1.65061	InR-specific
CG8531-PA	FBgn0033918	544	PLRQPLSGxxxxx	36.9664	61.1025	41.509	47.4983	48.2951	47.2704	282.642	0.778267	1.65292	InR-specific
CG7627-PA	FBgn0032026	685	SRSRSGSYTHSHS	19.8571	63.7805	15.8021	25.5202	83.1461	22.0671	230.173	0.778092	3.21198	InR-specific
Rtnl1-PF	FBgn0053113	591	PEAAAESEKDKxx	71.0696	143.677	66.2268	91.7111	134.379	91.7528	598.816	0.77493	2.02164	InR-specific
CG10743-PA	FBgn0036376	213	FMGSPKTPPSALR	44.2505	69.2592	53.0951	57.1849	68.0339	60.1014	351.925	0.773815	1.56516	InR-specific
CG7518-PE	FBgn0038108	1898	GKSGGGSGGNPGS	35.0531	91.7471	34.8611	45.4215	90.857	48.2071	346.147	0.771729	2.61737	InR-specific
CG7518-PE	FBgn0038108	1894	RRNRGKSGGGSGG	35.0531	91.7471	34.8611	45.4215	90.857	48.2071	346.147	0.771729	2.61737	InR-specific
Syb-PA	FBgn0003660	54	ERDQKLSELGERA	105.222	181.748	86.2083	136.356	309.002	134.803	953.34	0.771675	1.72728	InR-specific
RpS3A-PA	FBgn0017545	203	AKDIEKSCQRIYP	42.8301	74.7419	43.4127	55.5497	66.6147	46.7171	329.866	0.771022	1.74508	InR-specific
sle-PA	FBgn0037810	75	EPTTPSSVKRTAR	75.4148	141.189	81.4662	97.9434	184.256	115.044	695.313	0.769983	1.87217	InR-specific
Arp14D-PA	FBgn0011742	393	QKLQKISHxxxxx	39.2298	80.9382	33.0249	51.021	104.047	56.2136	364.474	0.768895	2.06318	InR-specific
CG2658-PA	FBgn0024992	362	FVDYLKSPEKYQR	36.5936	74.2076	36.9693	47.6559	63.9524	42.9462	302.325	0.767871	2.02789	InR-specific
CG16833-PD	FBgn0026147	272	IGRRDNSEDRTWQ	50.3865	93.9804	46.5478	65.8504	94.3315	64.992	416.088	0.765166	1.86519	InR-specific
CalpB-PA	FBgn0025866	248	SKGDFQSLRDSCL	111.024	183.163	97.2972	145.105	226.822	135.256	898.667	0.765126	1.64977	InR-specific
CG5033-PA	FBgn0028744	538	LLAEAPSQDVIES	27.4163	61.2202	22.4295	35.9052	47.3711	33.6434	227.986	0.763577	2.23298	InR-specific
CG13887-PB	FBgn0035165	181	RVQELTSDLNREK	72.5172	129.561	57.0092	94.9706	129.765	92.0465	575.869	0.763575	1.78662	InR-specific
CG8611-PB	FBgn0027602	108	DLMFNVSPTKPPV	33.5884	62.6341	30.1743	44.1541	59.849	48.506	278.906	0.760707	1.86475	InR-specific
Gli-PA	FBgn0001987	838	KSSSQASLKSGIS	126.948	264.796	121.564	167.413	277.232	183.089	1141.04	0.758288	2.08587	InR-specific
RpL23A-PA	FBgn0026372	102	AGKKPQSVLAKLS	118.522	247.325	114.309	156.407	259.172	157.342	1053.08	0.757781	2.08674	InR-specific
Edc3-PB	FBgn0036735	233	GSYVSNTRESYCS	85.2323	215.196	79.7619	112.886	381.429	142.125	1016.63	0.755028	2.52481	InR-specific
Dlic-PA	FBgn0030276	401	GTTGQSSPKKIDP	60.0994	91.1629	67.3553	79.7923	95.4006	83.4084	477.219	0.753198	1.51687	InR-specific
Dlic-PA	FBgn0030276	400	PGTTGQSSPKKID	60.0994	91.1629	67.3553	79.7923	95.4006	83.4084	477.219	0.753198	1.51687	InR-specific
CG5787-PA	FBgn0032454	469	KMNLNNSGSVRKP	90.2367	138.834	86.7606	120.227	154.945	115.785	706.789	0.750551	1.53856	InR-specific
CG2947-PA	FBgn0029676	326	PGNITKYASNPKI	164.656	354.265	172.475	219.449	302.627	237.222	1450.69	0.750316	2.15154	InR-specific
Cdc6-PA	FBgn0035918	142	VDPLHGSPPKQRK	39.8156	64.5002	32.9196	53.2471	65.228	52.2354	307.946	0.747751	1.61997	InR-specific
CG30035-PA	FBgn0050035	188	ESSDEDSFEEKRT	44.9657	128.107	27.0277	60.3333	152.86	38.2469	451.54	0.745289	2.84898	InR-specific
CG8177-PB	FBgn0036043	172	YRQRKFSHQDSVE	93.3303	221.902	72.4266	125.625	332.583	110.48	956.347	0.742927	2.3776	InR-specific
CG8177-PB	FBgn0036043	176	KFSHQDSVEPKNK	93.3303	221.902	72.4266	125.625	332.583	110.48	956.347	0.742927	2.3776	InR-specific
CG6454-PC	FBgn0039187	805	CRRSSDSDLSVTP	22.4038	54.5494	21.2628	30.1631	59.2576	32.9559	220.593	0.742756	2.43483	InR-specific
Hsp83-PA	FBgn0001233	384	DLPLNISREMLQQ	41.9622	82.1585	55.8101	56.5044	68.6581	54.6291	359.722	0.742636	1.95792	InR-specific
pasha-PA	FBgn0039861	311	RVLRFRSWNARRK	25.7045	49.6876	20.8196	34.6428	65.9484	33.6609	230.464	0.741989	1.93303	InR-specific
CG17255-PA	FBgn0030205	935	ALPRSISENSHRK	72.4025	126.766	59.9651	97.6004	203.659	100.793	661.185	0.741826	1.75084	InR-specific
CG10077-PA	FBgn0035720	609	FDQKPRTSPPNQG	41.0443	75.9857	47.9317	55.3727	68.6083	57.0404	345.983	0.741237	1.85131	InR-specific
CG12753-PA	FBgn0038427	1008	DQLSGHSGSPREA	13.3226	24.8441	10.727	18.0484	29.8826	18.7985	115.623	0.738156	1.86481	InR-specific
CG12753-PA	FBgn0038427	1010	LSGHSGSPREASL	13.3226	24.8441	10.727	18.0484	29.8826	18.7985	115.623	0.738156	1.86481	InR-specific
CG4825-PA	FBgn0037010	48	SAPATPTKRRDGS	32.3156	59.218	29.6159	43.8198	50.6885	46.5668	262.225	0.737465	1.83249	InR-specific
CG6833-PA	FBgn0036405	42	STKNVVSPQHNQR	43.3824	68.0901	43.2781	58.9107	73.7369	56.0454	343.444	0.736408	1.56954	InR-specific
RpL22-PA	FBgn0015288	57	KNVKKASEAAKDV	107.356	218.5	107.402	146.832	370.268	162.137	1112.49	0.731148	2.03529	InR-specific
CG10979-PA	FBgn0037379	797	IRPRLISHSRSES	32.5629	67.2522	23.1298	44.571	84.4491	43.9246	295.89	0.730586	2.0653	InR-specific
CG9248-PA	FBgn0032923	12	KLEDQESDVENAN	42.7369	96.5338	34.487	58.7081	122.131	56.8802	411.477	0.727955	2.25879	InR-specific
mod-PA	FBgn0002780	42	ETVVPQSPSKKSR	19.2751	28.9457	21.6283	26.4974	28.8971	25.2037	150.447	0.727432	1.50172	InR-specific
CG17255-PA	FBgn0030205	933	AQALPRSISENSH	40.1034	62.0179	36.0208	55.1751	83.95	52.8616	330.129	0.726839	1.54645	InR-specific
lig-PA	FBgn0020279	1249	ALNKVNSYEKQSF	176.398	338.248	155.356	242.758	340.337	239.989	1493.09	0.726642	1.91752	InR-specific
CG8963-PA	FBgn0034181	478	NWGRKVSNALGDD	94.2559	150.37	95.8849	130.265	208.983	131.683	811.442	0.723569	1.59534	InR-specific
CG18178-PA	FBgn0036035	364	KTPNIKTPKKLKK	74.9579	115.285	70.5574	103.599	131.271	92.3118	587.982	0.723542	1.53799	InR-specific
CG30118-PA	FBgn0050118	58	KLNRMGSVSPKDK	136.039	246.871	150.668	188.803	221.479	185.099	1128.96	0.720535	1.81471	InR-specific
vig2-PA	FBgn0046214	72	PVAKNASPVKGGK	64.7669	105.673	72.1706	90.063	130.017	96.7847	559.476	0.719129	1.63159	InR-specific
Cnx99A-PA	FBgn0015622	563	STPLSASPKKNQK	70.0918	114.939	61.4337	97.6222	123.592	95.6614	563.34	0.71799	1.63984	InR-specific
CG4415-PA	FBgn0031296	47	AEEASPSPSGSGK	19.4803	61.301	17.6541	27.3067	81.7615	30.7436	238.247	0.71339	3.14681	InR-specific
Top1-PA	FBgn0004924	411	EPEPAVSPGKRQK	39.2987	67.2384	50.7933	55.0941	60.6689	63.8493	336.943	0.713301	1.71096	InR-specific
B4-PA	FBgn0023407	224	SSEGALTAIEFLE	20.0467	98.1099	22.5795	28.1171	108.921	44.2475	322.022	0.71297	4.89408	InR-specific
CG3448-PB	FBgn0035996	17	RSQLSHSQIDVKP	23.0009	61.5934	13.297	32.2706	56.1481	31.0864	217.396	0.712752	2.67787	InR-specific
CG34449-PA	FBgn0085478	311	RGTAVQYSPRSFY	30.4512	49.2722	37.9543	42.7323	53.9533	47.0875	261.451	0.712605	1.61807	InR-specific
tho2-PA	FBgn0031390	18	KKLKSVTGAQDGV	54.5674	97.6828	51.5752	77.1095	90.6168	78.6228	450.174	0.70766	1.79013	InR-specific
PEK-PA	FBgn0037327	818	AEEEDDTDDDYEE	12.953	33.2435	9.90417	18.3267	26.1235	17.0161	117.567	0.706782	2.56648	InR-specific
Ssrp-PA	FBgn0010278	647	KTEPSPSKKANTS	145.406	237.555	144.842	205.862	231.904	202.743	1168.31	0.706331	1.63373	InR-specific
ens-PE	FBgn0035500	537	PKKPSRSKENSEV	86.8396	135.813	84.1524	122.972	144.441	116.651	690.869	0.706173	1.56396	InR-specific
htt-PA	FBgn0027655	475	ISECVASDEDKQG	68.2704	120.366	70.1908	96.9504	112.125	100.052	567.955	0.704178	1.76308	InR-specific
r-PA	FBgn0003189	1894	IRLDSASNTTLRE	35.0701	85.2135	29.6256	49.8171	99.0489	55.4993	354.274	0.703979	2.4298	InR-specific
CG16979-PA	FBgn0036512	226	KLKGQNTPVKRLA	138.931	234.9	147.355	198.118	237.2	211.59	1168.09	0.701256	1.69076	InR-specific
lig-PA	FBgn0020279	269	PRGDRGSGGPGGA	27.7066	41.7678	30.4058	39.5344	49.0012	39.7617	228.177	0.700822	1.5075	InR-specific
cenB1A-PA	FBgn0039056	814	LRQRHDSNTLESQ	36.1218	71.5961	35.3836	51.6809	83.2766	51.5962	329.655	0.698939	1.98208	InR-specific
Git-PA	FBgn0033539	521	LKSKFSSASNNSV	41.4017	64.1213	39.4043	59.2403	65.7357	62.0693	331.973	0.698877	1.54876	InR-specific
CG16957-PA	FBgn0032519	57	REEPDFSDDNNQE	23.6164	41.5115	30.0914	33.8454	30.7135	28.858	188.636	0.697772	1.75774	InR-specific
atl-PA	FBgn0039213	527	GAASYRSQTSVNA	64.0049	237.932	53.5842	91.7634	258.957	112.339	818.581	0.697499	3.7174	InR-specific
ssp3-PA	FBgn0032723	1001	QKLSSPSRRRSLQ	63.9065	124.13	61.9685	91.6572	131.423	87.8666	560.952	0.697234	1.94237	InR-specific
CG7082-PA	FBgn0031401	51	GGQRPASGIRGQT	17.1473	26.0335	20.752	24.6082	20.8847	24.4613	133.887	0.696812	1.51823	InR-specific
osa-PA	FBgn0003013	1892	QPRCVRSISSYNR	90.8515	174.364	87.2668	130.475	198.102	138.591	819.65	0.696315	1.91922	InR-specific
CG30484-PA	FBgn0050484	510	STSQPQSTNRSRT	21.1643	48.1655	26.9556	30.4001	56.8764	26.6592	210.221	0.696193	2.27578	InR-specific
CG1240-PA	FBgn0035370	165	TGSGRKSTGFTRA	53.6037	99.2643	57.6437	77.5002	106.549	74.41	468.971	0.691659	1.85182	InR-specific
pzg-PA	FBgn0259785	394	FKCRLCSQRFETR	26.9595	49.4988	19.7974	38.9831	65.861	40.2821	241.382	0.691569	1.83604	InR-specific
bel-PA	FBgn0000171	750	SGGGGGSYRSNGN	49.5626	85.9692	46.8019	71.7101	91.879	70.3471	416.27	0.691152	1.73456	InR-specific
kis-PA	FBgn0086902	1540	DVMLRFSDDENSL	51.6368	80.0615	56.9992	74.8274	81.954	86.6257	432.105	0.690079	1.55047	InR-specific
sle-PA	FBgn0037810	595	DEMVEQSPMSKQK	26.1423	39.3471	32.5266	37.9732	37.2	40.7094	213.899	0.688441	1.50511	InR-specific
Lam-PA	FBgn0002525	311	SNSTHKSIEELRS	120.961	194.85	146.37	176.513	200.175	183.038	1021.91	0.685279	1.61086	InR-specific
vig2-PA	FBgn0046214	154	FDRQSGSDRTGVK	146.376	288.905	158.845	214.83	279.258	229.162	1317.38	0.681358	1.97371	InR-specific
borr-PB	FBgn0032105	246	EVALSKYGSPMVA	18.0261	29.2777	24.4865	26.482	28.3709	31.2948	157.938	0.680691	1.62418	InR-specific
growl-PA	FBgn0037245	352	KSEGDQSGVEAGA	78.0782	134.866	98.4629	114.716	72.8521	102.282	601.257	0.680624	1.72732	InR-specific
CG8108-PA	FBgn0027567	61	YNNHNNSGGGAGG	16.8827	25.7863	16.4441	24.8274	31.472	23.7134	139.126	0.68	1.52739	InR-specific
Tsc1-PA	FBgn0026317	533	RRNRMASYSGNGS	29.3504	54.7051	19.4773	43.4194	44.9064	38.4237	230.282	0.675975	1.86386	InR-specific
CG2950-PA	FBgn0031637	419	YSTNDASVGEYKF	19.8839	39.2161	25.4226	29.4262	41.7494	25.7626	181.461	0.67572	1.97225	InR-specific
Osbp-PA	FBgn0020626	174	ETNEEESLGSRTK	19.2412	35.1703	16.2218	28.4958	45.416	28.5546	173.1	0.675228	1.82787	InR-specific
CG2199-PA	FBgn0035213	633	KKARLESIGDSTA	17.2255	36.9236	21.36	25.6053	34.3873	27.2947	162.796	0.672731	2.14354	InR-specific
